# Supplementary material for: The Expectation and Reality of the HepG2 Core Metabolic Profile
Source: Metabolites. 2023 Aug 3;13(8):908. doi: 10.3390/metabo13080908 (PMC10456947; doi:10.3390/metabo13080908)
Supplement: Supplementary file 1 [file metabolites-13-00908-s001.zip]

Archive with 18 entries (14 files):
- metabolites-2442665-supplementary (2)/
- metabolites-2442665-supplementary (2)/supplementary/
- metabolites-2442665-supplementary (2)/supplementary/suppl_fig_1.png
- metabolites-2442665-supplementary (2)/supplementary/suppl_table_1.xlsx
- metabolites-2442665-supplementary (2)/supplementary/suppl_table_2.xlsx
- metabolites-2442665-supplementary (2)/supplementary/suppl_table_3.xlsx
- metabolites-2442665-supplementary (2)/supplementary/suppl_table_4.xlsx
- metabolites-2442665-supplementary (2)/supplementary/suppl_table_5.xlsx
- metabolites-2442665-supplementary (2)/__MACOSX/
- metabolites-2442665-supplementary (2)/__MACOSX/._supplementary
- metabolites-2442665-supplementary (2)/__MACOSX/supplementary/
- metabolites-2442665-supplementary (2)/__MACOSX/supplementary/._suppl_fig_1.png
- metabolites-2442665-supplementary (2)/__MACOSX/supplementary/._suppl_table_1.xlsx
- metabolites-2442665-supplementary (2)/__MACOSX/supplementary/._suppl_table_2.xlsx
- metabolites-2442665-supplementary (2)/__MACOSX/supplementary/._suppl_table_3.xlsx
- metabolites-2442665-supplementary (2)/__MACOSX/supplementary/._suppl_table_4.xlsx
- metabolites-2442665-supplementary (2)/__MACOSX/supplementary/._suppl_table_5.xlsx
- metabolites-2442665-supplementary (2)/__MACOSX/supplementary/._~$suppl_table_5.xlsx
