# Supplementary material for: The Expectation and Reality of the HepG2 Core Metabolic Profile
Source: Metabolites. 2023 Aug 3;13(8):908. doi: 10.3390/metabo13080908 (PMC10456947; doi:10.3390/metabo13080908)
Supplement: Supplementary file 1 [file metabolites-13-00908-s001.zip › metabolites-2442665-supplementary (2)/supplementary/suppl_table_1.xlsx]

## Sheet: Sheet1
Supplementary table 1
Cumulative data on metabolites detected in HepG2 cell line
InChI key	SMILES	IUPAC names	Name presented in the publication	PMID	Endo/exo-metabolome	Method	Polarity	Type of impact	Kingdom	Superclass	Class	Subclass	Parent Level 1
HVAUUPRFYPCOCA-UHFFFAOYSA-N	CCCCCCCCCCCCCCCCOCC(COP(=O)([O-])OCC[N+](C)(C)C)OC(=O)C	(2-acetyloxy-3-hexadecoxypropyl) 2-(trimethylazaniumyl)ethyl phosphate	Phosphatidylcholine	20432288	Endo	NMR	none	drug	Organic compounds	Lipids and lipid-like molecules	Glycerophospholipids	Glycerophosphocholines	1-alkyl,2-acylglycero-3-phosphocholines
FFEARJCKVFRZRR-SCSAIBSYSA-N	CSCC[C@H](C(=O)O)N	(2R)-2-amino-4-methylsulfanylbutanoic acid	Methionine	20432288	Endo	NMR	none	drug	Organic compounds	Organic acids and derivatives	Carboxylic acids and derivatives	Amino acids, peptides, and analogues	Amino acids and derivatives
DCXYFEDJOCDNAF-REOHCLBHSA-N	C([C@@H](C(=O)O)N)C(=O)N	(2S)-2,4-diamino-4-oxobutanoic acid	Asparagine	20432288	Endo	NMR	none	drug	Organic compounds	Organic acids and derivatives	Carboxylic acids and derivatives	Amino acids, peptides, and analogues	Amino acids and derivatives
ZDXPYRJPNDTMRX-VKHMYHEASA-N	C(CC(=O)N)[C@@H](C(=O)O)N	(2S)-2,5-diamino-5-oxopentanoic acid	Glutamine	20432288	Endo	NMR	none	drug	Organic compounds	Organic acids and derivatives	Carboxylic acids and derivatives	Amino acids, peptides, and analogues	Amino acids and derivatives
KDXKERNSBIXSRK-YFKPBYRVSA-N	C(CCN)C[C@@H](C(=O)O)N	(2S)-2,6-diaminohexanoic acid	Lysine	20432288	Endo	NMR	none	drug	Organic compounds	Organic acids and derivatives	Carboxylic acids and derivatives	Amino acids, peptides, and analogues	Amino acids and derivatives
OTCCIMWXFLJLIA-BYPYZUCNSA-N	C=C(N=C(CC(=O)[O-])C(=O)[O])[O-]	(2S)-2-acetamidobutanedioic acid	N-Acetylaspartic Acid	20432288	Endo	NMR	none	drug	Organic compounds	Organic acids and derivatives	Carboxylic acids and derivatives	Amino acids, peptides, and analogues	Aspartic acid and derivatives
COLNVLDHVKWLRT-QMMMGPOBSA-N	C1=CC=C(C=C1)C[C@@H](C(=O)O)N	(2S)-2-amino-3-phenylpropanoic acid	Phenylalanine	20432288	Endo	NMR	none	drug	Organic compounds	Organic acids and derivatives	Carboxylic acids and derivatives	Amino acids, peptides, and analogues	Amino acids and derivatives
ROHFNLRQFUQHCH-YFKPBYRVSA-N	CC(C)C[C@@H](C(=O)O)N	(2S)-2-amino-4-methylpentanoic acid	Leucine	20432288	Endo	NMR	none	drug	Organic compounds	Organic acids and derivatives	Carboxylic acids and derivatives	Amino acids, peptides, and analogues	Amino acids and derivatives
FFFHZYDWPBMWHY-VKHMYHEASA-N	C(CS)[C@@H](C(=O)O)N	(2S)-2-amino-4-sulfanylbutanoic acid	Homocysteine	20432288	Endo	NMR	none	drug	Organic compounds	Organic acids and derivatives	Carboxylic acids and derivatives	Amino acids, peptides, and analogues	Amino acids and derivatives
ODKSFYDXXFIFQN-BYPYZUCNSA-N	C(C[C@@H](C(=O)O)N)CN=C(N)N	(2S)-2-amino-5-(diaminomethylideneamino)pentanoic acid	Arginine	20432288	Endo	NMR	none	drug	Organic compounds	Organic acids and derivatives	Carboxylic acids and derivatives	Amino acids, peptides, and analogues	Amino acids and derivatives
CKLJMWTZIZZHCS-REOHCLBHSA-N	C([C@@H](C(=O)O)N)C(=O)O	(2S)-2-aminobutanedioic acid	Aspartic acid	20432288	Endo	NMR	none	drug	Organic compounds	Organic acids and derivatives	Carboxylic acids and derivatives	Amino acids, peptides, and analogues	Amino acids and derivatives
WHUUTDBJXJRKMK-VKHMYHEASA-N	C(CC(=O)O)[C@@H](C(=O)O)N	(2S)-2-aminopentanedioic acid	L-Glutamic Acid	20432288	Endo	NMR	none	drug	Organic compounds	Organic acids and derivatives	Carboxylic acids and derivatives	Amino acids, peptides, and analogues	Amino acids and derivatives
RBZUPETUJOEOGI-REOHCLBHSA-N	[CH2-][C@@H](C(=O)O)N	(2S)-2-aminopropanoic acid	Alanine	20432288	Endo	NMR	none	drug	Organic compounds	Organic acids and derivatives	Carboxylic acids and derivatives	Amino acids, peptides, and analogues	Amino acids and derivatives
ONIBWKKTOPOVIA-BYPYZUCNSA-N	C1C[C@H](NC1)C(=O)O	(2S)-pyrrolidine-2-carboxylic acid	Proline	20432288	Endo	NMR	none	drug	Organic compounds	Organic acids and derivatives	Carboxylic acids and derivatives	Amino acids, peptides, and analogues	Amino acids and derivatives
AYFVYJQAPQTCCC-GBXIJSLDSA-N	C[C@H]([C@@H](C(=O)O)N)O	(2S,3R)-2-amino-3-hydroxybutanoic acid	Threonine	20432288	Endo	NMR	none	drug	Organic compounds	Organic acids and derivatives	Carboxylic acids and derivatives	Amino acids, peptides, and analogues	Amino acids and derivatives
SUHOQUVVVLNYQR-MRVPVSSYSA-N	C[N+](C)(C)CCOP(=O)([O-])OC[C@@H](CO)O	[(2R)-2,3-dihydroxypropyl] 2-(trimethylazaniumyl)ethyl phosphate	Glycerophosphocholine	20432288	Endo	NMR	none	drug	Organic compounds	Lipids and lipid-like molecules	Glycerophospholipids	Glycerophosphocholines	Glycerophosphocholines
RZZPDXZPRHQOCG-OJAKKHQRSA-O	C[N+](C)(C)CCOP(=O)(O)OP(=O)(O)OC[C@@H]1[C@H]([C@H]([C@@H](O1)N2C=CC(=NC2=O)N)O)O	2-[[[(2R,3S,4R,5R)-5-(4-amino-2-oxopyrimidin-1-yl)-3,4-dihydroxyoxolan-2-yl]methoxy-hydroxyphosphoryl]oxy-hydroxyphosphoryl]oxyethyl-trimethylazanium	Cytidine diphosphocholine	20432288	Endo	NMR	none	drug	Organic compounds	Nucleosides, nucleotides, and analogues	Pyrimidine nucleotides	Pyrimidine ribonucleotides	Pyrimidine ribonucleoside diphosphates
DHMQDGOQFOQNFH-UHFFFAOYSA-N	C(C(=O)O)N	2-aminoacetic acid	Glycine	20432288	Endo	NMR	none	drug	Organic compounds	Organic acids and derivatives	Carboxylic acids and derivatives	Amino acids, peptides, and analogues	Amino acids and derivatives
VVIUBCNYACGLLV-UHFFFAOYSA-N	C(CS(=O)O)N	2-aminoethanesulfinic acid	Hypotaurine	20432288	Endo	NMR	none	drug	Organic compounds	Organic acids and derivatives	Sulfinic acids and derivatives	Sulfinic acids	Sulfinic acids
XOAAWQZATWQOTB-UHFFFAOYSA-N	C(CS(=O)(=O)O)N	2-aminoethanesulfonic acid	Taurine	20432288	Endo	NMR	none	drug	Organic compounds	Organic acids and derivatives	Organic sulfonic acids and derivatives	Organosulfonic acids and derivatives	Organosulfonic acids
JZNWSCPGTDBMEW-RXMQYKEDSA-N	C(COP(=O)(O)OC[C@@H](CO)O)N	2-aminoethyl [(2R)-2,3-dihydroxypropyl] hydrogen phosphate	Glycerophosphoethanolamine	20432288	Endo	NMR	none	drug	Organic compounds	Lipids and lipid-like molecules	Glycerophospholipids	Glycerophosphoethanolamines	Glycerophosphoethanolamines
SUHOOTKUPISOBE-UHFFFAOYSA-N	C(COP(=O)(O)O)N	2-aminoethyl dihydrogen phosphate	Phosphoethanolamine	20432288	Endo	NMR	none	drug	Organic compounds	Organic acids and derivatives	Organic phosphoric acids and derivatives	Phosphate esters	Phosphoethanolamines
OEYIOHPDSNJKLS-UHFFFAOYSA-N	C[N+](C)(C)CCO	2-hydroxyethyl(trimethyl)azanium	Choline	20432288	Endo	NMR	none	drug	Organic compounds	Organic nitrogen compounds	Organonitrogen compounds	Quaternary ammonium salts	Cholines
JVTAAEKCZFNVCJ-UHFFFAOYSA-N	CC(C(=O)O)O	2-hydroxypropanoic acid	Lactic Acid	20432288	Endo	NMR	none	drug	Organic compounds	Organic acids and derivatives	Hydroxy acids and derivatives	Alpha hydroxy acids and derivatives	Alpha hydroxy acids and derivatives
QTBSBXVTEAMEQO-UHFFFAOYSA-N	CC(=O)O	acetic acid	acetic acid	20432288	Endo	NMR	none	drug	Organic compounds	Organic acids and derivatives	Carboxylic acids and derivatives	Carboxylic acids	Carboxylic acids
CDAISMWEOUEBRE-UHFFFAOYSA-N	C1(C(C(C(C(C1O)O)O)O)O)O	cyclohexane-1,2,3,4,5,6-hexol	Myoinositol	20432288	Endo	NMR	none	drug	Organic compounds	Organic oxygen compounds	Organooxygen compounds	Alcohols and polyols	Secondary alcohols
YHHSONZFOIEMCP-UHFFFAOYSA-O	C[N+](C)(C)CCOP(=O)(O)O	trimethyl(2-phosphonooxyethyl)azanium	Phosphocholine	20432288	Endo	NMR	none	drug	Organic compounds	Organic nitrogen compounds	Organonitrogen compounds	Quaternary ammonium salts	Cholines
ZDXPYRJPNDTMRX-VKHMYHEASA-N	C(CC(=O)N)[C@@H](C(=O)O)N	(2S)-2,5-diamino-5-oxopentanoic acid	Glutamine	21599895	Endo	NMR	none	toxic agent	Organic compounds	Organic acids and derivatives	Carboxylic acids and derivatives	Amino acids, peptides, and analogues	Amino acids and derivatives
OTCCIMWXFLJLIA-BYPYZUCNSA-N	C=C(N=C(CC(=O)[O-])C(=O)[O])[O-]	(2S)-2-acetamidobutanedioic acid	N-Acetylaspartic Acid	21599895	Endo	LC-MS	positive	toxic agent	Organic compounds	Organic acids and derivatives	Carboxylic acids and derivatives	Amino acids, peptides, and analogues	Aspartic acid and derivatives
OTCCIMWXFLJLIA-BYPYZUCNSA-N	C=C(N=C(CC(=O)[O-])C(=O)[O])[O-]	(2S)-2-acetamidobutanedioic acid	N-Acetylaspartic Acid	21599895	Endo	NMR	none	toxic agent	Organic compounds	Organic acids and derivatives	Carboxylic acids and derivatives	Amino acids, peptides, and analogues	Aspartic acid and derivatives
QIVBCDIJIAJPQS-VIFPVBQESA-N	C1=CC=C2C(=C1)C(=CN2)C[C@@H](C(=O)O)N	(2S)-2-amino-3-(1H-indol-3-yl)propanoic acid	Tryptophan	21599895	Endo	LC-MS	positive	toxic agent	Organic compounds	Organoheterocyclic compounds	Indoles and derivatives	Indolyl carboxylic acids and derivatives	Indolyl carboxylic acids and derivatives
OUYCCCASQSFEME-QMMMGPOBSA-N	C1=CC(=CC=C1C[C@@H](C(=O)O)N)O	(2S)-2-amino-3-(4-hydroxyphenyl)propanoic acid	Tyrosine	21599895	Endo	LC-MS	positive	toxic agent	Organic compounds	Organic acids and derivatives	Carboxylic acids and derivatives	Amino acids, peptides, and analogues	Amino acids and derivatives
OUYCCCASQSFEME-QMMMGPOBSA-N	C1=CC(=CC=C1C[C@@H](C(=O)O)N)O	(2S)-2-amino-3-(4-hydroxyphenyl)propanoic acid	Tyrosine	21599895	Endo	NMR	none	toxic agent	Organic compounds	Organic acids and derivatives	Carboxylic acids and derivatives	Amino acids, peptides, and analogues	Amino acids and derivatives
MTCFGRXMJLQNBG-REOHCLBHSA-N	C([C@@H](C(=O)O)N)O	(2S)-2-amino-3-hydroxypropanoic acid	Serine	21599895	Endo	NMR	none	toxic agent	Organic compounds	Organic acids and derivatives	Carboxylic acids and derivatives	Amino acids, peptides, and analogues	Amino acids and derivatives
KZSNJWFQEVHDMF-BYPYZUCNSA-N	CC(C)[C@@H](C(=O)O)N	(2S)-2-amino-3-methylbutanoic acid	Valine	21599895	Endo	LC-MS	positive	toxic agent	Organic compounds	Organic acids and derivatives	Carboxylic acids and derivatives	Amino acids, peptides, and analogues	Amino acids and derivatives
KZSNJWFQEVHDMF-BYPYZUCNSA-N	CC(C)[C@@H](C(=O)O)N	(2S)-2-amino-3-methylbutanoic acid	Valine	21599895	Endo	NMR	none	toxic agent	Organic compounds	Organic acids and derivatives	Carboxylic acids and derivatives	Amino acids, peptides, and analogues	Amino acids and derivatives
RWSXRVCMGQZWBV-WDSKDSINSA-N	C(CC(=O)N[C@@H](CS)C(=O)NCC(=O)O)[C@@H](C(=O)O)N	(2S)-2-amino-5-[[(2R)-1-(carboxymethylamino)-1-oxo-3-sulfanylpropan-2-yl]amino]-5-oxopentanoic acid	Reduced glutathione	21599895	Endo	LC-MS	positive	toxic agent	Organic compounds	Organic acids and derivatives	Carboxylic acids and derivatives	Amino acids, peptides, and analogues	Peptides
RWSXRVCMGQZWBV-WDSKDSINSA-N	C(CC(=O)N[C@@H](CS)C(=O)NCC(=O)O)[C@@H](C(=O)O)N	(2S)-2-amino-5-[[(2R)-1-(carboxymethylamino)-1-oxo-3-sulfanylpropan-2-yl]amino]-5-oxopentanoic acid	Reduced glutathione	21599895	Endo	NMR	none	toxic agent	Organic compounds	Organic acids and derivatives	Carboxylic acids and derivatives	Amino acids, peptides, and analogues	Peptides
CKLJMWTZIZZHCS-REOHCLBHSA-N	C([C@@H](C(=O)O)N)C(=O)O	(2S)-2-aminobutanedioic acid	Aspartic acid	21599895	Endo	NMR	none	toxic agent	Organic compounds	Organic acids and derivatives	Carboxylic acids and derivatives	Amino acids, peptides, and analogues	Amino acids and derivatives
WHUUTDBJXJRKMK-VKHMYHEASA-N	C(CC(=O)O)[C@@H](C(=O)O)N	(2S)-2-aminopentanedioic acid	L-Glutamic Acid	21599895	Endo	LC-MS	positive	toxic agent	Organic compounds	Organic acids and derivatives	Carboxylic acids and derivatives	Amino acids, peptides, and analogues	Amino acids and derivatives
WHUUTDBJXJRKMK-VKHMYHEASA-N	C(CC(=O)O)[C@@H](C(=O)O)N	(2S)-2-aminopentanedioic acid	L-Glutamic Acid	21599895	Endo	NMR	none	toxic agent	Organic compounds	Organic acids and derivatives	Carboxylic acids and derivatives	Amino acids, peptides, and analogues	Amino acids and derivatives
RBZUPETUJOEOGI-REOHCLBHSA-N	[CH2-][C@@H](C(=O)O)N	(2S)-2-aminopropanoic acid	Alanine	21599895	Endo	NMR	none	toxic agent	Organic compounds	Organic acids and derivatives	Carboxylic acids and derivatives	Amino acids, peptides, and analogues	Amino acids and derivatives
ONIBWKKTOPOVIA-BYPYZUCNSA-N	C1C[C@H](NC1)C(=O)O	(2S)-pyrrolidine-2-carboxylic acid	Proline	21599895	Endo	LC-MS	positive	toxic agent	Organic compounds	Organic acids and derivatives	Carboxylic acids and derivatives	Amino acids, peptides, and analogues	Amino acids and derivatives
QWYFHHGCZUCMBN-SECBINFHSA-N	CCCC(=O)O[C@H](CC(=O)[O-])C[N+](C)(C)C	(3R)-3-butanoyloxy-4-(trimethylazaniumyl)butanoate	Butyrylcarnitine	21599895	Endo	LC-MS	positive	toxic agent	Organic compounds	Lipids and lipid-like molecules	Fatty Acyls	Fatty acid esters	Acyl carnitines
UNSRRHDPHVZAHH-YOILPLPUSA-N	CCCCCCCC/C=C\C/C=C\C/C=C\CCCC(=O)O	(5Z,8Z,11Z)-icosa-5,8,11-trienoic acid	C20:3a	21599895	Endo	GC-MS	none	toxic agent	Organic compounds	Lipids and lipid-like molecules	Fatty Acyls	Fatty acids and conjugates	Long-chain fatty acids
UNSRRHDPHVZAHH-YOILPLPUSA-N	CCCCCCCC/C=C\C/C=C\C/C=C\CCCC(=O)O	(5Z,8Z,11Z)-icosa-5,8,11-trienoic acid	C20:3a	21599895	Endo	GC-MS	none	toxic agent	Organic compounds	Lipids and lipid-like molecules	Fatty Acyls	Fatty acids and conjugates	Long-chain fatty acids
JBYXPOFIGCOSSB-XBLVEGMJSA-N	CCCCCC/C=C/C=C/CCCCCCCC(=O)O	(9E,11E)-octadeca-9,11-dienoic acid	C18:2a	21599895	Endo	GC-MS	none	toxic agent	Organic compounds	Lipids and lipid-like molecules	Fatty Acyls	Lineolic acids and derivatives	Lineolic acids and derivatives
JBYXPOFIGCOSSB-XBLVEGMJSA-N	CCCCCC/C=C/C=C/CCCCCCCC(=O)O	(9E,11E)-octadeca-9,11-dienoic acid	C18:2a	21599895	Endo	GC-MS	none	toxic agent	Organic compounds	Lipids and lipid-like molecules	Fatty Acyls	Lineolic acids and derivatives	Lineolic acids and derivatives
JBYXPOFIGCOSSB-XBLVEGMJSA-N	CCCCCC/C=C/C=C/CCCCCCCC(=O)O	(9E,11E)-octadeca-9,11-dienoic acid	C18:2a	21599895	Endo	GC-MS	none	toxic agent	Organic compounds	Lipids and lipid-like molecules	Fatty Acyls	Lineolic acids and derivatives	Lineolic acids and derivatives
JBYXPOFIGCOSSB-XBLVEGMJSA-N	CCCCCC/C=C/C=C/CCCCCCCC(=O)O	(9E,11E)-octadeca-9,11-dienoic acid	C18:2a	21599895	Endo	GC-MS	none	toxic agent	Organic compounds	Lipids and lipid-like molecules	Fatty Acyls	Lineolic acids and derivatives	Lineolic acids and derivatives
JBYXPOFIGCOSSB-XBLVEGMJSA-N	CCCCCC/C=C/C=C/CCCCCCCC(=O)O	(9E,11E)-octadeca-9,11-dienoic acid	C18:2a	21599895	Endo	GC-MS	none	toxic agent	Organic compounds	Lipids and lipid-like molecules	Fatty Acyls	Lineolic acids and derivatives	Lineolic acids and derivatives
DJJCXFVJDGTHFX-XVFCMESISA-N	C1=CN(C(=O)NC1=O)[C@H]2[C@@H]([C@@H]([C@H](O2)COP(=O)(O)O)O)O	[(2R,3S,4R,5R)-5-(2,4-dioxopyrimidin-1-yl)-3,4-dihydroxyoxolan-2-yl]methyl dihydrogen phosphate	UMP	21599895	Endo	LC-MS	positive	toxic agent	Organic compounds	Nucleosides, nucleotides, and analogues	Pyrimidine nucleotides	Pyrimidine ribonucleotides	Pyrimidine ribonucleoside monophosphates
UDMBCSSLTHHNCD-KQYNXXCUSA-N	C1=NC(=C2C(=N1)N(C=N2)[C@H]3[C@@H]([C@@H]([C@H](O3)COP(=O)(O)O)O)O)N	[(2R,3S,4R,5R)-5-(6-aminopurin-9-yl)-3,4-dihydroxyoxolan-2-yl]methyl dihydrogen phosphate	AMP	21599895	Endo	LC-MS	positive	toxic agent	Organic compounds	Nucleosides, nucleotides, and analogues	Purine nucleotides	Purine ribonucleotides	Purine ribonucleoside monophosphates
YPZRWBKMTBYPTK-UHFFFAOYSA-N	C(CC(=O)NC(CSSCC(C(=O)NCC(=O)O)NC(=O)CCC(C(=O)O)N)C(=O)NCC(=O)O)C(C(=O)O)N	2-amino-5-[[3-[[2-[(4-amino-4-carboxybutanoyl)amino]-3-(carboxymethylamino)-3-oxopropyl]disulfanyl]-1-(carboxymethylamino)-1-oxopropan-2-yl]amino]-5-oxopentanoic acid	Oxiglutathione	21599895	Endo	LC-MS	positive	toxic agent	Organic compounds	Organic acids and derivatives	Carboxylic acids and derivatives	Amino acids, peptides, and analogues	Peptides
YPZRWBKMTBYPTK-UHFFFAOYSA-N	C(CC(=O)NC(CSSCC(C(=O)NCC(=O)O)NC(=O)CCC(C(=O)O)N)C(=O)NCC(=O)O)C(C(=O)O)N	2-amino-5-[[3-[[2-[(4-amino-4-carboxybutanoyl)amino]-3-(carboxymethylamino)-3-oxopropyl]disulfanyl]-1-(carboxymethylamino)-1-oxopropan-2-yl]amino]-5-oxopentanoic acid	Oxiglutathione	21599895	Endo	NMR	none	toxic agent	Organic compounds	Organic acids and derivatives	Carboxylic acids and derivatives	Amino acids, peptides, and analogues	Peptides
DHMQDGOQFOQNFH-UHFFFAOYSA-N	C(C(=O)O)N	2-aminoacetic acid	Glycine	21599895	Endo	NMR	none	toxic agent	Organic compounds	Organic acids and derivatives	Carboxylic acids and derivatives	Amino acids, peptides, and analogues	Amino acids and derivatives
XOAAWQZATWQOTB-UHFFFAOYSA-N	C(CS(=O)(=O)O)N	2-aminoethanesulfonic acid	Taurine	21599895	Endo	NMR	none	toxic agent	Organic compounds	Organic acids and derivatives	Organic sulfonic acids and derivatives	Organosulfonic acids and derivatives	Organosulfonic acids
KRKNYBCHXYNGOX-UHFFFAOYSA-N	C(C(=O)O)C(CC(=O)O)(C(=O)O)O	2-hydroxypropane-1,2,3-tricarboxylic acid	Citric acid	21599895	Endo	NMR	none	toxic agent	Organic compounds	Organic acids and derivatives	Carboxylic acids and derivatives	Tricarboxylic acids and derivatives	Tricarboxylic acids and derivatives
JVTAAEKCZFNVCJ-UHFFFAOYSA-N	CC(C(=O)O)O	2-hydroxypropanoic acid	Lactic Acid	21599895	Endo	NMR	none	toxic agent	Organic compounds	Organic acids and derivatives	Hydroxy acids and derivatives	Alpha hydroxy acids and derivatives	Alpha hydroxy acids and derivatives
GHOKWGTUZJEAQD-ZETCQYMHSA-N	CC(C)(CO)[C@H](C(=O)NCCC(=O)O)O	3-[[(2R)-2,4-dihydroxy-3,3-dimethylbutanoyl]amino]propanoic acid	Pantothenic acid	21599895	Endo	LC-MS	positive	toxic agent	Organic compounds	Organic oxygen compounds	Organooxygen compounds	Alcohols and polyols	Secondary alcohols
UFAHZIUFPNSHSL-UHFFFAOYSA-N	CCC(=O)OC(CC(=O)[O-])C[N+](C)(C)C	3-propanoyloxy-4-(trimethylazaniumyl)butanoate	Propionylcarnitine	21599895	Endo	LC-MS	positive	toxic agent	Organic compounds	Lipids and lipid-like molecules	Fatty Acyls	Fatty acid esters	Acyl carnitines
POULHZVOKOAJMA-UHFFFAOYSA-N	CCCCCCCCCCCC(=O)O	dodecanoic acid	C12:0	21599895	Endo	GC-MS	none	toxic agent	Organic compounds	Lipids and lipid-like molecules	Fatty Acyls	Fatty acids and conjugates	Medium-chain fatty acids
KEMQGTRYUADPNZ-UHFFFAOYSA-N	CCCCCCCCCCCCCCCCC(=O)O	heptadecanoic acid	C17:0	21599895	Endo	GC-MS	none	toxic agent	Organic compounds	Lipids and lipid-like molecules	Fatty Acyls	Fatty acids and conjugates	Long-chain fatty acids
ATHGHQPFGPMSJY-UHFFFAOYSA-N	C(CCNCCCN)CN	N'-(3-aminopropyl)butane-1,4-diamine	Spermidine	21599895	Endo	LC-MS	positive	toxic agent	Organic compounds	Organic nitrogen compounds	Organonitrogen compounds	Amines	Secondary amines
MQTAVJHICJWXBR-UHFFFAOYSA-N	CC(=O)NCCCNCCCCN	N-[3-(4-aminobutylamino)propyl]acetamide	N-acetylspermidine	21599895	Endo	LC-MS	positive	toxic agent	Organic compounds	Organic acids and derivatives	Carboximidic acids and derivatives	Carboximidic acids	Carboximidic acids
QIQXTHQIDYTFRH-UHFFFAOYSA-N	CCCCCCCCCCCCCCCCCC(=O)O	octadecanoic acid	C18:0	21599895	Endo	GC-MS	none	toxic agent	Organic compounds	Lipids and lipid-like molecules	Fatty Acyls	Fatty acids and conjugates	Long-chain fatty acids
XXROGKLTLUQVRX-UHFFFAOYSA-N	C=CCO	prop-2-en-1-ol	Allylic	21599895	Endo	NMR	none	toxic agent	Organic compounds	Organic oxygen compounds	Organooxygen compounds	Alcohols and polyols	Primary alcohols
PEDCQBHIVMGVHV-UHFFFAOYSA-N	C(C(CO)O)O	propane-1,2,3-triol	Glycerol	21599895	Endo	NMR	none	toxic agent	Organic compounds	Organic oxygen compounds	Organooxygen compounds	Carbohydrates and carbohydrate conjugates	Sugar alcohols
TUNFSRHWOTWDNC-UHFFFAOYSA-N	CCCCCCCCCCCCCC(=O)O	tetradecanoic acid	C14:0	21599895	Endo	GC-MS	none	toxic agent	Organic compounds	Lipids and lipid-like molecules	Fatty Acyls	Fatty acids and conjugates	Long-chain fatty acids
XUJNEKJLAYXESH-REOHCLBHSA-N	C([C@@H](C(=O)O)N)S	(2R)-2-amino-3-sulfanylpropanoic acid	L-cysteine	21949493	Endo	GC-MS	none	drug	Organic compounds	Organic acids and derivatives	Carboxylic acids and derivatives	Amino acids, peptides, and analogues	Amino acids and derivatives
QXKAIJAYHKCRRA-BXXZVTAOSA-N	C([C@H]([C@H]([C@H](C(=O)O)O)O)O)O	(2R,3R,4R)-2,3,4,5-tetrahydroxypentanoic acid	Ribonic acid	21949493	Endo	GC-MS	none	drug	Organic compounds	Organic oxygen compounds	Organooxygen compounds	Carbohydrates and carbohydrate conjugates	Sugar acids and derivatives
FBPFZTCFMRRESA-JGWLITMVSA-N	C([C@H]([C@H]([C@@H]([C@H](CO)O)O)O)O)O	(2R,3R,4R,5S)-hexane-1,2,3,4,5,6-hexol	D-glucitol	21949493	Endo	GC-MS	none	drug	Organic compounds	Organic oxygen compounds	Organooxygen compounds	Carbohydrates and carbohydrate conjugates	Sugar alcohols
OIRDTQYFTABQOQ-KQYNXXCUSA-N	C1=NC(=C2C(=N1)N(C=N2)[C@H]3[C@@H]([C@@H]([C@H](O3)CO)O)O)N	(2R,3R,4S,5R)-2-(6-aminopurin-9-yl)-5-(hydroxymethyl)oxolane-3,4-diol	Adenosine	21949493	Endo	GC-MS	none	drug	Organic compounds	Nucleosides, nucleotides, and analogues	Purine nucleosides	Purine nucleosides	Purine nucleosides
RGHNJXZEOKUKBD-SQOUGZDYSA-N	C([C@H]([C@H]([C@@H]([C@H](C(=O)O)O)O)O)O)O	(2R,3S,4R,5R)-2,3,4,5,6-pentahydroxyhexanoic acid	Gluconic acid	21949493	Endo	GC-MS	none	drug	Organic compounds	Organic oxygen compounds	Organooxygen compounds	Carbohydrates and carbohydrate conjugates	Sugar acids and derivatives
GUBGYTABKSRVRQ-LUOHZERUSA-N	C([C@@H]1[C@H]([C@@H]([C@H](C(O1)O[C@@H]2[C@H](O[C@@H]([C@@H]([C@H]2O)O)O)CO)O)O)O)O	(2R,3S,4S,5R)-2-(hydroxymethyl)-6-[(2R,3S,4R,5R,6S)-4,5,6-trihydroxy-2-(hydroxymethyl)oxan-3-yl]oxyoxane-3,4,5-triol	Maltose	21949493	Endo	GC-MS	none	drug	Organic compounds	Organic oxygen compounds	Organooxygen compounds	Carbohydrates and carbohydrate conjugates	Glycosyl compounds
DCXYFEDJOCDNAF-REOHCLBHSA-N	C([C@@H](C(=O)O)N)C(=O)N	(2S)-2,4-diamino-4-oxobutanoic acid	Asparagine	21949493	Endo	GC-MS	none	drug	Organic compounds	Organic acids and derivatives	Carboxylic acids and derivatives	Amino acids, peptides, and analogues	Amino acids and derivatives
ZDXPYRJPNDTMRX-VKHMYHEASA-N	C(CC(=O)N)[C@@H](C(=O)O)N	(2S)-2,5-diamino-5-oxopentanoic acid	Glutamine	21949493	Endo	GC-MS	none	drug	Organic compounds	Organic acids and derivatives	Carboxylic acids and derivatives	Amino acids, peptides, and analogues	Amino acids and derivatives
KDXKERNSBIXSRK-YFKPBYRVSA-N	C(CCN)C[C@@H](C(=O)O)N	(2S)-2,6-diaminohexanoic acid	Lysine	21949493	Endo	GC-MS	none	drug	Organic compounds	Organic acids and derivatives	Carboxylic acids and derivatives	Amino acids, peptides, and analogues	Amino acids and derivatives
CAHKINHBCWCHCF-JTQLQIEISA-N	CC(=O)N[C@@H](CC1=CC=C(C=C1)O)C(=O)O	(2S)-2-acetamido-3-(4-hydroxyphenyl)propanoic acid	N-Acetyl-L-tyrosine	21949493	Endo	GC-MS	none	drug	Organic compounds	Organic acids and derivatives	Carboxylic acids and derivatives	Amino acids, peptides, and analogues	Amino acids and derivatives
HNDVDQJCIGZPNO-YFKPBYRVSA-N	C1=C(NC=N1)C[C@@H](C(=O)O)N	(2S)-2-amino-3-(1H-imidazol-5-yl)propanoic acid	L-histidine	21949493	Endo	GC-MS	none	drug	Organic compounds	Organic acids and derivatives	Carboxylic acids and derivatives	Amino acids, peptides, and analogues	Amino acids and derivatives
OUYCCCASQSFEME-QMMMGPOBSA-N	C1=CC(=CC=C1C[C@@H](C(=O)O)N)O	(2S)-2-amino-3-(4-hydroxyphenyl)propanoic acid	Tyrosine	21949493	Endo	GC-MS	none	drug	Organic compounds	Organic acids and derivatives	Carboxylic acids and derivatives	Amino acids, peptides, and analogues	Amino acids and derivatives
MTCFGRXMJLQNBG-REOHCLBHSA-N	C([C@@H](C(=O)O)N)O	(2S)-2-amino-3-hydroxypropanoic acid	Serine	21949493	Endo	GC-MS	none	drug	Organic compounds	Organic acids and derivatives	Carboxylic acids and derivatives	Amino acids, peptides, and analogues	Amino acids and derivatives
KZSNJWFQEVHDMF-BYPYZUCNSA-N	CC(C)[C@@H](C(=O)O)N	(2S)-2-amino-3-methylbutanoic acid	Valine	21949493	Endo	GC-MS	none	drug	Organic compounds	Organic acids and derivatives	Carboxylic acids and derivatives	Amino acids, peptides, and analogues	Amino acids and derivatives
COLNVLDHVKWLRT-QMMMGPOBSA-N	C1=CC=C(C=C1)C[C@@H](C(=O)O)N	(2S)-2-amino-3-phenylpropanoic acid	Phenylalanine	21949493	Endo	GC-MS	none	drug	Organic compounds	Organic acids and derivatives	Carboxylic acids and derivatives	Amino acids, peptides, and analogues	Amino acids and derivatives
ILRYLPWNYFXEMH-WHFBIAKZSA-N	C(CSC[C@@H](C(=O)O)N)[C@@H](C(=O)O)N	(2S)-2-amino-4-[(2R)-2-amino-2-carboxyethyl]sulfanylbutanoic acid	cystathionine	21949493	Endo	GC-MS	none	drug	Organic compounds	Organic acids and derivatives	Carboxylic acids and derivatives	Amino acids, peptides, and analogues	Amino acids and derivatives
ROHFNLRQFUQHCH-YFKPBYRVSA-N	CC(C)C[C@@H](C(=O)O)N	(2S)-2-amino-4-methylpentanoic acid	Leucine	21949493	Endo	GC-MS	none	drug	Organic compounds	Organic acids and derivatives	Carboxylic acids and derivatives	Amino acids, peptides, and analogues	Amino acids and derivatives
FFEARJCKVFRZRR-BYPYZUCNSA-N	CSCC[C@@H](C(=O)O)N	(2S)-2-amino-4-methylsulfanylbutanoic acid	L-Methionine	21949493	Endo	GC-MS	none	drug	Organic compounds	Organic acids and derivatives	Carboxylic acids and derivatives	Amino acids, peptides, and analogues	Amino acids and derivatives
RHGKLRLOHDJJDR-BYPYZUCNSA-N	C(C[C@@H](C(=O)O)N)CNC(=O)N	(2S)-2-amino-5-(carbamoylamino)pentanoic acid	Citrulline	21949493	Endo	GC-MS	none	drug	Organic compounds	Organic acids and derivatives	Carboxylic acids and derivatives	Amino acids, peptides, and analogues	Amino acids and derivatives
CKLJMWTZIZZHCS-REOHCLBHSA-N	C([C@@H](C(=O)O)N)C(=O)O	(2S)-2-aminobutanedioic acid	Aspartic acid	21949493	Endo	GC-MS	none	drug	Organic compounds	Organic acids and derivatives	Carboxylic acids and derivatives	Amino acids, peptides, and analogues	Amino acids and derivatives
QWCKQJZIFLGMSD-VKHMYHEASA-N	CC[C@@H](C(=O)O)N	(2S)-2-aminobutanoic acid	L-Alpha-aminobutyric acid	21949493	Endo	GC-MS	none	drug	Organic compounds	Organic acids and derivatives	Carboxylic acids and derivatives	Amino acids, peptides, and analogues	Amino acids and derivatives
WHUUTDBJXJRKMK-VKHMYHEASA-N	C(CC(=O)O)[C@@H](C(=O)O)N	(2S)-2-aminopentanedioic acid	L-Glutamic Acid	21949493	Endo	GC-MS	none	drug	Organic compounds	Organic acids and derivatives	Carboxylic acids and derivatives	Amino acids, peptides, and analogues	Amino acids and derivatives
QNAYBMKLOCPYGJ-REOHCLBHSA-N	C[C@@H](C(=O)O)N	(2S)-2-aminopropanoic acid	L-alanine	21949493	Endo	GC-MS	none	drug	Organic compounds	Organic acids and derivatives	Carboxylic acids and derivatives	Amino acids, peptides, and analogues	Amino acids and derivatives
JVTAAEKCZFNVCJ-REOHCLBHSA-N	C[C@@H](C(=O)O)O	(2S)-2-hydroxypropanoic acid	L-lactic acid	21949493	Endo	GC-MS	none	drug	Organic compounds	Organic acids and derivatives	Hydroxy acids and derivatives	Alpha hydroxy acids and derivatives	Alpha hydroxy acids and derivatives
ODHCTXKNWHHXJC-VKHMYHEASA-N	C1CC(=O)N[C@@H]1C(=O)O	(2S)-5-oxopyrrolidine-2-carboxylic acid	Pyroglutamic acid	21949493	Endo	GC-MS	none	drug	Organic compounds	Organic acids and derivatives	Carboxylic acids and derivatives	Amino acids, peptides, and analogues	Amino acids and derivatives
ONIBWKKTOPOVIA-BYPYZUCNSA-N	C1C[C@H](NC1)C(=O)O	(2S)-pyrrolidine-2-carboxylic acid	Proline	21949493	Endo	GC-MS	none	drug	Organic compounds	Organic acids and derivatives	Carboxylic acids and derivatives	Amino acids, peptides, and analogues	Amino acids and derivatives
AYFVYJQAPQTCCC-GBXIJSLDSA-N	C[C@H]([C@@H](C(=O)O)N)O	(2S,3R)-2-amino-3-hydroxybutanoic acid	Threonine	21949493	Endo	GC-MS	none	drug	Organic compounds	Organic acids and derivatives	Carboxylic acids and derivatives	Amino acids, peptides, and analogues	Amino acids and derivatives
AGPKZVBTJJNPAG-WHFBIAKZSA-N	CC[C@H](C)[C@@H](C(=O)O)N	(2S,3S)-2-amino-3-methylpentanoic acid	L-Isoleucine	21949493	Endo	GC-MS	none	drug	Organic compounds	Organic acids and derivatives	Carboxylic acids and derivatives	Amino acids, peptides, and analogues	Amino acids and derivatives
AEMOLEFTQBMNLQ-AQKNRBDQSA-N	[C@@H]1([C@@H]([C@H](OC([C@@H]1O)O)C(=O)O)O)O	(2S,3S,4S,5R)-3,4,5,6-tetrahydroxyoxane-2-carboxylic acid	D-Glucuronic acid	21949493	Endo	GC-MS	none	drug	Organic compounds	Organic oxygen compounds	Organooxygen compounds	Carbohydrates and carbohydrate conjugates	Sugar acids and derivatives
SRBFZHDQGSBBOR-SOOFDHNKSA-N	C1[C@H]([C@H]([C@H](C(O1)O)O)O)O	(3R,4R,5R)-oxane-2,3,4,5-tetrol	D-ribose	21949493	Endo	GC-MS	none	drug	Organic compounds	Organic oxygen compounds	Organooxygen compounds	Carbohydrates and carbohydrate conjugates	Monosaccharides
MSWZFWKMSRAUBD-IVMDWMLBSA-N	C([C@@H]1[C@H]([C@@H]([C@H](C(O1)O)N)O)O)O	(3R,4R,5S,6R)-3-amino-6-(hydroxymethyl)oxane-2,4,5-triol	Glucosamine	21949493	Endo	GC-MS	none	drug	Organic compounds	Organic oxygen compounds	Organooxygen compounds	Carbohydrates and carbohydrate conjugates	Monosaccharides
HMFHBZSHGGEWLO-SOOFDHNKSA-N	C([C@@H]1[C@H]([C@H](C(O1)O)O)O)O	(3R,4S,5R)-5-(hydroxymethyl)oxolane-2,3,4-triol	Ribofuranoside	21949493	Endo	GC-MS	none	drug	Organic compounds	Organic oxygen compounds	Organooxygen compounds	Carbohydrates and carbohydrate conjugates	Monosaccharides
WQZGKKKJIJFFOK-SVZMEOIVSA-N	C([C@@H]1[C@@H]([C@@H]([C@H](C(O1)O)O)O)O)O	(3R,4S,5R,6R)-6-(hydroxymethyl)oxane-2,3,4,5-tetrol	D-Galactose	21949493	Endo	GC-MS	none	drug	Organic compounds	Organic oxygen compounds	Organooxygen compounds	Carbohydrates and carbohydrate conjugates	Monosaccharides
WQZGKKKJIJFFOK-GASJEMHNSA-N	C([C@@H]1[C@H]([C@@H]([C@H](C(O1)O)O)O)O)O	(3R,4S,5S,6R)-6-(hydroxymethyl)oxane-2,3,4,5-tetrol	D-glucose	21949493	Endo	GC-MS	none	drug	Organic compounds	Organic oxygen compounds	Organooxygen compounds	Carbohydrates and carbohydrate conjugates	Monosaccharides
LKDRXBCSQODPBY-VRPWFDPXSA-N	C1[C@H]([C@H]([C@@H](C(O1)(CO)O)O)O)O	(3S,4R,5R)-2-(hydroxymethyl)oxane-2,3,4,5-tetrol	Fructose	21949493	Endo	GC-MS	none	drug	Organic compounds	Organic oxygen compounds	Organooxygen compounds	Carbohydrates and carbohydrate conjugates	Monosaccharides
WQZGKKKJIJFFOK-QTVWNMPRSA-N	C([C@@H]1[C@H]([C@@H]([C@@H](C(O1)O)O)O)O)O	(3S,4S,5S,6R)-6-(hydroxymethyl)oxane-2,3,4,5-tetrol	D-mannose	21949493	Endo	GC-MS	none	drug	Organic compounds	Organic oxygen compounds	Organooxygen compounds	Carbohydrates and carbohydrate conjugates	Monosaccharides
HVYWMOMLDIMFJA-DPAQBDIFSA-N	C[C@H](CCCC(C)C)[C@H]1CC[C@@H]2[C@@]1(CC[C@H]3[C@H]2CC=C4[C@@]3(CC[C@@H](C4)O)C)C	(3S,8S,9S,10R,13R,14S,17R)-10,13-dimethyl-17-[(2R)-6-methylheptan-2-yl]-2,3,4,7,8,9,11,12,14,15,16,17-dodecahydro-1H-cyclopenta[a]phenanthren-3-ol	Cholesterol	21949493	Endo	GC-MS	none	drug	Organic compounds	Lipids and lipid-like molecules	Steroids and steroid derivatives	Cholestane steroids	Cholesterols and derivatives
YZXBAPSDXZZRGB-DOFZRALJSA-N	CCCCC/C=C\C/C=C\C/C=C\C/C=C\CCCC(=O)O	(5Z,8Z,11Z,14Z)-icosa-5,8,11,14-tetraenoic acid	Arachidonic acid	21949493	Endo	GC-MS	none	drug	Organic compounds	Lipids and lipid-like molecules	Fatty Acyls	Fatty acids and conjugates	Long-chain fatty acids
GTZCVFVGUGFEME-HNQUOIGGSA-N	C(/C(=C\C(=O)O)/C(=O)O)C(=O)O	(E)-prop-1-ene-1,2,3-tricarboxylic acid	Aconitic acid	21949493	Endo	GC-MS	none	drug	Organic compounds	Organic acids and derivatives	Carboxylic acids and derivatives	Tricarboxylic acids and derivatives	Tricarboxylic acids and derivatives
ZQPPMHVWECSIRJ-KTKRTIGZSA-N	CCCCCCCC/C=C\CCCCCCCC(=O)O	(Z)-octadec-9-enoic acid	Oleic acid	21949493	Endo	GC-MS	none	drug	Organic compounds	Lipids and lipid-like molecules	Fatty Acyls	Fatty acids and conjugates	Long-chain fatty acids
NBSCHQHZLSJFNQ-GASJEMHNSA-N	C([C@@H]1[C@H]([C@@H]([C@H](C(O1)O)O)O)O)OP(=O)(O)O	[(2R,3S,4S,5R)-3,4,5,6-tetrahydroxyoxan-2-yl]methyl dihydrogen phosphate	Glucose-6-phosphate	21949493	Endo	GC-MS	none	drug	Organic compounds	Organic oxygen compounds	Organooxygen compounds	Carbohydrates and carbohydrate conjugates	Monosaccharides
DRTQHJPVMGBUCF-XVFCMESISA-N	C1=CN(C(=O)NC1=O)[C@H]2[C@@H]([C@@H]([C@H](O2)CO)O)O	1-[(2R,3R,4S,5R)-3,4-dihydroxy-5-(hydroxymethyl)oxolan-2-yl]pyrimidine-2,4-dione	uridine	21949493	Endo	GC-MS	none	drug	Organic compounds	Nucleosides, nucleotides, and analogues	Pyrimidine nucleosides	Pyrimidine nucleosides	Pyrimidine nucleosides
ISAKRJDGNUQOIC-UHFFFAOYSA-N	C1=CNC(=O)NC1=O	1H-pyrimidine-2,4-dione	Uracil	21949493	Endo	GC-MS	none	drug	Organic compounds	Organoheterocyclic compounds	Diazines	Pyrimidines and pyrimidine derivatives	Pyrimidones
RGHMISIYKIHAJW-UHFFFAOYSA-N	C1=CC(=C(C=C1C(C(=O)O)O)O)O	2-(3,4-dihydroxyphenyl)-2-hydroxyacetic acid	3,4-Dihydroxymandelic acid	21949493	Endo	GC-MS	none	drug	Organic compounds	Benzenoids	Phenols	Benzenediols	Catechols
QXKAIJAYHKCRRA-UHFFFAOYSA-N	C(C(C(C(C(=O)O)O)O)O)O	2,3,4,5-tetrahydroxypentanoic acid	Pentonic acid	21949493	Endo	GC-MS	none	drug	Organic compounds	Organic oxygen compounds	Organooxygen compounds	Carbohydrates and carbohydrate conjugates	Sugar acids and derivatives
RBNPOMFGQQGHHO-UHFFFAOYSA-N	C(C(C(=O)O)O)O	2,3-dihydroxypropanoic acid	Glyceric acid	21949493	Endo	GC-MS	none	drug	Organic compounds	Organic oxygen compounds	Organooxygen compounds	Carbohydrates and carbohydrate conjugates	Sugar acids and derivatives
YMAWOPBAYDPSLA-UHFFFAOYSA-N	C(C(=O)NCC(=O)O)N	2-[(2-aminoacetyl)amino]acetic acid	Glycylglycine	21949493	Endo	GC-MS	none	drug	Organic compounds	Organic acids and derivatives	Carboxylic acids and derivatives	Amino acids, peptides, and analogues	Peptides
DHMQDGOQFOQNFH-UHFFFAOYSA-N	C(C(=O)O)N	2-aminoacetic acid	Glycine	21949493	Endo	GC-MS	none	drug	Organic compounds	Organic acids and derivatives	Carboxylic acids and derivatives	Amino acids, peptides, and analogues	Amino acids and derivatives
AEMRFAOFKBGASW-UHFFFAOYSA-N	C(C(=O)O)O	2-hydroxyacetic acid	Glycolic acid	21949493	Endo	GC-MS	none	drug	Organic compounds	Organic acids and derivatives	Hydroxy acids and derivatives	Alpha hydroxy acids and derivatives	Alpha hydroxy acids and derivatives
BJEPYKJPYRNKOW-UHFFFAOYSA-N	C(C(C(=O)O)O)C(=O)O	2-hydroxybutanedioic acid	Malic acid	21949493	Endo	GC-MS	none	drug	Organic compounds	Organic acids and derivatives	Hydroxy acids and derivatives	Beta hydroxy acids and derivatives	Beta hydroxy acids and derivatives
HHDDCCUIIUWNGJ-UHFFFAOYSA-N	C(C(=O)C(=O)O)O	3-hydroxy-2-oxopropanoic acid	Hydroxypyruvic acid	21949493	Endo	GC-MS	none	drug	Organic compounds	Organic acids and derivatives	Hydroxy acids and derivatives	Beta hydroxy acids and derivatives	Beta hydroxy acids and derivatives
YVOMYDHIQVMMTA-UHFFFAOYSA-N	C(CC(=O)O)C(CC(=O)O)O	3-hydroxyhexanedioic acid	3-hydroxyadipic acid	21949493	Endo	GC-MS	none	drug	Organic compounds	Organic acids and derivatives	Hydroxy acids and derivatives	Medium-chain hydroxy acids and derivatives	Medium-chain hydroxy acids and derivatives
QHKABHOOEWYVLI-UHFFFAOYSA-N	CC(C)C(=O)C(=O)O	3-methyl-2-oxobutanoic acid	alpha-Ketoisovaleric acid	21949493	Endo	GC-MS	none	drug	Organic compounds	Organic acids and derivatives	Keto acids and derivatives	Short-chain keto acids and derivatives	Short-chain keto acids and derivatives
WDJHALXBUFZDSR-UHFFFAOYSA-N	CC(=O)CC(=O)O	3-oxobutanoic acid	Acetoacetic acid	21949493	Endo	GC-MS	none	drug	Organic compounds	Organic acids and derivatives	Keto acids and derivatives	Short-chain keto acids and derivatives	Short-chain keto acids and derivatives
RWQNBRDOKXIBIV-UHFFFAOYSA-N	CC1=CNC(=O)NC1=O	5-methyl-1H-pyrimidine-2,4-dione	Thymine	21949493	Endo	GC-MS	none	drug	Organic compounds	Organoheterocyclic compounds	Diazines	Pyrimidines and pyrimidine derivatives	Hydroxypyrimidines
GFFGJBXGBJISGV-UHFFFAOYSA-N	C1=NC2=NC=NC(=C2N1)N	7H-purin-6-amine	adenine	21949493	Endo	GC-MS	none	drug	Organic compounds	Organoheterocyclic compounds	Imidazopyrimidines	Purines and purine derivatives	6-aminopurines
UGQMRVRMYYASKQ-KQYNXXCUSA-N	C1=NC(=O)C2=C(N1)N(C=N2)[C@H]3[C@@H]([C@@H]([C@H](O3)CO)O)O	9-[(2R,3R,4S,5R)-3,4-dihydroxy-5-(hydroxymethyl)oxolan-2-yl]-3H-purin-6-one	Inosine	21949493	Endo	GC-MS	none	drug	Organic compounds	Nucleosides, nucleotides, and analogues	Purine nucleosides	Purine nucleosides	Purine nucleosides
DLFVBJFMPXGRIB-UHFFFAOYSA-N	CC(=O)N	acetamide	Acetamide	21949493	Endo	GC-MS	none	drug	Organic compounds	Organic acids and derivatives	Carboximidic acids and derivatives	Carboximidic acids	Carboximidic acids
KXDAEFPNCMNJSK-UHFFFAOYSA-N	C1=CC=C(C=C1)C(=O)N	benzamide	Benzamide	21949493	Endo	GC-MS	none	drug	Organic compounds	Benzenoids	Benzene and substituted derivatives	Benzoic acids and derivatives	Benzamides
WPYMKLBDIGXBTP-UHFFFAOYSA-N	C1=CC=C(C=C1)C(=O)O	benzoic acid	Benzoic acid	21949493	Endo	GC-MS	none	drug	Organic compounds	Benzenoids	Benzene and substituted derivatives	Benzoic acids and derivatives	Benzoic acids
KGBXLFKZBHKPEV-UHFFFAOYSA-N	B(O)(O)O	boric acid	Boric acid	21949493	Endo	GC-MS	none	drug	Inorganic compounds	Mixed metal/non-metal compounds	Miscellaneous mixed metal/non-metals	Miscellaneous metallic oxoanionic compounds	Miscellaneous borates
KIDHWZJUCRJVML-UHFFFAOYSA-N	C(CCN)CN	butane-1,4-diamine	Putrescine	21949493	Endo	GC-MS	none	drug	Organic compounds	Organic nitrogen compounds	Organonitrogen compounds	Amines	Primary amines
KDYFGRWQOYBRFD-UHFFFAOYSA-N	C(CC(=O)O)C(=O)O	butanedioic acid	Succinic acid	21949493	Endo	GC-MS	none	drug	Organic compounds	Organic acids and derivatives	Carboxylic acids and derivatives	Dicarboxylic acids and derivatives	Dicarboxylic acids and derivatives
KXDHJXZQYSOELW-UHFFFAOYSA-N	C(=O)(N)O	carbamic acid	Carbamic acid	21949493	Endo	GC-MS	none	drug	Organic compounds	Organic acids and derivatives	Organic carbonic acids and derivatives	Organic carbonic acids and derivatives	Organic carbonic acids and derivatives
CDAISMWEOUEBRE-UHFFFAOYSA-N	C1(C(C(C(C(C1O)O)O)O)O)O	cyclohexane-1,2,3,4,5,6-hexol	Myoinositol	21949493	Endo	GC-MS	none	drug	Organic compounds	Organic oxygen compounds	Organooxygen compounds	Alcohols and polyols	Secondary alcohols
IPCSVZSSVZVIGE-UHFFFAOYSA-N	CCCCCCCCCCCCCCCC(=O)O	hexadecanoic acid	Palmitic acid	21949493	Endo	GC-MS	none	drug	Organic compounds	Lipids and lipid-like molecules	Fatty Acyls	Fatty acids and conjugates	Long-chain fatty acids
AVXURJPOCDRRFD-UHFFFAOYSA-N	NO	hydroxylamine	hydroxylamine	21949493	Endo	GC-MS	none	drug	Inorganic compounds	Homogeneous non-metal compounds	Homogeneous other non-metal compounds	Homogeneous other non-metal compounds	Homogeneous other non-metal compounds
UWHZIFQPPBDJPM-UHFFFAOYSA-N	CCCCCCC=CCCCCCCCCCC(=O)O	octadec-11-enoic acid	Vaccenic acid	21949493	Endo	GC-MS	none	drug	Organic compounds	Lipids and lipid-like molecules	Fatty Acyls	Fatty acids and conjugates	Long-chain fatty acids
QIQXTHQIDYTFRH-UHFFFAOYSA-N	CCCCCCCCCCCCCCCCCC(=O)O	octadecanoic acid	C18:0	21949493	Endo	GC-MS	none	drug	Organic compounds	Lipids and lipid-like molecules	Fatty Acyls	Fatty acids and conjugates	Long-chain fatty acids
MUBZPKHOEPUJKR-UHFFFAOYSA-N	C(=O)(C(=O)O)O	oxalic acid	Oxalic acid	21949493	Endo	GC-MS	none	drug	Organic compounds	Organic acids and derivatives	Carboxylic acids and derivatives	Dicarboxylic acids and derivatives	Dicarboxylic acids and derivatives
VHRGRCVQAFMJIZ-UHFFFAOYSA-N	C(CCN)CCN	pentane-1,5-diamine	Cadaverine	21949493	Endo	GC-MS	none	drug	Organic compounds	Organic nitrogen compounds	Organonitrogen compounds	Amines	Primary amines
NBIIXXVUZAFLBC-UHFFFAOYSA-K	[O-]P(=O)([O-])[O-]	phosphate	Phosphate	21949493	Endo	GC-MS	none	drug	Inorganic compounds	Homogeneous non-metal compounds	Non-metal oxoanionic compounds	Non-metal phosphates	Non-metal phosphates
PEDCQBHIVMGVHV-UHFFFAOYSA-N	C(C(CO)O)O	propane-1,2,3-triol	Glycerol	21949493	Endo	GC-MS	none	drug	Organic compounds	Organic oxygen compounds	Organooxygen compounds	Carbohydrates and carbohydrate conjugates	Sugar alcohols
OFOBLEOULBTSOW-UHFFFAOYSA-N	C(C(=O)O)C(=O)O	propanedioic acid	Malonic acid	21949493	Endo	GC-MS	none	drug	Organic compounds	Organic acids and derivatives	Carboxylic acids and derivatives	Dicarboxylic acids and derivatives	Dicarboxylic acids and derivatives
TUNFSRHWOTWDNC-UHFFFAOYSA-N	CCCCCCCCCCCCCC(=O)O	tetradecanoic acid	C14:0	21949493	Endo	GC-MS	none	drug	Organic compounds	Lipids and lipid-like molecules	Fatty Acyls	Fatty acids and conjugates	Long-chain fatty acids
XSQUKJJJFZCRTK-UHFFFAOYSA-N	C(=O)(N)N	urea	Urea	21949493	Endo	GC-MS	none	drug	Organic compounds	Organic acids and derivatives	Organic carbonic acids and derivatives	Ureas	Ureas
WQZGKKKJIJFFOK-VFUOTHLCSA-N	C([C@@H]1[C@H]([C@@H]([C@H]([C@@H](O1)O)O)O)O)O	(2R,3R,4S,5S,6R)-6-(hydroxymethyl)oxane-2,3,4,5-tetrol	beta Glucose	22037246	Endo	NMR	none	drug	Organic compounds	Organic oxygen compounds	Organooxygen compounds	Carbohydrates and carbohydrate conjugates	Monosaccharides
DCXYFEDJOCDNAF-REOHCLBHSA-N	C([C@@H](C(=O)O)N)C(=O)N	(2S)-2,4-diamino-4-oxobutanoic acid	Asparagine	22037246	Endo	NMR	none	drug	Organic compounds	Organic acids and derivatives	Carboxylic acids and derivatives	Amino acids, peptides, and analogues	Amino acids and derivatives
ZDXPYRJPNDTMRX-VKHMYHEASA-N	C(CC(=O)N)[C@@H](C(=O)O)N	(2S)-2,5-diamino-5-oxopentanoic acid	Glutamine	22037246	Endo	NMR	none	drug	Organic compounds	Organic acids and derivatives	Carboxylic acids and derivatives	Amino acids, peptides, and analogues	Amino acids and derivatives
AHLPHDHHMVZTML-BYPYZUCNSA-N	C(C[C@@H](C(=O)O)N)CN	(2S)-2,5-diaminopentanoic acid	Ornithine	22037246	Endo	NMR	none	drug	Organic compounds	Organic acids and derivatives	Carboxylic acids and derivatives	Amino acids, peptides, and analogues	Amino acids and derivatives
KDXKERNSBIXSRK-YFKPBYRVSA-N	C(CCN)C[C@@H](C(=O)O)N	(2S)-2,6-diaminohexanoic acid	Lysine	22037246	Endo	NMR	none	drug	Organic compounds	Organic acids and derivatives	Carboxylic acids and derivatives	Amino acids, peptides, and analogues	Amino acids and derivatives
HNDVDQJCIGZPNO-YFKPBYRVSA-N	C1=C(NC=N1)C[C@@H](C(=O)O)N	(2S)-2-amino-3-(1H-imidazol-5-yl)propanoic acid	L-histidine	22037246	Endo	NMR	none	drug	Organic compounds	Organic acids and derivatives	Carboxylic acids and derivatives	Amino acids, peptides, and analogues	Amino acids and derivatives
OUYCCCASQSFEME-QMMMGPOBSA-N	C1=CC(=CC=C1C[C@@H](C(=O)O)N)O	(2S)-2-amino-3-(4-hydroxyphenyl)propanoic acid	Tyrosine	22037246	Endo	NMR	none	drug	Organic compounds	Organic acids and derivatives	Carboxylic acids and derivatives	Amino acids, peptides, and analogues	Amino acids and derivatives
MTCFGRXMJLQNBG-REOHCLBHSA-N	C([C@@H](C(=O)O)N)O	(2S)-2-amino-3-hydroxypropanoic acid	Serine	22037246	Endo	NMR	none	drug	Organic compounds	Organic acids and derivatives	Carboxylic acids and derivatives	Amino acids, peptides, and analogues	Amino acids and derivatives
KZSNJWFQEVHDMF-BYPYZUCNSA-N	CC(C)[C@@H](C(=O)O)N	(2S)-2-amino-3-methylbutanoic acid	Valine	22037246	Endo	NMR	none	drug	Organic compounds	Organic acids and derivatives	Carboxylic acids and derivatives	Amino acids, peptides, and analogues	Amino acids and derivatives
COLNVLDHVKWLRT-QMMMGPOBSA-N	C1=CC=C(C=C1)C[C@@H](C(=O)O)N	(2S)-2-amino-3-phenylpropanoic acid	Phenylalanine	22037246	Endo	NMR	none	drug	Organic compounds	Organic acids and derivatives	Carboxylic acids and derivatives	Amino acids, peptides, and analogues	Amino acids and derivatives
ROHFNLRQFUQHCH-YFKPBYRVSA-N	CC(C)C[C@@H](C(=O)O)N	(2S)-2-amino-4-methylpentanoic acid	Leucine	22037246	Endo	NMR	none	drug	Organic compounds	Organic acids and derivatives	Carboxylic acids and derivatives	Amino acids, peptides, and analogues	Amino acids and derivatives
CKLJMWTZIZZHCS-REOHCLBHSA-N	C([C@@H](C(=O)O)N)C(=O)O	(2S)-2-aminobutanedioic acid	Aspartic acid	22037246	Endo	NMR	none	drug	Organic compounds	Organic acids and derivatives	Carboxylic acids and derivatives	Amino acids, peptides, and analogues	Amino acids and derivatives
WHUUTDBJXJRKMK-VKHMYHEASA-N	C(CC(=O)O)[C@@H](C(=O)O)N	(2S)-2-aminopentanedioic acid	L-Glutamic Acid	22037246	Endo	NMR	none	drug	Organic compounds	Organic acids and derivatives	Carboxylic acids and derivatives	Amino acids, peptides, and analogues	Amino acids and derivatives
RBZUPETUJOEOGI-REOHCLBHSA-N	[CH2-][C@@H](C(=O)O)N	(2S)-2-aminopropanoic acid	Alanine	22037246	Endo	NMR	none	drug	Organic compounds	Organic acids and derivatives	Carboxylic acids and derivatives	Amino acids, peptides, and analogues	Amino acids and derivatives
ONIBWKKTOPOVIA-BYPYZUCNSA-N	C1C[C@H](NC1)C(=O)O	(2S)-pyrrolidine-2-carboxylic acid	Proline	22037246	Endo	NMR	none	drug	Organic compounds	Organic acids and derivatives	Carboxylic acids and derivatives	Amino acids, peptides, and analogues	Amino acids and derivatives
AYFVYJQAPQTCCC-GBXIJSLDSA-N	C[C@H]([C@@H](C(=O)O)N)O	(2S,3R)-2-amino-3-hydroxybutanoic acid	Threonine	22037246	Endo	NMR	none	drug	Organic compounds	Organic acids and derivatives	Carboxylic acids and derivatives	Amino acids, peptides, and analogues	Amino acids and derivatives
AGPKZVBTJJNPAG-WHFBIAKZSA-N	CC[C@H](C)[C@@H](C(=O)O)N	(2S,3S)-2-amino-3-methylpentanoic acid	L-Isoleucine	22037246	Endo	NMR	none	drug	Organic compounds	Organic acids and derivatives	Carboxylic acids and derivatives	Amino acids, peptides, and analogues	Amino acids and derivatives
WQZGKKKJIJFFOK-GASJEMHNSA-N	C([C@@H]1[C@H]([C@@H]([C@H](C(O1)O)O)O)O)O	(3R,4S,5S,6R)-6-(hydroxymethyl)oxane-2,3,4,5-tetrol	D-glucose	22037246	Endo	NMR	none	drug	Organic compounds	Organic oxygen compounds	Organooxygen compounds	Carbohydrates and carbohydrate conjugates	Monosaccharides
JVQYSWDUAOAHFM-BYPYZUCNSA-N	CC[C@H](C)C(=O)C(=O)O	(3S)-3-methyl-2-oxopentanoic acid	2-Oxo-3-methyl-n-valerate	22037246	Endo	NMR	none	drug	Organic compounds	Organic acids and derivatives	Keto acids and derivatives	Short-chain keto acids and derivatives	Short-chain keto acids and derivatives
RNUCUWWMTTWKAH-JLHYYAGUSA-N	CC1=C(C(=C(C(=C1O)OC)OC)O)C/C=C(\C)/CCC=C(C)C	2-((2E)-3,7-Dimethyl-2,6-octadienyl)-5,6-dimethoxy-3-methyl-1,4-benzenediol	U2	22037246	Endo	NMR	none	drug	Organic compounds	Organic oxygen compounds	Organooxygen compounds	Alcohols and polyols	Secondary alcohols
DYOSCPIQEYRQEO-LPHQIWJTSA-N	CC1=C(C(=C(C(=C1O)OC)OC)O)C/C=C(\C)/CC/C=C(\C)/CC/C=C(\C)/CC/C=C(\C)/CC/C=C(\C)/CCC=C(C)C	2-[(2E,6E,10E,14E,18E)-3,7,11,15,19,23-hexamethyltetracosa-2,6,10,14,18,22-hexaenyl]-5,6-dimethoxy-3-methylbenzene-1,4-diol	U6	22037246	Endo	NMR	none	drug	Organic compounds	Lipids and lipid-like molecules	Prenol lipids	Quinone and hydroquinone lipids	Prenylquinones
DHMQDGOQFOQNFH-UHFFFAOYSA-N	C(C(=O)O)N	2-aminoacetic acid	Glycine	22037246	Endo	NMR	none	drug	Organic compounds	Organic acids and derivatives	Carboxylic acids and derivatives	Amino acids, peptides, and analogues	Amino acids and derivatives
JVTAAEKCZFNVCJ-UHFFFAOYSA-N	CC(C(=O)O)O	2-hydroxypropanoic acid	Lactic Acid	22037246	Endo	NMR	none	drug	Organic compounds	Organic acids and derivatives	Hydroxy acids and derivatives	Alpha hydroxy acids and derivatives	Alpha hydroxy acids and derivatives
LCTONWCANYUPML-UHFFFAOYSA-N	CC(=O)C(=O)O	2-oxopropanoic acid	Pyruvic acid	22037246	Endo	NMR	none	drug	Organic compounds	Organic acids and derivatives	Keto acids and derivatives	Alpha-keto acids and derivatives	Alpha-keto acids and derivatives
JGPNMZWFVRQNGU-HUUCEWRRSA-N	CN(C)[C@@H]1CCCC[C@H]1N(C)C(=O)C2=CC(=C(C=C2)Cl)Cl	3,4-dichloro-N-[(1R,2R)-2-(dimethylamino)cyclohexyl]-N-methylbenzamide	U4	22037246	Endo	NMR	none	drug	Organic compounds	Benzenoids	Benzene and substituted derivatives	Benzoic acids and derivatives	Halobenzoic acids and derivatives
JZQCKLBOQFQPSC-UHFFFAOYSA-N	C1CN(CCC1(F)F)C2=NC=NC(=C2)C3=NNC4=C3C=C(C=C4)C5=CNN=C5	3-[6-(4,4-difluoropiperidin-1-yl)pyrimidin-4-yl]-5-(1H-pyrazol-4-yl)-1H-indazole	U7	22037246	Endo	NMR	none	drug	Organic compounds	Organoheterocyclic compounds	Benzopyrazoles	Indazoles	Indazoles
WHBMMWSBFZVSSR-UHFFFAOYSA-N	CC(CC(=O)O)O	3-hydroxybutanoic acid	3-OH butyric acid	22037246	Endo	NMR	none	drug	Organic compounds	Organic acids and derivatives	Hydroxy acids and derivatives	Beta hydroxy acids and derivatives	Beta hydroxy acids and derivatives
QHKABHOOEWYVLI-UHFFFAOYSA-N	CC(C)C(=O)C(=O)O	3-methyl-2-oxobutanoic acid	alpha-Ketoisovaleric acid	22037246	Endo	NMR	none	drug	Organic compounds	Organic acids and derivatives	Keto acids and derivatives	Short-chain keto acids and derivatives	Short-chain keto acids and derivatives
GRFYSAXLDCODRM-UHFFFAOYSA-N	CC(C)CC(C(=O)NC(CC1=CNC2=CC=CC=C21)C(=O)NC(CCC(=O)N)C(=O)NC(CCCCN)C(=O)O)NC(=O)C(CC(=O)O)N	6-amino-2-[[5-amino-2-[[2-[[2-[(2-amino-3-carboxypropanoyl)amino]-4-methylpentanoyl]amino]-3-(1H-indol-3-yl)propanoyl]amino]-5-oxopentanoyl]amino]hexanoic acid	U5	22037246	Endo	NMR	none	drug	Organic compounds	Organic acids and derivatives	Carboxylic acids and derivatives	Amino acids, peptides, and analogues	Peptides
QTBSBXVTEAMEQO-UHFFFAOYSA-N	CC(=O)O	acetic acid	acetic acid	22037246	Endo	NMR	none	drug	Organic compounds	Organic acids and derivatives	Carboxylic acids and derivatives	Carboxylic acids	Carboxylic acids
KDYFGRWQOYBRFD-UHFFFAOYSA-N	C(CC(=O)O)C(=O)O	butanedioic acid	Succinic acid	22037246	Endo	NMR	none	drug	Organic compounds	Organic acids and derivatives	Carboxylic acids and derivatives	Dicarboxylic acids and derivatives	Dicarboxylic acids and derivatives
CDAISMWEOUEBRE-UHFFFAOYSA-N	C1(C(C(C(C(C1O)O)O)O)O)O	cyclohexane-1,2,3,4,5,6-hexol	Myoinositol	22037246	Endo	NMR	none	drug	Organic compounds	Organic oxygen compounds	Organooxygen compounds	Alcohols and polyols	Secondary alcohols
BDAGIHXWWSANSR-UHFFFAOYSA-N	C(=O)O	formic acid	Formic acid	22037246	Endo	NMR	none	drug	Organic compounds	Organic acids and derivatives	Carboxylic acids and derivatives	Carboxylic acids	Carboxylic acids
DFPAKSUCGFBDDF-UHFFFAOYSA-N	C1=CC(=CN=C1)C(=O)N	pyridine-3-carboxamide	Nicotinamide	22037246	Endo	NMR	none	drug	Organic compounds	Organoheterocyclic compounds	Pyridines and derivatives	Pyridinecarboxylic acids and derivatives	Pyridinecarboxamides
ZDXPYRJPNDTMRX-VKHMYHEASA-N	C(CC(=O)N)[C@@H](C(=O)O)N	(2S)-2,5-diamino-5-oxopentanoic acid	Glutamine	26031481	Endo	LC-MS	positive	toxic agent	Organic compounds	Organic acids and derivatives	Carboxylic acids and derivatives	Amino acids, peptides, and analogues	Amino acids and derivatives
KDZOASGQNOPSCU-WDSKDSINSA-N	C(C[C@@H](C(=O)O)N)CN=C(N)N[C@@H](CC(=O)O)C(=O)O	(2S)-2-[[N'-[(4S)-4-amino-4-carboxybutyl]carbamimidoyl]amino]butanedioic acid	Argininosuccinic acid	26031481	Endo	LC-MS	positive	toxic agent	Organic compounds	Organic acids and derivatives	Carboxylic acids and derivatives	Amino acids, peptides, and analogues	Amino acids and derivatives
CAHKINHBCWCHCF-JTQLQIEISA-N	CC(=O)N[C@@H](CC1=CC=C(C=C1)O)C(=O)O	(2S)-2-acetamido-3-(4-hydroxyphenyl)propanoic acid	N-Acetyl-L-tyrosine	26031481	Endo	LC-MS	Negative	toxic agent	Organic compounds	Organic acids and derivatives	Carboxylic acids and derivatives	Amino acids, peptides, and analogues	Amino acids and derivatives
QIVBCDIJIAJPQS-VIFPVBQESA-N	C1=CC=C2C(=C1)C(=CN2)C[C@@H](C(=O)O)N	(2S)-2-amino-3-(1H-indol-3-yl)propanoic acid	Tryptophan	26031481	Endo	LC-MS	Negative	toxic agent	Organic compounds	Organoheterocyclic compounds	Indoles and derivatives	Indolyl carboxylic acids and derivatives	Indolyl carboxylic acids and derivatives
COLNVLDHVKWLRT-QMMMGPOBSA-N	C1=CC=C(C=C1)C[C@@H](C(=O)O)N	(2S)-2-amino-3-phenylpropanoic acid	Phenylalanine	26031481	Endo	LC-MS	Negative	toxic agent	Organic compounds	Organic acids and derivatives	Carboxylic acids and derivatives	Amino acids, peptides, and analogues	Amino acids and derivatives
RHGKLRLOHDJJDR-BYPYZUCNSA-N	C(C[C@@H](C(=O)O)N)CNC(=O)N	(2S)-2-amino-5-(carbamoylamino)pentanoic acid	Citrulline	26031481	Endo	LC-MS	Negative	toxic agent	Organic compounds	Organic acids and derivatives	Carboxylic acids and derivatives	Amino acids, peptides, and analogues	Amino acids and derivatives
RITKHVBHSGLULN-WHFBIAKZSA-N	C(CC(=O)N[C@@H](CS)C(=O)O)[C@@H](C(=O)O)N	(2S)-2-amino-5-[[(1R)-1-carboxy-2-sulfanylethyl]amino]-5-oxopentanoic acid	gamma-Glutamyl-Glutamine	26031481	Endo	LC-MS	positive	toxic agent	Organic compounds	Organic acids and derivatives	Carboxylic acids and derivatives	Amino acids, peptides, and analogues	Amino acids and derivatives
RWSXRVCMGQZWBV-WDSKDSINSA-N	C(CC(=O)N[C@@H](CS)C(=O)NCC(=O)O)[C@@H](C(=O)O)N	(2S)-2-amino-5-[[(2R)-1-(carboxymethylamino)-1-oxo-3-sulfanylpropan-2-yl]amino]-5-oxopentanoic acid	Reduced glutathione	26031481	Endo	LC-MS	Negative	toxic agent	Organic compounds	Organic acids and derivatives	Carboxylic acids and derivatives	Amino acids, peptides, and analogues	Peptides
BNRXZEPOHPEEAS-PPSBICQBSA-N	C(CC(=O)N[C@@H](CSSCC(C(=O)O)N)C(=O)NCC(=O)O)[C@@H](C(=O)O)N	(2S)-2-amino-5-[[(2R)-3-[(2-amino-2-carboxyethyl)disulfanyl]-1-(carboxymethylamino)-1-oxopropan-2-yl]amino]-5-oxopentanoic acid	Cysteineglutathione disulfide	26031481	Endo	LC-MS	positive	toxic agent	Organic compounds	Organic acids and derivatives	Carboxylic acids and derivatives	Amino acids, peptides, and analogues	Peptides
CKLJMWTZIZZHCS-REOHCLBHSA-N	C([C@@H](C(=O)O)N)C(=O)O	(2S)-2-aminobutanedioic acid	Aspartic acid	26031481	Endo	LC-MS	Negative	toxic agent	Organic compounds	Organic acids and derivatives	Carboxylic acids and derivatives	Amino acids, peptides, and analogues	Amino acids and derivatives
RBZUPETUJOEOGI-REOHCLBHSA-N	[CH2-][C@@H](C(=O)O)N	(2S)-2-aminopropanoic acid	Alanine	26031481	Endo	LC-MS	Negative	toxic agent	Organic compounds	Organic acids and derivatives	Carboxylic acids and derivatives	Amino acids, peptides, and analogues	Amino acids and derivatives
UNSRRHDPHVZAHH-YOILPLPUSA-N	CCCCCCCC/C=C\C/C=C\C/C=C\CCCC(=O)O	(5Z,8Z,11Z)-icosa-5,8,11-trienoic acid	C20:3a	26031481	Endo	LC-MS	Negative	toxic agent	Organic compounds	Lipids and lipid-like molecules	Fatty Acyls	Fatty acids and conjugates	Long-chain fatty acids
GZJLLYHBALOKEX-HJNPUEAESA-N	C/C=C\C/C=C\C/C=C\C/C=C\C/C=C\C/C=C\CCCC(=O)O	(5Z,8Z,11Z,14Z,17Z,20Z)-docosa-5,8,11,14,17,20-hexaenoic acid	FA(22:6)	26031481	Endo	LC-MS	Negative	toxic agent	Organic compounds	Lipids and lipid-like molecules	Fatty Acyls	Fatty acids and conjugates	Very long-chain fatty acids
ZVRMGCSSSYZGSM-PFONDFGASA-N	CCCCCCCCCCCCC/C=C\C(=O)O	(Z)-hexadec-2-enoic acid	FA(16:1)	26031481	Endo	LC-MS	Negative	toxic agent	Organic compounds	Lipids and lipid-like molecules	Fatty Acyls	Fatty acids and conjugates	Long-chain fatty acids
HCQUFOLAJNWIDV-NQBPNILHSA-N	CCCCCCCC/C=C\C/C=C\C/C=C\CCCC(=O)O[C@H](COC(=O)CCCCCCCCC/C=C\C/C=C\CCCCC)COP(=O)(O)OCCN	[(2R)-1-[2-aminoethoxy(hydroxy)phosphoryl]oxy-3-[(11Z,14Z)-icosa-11,14-dienoyl]oxypropan-2-yl] (5Z,8Z,11Z)-icosa-5,8,11-trienoate	PE(40:5)	26031481	Endo	LC-MS	positive	toxic agent	Organic compounds	Lipids and lipid-like molecules	Glycerophospholipids	Glycerophosphoethanolamines	Phosphatidylethanolamines
RHMBSGJXCWTXLZ-RFJIFSDASA-N	CCCCC/C=C\C/C=C\C/C=C\C/C=C\CCCCCC(=O)O[C@H](COC(=O)CCC/C=C\C/C=C\C/C=C\C/C=C\C/C=C\CC)COP(=O)(O)OCCN	[(2R)-1-[2-aminoethoxy(hydroxy)phosphoryl]oxy-3-[(5Z,8Z,11Z,14Z,17Z)-icosa-5,8,11,14,17-pentaenoyl]oxypropan-2-yl] (7Z,10Z,13Z,16Z)-docosa-7,10,13,16-tetraenoate	PE(42:9)	26031481	Endo	LC-MS	positive	toxic agent	Organic compounds	Lipids and lipid-like molecules	Glycerophospholipids	Glycerophosphoethanolamines	Phosphatidylethanolamines
HDZVRBPBPCZCJG-XOSPZYHZSA-N	CCCCC/C=C\C/C=C\CCCCCCCC(=O)OC[C@H](COP(=O)(O)OCCN)OC(=O)CCCCCC/C=C\C/C=C\C/C=C\CCCCC	[(2R)-1-[2-aminoethoxy(hydroxy)phosphoryl]oxy-3-[(9Z,12Z)-octadeca-9,12-dienoyl]oxypropan-2-yl] (8Z,11Z,14Z)-icosa-8,11,14-trienoate	PE(38:5)	26031481	Endo	LC-MS	positive	toxic agent	Organic compounds	Lipids and lipid-like molecules	Glycerophospholipids	Glycerophosphoethanolamines	Phosphatidylethanolamines
MAFRHGZTIOAXEL-WHXUGTBJSA-N	CCCCCC/C=C\CCCCCCCC(=O)O[C@H](CO)COP(=O)(O)OCCN	[(2R)-1-[2-aminoethoxy(hydroxy)phosphoryl]oxy-3-hydroxypropan-2-yl] (Z)-hexadec-9-enoate	LysoPE(16:1)	26031481	Endo	LC-MS	Negative	toxic agent	Organic compounds	Lipids and lipid-like molecules	Glycerophospholipids	Glycerophosphoethanolamines	Lysophosphatidylethanolamines
DPRXQVIZBLENFV-NPQRSGSQSA-N	CCCCCCCCCCCCCCCCCC(=O)OC[C@H](COP(=O)(O)OCCN)OC(=O)CC/C=C\C/C=C\C/C=C\C/C=C\C/C=C\CCCCC	[(2R)-1-[2-aminoethoxy(hydroxy)phosphoryl]oxy-3-octadecanoyloxypropan-2-yl] (4Z,7Z,10Z,13Z,16Z)-docosa-4,7,10,13,16-pentaenoate	PE(40:5)	26031481	Endo	LC-MS	positive	toxic agent	Organic compounds	Lipids and lipid-like molecules	Glycerophospholipids	Glycerophosphoethanolamines	Phosphatidylethanolamines
RXKSKZZAOIRFLK-UQYDIMRYSA-N	CCCCCCCCCCCCCC(=O)OC[C@H](COP(=O)(O)OCCN)OC(=O)CCCCCCCCC/C=C\C/C=C\CCCCC	[(2R)-1-[2-aminoethoxy(hydroxy)phosphoryl]oxy-3-tetradecanoyloxypropan-2-yl] (11Z,14Z)-icosa-11,14-dienoate	PE(34:2)	26031481	Endo	LC-MS	positive	toxic agent	Organic compounds	Lipids and lipid-like molecules	Glycerophospholipids	Glycerophosphoethanolamines	Phosphatidylethanolamines
VRFLBKDYCLYNCT-QEJMHMKOSA-N	CCCCCCCCCCCCC(=O)OC[C@H](COP(=O)(O)OCCN)OC(=O)CCCCCCC/C=C\CCCCCCCCC	[(2R)-1-[2-aminoethoxy(hydroxy)phosphoryl]oxy-3-tridecanoyloxypropan-2-yl] (Z)-nonadec-9-enoate	PE(32:1)	26031481	Endo	LC-MS	positive	toxic agent	Organic compounds	Lipids and lipid-like molecules	Glycerophospholipids	Glycerophosphoethanolamines	Phosphatidylethanolamines
OUKDNADVOQVFAR-NBTXLFQMSA-N	CCCCCCCCCCCCCCCC(=O)O[C@H](COC(=O)CCCCCCCCCCC)COC(=O)CCCCCCC/C=C\CCCCCC	[(2R)-1-dodecanoyloxy-3-[(Z)-hexadec-9-enoyl]oxypropan-2-yl] hexadecanoate	TG(44:1)	26031481	Endo	LC-MS	positive	toxic agent	Organic compounds	Lipids and lipid-like molecules	Glycerolipids	Triradylcglycerols	Triacylglycerols
PVMBAGXWHHZKFP-JMPJWMFJSA-N	CCCCCC/C=C\CCCCCCCC(=O)OC[C@H](COC(=O)CCCCCCC/C=C\C/C=C\CCCCC)OC(=O)CCCCCCC/C=C\CCCCCC	[(2R)-2,3-bis[[(Z)-hexadec-9-enoyl]oxy]propyl] (9Z,12Z)-octadeca-9,12-dienoate	TG(50:4)	26031481	Endo	LC-MS	positive	toxic agent	Organic compounds	Lipids and lipid-like molecules	Glycerolipids	Triradylcglycerols	Triacylglycerols
UZVVZMQGZJJIQZ-LAPAIJMKSA-N	CCCCCCCCC/C=C\CCCCCCCC(=O)OC[C@H](COC(=O)CC/C=C\C/C=C\C/C=C\C/C=C\C/C=C\C/C=C\CC)OC(=O)CCCCCCC/C=C\CCCCCCCCC	[(2R)-2,3-bis[[(Z)-nonadec-9-enoyl]oxy]propyl] (4Z,7Z,10Z,13Z,16Z,19Z)-docosa-4,7,10,13,16,19-hexaenoate	TG(60:8)	26031481	Endo	LC-MS	positive	toxic agent	Organic compounds	Lipids and lipid-like molecules	Glycerolipids	Triradylcglycerols	Triacylglycerols
CVVRPLLCUNBBAA-VOXCOYEFSA-N	CCCCCCCCCCCC(=O)OC[C@H](COC(=O)CCCCCCCCC/C=C\C/C=C\CCCCC)OC(=O)CCCCCCCCCCC	[(2R)-2,3-di(dodecanoyloxy)propyl] (11Z,14Z)-icosa-11,14-dienoate	TG(44:2)	26031481	Endo	LC-MS	positive	toxic agent	Organic compounds	Lipids and lipid-like molecules	Glycerolipids	Triradylcglycerols	Triacylglycerols
KCUYLQDWSWOANO-JHXSWNAYSA-N	CCCCCCCCCCCC(=O)OC[C@H](COC(=O)CCCCCCCCC/C=C\CCCCCCCCCC)OC(=O)CCCCCCCCCCC	[(2R)-2,3-di(dodecanoyloxy)propyl] (Z)-docos-11-enoate	TG(46:1)	26031481	Endo	LC-MS	positive	toxic agent	Organic compounds	Lipids and lipid-like molecules	Glycerolipids	Triradylcglycerols	Triacylglycerols
GKTDXHXZBFIZJU-OIJJMQLXSA-N	CCCCCCCCCCCC(=O)OC[C@H](COC(=O)CCCCCCC/C=C\CCCCCC)OC(=O)CCCCCCCCCCC	[(2R)-2,3-di(dodecanoyloxy)propyl] (Z)-hexadec-9-enoate	TG(40:1)	26031481	Endo	LC-MS	positive	toxic agent	Organic compounds	Lipids and lipid-like molecules	Glycerolipids	Triradylcglycerols	Triacylglycerols
JDQBYXSVBWZGCO-UFGQLICCSA-N	CCCCCCCCCCCC(=O)OC[C@H](COC(=O)CCCCCCC/C=C\CCCC)OC(=O)CCCCCCCCCCC	[(2R)-2,3-di(dodecanoyloxy)propyl] (Z)-tetradec-9-enoate	TG(38:1)	26031481	Endo	LC-MS	positive	toxic agent	Organic compounds	Lipids and lipid-like molecules	Glycerolipids	Triradylcglycerols	Triacylglycerols
SMUUMIRCIBXLGI-KXQOOQHDSA-N	CCCCCCCCCCCCCC(=O)OC[C@@H](COC(=O)CCCCCCCCCCC)OC(=O)CCCCCCCCCCC	[(2R)-2,3-di(dodecanoyloxy)propyl] tetradecanoate	TG(38:0)	26031481	Endo	LC-MS	positive	toxic agent	Organic compounds	Lipids and lipid-like molecules	Glycerolipids	Triradylcglycerols	Triacylglycerols
RXMZDASWEZZKNI-PGSKRCOHSA-N	CCCCCCCCCCCCCC(=O)OC[C@H](COC(=O)CCCCCCCC/C=C\C/C=C\C/C=C\CCCCC)OC(=O)CCCCCCCCCCCCC	[(2R)-2,3-di(tetradecanoyloxy)propyl] (10Z,13Z,16Z)-docosa-10,13,16-trienoate	TG(50:3)	26031481	Endo	LC-MS	positive	toxic agent	Organic compounds	Lipids and lipid-like molecules	Glycerolipids	Triradylcglycerols	Triacylglycerols
CITHEXJVPOWHKC-UUWRZZSWSA-N	CCCCCCCCCCCCCC(=O)OC[C@H](COP(=O)([O-])OCC[N+](C)(C)C)OC(=O)CCCCCCCCCCCCC	[(2R)-2,3-di(tetradecanoyloxy)propyl] 2-(trimethylazaniumyl)ethyl phosphate	PC(28:0)	26031481	Endo	LC-MS	positive	toxic agent	Organic compounds	Lipids and lipid-like molecules	Glycerophospholipids	Glycerophosphocholines	Phosphatidylcholines
MXVGMMSYPKQPGC-VGWLKTBOSA-N	CCCCCCCCCCCCC(=O)OC[C@H](COC(=O)CCCCCCCC/C=C\C/C=C\C/C=C\CCCCC)OC(=O)CCCCCCCCCCCC	[(2R)-2,3-di(tridecanoyloxy)propyl] (10Z,13Z,16Z)-docosa-10,13,16-trienoate	TG(48:3)	26031481	Endo	LC-MS	positive	toxic agent	Organic compounds	Lipids and lipid-like molecules	Glycerolipids	Triradylcglycerols	Triacylglycerols
JEEMMQUVRFTVSG-AZITXYQXSA-N	CCCCC/C=C\C/C=C\CCCCCCCCCC(=O)O[C@H](COC(=O)CCCC/C=C\C/C=C\C/C=C\CCCCC)COP(=O)([O-])OCC[N+](C)(C)C	[(2R)-2-[(11Z,14Z)-icosa-11,14-dienoyl]oxy-3-[(6Z,9Z,12Z)-octadeca-6,9,12-trienoyl]oxypropyl] 2-(trimethylazaniumyl)ethyl phosphate	PC(38:5)	26031481	Endo	LC-MS	positive	toxic agent	Organic compounds	Lipids and lipid-like molecules	Glycerophospholipids	Glycerophosphocholines	Phosphatidylcholines
IESVDEZGAHUQJU-ZLBXKVHBSA-N	CCCCCCCCCCCCCCCC(=O)OC[C@H](COP(=O)([O-])OCC[N+](C)(C)C)OC(=O)CC/C=C\C/C=C\C/C=C\C/C=C\C/C=C\C/C=C\CC	[(2R)-2-[(4Z,7Z,10Z,13Z,16Z,19Z)-docosa-4,7,10,13,16,19-hexaenoyl]oxy-3-hexadecanoyloxypropyl] 2-(trimethylazaniumyl)ethyl phosphate	PC(38:6)	26031481	Endo	LC-MS	positive	toxic agent	Organic compounds	Lipids and lipid-like molecules	Glycerophospholipids	Glycerophosphocholines	Phosphatidylcholines
YACQWROQNKVBSO-CIQRIDSUSA-N	CC/C=C\C/C=C\C/C=C\C/C=C\CCCCC(=O)OC[C@H](COC(=O)CC/C=C\C/C=C\C/C=C\C/C=C\C/C=C\C/C=C\CC)OC(=O)CCC/C=C\C/C=C\C/C=C\C/C=C\C/C=C\CC	[(2R)-2-[(5Z,8Z,11Z,14Z,17Z)-icosa-5,8,11,14,17-pentaenoyl]oxy-3-[(6Z,9Z,12Z,15Z)-octadeca-6,9,12,15-tetraenoyl]oxypropyl] (4Z,7Z,10Z,13Z,16Z,19Z)-docosa-4,7,10,13,16,19-hexaenoate	TG(60:15)	26031481	Endo	LC-MS	positive	toxic agent	Organic compounds	Lipids and lipid-like molecules	Glycerolipids	Triradylcglycerols	Triacylglycerols
XDCGZZJBYBQDHF-SHSMOVPHSA-N	CCCCC/C=C\C/C=C\C/C=C\CCCCC(=O)OC[C@H](COP(=O)([O-])OCC[N+](C)(C)C)OC(=O)CCCCC/C=C\C/C=C\C/C=C\C/C=C\CCCCC	[(2R)-2-[(7Z,10Z,13Z,16Z)-docosa-7,10,13,16-tetraenoyl]oxy-3-[(6Z,9Z,12Z)-octadeca-6,9,12-trienoyl]oxypropyl] 2-(trimethylazaniumyl)ethyl phosphate	PC(40:7)	26031481	Endo	LC-MS	positive	toxic agent	Organic compounds	Lipids and lipid-like molecules	Glycerophospholipids	Glycerophosphocholines	Phosphatidylcholines
UCZAOBSWZIZTLK-HRVYGAIYSA-N	CCCCC/C=C\C/C=C\C/C=C\C/C=C\CCCCCC(=O)O[C@H](COC(=O)CCCC/C=C\C/C=C\C/C=C\C/C=C\CC)COP(=O)([O-])OCC[N+](C)(C)C	[(2R)-2-[(7Z,10Z,13Z,16Z)-docosa-7,10,13,16-tetraenoyl]oxy-3-[(6Z,9Z,12Z,15Z)-octadeca-6,9,12,15-tetraenoyl]oxypropyl] 2-(trimethylazaniumyl)ethyl phosphate	PC(40:8)	26031481	Endo	LC-MS	positive	toxic agent	Organic compounds	Lipids and lipid-like molecules	Glycerophospholipids	Glycerophosphocholines	Phosphatidylcholines
TXHAPWOVMUZMOQ-ZAQLNEJLSA-N	CCCCCCCCCCCCCCCCC(=O)OC[C@H](COC(=O)CCCC/C=C\C/C=C\C/C=C\C/C=C\CC)OC(=O)CCCCCCC/C=C\C/C=C\CCCC	[(2R)-2-[(9Z,12Z)-heptadeca-9,12-dienoyl]oxy-3-heptadecanoyloxypropyl] (6Z,9Z,12Z,15Z)-octadeca-6,9,12,15-tetraenoate	TG(52:6)	26031481	Endo	LC-MS	positive	toxic agent	Organic compounds	Lipids and lipid-like molecules	Glycerolipids	Triradylcglycerols	Triacylglycerols
KRNKDESUFDXONA-PHQZTFDCSA-N	CCCCCCCCCCCCCC(=O)OC[C@H](COC(=O)CCCCCCCCC/C=C\CCCCCCCCCC)OC(=O)CCCCCCCCC/C=C\CCCCCCCCCC	[(2R)-2-[(Z)-docos-11-enoyl]oxy-3-tetradecanoyloxypropyl] (Z)-docos-11-enoate	TG(58:2)	26031481	Endo	LC-MS	positive	toxic agent	Organic compounds	Lipids and lipid-like molecules	Glycerolipids	Triradylcglycerols	Triacylglycerols
YXCYWRAJSHPITE-FJTAOIQASA-N	CCCCCCCC/C=C\CCCCCCCCCC(=O)O[C@H](COC(=O)CCCCCCC/C=C\CCCC)COC(=O)CCCCC/C=C\C/C=C\C/C=C\C/C=C\C/C=C\CC	[(2R)-2-[(Z)-icos-11-enoyl]oxy-3-[(Z)-tetradec-9-enoyl]oxypropyl] (7Z,10Z,13Z,16Z,19Z)-docosa-7,10,13,16,19-pentaenoate	TG(56:7)	26031481	Endo	LC-MS	positive	toxic agent	Organic compounds	Lipids and lipid-like molecules	Glycerolipids	Triradylcglycerols	Triacylglycerols
NIGYWPRPUCXBCZ-QMIYFWGISA-N	CCCCCCCCCCCCC(=O)OC[C@H](COC(=O)CCCCCCC/C=C\CCCCC)OC(=O)CCCCCCC/C=C\CCCC	[(2R)-2-[(Z)-tetradec-9-enoyl]oxy-3-tridecanoyloxypropyl] (Z)-pentadec-9-enoate	TG(42:2)	26031481	Endo	LC-MS	positive	toxic agent	Organic compounds	Lipids and lipid-like molecules	Glycerolipids	Triradylcglycerols	Triacylglycerols
YNAVPMYVEPIOMV-RRHRGVEJSA-N	CCCCCCCCCCCCCCCCCCCCC(=O)O[C@H](COC(=O)CCCCCCCCCCCC)COP(=O)([O-])OCC[N+](C)(C)C	[(2R)-2-henicosanoyloxy-3-tridecanoyloxypropyl] 2-(trimethylazaniumyl)ethyl phosphate	PC(34:0)	26031481	Endo	LC-MS	positive	toxic agent	Organic compounds	Lipids and lipid-like molecules	Glycerophospholipids	Glycerophosphocholines	Phosphatidylcholines
RFVFQQWKPSOBED-PSXMRANNSA-N	CCCCCCCCCCCCCCCC(=O)O[C@H](COC(=O)CCCCCCCCCCCCC)COP(=O)([O-])OCC[N+](C)(C)C	[(2R)-2-hexadecanoyloxy-3-tetradecanoyloxypropyl] 2-(trimethylazaniumyl)ethyl phosphate	PC(30:0)	26031481	Endo	LC-MS	positive	toxic agent	Organic compounds	Lipids and lipid-like molecules	Glycerophospholipids	Glycerophosphocholines	Phosphatidylcholines
SPJFYYJXNPEZDW-FTJOPAKQSA-N	CCCCC/C=C\C/C=C\CCCCCCCC(=O)OC[C@H](COP(=O)([O-])OCC[N+](C)(C)C)O	[(2R)-2-hydroxy-3-[(9Z,12Z)-octadeca-9,12-dienoyl]oxypropyl] 2-(trimethylazaniumyl)ethyl phosphate	LysoPC(18:2)	26031481	Endo	LC-MS	positive	toxic agent	Organic compounds	Lipids and lipid-like molecules	Glycerophospholipids	Glycerophosphocholines	Lysophosphatidylcholines
NOCKWBKJMQWVLP-LWZVRTLFSA-N	CCCCCCCCCCCCCCCCCC(=O)O[C@H](COC(=O)CCCCCCCCCCCCC)COC(=O)CCC/C=C\C/C=C\C/C=C\C/C=C\CCCCC	[(2R)-2-octadecanoyloxy-3-tetradecanoyloxypropyl] (5Z,8Z,11Z,14Z)-icosa-5,8,11,14-tetraenoate	TG(52:4)	26031481	Endo	LC-MS	positive	toxic agent	Organic compounds	Lipids and lipid-like molecules	Glycerolipids	Triradylcglycerols	Triacylglycerols
XQPYHFHTTVXZKL-XBEBLRSGSA-N	CCCCCCCCCCCCCC(=O)O[C@H](COC(=O)CCCCCCC/C=C\CCCC)COP(=O)([O-])OCC[N+](C)(C)C	[(2R)-2-tetradecanoyloxy-3-[(Z)-tetradec-9-enoyl]oxypropyl] 2-(trimethylazaniumyl)ethyl phosphate	PC(28:1)	26031481	Endo	LC-MS	positive	toxic agent	Organic compounds	Lipids and lipid-like molecules	Glycerophospholipids	Glycerophosphocholines	Phosphatidylcholines
LSOWKZULVQWMLY-APPDJCNMSA-N	CC/C=C\C/C=C\C/C=C\C/C=C\C/C=C\C/C=C\CCC(=O)OC[C@H](COP(=O)([O-])OCC[N+](C)(C)C)O	[(2R)-3-[(4Z,7Z,10Z,13Z,16Z,19Z)-docosa-4,7,10,13,16,19-hexaenoyl]oxy-2-hydroxypropyl] 2-(trimethylazaniumyl)ethyl phosphate	LysoPC(22:6)	26031481	Endo	LC-MS	positive	toxic agent	Organic compounds	Lipids and lipid-like molecules	Glycerophospholipids	Glycerophosphocholines	Lysophosphatidylcholines
PYLFNXHASGHTBH-BWJDYQOJSA-N	CCCCCC/C=C\CCCCCCCC(=O)OC[C@H](COC(=O)CCC/C=C\C/C=C\C/C=C\C/C=C\CCCCC)OC(=O)CCCC/C=C\C/C=C\C/C=C\CCCCC	[(2R)-3-[(Z)-hexadec-9-enoyl]oxy-2-[(6Z,9Z,12Z)-octadeca-6,9,12-trienoyl]oxypropyl] (5Z,8Z,11Z,14Z)-icosa-5,8,11,14-tetraenoate	TG(54:8)	26031481	Endo	LC-MS	positive	toxic agent	Organic compounds	Lipids and lipid-like molecules	Glycerolipids	Triradylcglycerols	Triacylglycerols
MYCRDURMWCNEET-BQEIJLFVSA-N	CCCCCC/C=C\CCCCCCCC(=O)OC[C@H](COC(=O)CCCCC/C=C\C/C=C\C/C=C\C/C=C\C/C=C\CC)OC(=O)CCCCCC/C=C\C/C=C\C/C=C\CCCCC	[(2R)-3-[(Z)-hexadec-9-enoyl]oxy-2-[(8Z,11Z,14Z)-icosa-8,11,14-trienoyl]oxypropyl] (7Z,10Z,13Z,16Z,19Z)-docosa-7,10,13,16,19-pentaenoate	TG(58:9)	26031481	Endo	LC-MS	positive	toxic agent	Organic compounds	Lipids and lipid-like molecules	Glycerolipids	Triradylcglycerols	Triacylglycerols
DIABMDFLTMPBKW-IFCYSOGYSA-N	CCCCCCCCCC/C=C\CCCCCCCCCC(=O)OC[C@H](COP(=O)(O)OCCN)OC(=O)CCCCC/C=C\C/C=C\C/C=C\C/C=C\CCCCC	[(2R)-3-[2-aminoethoxy(hydroxy)phosphoryl]oxy-2-[(7Z,10Z,13Z,16Z)-docosa-7,10,13,16-tetraenoyl]oxypropyl] (Z)-docos-11-enoate	PE(44:5)	26031481	Endo	LC-MS	positive	toxic agent	Organic compounds	Lipids and lipid-like molecules	Glycerophospholipids	Glycerophosphoethanolamines	Phosphatidylethanolamines
WFBRJPIZZIAWPB-QRLPBIBMSA-N	CCCCC/C=C\C/C=C\C/C=C\CCCCCCC(=O)O[C@H](COC(=O)CCCCC/C=C\C/C=C\C/C=C\C/C=C\CCCCC)COP(=O)(O)OCCN	[(2R)-3-[2-aminoethoxy(hydroxy)phosphoryl]oxy-2-[(8Z,11Z,14Z)-icosa-8,11,14-trienoyl]oxypropyl] (7Z,10Z,13Z,16Z)-docosa-7,10,13,16-tetraenoate	PE(42:7)	26031481	Endo	LC-MS	positive	toxic agent	Organic compounds	Lipids and lipid-like molecules	Glycerophospholipids	Glycerophosphoethanolamines	Phosphatidylethanolamines
DUQDVNACTOXOJA-KTKXOIIHSA-N	CCCCCCCCCCCCCCCC(=O)O[C@H](COC(=O)CCC/C=C\C/C=C\C/C=C\C/C=C\CCCCC)COP(=O)(O)OCCN	[(2R)-3-[2-aminoethoxy(hydroxy)phosphoryl]oxy-2-hexadecanoyloxypropyl] (5Z,8Z,11Z,14Z)-icosa-5,8,11,14-tetraenoate	PE(36:4)	26031481	Endo	LC-MS	positive	toxic agent	Organic compounds	Lipids and lipid-like molecules	Glycerophospholipids	Glycerophosphoethanolamines	Phosphatidylethanolamines
SLKDGVPOSSLUAI-PGUFJCEWSA-N	CCCCCCCCCCCCCCCC(=O)OC[C@H](COP(=O)(O)OCCN)OC(=O)CCCCCCCCCCCCCCC	[(2R)-3-[2-aminoethoxy(hydroxy)phosphoryl]oxy-2-hexadecanoyloxypropyl] hexadecanoate	PE(32:0)	26031481	Endo	LC-MS	positive	toxic agent	Organic compounds	Lipids and lipid-like molecules	Glycerophospholipids	Glycerophosphoethanolamines	Phosphatidylethanolamines
NCPDMAXNVQCUIZ-AXJYFYFYSA-N	CCCCCCCC/C=C/CCCCCCCCCCCCCC(=O)OC[C@H](COP(=O)(O)OCCN)O	[(2R)-3-[2-aminoethoxy(hydroxy)phosphoryl]oxy-2-hydroxypropyl] (E)-tetracos-15-enoate	LysoPE(24:1)	26031481	Endo	LC-MS	positive	toxic agent	Organic compounds	Lipids and lipid-like molecules	Glycerophospholipids	Glycerophosphoethanolamines	Lysophosphatidylethanolamines
DSOWUEHXZJUNID-WHXUGTBJSA-N	CCCCCC/C=C\CCCCCCCC(=O)OC[C@H](COP(=O)(O)OCCN)O	[(2R)-3-[2-aminoethoxy(hydroxy)phosphoryl]oxy-2-hydroxypropyl] (Z)-hexadec-9-enoate	LysoPE(16:1)	26031481	Endo	LC-MS	Negative	toxic agent	Organic compounds	Lipids and lipid-like molecules	Glycerophospholipids	Glycerophosphoethanolamines	Lysophosphatidylethanolamines
DOCIRLXCRUUKNO-ONPCFBRKSA-N	CCCCCCCCCCCC(=O)OC[C@H](COC(=O)CCCCCCCCCCC/C=C\C/C=C\CCCCC)OC(=O)CCCC/C=C\C/C=C\C/C=C\CCCCC	[(2R)-3-dodecanoyloxy-2-[(6Z,9Z,12Z)-octadeca-6,9,12-trienoyl]oxypropyl] (13Z,16Z)-docosa-13,16-dienoate	TG(52:5)	26031481	Endo	LC-MS	positive	toxic agent	Organic compounds	Lipids and lipid-like molecules	Glycerolipids	Triradylcglycerols	Triacylglycerols
RFHSOKOVHMEMLA-JCMJOHBISA-N	CCCCCCCCCCCC(=O)OC[C@H](COC(=O)CCCCCCC/C=C\CCCCCCC)OC(=O)CCCCCCC/C=C\CCCCCCC	[(2R)-3-dodecanoyloxy-2-[(Z)-heptadec-9-enoyl]oxypropyl] (Z)-heptadec-9-enoate	TG(46:2)	26031481	Endo	LC-MS	positive	toxic agent	Organic compounds	Lipids and lipid-like molecules	Glycerolipids	Triradylcglycerols	Triacylglycerols
RCLLEISBTGAVOK-IEUBZPOASA-N	CCCCCCCCCCCC(=O)OC[C@H](COC(=O)CC/C=C\C/C=C\C/C=C\C/C=C\C/C=C\C/C=C\CC)OC(=O)CCCCCCC/C=C\CCCCCCCC	[(2R)-3-dodecanoyloxy-2-[(Z)-octadec-9-enoyl]oxypropyl] (4Z,7Z,10Z,13Z,16Z,19Z)-docosa-4,7,10,13,16,19-hexaenoate	TG(52:7)	26031481	Endo	LC-MS	positive	toxic agent	Organic compounds	Lipids and lipid-like molecules	Glycerolipids	Triradylcglycerols	Triacylglycerols
SJWUGKDDADDDHD-BIUCBCRNSA-N	CCCCCCCCCCCC(=O)OC[C@H](COC(=O)CCCCCCC/C=C\CCCCCCCC)OC(=O)CCCCCCC/C=C\CCCCCCCC	[(2R)-3-dodecanoyloxy-2-[(Z)-octadec-9-enoyl]oxypropyl] (Z)-octadec-9-enoate	TG(48:2)	26031481	Endo	LC-MS	positive	toxic agent	Organic compounds	Lipids and lipid-like molecules	Glycerolipids	Triradylcglycerols	Triacylglycerols
IZVPYIPQSLAKKL-KMSKGEFUSA-N	CCCCCCCCCCCC(=O)OC[C@H](COC(=O)CCCCCCC/C=C\CCCC)OC(=O)CCCCCCC/C=C\CCCC	[(2R)-3-dodecanoyloxy-2-[(Z)-tetradec-9-enoyl]oxypropyl] (Z)-tetradec-9-enoate	TG(40:2)	26031481	Endo	LC-MS	positive	toxic agent	Organic compounds	Lipids and lipid-like molecules	Glycerolipids	Triradylcglycerols	Triacylglycerols
YLQQLZOJRAJYEL-QSCHNALKSA-N	CCCCCCCCCCCCCCCCCC(=O)OC[C@@H](COC(=O)CCCCCCCCCCC)OC(=O)CCCCCCCCCCCCCCCCC	[(2R)-3-dodecanoyloxy-2-octadecanoyloxypropyl] octadecanoate	TG(48:0)	26031481	Endo	LC-MS	positive	toxic agent	Organic compounds	Lipids and lipid-like molecules	Glycerolipids	Triradylcglycerols	Triacylglycerols
YTOAPAUFDPDITM-HUESYALOSA-N	CCCCCCCCCCCCCCCCCCC(=O)O[C@H](COC(=O)CCCCCCCCCCCCCCCC)COP(=O)([O-])OCC[N+](C)(C)C	[(2R)-3-heptadecanoyloxy-2-nonadecanoyloxypropyl] 2-(trimethylazaniumyl)ethyl phosphate	PC(36:0)	26031481	Endo	LC-MS	positive	toxic agent	Organic compounds	Lipids and lipid-like molecules	Glycerophospholipids	Glycerophosphocholines	Phosphatidylcholines
JLPULHDHAOZNQI-ZTIMHPMXSA-N	CCCCCCCCCCCCCCCC(=O)OC[C@H](COP(=O)([O-])OCC[N+](C)(C)C)OC(=O)CCCCCCC/C=C\C/C=C\CCCCC	[(2R)-3-hexadecanoyloxy-2-[(9Z,12Z)-octadeca-9,12-dienoyl]oxypropyl] 2-(trimethylazaniumyl)ethyl phosphate	PC(34:2)	26031481	Endo	LC-MS	positive	toxic agent	Organic compounds	Lipids and lipid-like molecules	Glycerophospholipids	Glycerophosphocholines	Phosphatidylcholines
WTJKGGKOPKCXLL-VYOBOKEXSA-N	CCCCCCCCCCCCCCCC(=O)OC[C@H](COP(=O)([O-])OCC[N+](C)(C)C)OC(=O)CCCCCCC/C=C\CCCCCCCC	[(2R)-3-hexadecanoyloxy-2-[(Z)-octadec-9-enoyl]oxypropyl] 2-(trimethylazaniumyl)ethyl phosphate	PC(34:1)	26031481	Endo	LC-MS	positive	toxic agent	Organic compounds	Lipids and lipid-like molecules	Glycerophospholipids	Glycerophosphocholines	Phosphatidylcholines
OFANTJYXLPWOPY-XCVHKCEHSA-N	CCCCCCCCCCCCCCCCCC(=O)OC[C@H](COC(=O)CCC/C=C\C/C=C\C/C=C\C/C=C\C/C=C\CC)OC(=O)CCCC/C=C\C/C=C\C/C=C\CCCCC	[(2R)-3-octadecanoyloxy-2-[(6Z,9Z,12Z)-octadeca-6,9,12-trienoyl]oxypropyl] (5Z,8Z,11Z,14Z,17Z)-icosa-5,8,11,14,17-pentaenoate	TG(56:8)	26031481	Endo	LC-MS	positive	toxic agent	Organic compounds	Lipids and lipid-like molecules	Glycerolipids	Triradylcglycerols	Triacylglycerols
NBSCHQHZLSJFNQ-GASJEMHNSA-N	C([C@@H]1[C@H]([C@@H]([C@H](C(O1)O)O)O)O)OP(=O)(O)O	[(2R,3S,4S,5R)-3,4,5,6-tetrahydroxyoxan-2-yl]methyl dihydrogen phosphate	Glucose-6-phosphate	26031481	Endo	LC-MS	Negative	toxic agent	Organic compounds	Organic oxygen compounds	Organooxygen compounds	Carbohydrates and carbohydrate conjugates	Monosaccharides
IYZLSPKVBGVQGT-KDMZTRHFSA-N	CC/C=C\C/C=C\C/C=C\C/C=C\C/C=C\CCCC(=O)OC[C@H](CO)OC(=O)CC/C=C\C/C=C\C/C=C\C/C=C\C/C=C\C/C=C\CC	[(2S)-1-hydroxy-3-[(5Z,8Z,11Z,14Z,17Z)-icosa-5,8,11,14,17-pentaenoyl]oxypropan-2-yl] (4Z,7Z,10Z,13Z,16Z,19Z)-docosa-4,7,10,13,16,19-hexaenoate	DG(42:11)	26031481	Endo	LC-MS	positive	toxic agent	Organic compounds	Lipids and lipid-like molecules	Glycerolipids	Diradylglycerols	Diacylglycerols
XSVAKXYZKYCILC-WARPBGNWSA-N	CCCCC/C=C\C/C=C\C/C=C\CCCCC(=O)OC[C@H](CO)OC(=O)CC/C=C\C/C=C\C/C=C\C/C=C\C/C=C\C/C=C\CC	[(2S)-1-hydroxy-3-[(6Z,9Z,12Z)-octadeca-6,9,12-trienoyl]oxypropan-2-yl] (4Z,7Z,10Z,13Z,16Z,19Z)-docosa-4,7,10,13,16,19-hexaenoate	DG(40:9)	26031481	Endo	LC-MS	positive	toxic agent	Organic compounds	Lipids and lipid-like molecules	Glycerolipids	Diradylglycerols	Diacylglycerols
GRGDLDNREYVILP-CNWVQWJYSA-N	CCCCC/C=C\C/C=C\CCCCCCCCCC(=O)O[C@@H](CO)COC(=O)CCCCCCC/C=C\C/C=C\C/C=C\CC	[(2S)-1-hydroxy-3-[(9Z,12Z,15Z)-octadeca-9,12,15-trienoyl]oxypropan-2-yl] (11Z,14Z)-icosa-11,14-dienoate	DG(38:5)	26031481	Endo	LC-MS	positive	toxic agent	Organic compounds	Lipids and lipid-like molecules	Glycerolipids	Diradylglycerols	Diacylglycerols
VPCSXODTTHAJTB-HJQHNVIGSA-N	CCCCCCCCCCCCCCCCCCCCCC(=O)O[C@@H](CO)COC(=O)CCCCCCCCC/C=C\CCCCCC	[(2S)-1-hydroxy-3-[(Z)-octadec-11-enoyl]oxypropan-2-yl] docosanoate	DG(40:1)	26031481	Endo	LC-MS	positive	toxic agent	Organic compounds	Lipids and lipid-like molecules	Glycerolipids	Diradylglycerols	Diacylglycerols
NLHVIBDZMSEKSW-HNOSMQIWSA-N	CCCCCCCCCCCCCCCCCCCCCC(=O)OC[C@@H](COC(=O)CCCCCCC/C=C\CCCC)OC(=O)CCCCCCCCCCCCCCCCCCCCC	[(2S)-2-docosanoyloxy-3-[(Z)-tetradec-9-enoyl]oxypropyl] docosanoate	TG(58:1)	26031481	Endo	LC-MS	positive	toxic agent	Organic compounds	Lipids and lipid-like molecules	Glycerolipids	Triradylcglycerols	Triacylglycerols
BMFYTUKUTKXSRB-WCGPNNMFSA-N	CCCCC/C=C\C/C=C\CCCCCCCC(=O)OC[C@H](COC(=O)CCCCCCCC/C=C\C/C=C\C/C=C\CCCCC)OC(=O)CCCCCCC/C=C\C/C=C\C/C=C\CC	[(2S)-3-[(9Z,12Z)-octadeca-9,12-dienoyl]oxy-2-[(9Z,12Z,15Z)-octadeca-9,12,15-trienoyl]oxypropyl] (10Z,13Z,16Z)-docosa-10,13,16-trienoate	TG(58:8)	26031481	Endo	LC-MS	positive	toxic agent	Organic compounds	Lipids and lipid-like molecules	Glycerolipids	Triradylcglycerols	Triacylglycerols
NBEADXWAAWCCDG-QDDWGVBQSA-N	CCCCCCCCCCCCC/C=C/[C@H]([C@H](COP(=O)([O-])OCC[N+](C)(C)C)NC(=O)CCCCCCC/C=C\CCCCCCCC)O	[(E,2S,3R)-3-hydroxy-2-[[(Z)-octadec-9-enoyl]amino]octadec-4-enyl] 2-(trimethylazaniumyl)ethyl phosphate	SM(d36:2)	26031481	Endo	LC-MS	positive	toxic agent	Organic compounds	Lipids and lipid-like molecules	Sphingolipids	Phosphosphingolipids	Phosphosphingolipids
BOPGDPNILDQYTO-NNYOXOHSSA-N	C1C=CN(C=C1C(=O)N)[C@H]2[C@@H]([C@@H]([C@H](O2)COP(=O)(O)OP(=O)(O)OC[C@@H]3[C@H]([C@H]([C@@H](O3)N4C=NC5=C(N=CN=C54)N)O)O)O)O	[[(2R,3S,4R,5R)-5-(6-aminopurin-9-yl)-3,4-dihydroxyoxolan-2-yl]methoxy-hydroxyphosphoryl] [(2R,3S,4R,5R)-5-(3-carbamoyl-4H-pyridin-1-yl)-3,4-dihydroxyoxolan-2-yl]methyl hydrogen phosphate	NADH	26031481	Endo	LC-MS	positive	toxic agent	Organic compounds	Nucleosides, nucleotides, and analogues	(5'->5')-dinucleotides	(5'->5')-dinucleotides	(5'->5')-dinucleotides
MWRBNPKJOOWZPW-CLFAGFIQSA-N	CCCCCCCC/C=C\CCCCCCCC(=O)OCC(COP(=O)(O)OCCN)OC(=O)CCCCCCC/C=C\CCCCCCCC	[3-[2-aminoethoxy(hydroxy)phosphoryl]oxy-2-[(Z)-octadec-9-enoyl]oxypropyl] (Z)-octadec-9-enoate	PE(36:2)	26031481	Endo	LC-MS	positive	toxic agent	Organic compounds	Lipids and lipid-like molecules	Glycerophospholipids	Glycerophosphoethanolamines	Phosphatidylethanolamines
JQKOHRZNEOQNJE-ZZEZOPTASA-N	CCCCCCCCCCCCCCCCCC(=O)OCC(COP(=O)(O)OCCN)OC(=O)CCCCCCC/C=C\CCCCCCCC	[3-[2-aminoethoxy(hydroxy)phosphoryl]oxy-2-[(Z)-octadec-9-enoyl]oxypropyl] octadecanoate	PE(36:1)	26031481	Endo	LC-MS	positive	toxic agent	Organic compounds	Lipids and lipid-like molecules	Glycerophospholipids	Glycerophosphoethanolamines	Phosphatidylethanolamines
ADLQHCPAMORLQC-SQFISAMPSA-N	CCCCCCCCCCCCCC(=O)OC(COC(=O)CCCCCCC/C=C\CCCCCC)COP(=O)(O)OCCN	[3-[2-aminoethoxy(hydroxy)phosphoryl]oxy-2-tetradecanoyloxypropyl] (Z)-hexadec-9-enoate	PE(30:1)	26031481	Endo	LC-MS	positive	toxic agent	Organic compounds	Lipids and lipid-like molecules	Glycerophospholipids	Glycerophosphoethanolamines	Phosphatidylethanolamines
FDCOHGHEADZEGF-QPLCGJKRSA-N	CCCCCCCCCCCCCCCC(=O)OCC(COC(=O)CCCCCCCCCCCCCCC)OC(=O)CCCCCCC/C=C\CCCCCCCC	1,3-di(hexadecanoyloxy)propan-2-yl (Z)-octadec-9-enoate	TG(50:1)	26031481	Endo	LC-MS	positive	toxic agent	Organic compounds	Lipids and lipid-like molecules	Glycerolipids	Triradylcglycerols	Triacylglycerols
DUXYWXYOBMKGIN-UHFFFAOYSA-N	CCCCCCCCCCCCCC(=O)OCC(COC(=O)CCCCCCCCCCCCC)OC(=O)CCCCCCCCCCCCC	2,3-di(tetradecanoyloxy)propyl tetradecanoate	TG(42:0)	26031481	Endo	LC-MS	positive	toxic agent	Organic compounds	Lipids and lipid-like molecules	Glycerolipids	Triradylcglycerols	Triacylglycerols
AWUCVROLDVIAJX-UHFFFAOYSA-N	C(C(COP(=O)(O)O)O)O	2,3-dihydroxypropyl dihydrogen phosphate	Glycerol 3-phosphate	26031481	Endo	LC-MS	Negative	toxic agent	Organic compounds	Lipids and lipid-like molecules	Glycerophospholipids	Glycerophosphates	Glycerophosphates
YPZRWBKMTBYPTK-UHFFFAOYSA-N	C(CC(=O)NC(CSSCC(C(=O)NCC(=O)O)NC(=O)CCC(C(=O)O)N)C(=O)NCC(=O)O)C(C(=O)O)N	2-amino-5-[[3-[[2-[(4-amino-4-carboxybutanoyl)amino]-3-(carboxymethylamino)-3-oxopropyl]disulfanyl]-1-(carboxymethylamino)-1-oxopropan-2-yl]amino]-5-oxopentanoic acid	Oxiglutathione	26031481	Endo	LC-MS	Negative	toxic agent	Organic compounds	Organic acids and derivatives	Carboxylic acids and derivatives	Amino acids, peptides, and analogues	Peptides
LRFVTYWOQMYALW-UHFFFAOYSA-N	C1=NC2=C(N1)C(=O)NC(=O)N2	3,7-dihydropurine-2,6-dione	Xanthine	26031481	Endo	LC-MS	Negative	toxic agent	Organic compounds	Organoheterocyclic compounds	Imidazopyrimidines	Purines and purine derivatives	Xanthines
GHOKWGTUZJEAQD-ZETCQYMHSA-N	CC(C)(CO)[C@H](C(=O)NCCC(=O)O)O	3-[[(2R)-2,4-dihydroxy-3,3-dimethylbutanoyl]amino]propanoic acid	Pantothenic acid	26031481	Endo	LC-MS	Negative	toxic agent	Organic compounds	Organic oxygen compounds	Organooxygen compounds	Alcohols and polyols	Secondary alcohols
VVPRQWTYSNDTEA-UHFFFAOYSA-N	CCCCCC(=O)OC(CC(=O)[O-])C[N+](C)(C)C	3-hexanoyloxy-4-(trimethylazaniumyl)butanoate	Carnitine(6:0)	26031481	Endo	LC-MS	positive	toxic agent	Organic compounds	Lipids and lipid-like molecules	Fatty Acyls	Fatty acid esters	Acyl carnitines
GFFGJBXGBJISGV-UHFFFAOYSA-N	C1=NC2=NC=NC(=C2N1)N	7H-purin-6-amine	adenine	26031481	Endo	LC-MS	positive	toxic agent	Organic compounds	Organoheterocyclic compounds	Imidazopyrimidines	Purines and purine derivatives	6-aminopurines
ZKRGEQPJMSDUDI-UHFFFAOYSA-N	C1CC2C3CCC(CC3C2C=C1)CCCCCCCC(=O)O	8-(1,2,3,4,4a,4b,5,6,8a,8b-decahydrobiphenylen-2-yl)octanoic acid	FA(20:4)	26031481	Endo	LC-MS	Negative	toxic agent	Organic compounds	Lipids and lipid-like molecules	Fatty Acyls	Fatty acids and conjugates	Medium-chain fatty acids
GCGTXOVNNFGTPQ-JHOUSYSJSA-N	CCCCCCCCCCCCCCC[C@H]([C@H](CO)NC(=O)CCCCCCCCCCCCCCC)O	N-[(2S,3R)-1,3-dihydroxyoctadecan-2-yl]hexadecanamide	Cer(d34:0)	26031481	Endo	LC-MS	positive	toxic agent	Organic compounds	Lipids and lipid-like molecules	Sphingolipids	Ceramides	Long-chain ceramides
YHHSONZFOIEMCP-UHFFFAOYSA-O	C[N+](C)(C)CCOP(=O)(O)O	trimethyl(2-phosphonooxyethyl)azanium	Phosphocholine	26031481	Endo	LC-MS	positive	toxic agent	Organic compounds	Organic nitrogen compounds	Organonitrogen compounds	Quaternary ammonium salts	Cholines
NFWKVWVWBFBAOV-MISYRCLQSA-N	CC(C)C1=CC2=C(C=C1)[C@]3(CCC[C@@]([C@@H]3CC2)(C)C(=O)O)C	(1R,4aS,10aR)-1,4a-dimethyl-7-propan-2-yl-2,3,4,9,10,10a-hexahydrophenanthrene-1-carboxylic acid	Dehydroabietic Acid	26190955	Endo	GC-MS	none	neutral compound	Organic compounds	Lipids and lipid-like molecules	Prenol lipids	Diterpenoids	Diterpenoids
XUJNEKJLAYXESH-REOHCLBHSA-N	C([C@@H](C(=O)O)N)S	(2R)-2-amino-3-sulfanylpropanoic acid	L-cysteine	26190955	Endo	GC-MS	none	neutral compound	Organic compounds	Organic acids and derivatives	Carboxylic acids and derivatives	Amino acids, peptides, and analogues	Amino acids and derivatives
XUJNEKJLAYXESH-REOHCLBHSA-N	C([C@@H](C(=O)O)N)S	(2R)-2-amino-3-sulfanylpropanoic acid	L-cysteine	26190955	Endo	LC-MS	positive	neutral compound	Organic compounds	Organic acids and derivatives	Carboxylic acids and derivatives	Amino acids, peptides, and analogues	Amino acids and derivatives
UKAUYVFTDYCKQA-GSVOUGTGSA-N	C(CO)[C@H](C(=O)O)N	(2R)-2-amino-4-hydroxybutanoic acid	Homoserine	26190955	Endo	GC-MS	none	neutral compound	Organic compounds	Organic acids and derivatives	Carboxylic acids and derivatives	Amino acids, peptides, and analogues	Amino acids and derivatives
FFEARJCKVFRZRR-SCSAIBSYSA-N	CSCC[C@H](C(=O)O)N	(2R)-2-amino-4-methylsulfanylbutanoic acid	Methionine	26190955	Endo	GC-MS	none	neutral compound	Organic compounds	Organic acids and derivatives	Carboxylic acids and derivatives	Amino acids, peptides, and analogues	Amino acids and derivatives
FBPFZTCFMRRESA-JGWLITMVSA-N	C([C@H]([C@H]([C@@H]([C@H](CO)O)O)O)O)O	(2R,3R,4R,5S)-hexane-1,2,3,4,5,6-hexol	D-glucitol	26190955	Endo	GC-MS	none	neutral compound	Organic compounds	Organic oxygen compounds	Organooxygen compounds	Carbohydrates and carbohydrate conjugates	Sugar alcohols
OIRDTQYFTABQOQ-KQYNXXCUSA-N	C1=NC(=C2C(=N1)N(C=N2)[C@H]3[C@@H]([C@@H]([C@H](O3)CO)O)O)N	(2R,3R,4S,5R)-2-(6-aminopurin-9-yl)-5-(hydroxymethyl)oxolane-3,4-diol	Adenosine	26190955	Endo	GC-MS	none	neutral compound	Organic compounds	Nucleosides, nucleotides, and analogues	Purine nucleosides	Purine nucleosides	Purine nucleosides
OIRDTQYFTABQOQ-KQYNXXCUSA-N	C1=NC(=C2C(=N1)N(C=N2)[C@H]3[C@@H]([C@@H]([C@H](O3)CO)O)O)N	(2R,3R,4S,5R)-2-(6-aminopurin-9-yl)-5-(hydroxymethyl)oxolane-3,4-diol	Adenosine	26190955	Endo	LC-MS	positive	neutral compound	Organic compounds	Nucleosides, nucleotides, and analogues	Purine nucleosides	Purine nucleosides	Purine nucleosides
WUUGFSXJNOTRMR-IOSLPCCCSA-N	CSC[C@@H]1[C@H]([C@H]([C@@H](O1)N2C=NC3=C(N=CN=C32)N)O)O	(2R,3R,4S,5S)-2-(6-aminopurin-9-yl)-5-(methylsulfanylmethyl)oxolane-3,4-diol	5'-Methylthioadenosine	26190955	Endo	GC-MS	none	neutral compound	Organic compounds	Nucleosides, nucleotides, and analogues	5'-deoxyribonucleosides	5'-deoxy-5'-thionucleosides	5'-deoxy-5'-thionucleosides
WUUGFSXJNOTRMR-IOSLPCCCSA-N	CSC[C@@H]1[C@H]([C@H]([C@@H](O1)N2C=NC3=C(N=CN=C32)N)O)O	(2R,3R,4S,5S)-2-(6-aminopurin-9-yl)-5-(methylsulfanylmethyl)oxolane-3,4-diol	5'-Methylthioadenosine	26190955	Endo	LC-MS	positive	neutral compound	Organic compounds	Nucleosides, nucleotides, and analogues	5'-deoxyribonucleosides	5'-deoxy-5'-thionucleosides	5'-deoxy-5'-thionucleosides
CZMRCDWAGMRECN-UGDNZRGBSA-N	C([C@@H]1[C@H]([C@@H]([C@H]([C@H](O1)O[C@]2([C@H]([C@@H]([C@H](O2)CO)O)O)CO)O)O)O)O	(2R,3R,4S,5S,6R)-2-[(2S,3S,4S,5R)-3,4-dihydroxy-2,5-bis(hydroxymethyl)oxolan-2-yl]oxy-6-(hydroxymethyl)oxane-3,4,5-triol	Sucrose	26190955	Endo	GC-MS	none	neutral compound	Organic compounds	Organic oxygen compounds	Organooxygen compounds	Carbohydrates and carbohydrate conjugates	Glycosyl compounds
RGHNJXZEOKUKBD-SQOUGZDYSA-N	C([C@H]([C@H]([C@@H]([C@H](C(=O)O)O)O)O)O)O	(2R,3S,4R,5R)-2,3,4,5,6-pentahydroxyhexanoic acid	Gluconic acid	26190955	Endo	GC-MS	none	neutral compound	Organic compounds	Organic oxygen compounds	Organooxygen compounds	Carbohydrates and carbohydrate conjugates	Sugar acids and derivatives
RGHNJXZEOKUKBD-SKNVOMKLSA-N	C([C@@H]([C@H]([C@@H]([C@H](C(=O)O)O)O)O)O)O	(2R,3S,4R,5S)-2,3,4,5,6-pentahydroxyhexanoic acid	Idonic Acid	26190955	Endo	GC-MS	none	neutral compound	Organic compounds	Organic acids and derivatives	Hydroxy acids and derivatives	Medium-chain hydroxy acids and derivatives	Medium-chain hydroxy acids and derivatives
GDFAOVXKHJXLEI-VKHMYHEASA-N	C[C@@H](C(=O)O)NC	(2S)-2-(methylamino)propanoic acid	N-Methylalanine	26190955	Endo	GC-MS	none	neutral compound	Organic compounds	Organic acids and derivatives	Carboxylic acids and derivatives	Amino acids, peptides, and analogues	Amino acids and derivatives
DCXYFEDJOCDNAF-REOHCLBHSA-N	C([C@@H](C(=O)O)N)C(=O)N	(2S)-2,4-diamino-4-oxobutanoic acid	Asparagine	26190955	Endo	GC-MS	none	neutral compound	Organic compounds	Organic acids and derivatives	Carboxylic acids and derivatives	Amino acids, peptides, and analogues	Amino acids and derivatives
ZDXPYRJPNDTMRX-VKHMYHEASA-N	C(CC(=O)N)[C@@H](C(=O)O)N	(2S)-2,5-diamino-5-oxopentanoic acid	Glutamine	26190955	Endo	GC-MS	none	neutral compound	Organic compounds	Organic acids and derivatives	Carboxylic acids and derivatives	Amino acids, peptides, and analogues	Amino acids and derivatives
ZDXPYRJPNDTMRX-VKHMYHEASA-N	C(CC(=O)N)[C@@H](C(=O)O)N	(2S)-2,5-diamino-5-oxopentanoic acid	Glutamine	26190955	Endo	LC-MS	positive	neutral compound	Organic compounds	Organic acids and derivatives	Carboxylic acids and derivatives	Amino acids, peptides, and analogues	Amino acids and derivatives
AHLPHDHHMVZTML-BYPYZUCNSA-N	C(C[C@@H](C(=O)O)N)CN	(2S)-2,5-diaminopentanoic acid	Ornithine	26190955	Endo	GC-MS	none	neutral compound	Organic compounds	Organic acids and derivatives	Carboxylic acids and derivatives	Amino acids, peptides, and analogues	Amino acids and derivatives
KDXKERNSBIXSRK-YFKPBYRVSA-N	C(CCN)C[C@@H](C(=O)O)N	(2S)-2,6-diaminohexanoic acid	Lysine	26190955	Endo	GC-MS	none	neutral compound	Organic compounds	Organic acids and derivatives	Carboxylic acids and derivatives	Amino acids, peptides, and analogues	Amino acids and derivatives
OTCCIMWXFLJLIA-BYPYZUCNSA-N	CC(=O)N[C@@H](CC(=O)O)C(=O)O	(2S)-2-acetamidobutanedioic acid	N-Acetylaspartic Acid	26190955	Endo	GC-MS	none	neutral compound	Organic compounds	Organic acids and derivatives	Carboxylic acids and derivatives	Amino acids, peptides, and analogues	Amino acids and derivatives
QIVBCDIJIAJPQS-VIFPVBQESA-N	C1=CC=C2C(=C1)C(=CN2)C[C@@H](C(=O)O)N	(2S)-2-amino-3-(1H-indol-3-yl)propanoic acid	Tryptophan	26190955	Endo	GC-MS	none	neutral compound	Organic compounds	Organoheterocyclic compounds	Indoles and derivatives	Indolyl carboxylic acids and derivatives	Indolyl carboxylic acids and derivatives
OUYCCCASQSFEME-QMMMGPOBSA-N	C1=CC(=CC=C1C[C@@H](C(=O)O)N)O	(2S)-2-amino-3-(4-hydroxyphenyl)propanoic acid	Tyrosine	26190955	Endo	GC-MS	none	neutral compound	Organic compounds	Organic acids and derivatives	Carboxylic acids and derivatives	Amino acids, peptides, and analogues	Amino acids and derivatives
MTCFGRXMJLQNBG-REOHCLBHSA-N	C([C@@H](C(=O)O)N)O	(2S)-2-amino-3-hydroxypropanoic acid	Serine	26190955	Endo	GC-MS	none	neutral compound	Organic compounds	Organic acids and derivatives	Carboxylic acids and derivatives	Amino acids, peptides, and analogues	Amino acids and derivatives
KZSNJWFQEVHDMF-BYPYZUCNSA-N	CC(C)[C@@H](C(=O)O)N	(2S)-2-amino-3-methylbutanoic acid	Valine	26190955	Endo	GC-MS	none	neutral compound	Organic compounds	Organic acids and derivatives	Carboxylic acids and derivatives	Amino acids, peptides, and analogues	Amino acids and derivatives
COLNVLDHVKWLRT-QMMMGPOBSA-N	C1=CC=C(C=C1)C[C@@H](C(=O)O)N	(2S)-2-amino-3-phenylpropanoic acid	Phenylalanine	26190955	Endo	GC-MS	none	neutral compound	Organic compounds	Organic acids and derivatives	Carboxylic acids and derivatives	Amino acids, peptides, and analogues	Amino acids and derivatives
COLNVLDHVKWLRT-QMMMGPOBSA-N	C1=CC=C(C=C1)C[C@@H](C(=O)O)N	(2S)-2-amino-3-phenylpropanoic acid	Phenylalanine	26190955	Endo	LC-MS	positive	neutral compound	Organic compounds	Organic acids and derivatives	Carboxylic acids and derivatives	Amino acids, peptides, and analogues	Amino acids and derivatives
ROHFNLRQFUQHCH-YFKPBYRVSA-N	CC(C)C[C@@H](C(=O)O)N	(2S)-2-amino-4-methylpentanoic acid	Leucine	26190955	Endo	GC-MS	none	neutral compound	Organic compounds	Organic acids and derivatives	Carboxylic acids and derivatives	Amino acids, peptides, and analogues	Amino acids and derivatives
RWSXRVCMGQZWBV-WDSKDSINSA-N	C(CC(=O)N[C@@H](CS)C(=O)NCC(=O)O)[C@@H](C(=O)O)N	(2S)-2-amino-5-[[(2R)-1-(carboxymethylamino)-1-oxo-3-sulfanylpropan-2-yl]amino]-5-oxopentanoic acid	Reduced glutathione	26190955	Endo	GC-MS	none	neutral compound	Organic compounds	Organic acids and derivatives	Carboxylic acids and derivatives	Amino acids, peptides, and analogues	Peptides
CKLJMWTZIZZHCS-REOHCLBHSA-N	C([C@@H](C(=O)O)N)C(=O)O	(2S)-2-aminobutanedioic acid	Aspartic acid	26190955	Endo	GC-MS	none	neutral compound	Organic compounds	Organic acids and derivatives	Carboxylic acids and derivatives	Amino acids, peptides, and analogues	Amino acids and derivatives
WHUUTDBJXJRKMK-VKHMYHEASA-N	C(CC(=O)O)[C@@H](C(=O)O)N	(2S)-2-aminopentanedioic acid	L-Glutamic Acid	26190955	Endo	GC-MS	none	neutral compound	Organic compounds	Organic acids and derivatives	Carboxylic acids and derivatives	Amino acids, peptides, and analogues	Amino acids and derivatives
RBZUPETUJOEOGI-REOHCLBHSA-N	[CH2-][C@@H](C(=O)O)N	(2S)-2-aminopropanoic acid	Alanine	26190955	Endo	GC-MS	none	neutral compound	Organic compounds	Organic acids and derivatives	Carboxylic acids and derivatives	Amino acids, peptides, and analogues	Amino acids and derivatives
ODHCTXKNWHHXJC-VKHMYHEASA-N	C1CC(=O)N[C@@H]1C(=O)O	(2S)-5-oxopyrrolidine-2-carboxylic acid	Pyroglutamic acid	26190955	Endo	GC-MS	none	neutral compound	Organic compounds	Organic acids and derivatives	Carboxylic acids and derivatives	Amino acids, peptides, and analogues	Amino acids and derivatives
ONIBWKKTOPOVIA-BYPYZUCNSA-N	C1C[C@H](NC1)C(=O)O	(2S)-pyrrolidine-2-carboxylic acid	Proline	26190955	Endo	GC-MS	none	neutral compound	Organic compounds	Organic acids and derivatives	Carboxylic acids and derivatives	Amino acids, peptides, and analogues	Amino acids and derivatives
ONIBWKKTOPOVIA-BYPYZUCNSA-N	C1C[C@H](NC1)C(=O)O	(2S)-pyrrolidine-2-carboxylic acid	Proline	26190955	Endo	LC-MS	positive	neutral compound	Organic compounds	Organic acids and derivatives	Carboxylic acids and derivatives	Amino acids, peptides, and analogues	Amino acids and derivatives
JPIJQSOTBSSVTP-GBXIJSLDSA-N	C([C@H]([C@@H](C(=O)O)O)O)O	(2S,3R)-2,3,4-trihydroxybutanoic acid	isothreonic acid	26190955	Endo	GC-MS	none	neutral compound	Organic compounds	Organic oxygen compounds	Organooxygen compounds	Carbohydrates and carbohydrate conjugates	Sugar acids and derivatives
AYFVYJQAPQTCCC-GBXIJSLDSA-N	C[C@H]([C@@H](C(=O)O)N)O	(2S,3R)-2-amino-3-hydroxybutanoic acid	Threonine	26190955	Endo	GC-MS	none	neutral compound	Organic compounds	Organic acids and derivatives	Carboxylic acids and derivatives	Amino acids, peptides, and analogues	Amino acids and derivatives
UNXHWFMMPAWVPI-ZXZARUISSA-N	C([C@H]([C@H](CO)O)O)O	(2S,3R)-butane-1,2,3,4-tetrol	Erythritol	26190955	Endo	GC-MS	none	neutral compound	Organic compounds	Organic oxygen compounds	Organooxygen compounds	Carbohydrates and carbohydrate conjugates	Sugar alcohols
IAJILQKETJEXLJ-KLVWXMOXSA-N	C(=O)[C@@H]([C@@H]([C@H]([C@@H](C(=O)O)O)O)O)O	(2S,3R,4R,5R)-2,3,4,5-tetrahydroxy-6-oxohexanoic acid	Hexuronic Acid	26190955	Endo	GC-MS	none	neutral compound	Organic compounds	Organic oxygen compounds	Organooxygen compounds	Carbohydrates and carbohydrate conjugates	Sugar acids and derivatives
SKCKOFZKJLZSFA-JGWLITMVSA-N	C[C@H]([C@H]([C@@H]([C@H](CO)O)O)O)O	(2S,3R,4R,5R)-hexane-1,2,3,4,5-pentol	6-Deoxyglucitol	26190955	Endo	GC-MS	none	neutral compound	Organic compounds	Organic oxygen compounds	Organooxygen compounds	Carbohydrates and carbohydrate conjugates	Monosaccharides
AGPKZVBTJJNPAG-WHFBIAKZSA-N	CC[C@H](C)[C@@H](C(=O)O)N	(2S,3S)-2-amino-3-methylpentanoic acid	L-Isoleucine	26190955	Endo	GC-MS	none	neutral compound	Organic compounds	Organic acids and derivatives	Carboxylic acids and derivatives	Amino acids, peptides, and analogues	Amino acids and derivatives
PMMYEEVYMWASQN-DMTCNVIQSA-N	C1[C@H](CN[C@@H]1C(=O)O)O	(2S,4R)-4-hydroxypyrrolidine-2-carboxylic acid	trans-4-Hydroxyproline	26190955	Endo	GC-MS	none	neutral compound	Organic compounds	Organic acids and derivatives	Carboxylic acids and derivatives	Amino acids, peptides, and analogues	Amino acids and derivatives
HEBKCHPVOIAQTA-NGQZWQHPSA-N	C([C@H](C([C@H](CO)O)O)O)O	(2S,4R)-pentane-1,2,3,4,5-pentol	Ribitol	26190955	Endo	GC-MS	none	neutral compound	Organic compounds	Organic oxygen compounds	Organooxygen compounds	Carbohydrates and carbohydrate conjugates	Sugar alcohols
PHIQHXFUZVPYII-UHFFFAOYSA-O	C[N+](C)(C)CC(CC(=O)O)O	(3-carboxy-2-hydroxypropyl)-trimethylazanium	Carnitine	26190955	Endo	LC-MS	positive	neutral compound	Organic compounds	Organic nitrogen compounds	Organonitrogen compounds	Quaternary ammonium salts	Carnitines
SRBFZHDQGSBBOR-SOOFDHNKSA-N	C1[C@H]([C@H]([C@H](C(O1)O)O)O)O	(3R,4R,5R)-oxane-2,3,4,5-tetrol	D-ribose	26190955	Endo	GC-MS	none	neutral compound	Organic compounds	Organic oxygen compounds	Organooxygen compounds	Carbohydrates and carbohydrate conjugates	Monosaccharides
WQZGKKKJIJFFOK-GASJEMHNSA-N	C([C@@H]1[C@H]([C@@H]([C@H](C(O1)O)O)O)O)O	(3R,4S,5S,6R)-6-(hydroxymethyl)oxane-2,3,4,5-tetrol	D-glucose	26190955	Endo	GC-MS	none	neutral compound	Organic compounds	Organic oxygen compounds	Organooxygen compounds	Carbohydrates and carbohydrate conjugates	Monosaccharides
RDHQFKQIGNGIED-QMMMGPOBSA-N	CC(=O)O[C@@H](CC(=O)[O-])C[N+](C)(C)C	(3S)-3-acetyloxy-4-(trimethylazaniumyl)butanoate	Acylcarnitine C2:0	26190955	Endo	LC-MS	positive	neutral compound	Organic compounds	Lipids and lipid-like molecules	Fatty Acyls	Fatty acid esters	Acyl carnitines
LKDRXBCSQODPBY-VRPWFDPXSA-N	C1[C@H]([C@H]([C@@H](C(O1)(CO)O)O)O)O	(3S,4R,5R)-2-(hydroxymethyl)oxane-2,3,4,5-tetrol	Fructose	26190955	Endo	GC-MS	none	neutral compound	Organic compounds	Organic oxygen compounds	Organooxygen compounds	Carbohydrates and carbohydrate conjugates	Monosaccharides
LKDRXBCSQODPBY-OEXCPVAWSA-N	C1[C@H]([C@@H]([C@@H](C(O1)(CO)O)O)O)O	(3S,4S,5R)-2-(hydroxymethyl)oxane-2,3,4,5-tetrol	Tagatose	26190955	Endo	GC-MS	none	neutral compound	Organic compounds	Organic oxygen compounds	Organooxygen compounds	Carbohydrates and carbohydrate conjugates	Monosaccharides
WQZGKKKJIJFFOK-QTVWNMPRSA-N	C([C@@H]1[C@H]([C@@H]([C@@H](C(O1)O)O)O)O)O	(3S,4S,5S,6R)-6-(hydroxymethyl)oxane-2,3,4,5-tetrol	D-mannose	26190955	Endo	GC-MS	none	neutral compound	Organic compounds	Organic oxygen compounds	Organooxygen compounds	Carbohydrates and carbohydrate conjugates	Monosaccharides
CGSJXLIKVBJVRY-XTGBIJOFSA-N	C[C@H](CCC=C(C)C)[C@H]1CC[C@@H]2[C@@]1(CCC3=C2CC[C@@H]4[C@@]3(CC[C@@H](C4)O)C)C	(3S,5S,10S,13R,14R,17R)-10,13-dimethyl-17-[(2R)-6-methylhept-5-en-2-yl]-2,3,4,5,6,7,11,12,14,15,16,17-dodecahydro-1H-cyclopenta[a]phenanthren-3-ol	Zymosterol	26190955	Endo	GC-MS	none	neutral compound	Organic compounds	Lipids and lipid-like molecules	Steroids and steroid derivatives	Cholestane steroids	Cholesterols and derivatives
IZVFFXVYBHFIHY-SKCNUYALSA-N	C[C@H](CCCC(C)C)[C@H]1CC[C@@H]2[C@@]1(CC[C@H]3C2=CC[C@@H]4[C@@]3(CC[C@@H](C4)O)C)C	(3S,5S,9R,10S,13R,14R,17R)-10,13-dimethyl-17-[(2R)-6-methylheptan-2-yl]-2,3,4,5,6,9,11,12,14,15,16,17-dodecahydro-1H-cyclopenta[a]phenanthren-3-ol	lathosterol	26190955	Endo	GC-MS	none	neutral compound	Organic compounds	Lipids and lipid-like molecules	Steroids and steroid derivatives	Cholestane steroids	Cholesterols and derivatives
HVYWMOMLDIMFJA-DPAQBDIFSA-N	C[C@H](CCCC(C)C)[C@H]1CC[C@@H]2[C@@]1(CC[C@H]3[C@H]2CC=C4[C@@]3(CC[C@@H](C4)O)C)C	(3S,8S,9S,10R,13R,14S,17R)-10,13-dimethyl-17-[(2R)-6-methylheptan-2-yl]-2,3,4,7,8,9,11,12,14,15,16,17-dodecahydro-1H-cyclopenta[a]phenanthren-3-ol	Cholesterol	26190955	Endo	GC-MS	none	neutral compound	Organic compounds	Lipids and lipid-like molecules	Steroids and steroid derivatives	Cholestane steroids	Cholesterols and derivatives
KZJWDPNRJALLNS-VJSFXXLFSA-N	CC[C@H](CC[C@@H](C)[C@H]1CC[C@@H]2[C@@]1(CC[C@H]3[C@H]2CC=C4[C@@]3(CC[C@@H](C4)O)C)C)C(C)C	(3S,8S,9S,10R,13R,14S,17R)-17-[(2R,5R)-5-ethyl-6-methylheptan-2-yl]-10,13-dimethyl-2,3,4,7,8,9,11,12,14,15,16,17-dodecahydro-1H-cyclopenta[a]phenanthren-3-ol	Beta-Sitosterol	26190955	Endo	GC-MS	none	neutral compound	Organic compounds	Lipids and lipid-like molecules	Steroids and steroid derivatives	Stigmastanes and derivatives	Stigmastanes and derivatives
VZCYOOQTPOCHFL-OWOJBTEDSA-N	C(=C/C(=O)O)\C(=O)O	(E)-but-2-enedioic acid	Fumaric Acid	26190955	Endo	GC-MS	none	neutral compound	Organic compounds	Organic acids and derivatives	Carboxylic acids and derivatives	Dicarboxylic acids and derivatives	Dicarboxylic acids and derivatives
ZQPPMHVWECSIRJ-MDZDMXLPSA-N	CCCCCCCC/C=C/CCCCCCCC(=O)O	(E)-octadec-9-enoic acid	Elaidic Acid	26190955	Endo	GC-MS	none	neutral compound	Organic compounds	Lipids and lipid-like molecules	Fatty Acyls	Fatty acids and conjugates	Long-chain fatty acids
ZQPPMHVWECSIRJ-KTKRTIGZSA-N	CCCCCCCC/C=C\CCCCCCCC(=O)O	(Z)-octadec-9-enoic acid	Oleic acid	26190955	Endo	GC-MS	none	neutral compound	Organic compounds	Lipids and lipid-like molecules	Fatty Acyls	Fatty acids and conjugates	Long-chain fatty acids
LFGBKOUQHCWBQI-BZGLIJSBSA-N	CCCCC/C=C\C/C=C\CCCCCCCC(=O)OC[C@H](COP(=O)(O)OCCN)OC(=O)CCC/C=C\C/C=C\C/C=C\C/C=C\CCCCC	[(2R)-1-[2-aminoethoxy(hydroxy)phosphoryl]oxy-3-[(9Z,12Z)-octadeca-9,12-dienoyl]oxypropan-2-yl] (5Z,8Z,11Z,14Z)-icosa-5,8,11,14-tetraenoate	PE 38:6	26190955	Endo	LC-MS	positive	neutral compound	Organic compounds	Lipids and lipid-like molecules	Glycerophospholipids	Glycerophosphoethanolamines	Phosphatidylethanolamines
DOILLFCKSSPXMF-ZKZIFNJMSA-N	CCCCCCCC/C=C\CCCCCCCC(=O)O[C@H](COC(=O)CCCCCCC/C=C\C/C=C\CCCCC)COP(=O)(O)OCCN	[(2R)-1-[2-aminoethoxy(hydroxy)phosphoryl]oxy-3-[(9Z,12Z)-octadeca-9,12-dienoyl]oxypropan-2-yl] (Z)-octadec-9-enoate	PE 36:3	26190955	Endo	LC-MS	positive	neutral compound	Organic compounds	Lipids and lipid-like molecules	Glycerophospholipids	Glycerophosphoethanolamines	Phosphatidylethanolamines
QEPGPOLSCPMSDZ-RGWCGLOOSA-N	CCCCC/C=C\C/C=C\CCCCCCCCCC(=O)O[C@H](COC(=O)CCCCCCC/C=C\CCCC)COP(=O)(O)OCCN	[(2R)-1-[2-aminoethoxy(hydroxy)phosphoryl]oxy-3-[(Z)-tetradec-9-enoyl]oxypropan-2-yl] (11Z,14Z)-icosa-11,14-dienoate	PE 34:3	26190955	Endo	LC-MS	positive	neutral compound	Organic compounds	Lipids and lipid-like molecules	Glycerophospholipids	Glycerophosphoethanolamines	Phosphatidylethanolamines
HBZNVZIRJWODIB-NHCUFCNUSA-N	CCCCCCCCCCCCCCCC(=O)OC[C@H](COP(=O)(O)OCCN)OC(=O)CCCCCCC/C=C\C/C=C\CCCCC	[(2R)-1-[2-aminoethoxy(hydroxy)phosphoryl]oxy-3-hexadecanoyloxypropan-2-yl] (9Z,12Z)-octadeca-9,12-dienoate	PE 34:2	26190955	Endo	LC-MS	positive	neutral compound	Organic compounds	Lipids and lipid-like molecules	Glycerophospholipids	Glycerophosphoethanolamines	Phosphatidylethanolamines
FHQVHHIBKUMWTI-OTMQOFQLSA-N	CCCCCCCCCCCCCCCC(=O)OC[C@H](COP(=O)(O)OCCN)OC(=O)CCCCCCC/C=C\CCCCCCCC	[(2R)-1-[2-aminoethoxy(hydroxy)phosphoryl]oxy-3-hexadecanoyloxypropan-2-yl] (Z)-octadec-9-enoate	PE 34:1	26190955	Endo	LC-MS	positive	neutral compound	Organic compounds	Lipids and lipid-like molecules	Glycerophospholipids	Glycerophosphoethanolamines	Phosphatidylethanolamines
CZYOFWNORPEFDG-KOIKXXGWSA-N	CCCCCC/C=C\CCCCCCCCCC(=O)O[C@H](CO)COP(=O)(O)OCCN	[(2R)-1-[2-aminoethoxy(hydroxy)phosphoryl]oxy-3-hydroxypropan-2-yl] (Z)-octadec-11-enoate	LysoPE 18:1	26190955	Endo	LC-MS	positive	neutral compound	Organic compounds	Lipids and lipid-like molecules	Glycerophospholipids	Glycerophosphoethanolamines	Lysophosphatidylethanolamines
CKPBBEOJHAPPBT-HXUWFJFHSA-N	CCCCCCCCCCCCCCCC(=O)O[C@H](CO)COP(=O)(O)OCCN	[(2R)-1-[2-aminoethoxy(hydroxy)phosphoryl]oxy-3-hydroxypropan-2-yl] hexadecanoate	LysoPE 16:0	26190955	Endo	LC-MS	positive	neutral compound	Organic compounds	Lipids and lipid-like molecules	Glycerophospholipids	Glycerophosphoethanolamines	Lysophosphatidylethanolamines
KIHAGWUUUHJRMS-JOCHJYFZSA-N	CCCCCCCCCCCCCCCCCC(=O)O[C@H](CO)COP(=O)(O)OCCN	[(2R)-1-[2-aminoethoxy(hydroxy)phosphoryl]oxy-3-hydroxypropan-2-yl] octadecanoate	LysoPE 18:0	26190955	Endo	LC-MS	positive	neutral compound	Organic compounds	Lipids and lipid-like molecules	Glycerophospholipids	Glycerophosphoethanolamines	Lysophosphatidylethanolamines
HMARMWSETGYKDK-AOGVJQIJSA-N	CCCCCCCCCCCCCC(=O)OC[C@H](COP(=O)(O)OCCN)OC(=O)CCCCCCC/C=C\C/C=C\CCCCC	[(2R)-1-[2-aminoethoxy(hydroxy)phosphoryl]oxy-3-tetradecanoyloxypropan-2-yl] (9Z,12Z)-octadeca-9,12-dienoate	PE 32:2	26190955	Endo	LC-MS	positive	neutral compound	Organic compounds	Lipids and lipid-like molecules	Glycerophospholipids	Glycerophosphoethanolamines	Phosphatidylethanolamines
VRFLBKDYCLYNCT-QEJMHMKOSA-N	CCCCCCCCCCCCC(=O)OC[C@H](COP(=O)(O)OCCN)OC(=O)CCCCCCC/C=C\CCCCCCCCC	[(2R)-1-[2-aminoethoxy(hydroxy)phosphoryl]oxy-3-tridecanoyloxypropan-2-yl] (Z)-nonadec-9-enoate	PE(32:1)	26190955	Endo	LC-MS	positive	neutral compound	Organic compounds	Lipids and lipid-like molecules	Glycerophospholipids	Glycerophosphoethanolamines	Phosphatidylethanolamines
GPWHCUUIQMGELX-VHQDNGOZSA-N	CCCCCC/C=C\CCCCCCCC(=O)OC[C@H](COP(=O)([O-])OCC[N+](C)(C)C)OC(=O)CCCCCCC/C=C\CCCCCC	[(2R)-2,3-bis[[(Z)-hexadec-9-enoyl]oxy]propyl] 2-(trimethylazaniumyl)ethyl phosphate	PC 32:2	26190955	Endo	LC-MS	positive	neutral compound	Organic compounds	Lipids and lipid-like molecules	Glycerophospholipids	Glycerophosphocholines	Phosphatidylcholines
SNKAWJBJQDLSFF-NVKMUCNASA-N	CCCCCCCC/C=C\CCCCCCCC(=O)OC[C@H](COP(=O)([O-])OCC[N+](C)(C)C)OC(=O)CCCCCCC/C=C\CCCCCCCC	[(2R)-2,3-bis[[(Z)-octadec-9-enoyl]oxy]propyl] 2-(trimethylazaniumyl)ethyl phosphate	PC 36:2	26190955	Endo	LC-MS	positive	neutral compound	Organic compounds	Lipids and lipid-like molecules	Glycerophospholipids	Glycerophosphocholines	Phosphatidylcholines
BPUROMFCPFGBOT-ZEGPSQTJSA-N	CCCCC/C=C\C/C=C\CCCCCCCC(=O)OC[C@H](COP(=O)([O-])OCC[N+](C)(C)C)OC(=O)CC/C=C\C/C=C\C/C=C\C/C=C\C/C=C\CCCCC	[(2R)-2-[(4Z,7Z,10Z,13Z,16Z)-docosa-4,7,10,13,16-pentaenoyl]oxy-3-[(9Z,12Z)-octadeca-9,12-dienoyl]oxypropyl] 2-(trimethylazaniumyl)ethyl phosphate	PC 40:7	26190955	Endo	LC-MS	positive	neutral compound	Organic compounds	Lipids and lipid-like molecules	Glycerophospholipids	Glycerophosphocholines	Phosphatidylcholines
PSVRFUPOQYJOOZ-QNPWAGBNSA-N	CCCCCCCCCCCCCCCCCC(=O)OC[C@H](COP(=O)([O-])OCC[N+](C)(C)C)OC(=O)CCC/C=C\C/C=C\C/C=C\C/C=C\CCCCC	[(2R)-2-[(5Z,8Z,11Z,14Z)-icosa-5,8,11,14-tetraenoyl]oxy-3-octadecanoyloxypropyl] 2-(trimethylazaniumyl)ethyl phosphate	PC 38:4	26190955	Endo	LC-MS	positive	neutral compound	Organic compounds	Lipids and lipid-like molecules	Glycerophospholipids	Glycerophosphocholines	Phosphatidylcholines
BXRLDROZWDUSGM-ZRYFCQOPSA-N	CCCCCCCC/C=C\CCCCCCCC(=O)OC[C@H](COP(=O)([O-])OCC[N+](C)(C)C)OC(=O)CCCC/C=C\C/C=C\CCCCCCCC	[(2R)-2-[(6Z,9Z)-octadeca-6,9-dienoyl]oxy-3-[(Z)-octadec-9-enoyl]oxypropyl] 2-(trimethylazaniumyl)ethyl phosphate	PC 36:3	26190955	Endo	LC-MS	positive	neutral compound	Organic compounds	Lipids and lipid-like molecules	Glycerophospholipids	Glycerophosphocholines	Phosphatidylcholines
YWDDIWXKFJEMKF-JTZVLWBESA-N	CCCCCCCCCCCCCCCC(=O)O[C@H](COC(=O)CCCC/C=C\C/C=C\C/C=C\C/C=C\CC)COP(=O)([O-])OCC[N+](C)(C)C	[(2R)-2-hexadecanoyloxy-3-[(6Z,9Z,12Z,15Z)-octadeca-6,9,12,15-tetraenoyl]oxypropyl] 2-(trimethylazaniumyl)ethyl phosphate	PC 34:4	26190955	Endo	LC-MS	positive	neutral compound	Organic compounds	Lipids and lipid-like molecules	Glycerophospholipids	Glycerophosphocholines	Phosphatidylcholines
PZRFVAHZNWPPAC-VBKSFVIKSA-N	CCCCCC/C=C\CCCCCCCCCC(=O)OC[C@H](COP(=O)([O-])OCC[N+](C)(C)C)O	[(2R)-2-hydroxy-3-[(Z)-octadec-11-enoyl]oxypropyl] 2-(trimethylazaniumyl)ethyl phosphate	LysoPC 18:1	26190955	Endo	LC-MS	positive	neutral compound	Organic compounds	Lipids and lipid-like molecules	Glycerophospholipids	Glycerophosphocholines	Lysophosphatidylcholines
IHNKQIMGVNPMTC-RUZDIDTESA-N	CCCCCCCCCCCCCCCCCC(=O)OC[C@H](COP(=O)([O-])OCC[N+](C)(C)C)O	[(2R)-2-hydroxy-3-octadecanoyloxypropyl] 2-(trimethylazaniumyl)ethyl phosphate	LysoPC 18:0	26190955	Endo	LC-MS	positive	neutral compound	Organic compounds	Lipids and lipid-like molecules	Glycerophospholipids	Glycerophosphocholines	Lysophosphatidylcholines
KNNHXKQRTYEWCA-HYYWERRFSA-N	CCCCCC/C=C\CCCCCCCCCC(=O)O[C@H](COC(=O)CCCCCCCCC/C=C\C/C=C\CCCCC)COP(=O)([O-])OCC[N+](C)(C)C	[(2R)-3-[(11Z,14Z)-icosa-11,14-dienoyl]oxy-2-[(Z)-octadec-11-enoyl]oxypropyl] 2-(trimethylazaniumyl)ethyl phosphate	PC 38:3	26190955	Endo	LC-MS	positive	neutral compound	Organic compounds	Lipids and lipid-like molecules	Glycerophospholipids	Glycerophosphocholines	Phosphatidylcholines
SUACBSWYGWBPFC-GPUJSUHJSA-N	CCCCC/C=C\C/C=C\CCCCCCCC(=O)O[C@H](COC(=O)CCCCCC/C=C\C/C=C\C/C=C\CCCCC)COP(=O)([O-])OCC[N+](C)(C)C	[(2R)-3-[(8Z,11Z,14Z)-icosa-8,11,14-trienoyl]oxy-2-[(9Z,12Z)-octadeca-9,12-dienoyl]oxypropyl] 2-(trimethylazaniumyl)ethyl phosphate	PC 38:5	26190955	Endo	LC-MS	positive	neutral compound	Organic compounds	Lipids and lipid-like molecules	Glycerophospholipids	Glycerophosphocholines	Phosphatidylcholines
LFUDDCMNKWEORN-ZXEGGCGDSA-N	CCCCCC/C=C\CCCCCCCC(=O)OC[C@H](COP(=O)([O-])OCC[N+](C)(C)C)O	[(2R)-3-[(Z)-hexadec-9-enoyl]oxy-2-hydroxypropyl] 2-(trimethylazaniumyl)ethyl phosphate	LysoPC 16:1	26190955	Endo	LC-MS	positive	neutral compound	Organic compounds	Lipids and lipid-like molecules	Glycerophospholipids	Glycerophosphocholines	Lysophosphatidylcholines
DUQDVNACTOXOJA-KTKXOIIHSA-N	CCCCCCCCCCCCCCCC(=O)O[C@H](COC(=O)CCC/C=C\C/C=C\C/C=C\C/C=C\CCCCC)COP(=O)(O)OCCN	[(2R)-3-[2-aminoethoxy(hydroxy)phosphoryl]oxy-2-hexadecanoyloxypropyl] (5Z,8Z,11Z,14Z)-icosa-5,8,11,14-tetraenoate	PE(36:4)	26190955	Endo	LC-MS	positive	neutral compound	Organic compounds	Lipids and lipid-like molecules	Glycerophospholipids	Glycerophosphoethanolamines	Phosphatidylethanolamines
JLPULHDHAOZNQI-ZTIMHPMXSA-N	CCCCCCCCCCCCCCCC(=O)OC[C@H](COP(=O)([O-])OCC[N+](C)(C)C)OC(=O)CCCCCCC/C=C\C/C=C\CCCCC	[(2R)-3-hexadecanoyloxy-2-[(9Z,12Z)-octadeca-9,12-dienoyl]oxypropyl] 2-(trimethylazaniumyl)ethyl phosphate	PC(34:2)	26190955	Endo	LC-MS	positive	neutral compound	Organic compounds	Lipids and lipid-like molecules	Glycerophospholipids	Glycerophosphocholines	Phosphatidylcholines
WTJKGGKOPKCXLL-VYOBOKEXSA-N	CCCCCCCCCCCCCCCC(=O)OC[C@H](COP(=O)([O-])OCC[N+](C)(C)C)OC(=O)CCCCCCC/C=C\CCCCCCCC	[(2R)-3-hexadecanoyloxy-2-[(Z)-octadec-9-enoyl]oxypropyl] 2-(trimethylazaniumyl)ethyl phosphate	PC(34:1)	26190955	Endo	LC-MS	positive	neutral compound	Organic compounds	Lipids and lipid-like molecules	Glycerophospholipids	Glycerophosphocholines	Phosphatidylcholines
ASWBNKHCZGQVJV-HSZRJFAPSA-N	CCCCCCCCCCCCCCCC(=O)OC[C@H](COP(=O)([O-])OCC[N+](C)(C)C)O	[(2R)-3-hexadecanoyloxy-2-hydroxypropyl] 2-(trimethylazaniumyl)ethyl phosphate	LysoPC 16:0	26190955	Endo	LC-MS	positive	neutral compound	Organic compounds	Lipids and lipid-like molecules	Glycerophospholipids	Glycerophosphocholines	Lysophosphatidylcholines
KXXLFCAPKGRXBT-FMJYHZMHSA-N	CCCCCCCCCCCCCCCCCCCC(=O)OC[C@H](COP(=O)([O-])OCC[N+](C)(C)C)OC(=O)CCCCCCC/C=C\C/C=C\CCCCC	[(2R)-3-icosanoyloxy-2-[(9Z,12Z)-octadeca-9,12-dienoyl]oxypropyl] 2-(trimethylazaniumyl)ethyl phosphate	PC 38:2	26190955	Endo	LC-MS	positive	neutral compound	Organic compounds	Lipids and lipid-like molecules	Glycerophospholipids	Glycerophosphocholines	Phosphatidylcholines
FNZLKVNUWIIPSJ-UHNVWZDZSA-N	C([C@H]([C@H](C(=O)CO)O)O)OP(=O)(O)O	[(2R,3R)-2,3,5-trihydroxy-4-oxopentyl] dihydrogen phosphate	Ribulose-5-Phosphate	26190955	Endo	GC-MS	none	neutral compound	Organic compounds	Organic oxygen compounds	Organooxygen compounds	Carbohydrates and carbohydrate conjugates	Monosaccharides
PPQRONHOSHZGFQ-LMVFSUKVSA-N	C([C@H]([C@H]([C@H](C=O)O)O)O)OP(=O)(O)O	[(2R,3R,4R)-2,3,4-trihydroxy-5-oxopentyl] dihydrogen phosphate	Ribose-5-Phosphate	26190955	Endo	GC-MS	none	neutral compound	Organic compounds	Organic oxygen compounds	Organooxygen compounds	Carbohydrates and carbohydrate conjugates	Monosaccharides
GSXOAOHZAIYLCY-HSUXUTPPSA-N	C([C@H]([C@H]([C@@H](C(=O)CO)O)O)O)OP(=O)(O)O	[(2R,3R,4S)-2,3,4,6-tetrahydroxy-5-oxohexyl] dihydrogen phosphate	Fructose-6-Phosphate	26190955	Endo	GC-MS	none	neutral compound	Organic compounds	Organic oxygen compounds	Organooxygen compounds	Carbohydrates and carbohydrate conjugates	Monosaccharides
INAPMGSXUVUWAF-WWHKVMGRSA-N	[C@@H]1([C@H](C([C@H]([C@@H](C1O)O)O)OP(=O)(O)O)O)O	[(2R,3R,5R,6S)-2,3,4,5,6-pentahydroxycyclohexyl] dihydrogen phosphate	Inositol-4-Monophosphate	26190955	Endo	GC-MS	none	neutral compound	Organic compounds	Organic oxygen compounds	Organooxygen compounds	Alcohols and polyols	Cyclic alcohols and derivatives
IERHLVCPSMICTF-XVFCMESISA-N	C1=CN(C(=O)N=C1N)[C@H]2[C@@H]([C@@H]([C@H](O2)COP(=O)(O)O)O)O	[(2R,3S,4R,5R)-5-(4-amino-2-oxopyrimidin-1-yl)-3,4-dihydroxyoxolan-2-yl]methyl dihydrogen phosphate	cytidine 5'-monophosphate	26190955	Endo	GC-MS	none	neutral compound	Organic compounds	Nucleosides, nucleotides, and analogues	Pyrimidine nucleotides	Pyrimidine ribonucleotides	Pyrimidine ribonucleoside monophosphates
VFRROHXSMXFLSN-KCDKBNATSA-N	C([C@H]([C@@H]([C@@H]([C@H](C=O)O)O)O)O)OP(=O)(O)O	[(2R,3S,4S,5R)-2,3,4,5-tetrahydroxy-6-oxohexyl] dihydrogen phosphate	Galactose-6-Phosphate	26190955	Endo	GC-MS	none	neutral compound	Organic compounds	Organic oxygen compounds	Organooxygen compounds	Carbohydrates and carbohydrate conjugates	Monosaccharides
NBSCHQHZLSJFNQ-GASJEMHNSA-N	C([C@@H]1[C@H]([C@@H]([C@H](C(O1)O)O)O)O)OP(=O)(O)O	[(2R,3S,4S,5R)-3,4,5,6-tetrahydroxyoxan-2-yl]methyl dihydrogen phosphate	Glucose-6-phosphate	26190955	Endo	GC-MS	none	neutral compound	Organic compounds	Organic oxygen compounds	Organooxygen compounds	Carbohydrates and carbohydrate conjugates	Monosaccharides
NBSCHQHZLSJFNQ-QTVWNMPRSA-N	C([C@@H]1[C@H]([C@@H]([C@@H](C(O1)O)O)O)O)OP(=O)(O)O	[(2R,3S,4S,5S)-3,4,5,6-tetrahydroxyoxan-2-yl]methyl dihydrogen phosphate	Mannose-6-Phosphate	26190955	Endo	GC-MS	none	neutral compound	Organic compounds	Organic oxygen compounds	Organooxygen compounds	Carbohydrates and carbohydrate conjugates	Monosaccharides
LFTYTUAZOPRMMI-NRFDBSNNSA-N	CC(=O)NC1[C@H]([C@@H](C(O[C@@H]1OP(=O)(O)OP(=O)(O)OC[C@@H]2C([C@@H]([C@@H](O2)N3C=CC(=O)NC3=O)O)O)CO)O)O	[(2R,4R,5S)-3-acetamido-4,5-dihydroxy-6-(hydroxymethyl)oxan-2-yl] [[(2R,4S,5R)-5-(2,4-dioxopyrimidin-1-yl)-3,4-dihydroxyoxolan-2-yl]methoxy-hydroxyphosphoryl] hydrogen phosphate	UDP GlcNAc	26190955	Endo	GC-MS	none	neutral compound	Organic compounds	Nucleosides, nucleotides, and analogues	Pyrimidine nucleotides	Pyrimidine nucleotide sugars	Pyrimidine nucleotide sugars
QHZLMUACJMDIAE-SFHVURJKSA-N	CCCCCCCCCCCCCCCC(=O)OC[C@H](CO)O	[(2S)-2,3-dihydroxypropyl] hexadecanoate	Monopalmitin-1-Glyceride	26190955	Endo	GC-MS	none	neutral compound	Organic compounds	Lipids and lipid-like molecules	Glycerolipids	Monoradylglycerols	Monoacylglycerols
ZKLLSNQJRLJIGT-UYFOZJQFSA-N	C([C@H]([C@H]([C@@H](C(=O)COP(=O)(O)O)O)O)O)O	[(3S,4R,5R)-3,4,5,6-tetrahydroxy-2-oxohexyl] dihydrogen phosphate	Fructose-1-Phosphate	26190955	Endo	GC-MS	none	neutral compound	Organic compounds	Organic oxygen compounds	Organooxygen compounds	Carbohydrates and carbohydrate conjugates	Monosaccharides
MCTRZYZKXSPXPG-VJSBBTEDSA-N	CCCCCCCCCCCCC/C=C/C(C(COP(=O)([O-])OCC[N+](C)(C)C)NC(=O)CCCCCCCCCCCCC)OC(=O)CCCCCCCCCCCCC	[(E)-2-(tetradecanoylamino)-3-tetradecanoyloxyoctadec-4-enyl] 2-(trimethylazaniumyl)ethyl phosphate	SM 32:1	26190955	Endo	LC-MS	positive	neutral compound	Organic compounds	Lipids and lipid-like molecules	Sphingolipids	Phosphosphingolipids	Phosphosphingolipids
MWRBNPKJOOWZPW-CLFAGFIQSA-N	CCCCCCCC/C=C\CCCCCCCC(=O)OCC(COP(=O)(O)OCCN)OC(=O)CCCCCCC/C=C\CCCCCCCC	[3-[2-aminoethoxy(hydroxy)phosphoryl]oxy-2-[(Z)-octadec-9-enoyl]oxypropyl] (Z)-octadec-9-enoate	PE(36:2)	26190955	Endo	LC-MS	positive	neutral compound	Organic compounds	Lipids and lipid-like molecules	Glycerophospholipids	Glycerophosphoethanolamines	Phosphatidylethanolamines
DHCLVCXQIBBOPH-UHFFFAOYSA-N	C(C(CO)OP(=O)(O)O)O	1,3-dihydroxypropan-2-yl dihydrogen phosphate	Glycerol-Beta-Phosphate	26190955	Endo	GC-MS	none	neutral compound	Organic compounds	Lipids and lipid-like molecules	Glycerophospholipids	Glycerophosphates	Glycerophosphates
CBQKNCNWGRANJZ-UHFFFAOYSA-N	C1=CN(C=CN1O)O	1,4-dihydroxypyrazine	Pyrazine 2,5-dihydroxy	26190955	Endo	GC-MS	none	neutral compound	Organic compounds	Organic nitrogen compounds	Organonitrogen compounds	N-organohydroxylamines	N-organohydroxylamines
ISAKRJDGNUQOIC-UHFFFAOYSA-N	C1=CNC(=O)NC1=O	1H-pyrimidine-2,4-dione	Uracil	26190955	Endo	GC-MS	none	neutral compound	Organic compounds	Organoheterocyclic compounds	Diazines	Pyrimidines and pyrimidine derivatives	Pyrimidones
KWIUHFFTVRNATP-UHFFFAOYSA-N	C[N+](C)(C)CC(=O)[O-]	2-(trimethylazaniumyl)acetate	Betaine	26190955	Endo	LC-MS	positive	neutral compound	Organic compounds	Organic acids and derivatives	Carboxylic acids and derivatives	Amino acids, peptides, and analogues	Amino acids and derivatives
RGHNJXZEOKUKBD-UHFFFAOYSA-N	C(C(C(C(C(C(=O)O)O)O)O)O)O	2,3,4,5,6-pentahydroxyhexanoic acid	Idonic Acid	26190955	Endo	GC-MS	none	neutral compound	Organic compounds	Organic acids and derivatives	Hydroxy acids and derivatives	Medium-chain hydroxy acids and derivatives	Medium-chain hydroxy acids and derivatives
AWUCVROLDVIAJX-UHFFFAOYSA-N	C(C(COP(=O)(O)O)O)O	2,3-dihydroxypropyl dihydrogen phosphate	Glycerol 3-phosphate	26190955	Endo	GC-MS	none	neutral compound	Organic compounds	Lipids and lipid-like molecules	Glycerophospholipids	Glycerophosphates	Glycerophosphates
VBICKXHEKHSIBG-UHFFFAOYSA-N	CCCCCCCCCCCCCCCCCC(=O)OCC(CO)O	2,3-dihydroxypropyl octadecanoate	1-Monostearin	26190955	Endo	GC-MS	none	neutral compound	Organic compounds	Lipids and lipid-like molecules	Glycerolipids	Monoradylglycerols	Monoacylglycerols
DPJRMOMPQZCRJU-UHFFFAOYSA-M	CC1=C(SC=[N+]1CC2=CN=C(N=C2N)C)CCO.Cl.[Cl-]	2-[3-[(4-amino-2-methylpyrimidin-5-yl)methyl]-4-methyl-1,3-thiazol-3-ium-5-yl]ethanol;chloride;hydrochloride	Thiamine	26190955	Endo	LC-MS	positive	neutral compound	Organic compounds	Organoheterocyclic compounds	Diazines	Pyrimidines and pyrimidine derivatives	Thiamines
GSEJCLTVZPLZKY-UHFFFAOYSA-N	C(CO)N(CCO)CCO	2-[bis(2-hydroxyethyl)amino]ethanol	Triethanolamine	26190955	Endo	GC-MS	none	neutral compound	Organic compounds	Organic nitrogen compounds	Organonitrogen compounds	Amines	Alkanolamines
CVSVTCORWBXHQV-UHFFFAOYSA-N	CN(CC(=O)O)C(=N)N	2-[carbamimidoyl(methyl)amino]acetic acid	Creatine	26190955	Endo	LC-MS	positive	neutral compound	Organic compounds	Organic acids and derivatives	Carboxylic acids and derivatives	Amino acids, peptides, and analogues	Amino acids and derivatives
DDRJAANPRJIHGJ-UHFFFAOYSA-N	CN1CC(=O)N=C1N	2-amino-3-methyl-4H-imidazol-5-one	Creatinine	26190955	Endo	GC-MS	none	neutral compound	Organic compounds	Organic acids and derivatives	Carboxylic acids and derivatives	Amino acids, peptides, and analogues	Amino acids and derivatives
DDRJAANPRJIHGJ-UHFFFAOYSA-N	CN1CC(=O)N=C1N	2-amino-3-methyl-4H-imidazol-5-one	Creatinine	26190955	Endo	LC-MS	positive	neutral compound	Organic compounds	Organic acids and derivatives	Carboxylic acids and derivatives	Amino acids, peptides, and analogues	Amino acids and derivatives
DHMQDGOQFOQNFH-UHFFFAOYSA-N	C(C(=O)O)N	2-aminoacetic acid	Glycine	26190955	Endo	GC-MS	none	neutral compound	Organic compounds	Organic acids and derivatives	Carboxylic acids and derivatives	Amino acids, peptides, and analogues	Amino acids and derivatives
XOAAWQZATWQOTB-UHFFFAOYSA-N	C(CS(=O)(=O)O)N	2-aminoethanesulfonic acid	Taurine	26190955	Endo	GC-MS	none	neutral compound	Organic compounds	Organic acids and derivatives	Organic sulfonic acids and derivatives	Organosulfonic acids and derivatives	Organosulfonic acids
XOAAWQZATWQOTB-UHFFFAOYSA-N	C(CS(=O)(=O)O)N	2-aminoethanesulfonic acid	Taurine	26190955	Endo	LC-MS	positive	neutral compound	Organic compounds	Organic acids and derivatives	Organic sulfonic acids and derivatives	Organosulfonic acids and derivatives	Organosulfonic acids
SUHOOTKUPISOBE-UHFFFAOYSA-N	C(COP(=O)(O)O)N	2-aminoethyl dihydrogen phosphate	Phosphoethanolamine	26190955	Endo	GC-MS	none	neutral compound	Organic compounds	Organic acids and derivatives	Organic phosphoric acids and derivatives	Phosphate esters	Phosphoethanolamines
OYIFNHCXNCRBQI-UHFFFAOYSA-N	C(CC(C(=O)O)N)CC(=O)O	2-aminohexanedioic acid	2-Aminoadipic Acid	26190955	Endo	GC-MS	none	neutral compound	Organic compounds	Organic acids and derivatives	Carboxylic acids and derivatives	Amino acids, peptides, and analogues	Amino acids and derivatives
XFTRTWQBIOMVPK-UHFFFAOYSA-N	CC(CC(=O)O)(C(=O)O)O	2-hydroxy-2-methylbutanedioic acid	Citramalic Acid	26190955	Endo	GC-MS	none	neutral compound	Organic compounds	Lipids and lipid-like molecules	Fatty Acyls	Fatty acids and conjugates	Hydroxy fatty acids
OSJPPGNTCRNQQC-UHFFFAOYSA-N	C(C(C(=O)O)O)OP(=O)(O)O	2-hydroxy-3-phosphonooxypropanoic acid	3-Phosphoglycerate	26190955	Endo	GC-MS	none	neutral compound	Organic compounds	Organic oxygen compounds	Organooxygen compounds	Carbohydrates and carbohydrate conjugates	Sugar acids and derivatives
AEMRFAOFKBGASW-UHFFFAOYSA-N	C(C(=O)O)O	2-hydroxyacetic acid	Glycolic acid	26190955	Endo	GC-MS	none	neutral compound	Organic compounds	Organic acids and derivatives	Hydroxy acids and derivatives	Alpha hydroxy acids and derivatives	Alpha hydroxy acids and derivatives
SMQUZDBALVYZAC-UHFFFAOYSA-N	C1=CC=C(C(=C1)C=O)O	2-hydroxybenzaldehyde	Salicylaldehyde	26190955	Endo	GC-MS	none	neutral compound	Organic compounds	Organic oxygen compounds	Organooxygen compounds	Carbonyl compounds	Aldehydes
BJEPYKJPYRNKOW-UHFFFAOYSA-N	C(C(C(=O)O)O)C(=O)O	2-hydroxybutanedioic acid	Malic acid	26190955	Endo	GC-MS	none	neutral compound	Organic compounds	Organic acids and derivatives	Hydroxy acids and derivatives	Beta hydroxy acids and derivatives	Beta hydroxy acids and derivatives
OEYIOHPDSNJKLS-UHFFFAOYSA-N	C[N+](C)(C)CCO	2-hydroxyethyl(trimethyl)azanium	Choline	26190955	Endo	LC-MS	positive	neutral compound	Organic compounds	Organic nitrogen compounds	Organonitrogen compounds	Quaternary ammonium salts	Cholines
HWXBTNAVRSUOJR-UHFFFAOYSA-N	C(CC(=O)O)C(C(=O)O)O	2-hydroxypentanedioic acid	2-Hydroxyglutaric Acid	26190955	Endo	GC-MS	none	neutral compound	Organic compounds	Organic acids and derivatives	Hydroxy acids and derivatives	Short-chain hydroxy acids and derivatives	Short-chain hydroxy acids and derivatives
KRKNYBCHXYNGOX-UHFFFAOYSA-N	C(C(=O)O)C(CC(=O)O)(C(=O)O)O	2-hydroxypropane-1,2,3-tricarboxylic acid	Citric acid	26190955	Endo	GC-MS	none	neutral compound	Organic compounds	Organic acids and derivatives	Carboxylic acids and derivatives	Tricarboxylic acids and derivatives	Tricarboxylic acids and derivatives
JVTAAEKCZFNVCJ-UHFFFAOYSA-N	CC(C(=O)O)O	2-hydroxypropanoic acid	Lactic Acid	26190955	Endo	GC-MS	none	neutral compound	Organic compounds	Organic acids and derivatives	Hydroxy acids and derivatives	Alpha hydroxy acids and derivatives	Alpha hydroxy acids and derivatives
AXPAUZGVNGEWJD-UHFFFAOYSA-N	CCCCCCCCCCCCCCC(C)C(=O)O	2-methylhexadecanoic acid	Methylhexadecanoic Acid	26190955	Endo	GC-MS	none	neutral compound	Organic compounds	Lipids and lipid-like molecules	Fatty Acyls	Fatty acids and conjugates	Long-chain fatty acids
KPGXRSRHYNQIFN-UHFFFAOYSA-N	C(CC(=O)O)C(=O)C(=O)O	2-oxopentanedioic acid	Alpha Ketoglutaric Acid	26190955	Endo	GC-MS	none	neutral compound	Organic compounds	Organic acids and derivatives	Keto acids and derivatives	Gamma-keto acids and derivatives	Gamma-keto acids and derivatives
NFBQIWJDUKFHJP-UHFFFAOYSA-N	C(C(C(C(C(C(=O)O)OP(=O)(O)O)O)O)O)O	3,4,5,6-tetrahydroxy-2-phosphonooxyhexanoic acid	Phosphogluconic Acid	26190955	Endo	GC-MS	none	neutral compound	Organic compounds	Organic oxygen compounds	Organooxygen compounds	Carbohydrates and carbohydrate conjugates	Monosaccharides
IPOLTUVFXFHAHI-SEYXRHQNSA-N	CCCCCCCC/C=C\CCCCCCCC(=O)OC(CC(=O)[O-])C[N+](C)(C)C	3-[(Z)-octadec-9-enoyl]oxy-4-(trimethylazaniumyl)butanoate	Acylcarnitine C18:1	26190955	Endo	LC-MS	positive	neutral compound	Organic compounds	Lipids and lipid-like molecules	Fatty Acyls	Fatty acid esters	Acyl carnitines
GHOKWGTUZJEAQD-ZETCQYMHSA-N	CC(C)(CO)[C@H](C(=O)NCCC(=O)O)O	3-[[(2R)-2,4-dihydroxy-3,3-dimethylbutanoyl]amino]propanoic acid	Pantothenic acid	26190955	Endo	GC-MS	none	neutral compound	Organic compounds	Organic oxygen compounds	Organooxygen compounds	Alcohols and polyols	Secondary alcohols
GHOKWGTUZJEAQD-ZETCQYMHSA-N	CC(C)(CO)[C@H](C(=O)NCCC(=O)O)O	3-[[(2R)-2,4-dihydroxy-3,3-dimethylbutanoyl]amino]propanoic acid	Pantothenic acid	26190955	Endo	LC-MS	positive	neutral compound	Organic compounds	Organic oxygen compounds	Organooxygen compounds	Alcohols and polyols	Secondary alcohols
QCHPKSFMDHPSNR-UHFFFAOYSA-N	CC(CN)C(=O)O	3-amino-2-methylpropanoic acid	3-Aminoisobutyric Acid	26190955	Endo	GC-MS	none	neutral compound	Organic compounds	Organic acids and derivatives	Carboxylic acids and derivatives	Amino acids, peptides, and analogues	Amino acids and derivatives
UCMIRNVEIXFBKS-UHFFFAOYSA-N	C(CN)C(=O)O	3-aminopropanoic acid	Beta-Alanine	26190955	Endo	GC-MS	none	neutral compound	Organic compounds	Organic acids and derivatives	Carboxylic acids and derivatives	Amino acids, peptides, and analogues	Amino acids and derivatives
QWYFHHGCZUCMBN-UHFFFAOYSA-N	CCCC(=O)OC(CC(=O)[O-])C[N+](C)(C)C	3-butanoyloxy-4-(trimethylazaniumyl)butanoate	Acylcarnitine C4:0	26190955	Endo	LC-MS	positive	neutral compound	Organic compounds	Lipids and lipid-like molecules	Fatty Acyls	Fatty acid esters	Acyl carnitines
FUJLYHJROOYKRA-UHFFFAOYSA-N	CCCCCCCCCCCC(=O)OC(CC(=O)[O-])C[N+](C)(C)C	3-dodecanoyloxy-4-(trimethylazaniumyl)butanoate	Acylcarnitine C12:0	26190955	Endo	LC-MS	positive	neutral compound	Organic compounds	Lipids and lipid-like molecules	Fatty Acyls	Fatty acid esters	Acyl carnitines
XOMRRQXKHMYMOC-UHFFFAOYSA-N	CCCCCCCCCCCCCCCC(=O)OC(CC(=O)[O-])C[N+](C)(C)C	3-hexadecanoyloxy-4-(trimethylazaniumyl)butanoate	Acylcarnitine C16:0	26190955	Endo	LC-MS	positive	neutral compound	Organic compounds	Lipids and lipid-like molecules	Fatty Acyls	Fatty acid esters	Acyl carnitines
CBIDRCWHNCKSTO-UHFFFAOYSA-N	CC(=CCOP(=O)(O)OP(=O)(O)O)C	3-methylbut-2-enyl phosphono hydrogen phosphate	Pyrophosphate	26190955	Endo	GC-MS	none	neutral compound	Organic compounds	Lipids and lipid-like molecules	Prenol lipids	Isoprenoid phosphates	Isoprenoid phosphates
FNPHNLNTJNMAEE-UHFFFAOYSA-N	CCCCCCCCCCCCCCCCCC(=O)OC(CC(=O)[O-])C[N+](C)(C)C	3-octadecanoyloxy-4-(trimethylazaniumyl)butanoate	Acylcarnitine C18:0	26190955	Endo	LC-MS	positive	neutral compound	Organic compounds	Lipids and lipid-like molecules	Fatty Acyls	Fatty acid esters	Acyl carnitines
UFAHZIUFPNSHSL-UHFFFAOYSA-N	CCC(=O)OC(CC(=O)[O-])C[N+](C)(C)C	3-propanoyloxy-4-(trimethylazaniumyl)butanoate	Propionylcarnitine	26190955	Endo	LC-MS	positive	neutral compound	Organic compounds	Lipids and lipid-like molecules	Fatty Acyls	Fatty acid esters	Acyl carnitines
PSHXNVGSVNEJBD-UHFFFAOYSA-N	CCCCCCCCCCCCCC(=O)OC(CC(=O)[O-])C[N+](C)(C)C	3-tetradecanoyloxy-4-(trimethylazaniumyl)butanoate	Acylcarnitine C14:0	26190955	Endo	LC-MS	positive	neutral compound	Organic compounds	Lipids and lipid-like molecules	Fatty Acyls	Fatty acid esters	Acyl carnitines
BKAJNAXTPSGJCU-UHFFFAOYSA-N	CC(C)CC(=O)C(=O)O	4-methyl-2-oxopentanoic acid	2-Ketoisocaproic Acid	26190955	Endo	GC-MS	none	neutral compound	Organic compounds	Organic acids and derivatives	Keto acids and derivatives	Short-chain keto acids and derivatives	Short-chain keto acids and derivatives
GFFGJBXGBJISGV-UHFFFAOYSA-N	C1=NC2=NC=NC(=C2N1)N	7H-purin-6-amine	adenine	26190955	Endo	GC-MS	none	neutral compound	Organic compounds	Organoheterocyclic compounds	Imidazopyrimidines	Purines and purine derivatives	6-aminopurines
GFFGJBXGBJISGV-UHFFFAOYSA-N	C1=NC2=NC=NC(=C2N1)N	7H-purin-6-amine	adenine	26190955	Endo	LC-MS	positive	neutral compound	Organic compounds	Organoheterocyclic compounds	Imidazopyrimidines	Purines and purine derivatives	6-aminopurines
UGQMRVRMYYASKQ-KQYNXXCUSA-N	C1=NC(=O)C2=C(N1)N(C=N2)[C@H]3[C@@H]([C@@H]([C@H](O3)CO)O)O	9-[(2R,3R,4S,5R)-3,4-dihydroxy-5-(hydroxymethyl)oxolan-2-yl]-3H-purin-6-one	Inosine	26190955	Endo	GC-MS	none	neutral compound	Organic compounds	Nucleosides, nucleotides, and analogues	Purine nucleosides	Purine nucleosides	Purine nucleosides
GGNQRNBDZQJCCN-UHFFFAOYSA-N	C1=CC(=C(C=C1O)O)O	benzene-1,2,4-triol	1,2,4-Benzenetriol	26190955	Endo	GC-MS	none	neutral compound	Organic compounds	Benzenoids	Phenols	Benzenetriols and derivatives	Hydroxyquinols and derivatives
QIGBRXMKCJKVMJ-UHFFFAOYSA-N	C1=CC(=CC=C1O)O	benzene-1,4-diol	p-Hydroquinone	26190955	Endo	GC-MS	none	neutral compound	Organic compounds	Benzenoids	Phenols	Benzenediols	Hydroquinones
WPYMKLBDIGXBTP-UHFFFAOYSA-N	C1=CC=C(C=C1)C(=O)O	benzoic acid	Benzoic acid	26190955	Endo	GC-MS	none	neutral compound	Organic compounds	Benzenoids	Benzene and substituted derivatives	Benzoic acids and derivatives	Benzoic acids
HQABUPZFAYXKJW-UHFFFAOYSA-N	CCCCN	butan-1-amine	Butylamine	26190955	Endo	GC-MS	none	neutral compound	Organic compounds	Organic nitrogen compounds	Organonitrogen compounds	Amines	Primary amines
KIDHWZJUCRJVML-UHFFFAOYSA-N	C(CCN)CN	butane-1,4-diamine	Putrescine	26190955	Endo	GC-MS	none	neutral compound	Organic compounds	Organic nitrogen compounds	Organonitrogen compounds	Amines	Primary amines
KDYFGRWQOYBRFD-UHFFFAOYSA-N	C(CC(=O)O)C(=O)O	butanedioic acid	Succinic acid	26190955	Endo	GC-MS	none	neutral compound	Organic compounds	Organic acids and derivatives	Carboxylic acids and derivatives	Dicarboxylic acids and derivatives	Dicarboxylic acids and derivatives
CDAISMWEOUEBRE-UHFFFAOYSA-N	C1(C(C(C(C(C1O)O)O)O)O)O	cyclohexane-1,2,3,4,5,6-hexol	Myoinositol	26190955	Endo	GC-MS	none	neutral compound	Organic compounds	Organic oxygen compounds	Organooxygen compounds	Alcohols and polyols	Secondary alcohols
GHVNFZFCNZKVNT-UHFFFAOYSA-N	CCCCCCCCCC(=O)O	decanoic acid	Capric Acid	26190955	Endo	GC-MS	none	neutral compound	Organic compounds	Lipids and lipid-like molecules	Fatty Acyls	Fatty acids and conjugates	Medium-chain fatty acids
UKMSUNONTOPOIO-UHFFFAOYSA-N	CCCCCCCCCCCCCCCCCCCCCC(=O)O	docosanoic acid	Behenic acid	26190955	Endo	GC-MS	none	neutral compound	Organic compounds	Lipids and lipid-like molecules	Fatty Acyls	Fatty acids and conjugates	Very long-chain fatty acids
LQZZUXJYWNFBMV-UHFFFAOYSA-N	CCCCCCCCCCCCO	dodecan-1-ol	Dodecanol	26190955	Endo	GC-MS	none	neutral compound	Organic compounds	Lipids and lipid-like molecules	Fatty Acyls	Fatty alcohols	Fatty alcohols
SNRUBQQJIBEYMU-UHFFFAOYSA-N	CCCCCCCCCCCC	dodecane	Dodecane	26190955	Endo	GC-MS	none	neutral compound	Organic compounds	Hydrocarbons	Saturated hydrocarbons	Alkanes	Alkanes
POULHZVOKOAJMA-UHFFFAOYSA-N	CCCCCCCCCCCC(=O)O	dodecanoic acid	C12:0	26190955	Endo	GC-MS	none	neutral compound	Organic compounds	Lipids and lipid-like molecules	Fatty Acyls	Fatty acids and conjugates	Medium-chain fatty acids
IPCSVZSSVZVIGE-UHFFFAOYSA-N	CCCCCCCCCCCCCCCC(=O)O	hexadecanoic acid	Palmitic acid	26190955	Endo	GC-MS	none	neutral compound	Organic compounds	Lipids and lipid-like molecules	Fatty Acyls	Fatty acids and conjugates	Long-chain fatty acids
AVXURJPOCDRRFD-UHFFFAOYSA-N	NO	hydroxylamine	hydroxylamine	26190955	Endo	GC-MS	none	neutral compound	Inorganic compounds	Homogeneous non-metal compounds	Homogeneous other non-metal compounds	Homogeneous other non-metal compounds	Homogeneous other non-metal compounds
VKOBVWXKNCXXDE-UHFFFAOYSA-N	CCCCCCCCCCCCCCCCCCCC(=O)O	icosanoic acid	Arachidic Acid	26190955	Endo	GC-MS	none	neutral compound	Organic compounds	Lipids and lipid-like molecules	Fatty Acyls	Fatty acids and conjugates	Long-chain fatty acids
CAAULPUQFIIOTL-UHFFFAOYSA-N	COP(=O)(O)O	methyl dihydrogen phosphate	Methanolphosphate	26190955	Endo	GC-MS	none	neutral compound	Organic compounds	Organic acids and derivatives	Organic phosphoric acids and derivatives	Phosphate esters	Alkyl phosphates
OVRNDRQMDRJTHS-ZTVVOAFPSA-N	CC(=O)N[C@H]1[C@H]([C@@H]([C@H](OC1O)CO)O)O	N-[(3S,4R,5S,6R)-2,4,5-trihydroxy-6-(hydroxymethyl)oxan-3-yl]acetamide	N-Acetyl-D-Mannosamine	26190955	Endo	GC-MS	none	neutral compound	Organic compounds	Organic oxygen compounds	Organooxygen compounds	Carbohydrates and carbohydrate conjugates	Aminosaccharides
FBUKVWPVBMHYJY-UHFFFAOYSA-N	CCCCCCCCC(=O)O	nonanoic acid	Pelargonic Acid	26190955	Endo	GC-MS	none	neutral compound	Organic compounds	Lipids and lipid-like molecules	Fatty Acyls	Fatty acids and conjugates	Medium-chain fatty acids
GLDOVTGHNKAZLK-UHFFFAOYSA-N	CCCCCCCCCCCCCCCCCCO	octadecan-1-ol	Octadecanol	26190955	Endo	GC-MS	none	neutral compound	Organic compounds	Lipids and lipid-like molecules	Fatty Acyls	Fatty alcohols	Long-chain fatty alcohols
QIQXTHQIDYTFRH-UHFFFAOYSA-N	CCCCCCCCCCCCCCCCCC(=O)O	octadecanoic acid	C18:0	26190955	Endo	GC-MS	none	neutral compound	Organic compounds	Lipids and lipid-like molecules	Fatty Acyls	Fatty acids and conjugates	Long-chain fatty acids
NBIIXXVUZAFLBC-UHFFFAOYSA-N	OP(=O)(O)O	phosphoric acid	Phosphoric Acid	26190955	Endo	GC-MS	none	neutral compound	Inorganic compounds	Homogeneous non-metal compounds	Non-metal oxoanionic compounds	Non-metal phosphates	Non-metal phosphates
YPFDHNVEDLHUCE-UHFFFAOYSA-N	C(CO)CO	propane-1,3-diol	Propane-1,3-diol	26190955	Endo	GC-MS	none	neutral compound	Organic compounds	Organic oxygen compounds	Organooxygen compounds	Alcohols and polyols	Primary alcohols
TUNFSRHWOTWDNC-UHFFFAOYSA-N	CCCCCCCCCCCCCC(=O)O	tetradecanoic acid	C14:0	26190955	Endo	GC-MS	none	neutral compound	Organic compounds	Lipids and lipid-like molecules	Fatty Acyls	Fatty acids and conjugates	Long-chain fatty acids
XSQUKJJJFZCRTK-UHFFFAOYSA-N	C(=O)(N)N	urea	Urea	26190955	Endo	GC-MS	none	neutral compound	Organic compounds	Organic acids and derivatives	Organic carbonic acids and derivatives	Ureas	Ureas
SHGAZHPCJJPHSC-YCNIQYBTSA-N	CC1=C(C(CCC1)(C)C)/C=C/C(=C/C=C/C(=C/C(=O)O)/C)/C	(2E,4E,6E,8E)-3,7-dimethyl-9-(2,6,6-trimethylcyclohexen-1-yl)nona-2,4,6,8-tetraenoic acid	Retinoic acid	26769129	Endo	LC-MS	none	no impact	Organic compounds	Lipids and lipid-like molecules	Prenol lipids	Retinoids	Retinoids
CIWBSHSKHKDKBQ-JLAZNSOCSA-N	C([C@@H]([C@@H]1C(=C(C(=O)O1)O)O)O)O	(2R)-2-[(1S)-1,2-dihydroxyethyl]-3,4-dihydroxy-2H-furan-5-one	Ascorbic acid	26769129	Endo	LC-MS	Negative	no impact	Organic compounds	Organoheterocyclic compounds	Dihydrofurans	Furanones	Butenolides
OIRDTQYFTABQOQ-KQYNXXCUSA-N	C1=NC(=C2C(=N1)N(C=N2)[C@H]3[C@@H]([C@@H]([C@H](O3)CO)O)O)N	(2R,3R,4S,5R)-2-(6-aminopurin-9-yl)-5-(hydroxymethyl)oxolane-3,4-diol	Adenosine	26769129	Endo	LC-MS	positive	no impact	Organic compounds	Nucleosides, nucleotides, and analogues	Purine nucleosides	Purine nucleosides	Purine nucleosides
BIRSGZKFKXLSJQ-SQOUGZDYSA-N	C([C@H]([C@H]([C@@H]([C@H](C(=O)O)O)O)O)O)OP(=O)(O)O	(2R,3S,4R,5R)-2,3,4,5-tetrahydroxy-6-phosphonooxyhexanoic acid	6-Phosphogluconate	26769129	Endo	LC-MS	Negative	no impact	Organic compounds	Organic oxygen compounds	Organooxygen compounds	Carbohydrates and carbohydrate conjugates	Monosaccharides
RGHNJXZEOKUKBD-MGCNEYSASA-N	C([C@H]([C@@H]([C@@H]([C@H](C(=O)O)O)O)O)O)O	(2R,3S,4S,5R)-2,3,4,5,6-pentahydroxyhexanoic acid	Galactonic acid	26769129	Endo	LC-MS	Negative	no impact	Organic compounds	Organic acids and derivatives	Hydroxy acids and derivatives	Medium-chain hydroxy acids and derivatives	Medium-chain hydroxy acids and derivatives
CMUNUTVVOOHQPW-LURJTMIESA-N	C[N+]1(CCC[C@H]1C(=O)[O-])C	(2S)-1,1-dimethylpyrrolidin-1-ium-2-carboxylate	Proline betaine	26769129	Endo	LC-MS	positive	no impact	Organic compounds	Organic acids and derivatives	Carboxylic acids and derivatives	Amino acids, peptides, and analogues	Amino acids and derivatives
DCXYFEDJOCDNAF-REOHCLBHSA-N	C([C@@H](C(=O)O)N)C(=O)N	(2S)-2,4-diamino-4-oxobutanoic acid	Asparagine	26769129	Endo	LC-MS	positive	no impact	Organic compounds	Organic acids and derivatives	Carboxylic acids and derivatives	Amino acids, peptides, and analogues	Amino acids and derivatives
ZDXPYRJPNDTMRX-VKHMYHEASA-N	C(CC(=O)N)[C@@H](C(=O)O)N	(2S)-2,5-diamino-5-oxopentanoic acid	Glutamine	26769129	Endo	LC-MS	none	no impact	Organic compounds	Organic acids and derivatives	Carboxylic acids and derivatives	Amino acids, peptides, and analogues	Amino acids and derivatives
AHLPHDHHMVZTML-BYPYZUCNSA-N	C(C[C@@H](C(=O)O)N)CN	(2S)-2,5-diaminopentanoic acid	Ornithine	26769129	Endo	LC-MS	Negative	no impact	Organic compounds	Organic acids and derivatives	Carboxylic acids and derivatives	Amino acids, peptides, and analogues	Amino acids and derivatives
MYFMARDICOWMQP-YUMQZZPRSA-N	CC(C)C[C@@H](C(=O)O)NC(=O)CC[C@@H](C(=O)O)N	(2S)-2-[[(4S)-4-amino-4-carboxybutanoyl]amino]-4-methylpentanoic acid	Gamma-Glutamyl-Leucine	26769129	Endo	LC-MS	positive	no impact	Organic compounds	Organic acids and derivatives	Carboxylic acids and derivatives	Amino acids, peptides, and analogues	Peptides
OWQDWQKWSLFFFR-WDSKDSINSA-N	C(CC(=O)N[C@@H](CCC(=O)O)C(=O)O)[C@@H](C(=O)O)N	(2S)-2-[[(4S)-4-amino-4-carboxybutanoyl]amino]pentanedioic acid	Gamma Glutamylglutamic acid	26769129	Endo	LC-MS	Negative	no impact	Organic compounds	Organic acids and derivatives	Carboxylic acids and derivatives	Amino acids, peptides, and analogues	Amino acids and derivatives
KBOJOGQFRVVWBH-ZETCQYMHSA-N	CC(=O)N[C@@H](CC1=CN=CN1)C(=O)O	(2S)-2-acetamido-3-(1H-imidazol-5-yl)propanoic acid	N-Acetylhistidine	26769129	Endo	LC-MS	positive	no impact	Organic compounds	Organic acids and derivatives	Carboxylic acids and derivatives	Amino acids, peptides, and analogues	Amino acids and derivatives
WXNXCEHXYPACJF-ZETCQYMHSA-N	CC(C)C[C@@H](C(=O)O)NC(=O)C	(2S)-2-acetamido-4-methylpentanoic acid	N-Acetyl-Leucine	26769129	Endo	LC-MS	positive	no impact	Organic compounds	Organic acids and derivatives	Carboxylic acids and derivatives	Amino acids, peptides, and analogues	Amino acids and derivatives
SNEIUMQYRCDYCH-LURJTMIESA-N	CC(=O)N[C@@H](CCCN=C(N)N)C(=O)O	(2S)-2-acetamido-5-(diaminomethylideneamino)pentanoic acid	N-Acetyl-Arginine	26769129	Endo	LC-MS	positive	no impact	Organic compounds	Organic acids and derivatives	Carboxylic acids and derivatives	Amino acids, peptides, and analogues	Amino acids and derivatives
OTCCIMWXFLJLIA-BYPYZUCNSA-N	CC(=O)N[C@@H](CC(=O)O)C(=O)O	(2S)-2-acetamidobutanedioic acid	N-Acetylaspartic Acid	26769129	Endo	LC-MS	Negative	no impact	Organic compounds	Organic acids and derivatives	Carboxylic acids and derivatives	Amino acids, peptides, and analogues	Amino acids and derivatives
HNDVDQJCIGZPNO-YFKPBYRVSA-N	C1=C(NC=N1)C[C@@H](C(=O)O)N	(2S)-2-amino-3-(1H-imidazol-5-yl)propanoic acid	L-histidine	26769129	Endo	LC-MS	none	no impact	Organic compounds	Organic acids and derivatives	Carboxylic acids and derivatives	Amino acids, peptides, and analogues	Amino acids and derivatives
QIVBCDIJIAJPQS-VIFPVBQESA-N	C1=CC=C2C(=C1)C(=CN2)C[C@@H](C(=O)O)N	(2S)-2-amino-3-(1H-indol-3-yl)propanoic acid	Tryptophan	26769129	Endo	LC-MS	Negative	no impact	Organic compounds	Organoheterocyclic compounds	Indoles and derivatives	Indolyl carboxylic acids and derivatives	Indolyl carboxylic acids and derivatives
OUYCCCASQSFEME-QMMMGPOBSA-N	C1=CC(=CC=C1C[C@@H](C(=O)O)N)O	(2S)-2-amino-3-(4-hydroxyphenyl)propanoic acid	Tyrosine	26769129	Endo	LC-MS	none	no impact	Organic compounds	Organic acids and derivatives	Carboxylic acids and derivatives	Amino acids, peptides, and analogues	Amino acids and derivatives
QRAWZLKKGTXANC-VVJGNJPGSA-N	CCCCCCCCCC/C=C\CCCCCCCCCC(=O)O[C@H](COC(=O)CCCCCCC/C=C\CCCCCC)COP(=O)(O)OC[C@@H](C(=O)O)N	(2S)-2-amino-3-[[(2R)-2-[(Z)-docos-11-enoyl]oxy-3-[(Z)-hexadec-9-enoyl]oxypropoxy]-hydroxyphosphoryl]oxypropanoic acid	PS(38:2)	26769129	Endo	LC-MS	positive	no impact	Organic compounds	Lipids and lipid-like molecules	Glycerophospholipids	Glycerophosphoserines	Phosphatidylserines
SOLVNLCWINQLTO-PKLZGDRMSA-N	CCCCCCCCCCCCCC(=O)OC[C@H](COP(=O)(O)OC[C@@H](C(=O)O)N)OC(=O)CCCCCCCCC/C=C\CCCCCCCCCC	(2S)-2-amino-3-[[(2R)-2-[(Z)-docos-11-enoyl]oxy-3-tetradecanoyloxypropoxy]-hydroxyphosphoryl]oxypropanoic acid	PS(36:1)	26769129	Endo	LC-MS	positive	no impact	Organic compounds	Lipids and lipid-like molecules	Glycerophospholipids	Glycerophosphoserines	Phosphatidylserines
YQOLHFOXTZMVLV-UVHOBNBTSA-N	CCCCCCCCCC/C=C\CCCCCCCCCC(=O)O[C@H](COC(=O)CC/C=C\C/C=C\C/C=C\C/C=C\C/C=C\C/C=C\CC)COP(=O)(O)OC[C@@H](C(=O)O)N	(2S)-2-amino-3-[[(2R)-3-[(4Z,7Z,10Z,13Z,16Z,19Z)-docosa-4,7,10,13,16,19-hexaenoyl]oxy-2-[(Z)-docos-11-enoyl]oxypropoxy]-hydroxyphosphoryl]oxypropanoic acid	PS(44:7)	26769129	Endo	LC-MS	Negative	no impact	Organic compounds	Lipids and lipid-like molecules	Glycerophospholipids	Glycerophosphoserines	Phosphatidylserines
IJEBIXQNWHNFSW-GPOMZPHUSA-N	CCCCCCCCCCCCCCCCCCCC(=O)O[C@H](COC(=O)CCCCCCCCCCC)COP(=O)(O)OC[C@@H](C(=O)O)N	(2S)-2-amino-3-[[(2R)-3-dodecanoyloxy-2-icosanoyloxypropoxy]-hydroxyphosphoryl]oxypropanoic acid	PS(32:0)	26769129	Endo	LC-MS	positive	no impact	Organic compounds	Lipids and lipid-like molecules	Glycerophospholipids	Glycerophosphoserines	Phosphatidylserines
DKLQKRSJZISZKW-KNFJROLASA-N	CCCCCCCCCCCCCCCC(=O)OC[C@H](COP(=O)(O)OC[C@@H](C(=O)O)N)OC(=O)CCC/C=C\C/C=C\C/C=C\C/C=C\CCCCC	(2S)-2-amino-3-[[(2R)-3-hexadecanoyloxy-2-[(5Z,8Z,11Z,14Z)-icosa-5,8,11,14-tetraenoyl]oxypropoxy]-hydroxyphosphoryl]oxypropanoic acid	PS(36:4)	26769129	Endo	LC-MS	Negative	no impact	Organic compounds	Lipids and lipid-like molecules	Glycerophospholipids	Glycerophosphoserines	Phosphatidylserines
ZPDQFUYPBVXUKS-YADHBBJMSA-N	CCCCCCCCCCCCCCCCCC(=O)OC[C@H](COP(=O)(O)OC[C@@H](C(=O)O)N)O	(2S)-2-amino-3-[hydroxy-[(2R)-2-hydroxy-3-octadecanoyloxypropoxy]phosphoryl]oxypropanoic acid	LysoPS(18:0)	26769129	Endo	LC-MS	Negative	no impact	Organic compounds	Lipids and lipid-like molecules	Glycerophospholipids	Glycerophosphoserines	Lysophosphatidylserines
NTHGOQRMMGSVMQ-ZFESHMOZSA-N	CCCCCCCCCCCCCCCCCCCC(=O)O[C@H](COC(=O)CCCCCCCCCCCCCCCCC)COP(=O)(O)OC[C@@H](C(=O)O)N	(2S)-2-amino-3-[hydroxy-[(2R)-2-icosanoyloxy-3-octadecanoyloxypropoxy]phosphoryl]oxypropanoic acid	PS(38:0)	26769129	Endo	LC-MS	positive	no impact	Organic compounds	Lipids and lipid-like molecules	Glycerophospholipids	Glycerophosphoserines	Phosphatidylserines
UTSXKUOHAAGJOV-JLUUWOCLSA-N	CCCCCCCCCCCCCCCCCC(=O)O[C@H](COC(=O)CCC/C=C\C/C=C\C/C=C\C/C=C\CCCCC)COP(=O)(O)OC[C@@H](C(=O)O)N	(2S)-2-amino-3-[hydroxy-[(2R)-3-[(5Z,8Z,11Z,14Z)-icosa-5,8,11,14-tetraenoyl]oxy-2-octadecanoyloxypropoxy]phosphoryl]oxypropanoic acid	PS(38:4)	26769129	Endo	LC-MS	Negative	no impact	Organic compounds	Lipids and lipid-like molecules	Glycerophospholipids	Glycerophosphoserines	Phosphatidylserines
KZSNJWFQEVHDMF-BYPYZUCNSA-N	CC(C)[C@@H](C(=O)O)N	(2S)-2-amino-3-methylbutanoic acid	Valine	26769129	Endo	LC-MS	positive	no impact	Organic compounds	Organic acids and derivatives	Carboxylic acids and derivatives	Amino acids, peptides, and analogues	Amino acids and derivatives
COLNVLDHVKWLRT-QMMMGPOBSA-N	C1=CC=C(C=C1)C[C@@H](C(=O)O)N	(2S)-2-amino-3-phenylpropanoic acid	Phenylalanine	26769129	Endo	LC-MS	none	no impact	Organic compounds	Organic acids and derivatives	Carboxylic acids and derivatives	Amino acids, peptides, and analogues	Amino acids and derivatives
ZJUKTBDSGOFHSH-WFMPWKQPSA-N	C1=NC(=C2C(=N1)N(C=N2)[C@H]3[C@@H]([C@@H]([C@H](O3)CSCC[C@@H](C(=O)O)N)O)O)N	(2S)-2-amino-4-[[(2S,3S,4R,5R)-5-(6-aminopurin-9-yl)-3,4-dihydroxyoxolan-2-yl]methylsulfanyl]butanoic acid	S-AdenosylHomocysteine	26769129	Endo	LC-MS	Negative	no impact	Organic compounds	Nucleosides, nucleotides, and analogues	5'-deoxyribonucleosides	5'-deoxy-5'-thionucleosides	5'-deoxy-5'-thionucleosides
ROHFNLRQFUQHCH-YFKPBYRVSA-N	CC(C)C[C@@H](C(=O)O)N	(2S)-2-amino-4-methylpentanoic acid	Leucine	26769129	Endo	LC-MS	none	no impact	Organic compounds	Organic acids and derivatives	Carboxylic acids and derivatives	Amino acids, peptides, and analogues	Amino acids and derivatives
RITKHVBHSGLULN-WHFBIAKZSA-N	C(CC(=O)N[C@@H](CS)C(=O)O)[C@@H](C(=O)O)N	(2S)-2-amino-5-[[(1R)-1-carboxy-2-sulfanylethyl]amino]-5-oxopentanoic acid	gamma-Glutamyl-Glutamine	26769129	Endo	LC-MS	Negative	no impact	Organic compounds	Organic acids and derivatives	Carboxylic acids and derivatives	Amino acids, peptides, and analogues	Amino acids and derivatives
RWSXRVCMGQZWBV-WDSKDSINSA-N	C(CC(=O)N[C@@H](CS)C(=O)NCC(=O)O)[C@@H](C(=O)O)N	(2S)-2-amino-5-[[(2R)-1-(carboxymethylamino)-1-oxo-3-sulfanylpropan-2-yl]amino]-5-oxopentanoic acid	Reduced glutathione	26769129	Endo	LC-MS	none	no impact	Organic compounds	Organic acids and derivatives	Carboxylic acids and derivatives	Amino acids, peptides, and analogues	Peptides
BNRXZEPOHPEEAS-FXQIFTODSA-N	C(CC(=O)N[C@@H](CSSC[C@@H](C(=O)O)N)C(=O)NCC(=O)O)[C@@H](C(=O)O)N	(2S)-2-amino-5-[[(2R)-3-[[(2R)-2-amino-2-carboxyethyl]disulfanyl]-1-(carboxymethylamino)-1-oxopropan-2-yl]amino]-5-oxopentanoic acid	S-Glutathionyl-L-cysteine	26769129	Endo	LC-MS	Negative	no impact	Organic compounds	Organic acids and derivatives	Carboxylic acids and derivatives	Amino acids, peptides, and analogues	Peptides
WHUUTDBJXJRKMK-VKHMYHEASA-N	C(CC(=O)O)[C@@H](C(=O)O)N	(2S)-2-aminopentanedioic acid	L-Glutamic Acid	26769129	Endo	LC-MS	positive	no impact	Organic compounds	Organic acids and derivatives	Carboxylic acids and derivatives	Amino acids, peptides, and analogues	Amino acids and derivatives
WHUUTDBJXJRKMK-VKHMYHEASA-N	C(CC(=O)O)[C@@H](C(=O)O)N	(2S)-2-aminopentanedioic acid	L-Glutamic Acid	26769129	Endo	LC-MS	Negative	no impact	Organic compounds	Organic acids and derivatives	Carboxylic acids and derivatives	Amino acids, peptides, and analogues	Amino acids and derivatives
RBZUPETUJOEOGI-REOHCLBHSA-N	[CH2-][C@@H](C(=O)O)N	(2S)-2-aminopropanoic acid	Alanine	26769129	Endo	LC-MS	none	no impact	Organic compounds	Organic acids and derivatives	Carboxylic acids and derivatives	Amino acids, peptides, and analogues	Amino acids and derivatives
ODHCTXKNWHHXJC-VKHMYHEASA-N	C1CC(=O)N[C@@H]1C(=O)O	(2S)-5-oxopyrrolidine-2-carboxylic acid	Pyroglutamic acid	26769129	Endo	LC-MS	none	no impact	Organic compounds	Organic acids and derivatives	Carboxylic acids and derivatives	Amino acids, peptides, and analogues	Amino acids and derivatives
ODHCTXKNWHHXJC-VKHMYHEASA-N	C1CC(=O)N[C@@H]1C(=O)O	(2S)-5-oxopyrrolidine-2-carboxylic acid	Pyroglutamic acid	26769129	Endo	LC-MS	Negative	no impact	Organic compounds	Organic acids and derivatives	Carboxylic acids and derivatives	Amino acids, peptides, and analogues	Amino acids and derivatives
AYFVYJQAPQTCCC-GBXIJSLDSA-N	C[C@H]([C@@H](C(=O)O)N)O	(2S,3R)-2-amino-3-hydroxybutanoic acid	Threonine	26769129	Endo	LC-MS	Negative	no impact	Organic compounds	Organic acids and derivatives	Carboxylic acids and derivatives	Amino acids, peptides, and analogues	Amino acids and derivatives
HDYANYHVCAPMJV-LXQIFKJMSA-N	C1=CN(C(=O)NC1=O)[C@H]2[C@@H]([C@@H]([C@H](O2)COP(=O)(O)OP(=O)(O)O[C@@H]3[C@@H]([C@H]([C@@H]([C@H](O3)C(=O)O)O)O)O)O)O	(2S,3S,4S,5R,6R)-6-[[[(2R,3S,4R,5R)-5-(2,4-dioxopyrimidin-1-yl)-3,4-dihydroxyoxolan-2-yl]methoxy-hydroxyphosphoryl]oxy-hydroxyphosphoryl]oxy-3,4,5-trihydroxyoxane-2-carboxylic acid	UDP-glucuronic acid	26769129	Endo	LC-MS	Negative	no impact	Organic compounds	Nucleosides, nucleotides, and analogues	Pyrimidine nucleotides	Pyrimidine nucleotide sugars	Pyrimidine nucleotide sugars
PHIQHXFUZVPYII-UHFFFAOYSA-O	C[N+](C)(C)CC(CC(=O)O)O	(3-carboxy-2-hydroxypropyl)-trimethylazanium	Carnitine	26769129	Endo	LC-MS	positive	no impact	Organic compounds	Organic nitrogen compounds	Organonitrogen compounds	Quaternary ammonium salts	Carnitines
MARPCPMDFOPPJX-UHFFFAOYSA-N	CCCCCCCCCCCCCCCCCC(=O)OCC(COC(=O)CCCCCCCCCCCCCCCCC)OC(=O)CCCCCCCCCCCCC	(3-octadecanoyloxy-2-tetradecanoyloxypropyl) octadecanoate	TG(50:0)	26769129	Endo	LC-MS	positive	no impact	Organic compounds	Lipids and lipid-like molecules	Glycerolipids	Triradylcglycerols	Triacylglycerols
MJLXQSQYKZWZCB-DQFWFXSYSA-N	CCCCC/C=C\C/C=C\CCCCCCCC(=O)O[C@H](CC(=O)[O-])C[N+](C)(C)C	(3R)-3-[(9Z,12Z)-octadeca-9,12-dienoyl]oxy-4-(trimethylazaniumyl)butanoate	Carnitine(18:2)	26769129	Endo	LC-MS	positive	no impact	Organic compounds	Lipids and lipid-like molecules	Fatty Acyls	Fatty acid esters	Acyl carnitines
FNPHNLNTJNMAEE-HSZRJFAPSA-N	CCCCCCCCCCCCCCCCCC(=O)O[C@H](CC(=O)[O-])C[N+](C)(C)C	(3R)-3-octadecanoyloxy-4-(trimethylazaniumyl)butanoate	Carnitine(18:0)	26769129	Endo	LC-MS	positive	no impact	Organic compounds	Lipids and lipid-like molecules	Fatty Acyls	Fatty acid esters	Acyl carnitines
FZJOTYMARNGISF-YXSOTRFDSA-N	CCCCC/C=C\C[C@@H](C/C=C/C=C/[C@H]([C@H](CCCC(=O)O)O)SC[C@H](C(=O)O)N)O	(5S,6R,7E,9E,12S,14Z)-6-[(2S)-2-amino-2-carboxyethyl]sulfanyl-5,12-dihydroxyicosa-7,9,14-trienoic acid	FA(18:1)	26769129	Endo	LC-MS	Negative	no impact	Organic compounds	Lipids and lipid-like molecules	Fatty Acyls	Eicosanoids	Hydroxyeicosatrienoic acids
JFYCVRYADWLNLU-YDKSFLPTSA-N	CCCCC/C=C\C/C=C\CCCCCC/C=C\CCCC(=O)O	(5Z,13Z,16Z)-docosa-5,13,16-trienoic acid	FA(22:3)	26769129	Endo	LC-MS	positive	no impact	Organic compounds	Lipids and lipid-like molecules	Fatty Acyls	Fatty acids and conjugates	Very long-chain fatty acids
GZJLLYHBALOKEX-HJNPUEAESA-N	C/C=C\C/C=C\C/C=C\C/C=C\C/C=C\C/C=C\CCCC(=O)O	(5Z,8Z,11Z,14Z,17Z,20Z)-docosa-5,8,11,14,17,20-hexaenoic acid	FA(22:6)	26769129	Endo	LC-MS	Negative	no impact	Organic compounds	Lipids and lipid-like molecules	Fatty Acyls	Fatty acids and conjugates	Very long-chain fatty acids
LOIYMIARKYCTBW-OWOJBTEDSA-N	C1=C(NC=N1)/C=C/C(=O)O	(E)-3-(1H-imidazol-5-yl)prop-2-enoic acid	Urocanic acid	26769129	Endo	LC-MS	positive	no impact	Organic compounds	Organoheterocyclic compounds	Azoles	Imidazoles	Substituted imidazoles
VZCYOOQTPOCHFL-OWOJBTEDSA-N	C(=C/C(=O)O)\C(=O)O	(E)-but-2-enedioic acid	Fumaric Acid	26769129	Endo	LC-MS	Negative	no impact	Organic compounds	Organic acids and derivatives	Carboxylic acids and derivatives	Dicarboxylic acids and derivatives	Dicarboxylic acids and derivatives
ZVRMGCSSSYZGSM-PFONDFGASA-N	CCCCCCCCCCCCC/C=C\C(=O)O	(Z)-hexadec-2-enoic acid	FA(16:1)	26769129	Endo	LC-MS	Negative	no impact	Organic compounds	Lipids and lipid-like molecules	Fatty Acyls	Fatty acids and conjugates	Long-chain fatty acids
MEFKEPWMEQBLKI-AIRLBKTGSA-P	C[S+](CC[C@@H](C(=O)O)[NH3+])C[C@@H]1[C@H]([C@H]([C@@H](O1)N2C=NC3=C(N=CN=C32)N)O)O	[(1S)-3-[[(2S,3S,4R,5R)-5-(6-aminopurin-9-yl)-3,4-dihydroxyoxolan-2-yl]methyl-methylsulfonio]-1-carboxypropyl]azanium	S-AdenosylMethionine	26769129	Endo	LC-MS	positive	no impact	Organic compounds	Nucleosides, nucleotides, and analogues	5'-deoxyribonucleosides	5'-deoxy-5'-thionucleosides	5'-deoxy-5'-thionucleosides
LNKLYVMSBKJBDX-GNCRNGRSSA-N	CCCCC/C=C\C/C=C\C/C=C\CCCCCCCCC(=O)O[C@H](COC(=O)CCCC/C=C\C/C=C\C/C=C\C/C=C\CC)COC(=O)CC/C=C\C/C=C\C/C=C\C/C=C\C/C=C\C/C=C\CC	[(2R)-1-[(4Z,7Z,10Z,13Z,16Z,19Z)-docosa-4,7,10,13,16,19-hexaenoyl]oxy-3-[(6Z,9Z,12Z,15Z)-octadeca-6,9,12,15-tetraenoyl]oxypropan-2-yl] (10Z,13Z,16Z)-docosa-10,13,16-trienoate	TG(62:13)	26769129	Endo	LC-MS	positive	no impact	Organic compounds	Lipids and lipid-like molecules	Glycerolipids	Triradylcglycerols	Triacylglycerols
DAPFUJLIWROTNE-DQQGVFCISA-N	CCCCC/C=C\C/C=C\C/C=C\CCCCCCCCC(=O)O[C@H](COC(=O)CCCCCCC/C=C\C/C=C\C/C=C\CC)COC(=O)CC/C=C\C/C=C\C/C=C\C/C=C\C/C=C\C/C=C\CC	[(2R)-1-[(4Z,7Z,10Z,13Z,16Z,19Z)-docosa-4,7,10,13,16,19-hexaenoyl]oxy-3-[(9Z,12Z,15Z)-octadeca-9,12,15-trienoyl]oxypropan-2-yl] (10Z,13Z,16Z)-docosa-10,13,16-trienoate	TG(62:12)	26769129	Endo	LC-MS	positive	no impact	Organic compounds	Lipids and lipid-like molecules	Glycerolipids	Triradylcglycerols	Triacylglycerols
VFVJRYCSOQQDRY-GWIGPKETSA-N	CCCCC/C=C\C/C=C\CCCCCCCCCC(=O)O[C@H](COC(=O)CCCC/C=C\C/C=C\C/C=C\C/C=C\CC)COC(=O)CCC/C=C\C/C=C\C/C=C\C/C=C\C/C=C\CC	[(2R)-1-[(5Z,8Z,11Z,14Z,17Z)-icosa-5,8,11,14,17-pentaenoyl]oxy-3-[(6Z,9Z,12Z,15Z)-octadeca-6,9,12,15-tetraenoyl]oxypropan-2-yl] (11Z,14Z)-icosa-11,14-dienoate	TG(58:11)	26769129	Endo	LC-MS	positive	no impact	Organic compounds	Lipids and lipid-like molecules	Glycerolipids	Triradylcglycerols	Triacylglycerols
GPJVBUNRPISSED-JQJZUALOSA-N	CCCCCCCCCC/C=C\CCCCCCCCCC(=O)O[C@H](COC(=O)CCCCCCC/C=C\C/C=C\C/C=C\CC)COC(=O)CCCCC/C=C\C/C=C\C/C=C\C/C=C\CCCCC	[(2R)-1-[(7Z,10Z,13Z,16Z)-docosa-7,10,13,16-tetraenoyl]oxy-3-[(9Z,12Z,15Z)-octadeca-9,12,15-trienoyl]oxypropan-2-yl] (Z)-docos-11-enoate	TG(62:8)	26769129	Endo	LC-MS	positive	no impact	Organic compounds	Lipids and lipid-like molecules	Glycerolipids	Triradylcglycerols	Triacylglycerols
KQJBDKBRLMHMQF-VKYQXOEPSA-N	CCCCC/C=C\C/C=C\CCCCCCCCCC(=O)O[C@H](COC(=O)CCC/C=C\C/C=C\C/C=C\C/C=C\C/C=C\CC)COP(=O)(O)OC[C@H](CO)O	[(2R)-1-[[(2S)-2,3-dihydroxypropoxy]-hydroxyphosphoryl]oxy-3-[(5Z,8Z,11Z,14Z,17Z)-icosa-5,8,11,14,17-pentaenoyl]oxypropan-2-yl] (11Z,14Z)-icosa-11,14-dienoate	PG(40:7)	26769129	Endo	LC-MS	positive	no impact	Organic compounds	Lipids and lipid-like molecules	Glycerophospholipids	Glycerophosphoglycerols	Phosphatidylglycerols
CJRKBEYZSOZNID-PSTRKZFMSA-N	CCCCC/C=C\C/C=C\C/C=C\CCCCC(=O)OC[C@H](COP(=O)(O)OC[C@H](CO)O)OC(=O)CCC/C=C\C/C=C\C/C=C\C/C=C\CCCCC	[(2R)-1-[[(2S)-2,3-dihydroxypropoxy]-hydroxyphosphoryl]oxy-3-[(6Z,9Z,12Z)-octadeca-6,9,12-trienoyl]oxypropan-2-yl] (5Z,8Z,11Z,14Z)-icosa-5,8,11,14-tetraenoate	PG(38:7)	26769129	Endo	LC-MS	positive	no impact	Organic compounds	Lipids and lipid-like molecules	Glycerophospholipids	Glycerophosphoglycerols	Phosphatidylglycerols
XNPYDXUCKFZMGG-JYXIPZFISA-N	CCCCCCCC/C=C\CCCCCCCCCC(=O)O[C@H](COC(=O)CCCC/C=C\C/C=C\C/C=C\C/C=C\CC)COP(=O)(O)OC[C@H](CO)O	[(2R)-1-[[(2S)-2,3-dihydroxypropoxy]-hydroxyphosphoryl]oxy-3-[(6Z,9Z,12Z,15Z)-octadeca-6,9,12,15-tetraenoyl]oxypropan-2-yl] (Z)-icos-11-enoate	PG(38:5)	26769129	Endo	LC-MS	positive	no impact	Organic compounds	Lipids and lipid-like molecules	Glycerophospholipids	Glycerophosphoglycerols	Phosphatidylglycerols
MFKYPLSRTUVYGQ-IDROHZIQSA-N	CCCCCCCCCCCCCCCCCC(=O)O[C@H](COC(=O)CCCC/C=C\C/C=C\C/C=C\C/C=C\CC)COP(=O)(O)OC[C@H](CO)O	[(2R)-1-[[(2S)-2,3-dihydroxypropoxy]-hydroxyphosphoryl]oxy-3-[(6Z,9Z,12Z,15Z)-octadeca-6,9,12,15-tetraenoyl]oxypropan-2-yl] octadecanoate	PG(36:4)	26769129	Endo	LC-MS	Negative	no impact	Organic compounds	Lipids and lipid-like molecules	Glycerophospholipids	Glycerophosphoglycerols	Phosphatidylglycerols
HSJNITDXQQDYMJ-KZUSSCLUSA-N	CCCCCCCCCCCCCCCCCC(=O)O[C@H](COC(=O)CCCCCCCCC/C=C\CCCCCC)COP(=O)(O)OC[C@H](CO)O	[(2R)-1-[[(2S)-2,3-dihydroxypropoxy]-hydroxyphosphoryl]oxy-3-[(Z)-octadec-11-enoyl]oxypropan-2-yl] octadecanoate	PG(36:1)	26769129	Endo	LC-MS	Negative	no impact	Organic compounds	Lipids and lipid-like molecules	Glycerophospholipids	Glycerophosphoglycerols	Phosphatidylglycerols
MXXBXORMSDVEFW-UICYIPPFSA-N	CCCCC/C=C\C/C=C\CCCCCCCCCC(=O)O[C@H](COC(=O)CCCCCCC/C=C\CCCC)COP(=O)(O)OC[C@H](CO)O	[(2R)-1-[[(2S)-2,3-dihydroxypropoxy]-hydroxyphosphoryl]oxy-3-[(Z)-tetradec-9-enoyl]oxypropan-2-yl] (11Z,14Z)-icosa-11,14-dienoate	PG(34:3)	26769129	Endo	LC-MS	positive	no impact	Organic compounds	Lipids and lipid-like molecules	Glycerophospholipids	Glycerophosphoglycerols	Phosphatidylglycerols
ANONYDIPJOFTGS-OAXDXBKMSA-N	CCCCC/C=C\C/C=C\CCCCCCCCCCCC(=O)O[C@H](COC(=O)CCCCCCC/C=C\CCCC)COP(=O)(O)OC[C@H](CO)O	[(2R)-1-[[(2S)-2,3-dihydroxypropoxy]-hydroxyphosphoryl]oxy-3-[(Z)-tetradec-9-enoyl]oxypropan-2-yl] (13Z,16Z)-docosa-13,16-dienoate	PG(36:3)	26769129	Endo	LC-MS	none	no impact	Organic compounds	Lipids and lipid-like molecules	Glycerophospholipids	Glycerophosphoglycerols	Phosphatidylglycerols
IKESVRIFYPBHCG-HGWHEPCSSA-N	CCCCCCCCCCCC(=O)OC[C@H](COP(=O)(O)OC[C@H](CO)O)OC(=O)CCCCCCCCC/C=C\CCCCCCCCCC	[(2R)-1-[[(2S)-2,3-dihydroxypropoxy]-hydroxyphosphoryl]oxy-3-dodecanoyloxypropan-2-yl] (Z)-docos-11-enoate	PG(34:1)	26769129	Endo	LC-MS	none	no impact	Organic compounds	Lipids and lipid-like molecules	Glycerophospholipids	Glycerophosphoglycerols	Phosphatidylglycerols
VZQSNWLCZJBTHV-XZPRYJARSA-N	CCCCCCCCCCCC(=O)OC[C@H](COP(=O)(O)OC[C@H](CO)O)OC(=O)CCCCCCCCC/C=C\CCCCCCCC	[(2R)-1-[[(2S)-2,3-dihydroxypropoxy]-hydroxyphosphoryl]oxy-3-dodecanoyloxypropan-2-yl] (Z)-icos-11-enoate	PG(32:1)	26769129	Endo	LC-MS	Negative	no impact	Organic compounds	Lipids and lipid-like molecules	Glycerophospholipids	Glycerophosphoglycerols	Phosphatidylglycerols
HUFCXYMYEWLLHT-XNTJBMDASA-N	CCCCCCCCCCCCCCCC(=O)OC[C@H](COP(=O)(O)OC[C@H](CO)O)OC(=O)CC/C=C\C/C=C\C/C=C\C/C=C\C/C=C\C/C=C\CC	[(2R)-1-[[(2S)-2,3-dihydroxypropoxy]-hydroxyphosphoryl]oxy-3-hexadecanoyloxypropan-2-yl] (4Z,7Z,10Z,13Z,16Z,19Z)-docosa-4,7,10,13,16,19-hexaenoate	PG(38:6)	26769129	Endo	LC-MS	positive	no impact	Organic compounds	Lipids and lipid-like molecules	Glycerophospholipids	Glycerophosphoglycerols	Phosphatidylglycerols
MOJYGLYBQGNUAW-JVEFJGDOSA-N	CCCCC/C=C\C/C=C\CCCCCCCCCCCC(=O)O[C@H](COC(=O)CCCCCCCCC/C=C\C/C=C\CCCCC)COP(=O)(O)OCCN	[(2R)-1-[2-aminoethoxy(hydroxy)phosphoryl]oxy-3-[(11Z,14Z)-icosa-11,14-dienoyl]oxypropan-2-yl] (13Z,16Z)-docosa-13,16-dienoate	PE(42:4)	26769129	Endo	LC-MS	positive	no impact	Organic compounds	Lipids and lipid-like molecules	Glycerophospholipids	Glycerophosphoethanolamines	Phosphatidylethanolamines
SGQIECCWAOPTNL-LEFPGAKQSA-N	CCCCC/C=C\C/C=C\CCCCCCCCCC(=O)OC[C@H](COP(=O)(O)OCCN)OC(=O)CC/C=C\C/C=C\C/C=C\C/C=C\C/C=C\C/C=C\CC	[(2R)-1-[2-aminoethoxy(hydroxy)phosphoryl]oxy-3-[(11Z,14Z)-icosa-11,14-dienoyl]oxypropan-2-yl] (4Z,7Z,10Z,13Z,16Z,19Z)-docosa-4,7,10,13,16,19-hexaenoate	PE(42:8)	26769129	Endo	LC-MS	positive	no impact	Organic compounds	Lipids and lipid-like molecules	Glycerophospholipids	Glycerophosphoethanolamines	Phosphatidylethanolamines
HCQUFOLAJNWIDV-NQBPNILHSA-N	CCCCCCCC/C=C\C/C=C\C/C=C\CCCC(=O)O[C@H](COC(=O)CCCCCCCCC/C=C\C/C=C\CCCCC)COP(=O)(O)OCCN	[(2R)-1-[2-aminoethoxy(hydroxy)phosphoryl]oxy-3-[(11Z,14Z)-icosa-11,14-dienoyl]oxypropan-2-yl] (5Z,8Z,11Z)-icosa-5,8,11-trienoate	PE(40:5)	26769129	Endo	LC-MS	positive	no impact	Organic compounds	Lipids and lipid-like molecules	Glycerophospholipids	Glycerophosphoethanolamines	Phosphatidylethanolamines
YBLJOKQNMMQIEJ-VXRYDXQSSA-N	CCCCC/C=C\C/C=C\C/C=C\C/C=C\CCCC(=O)O[C@H](COC(=O)CCC/C=C\C/C=C\C/C=C\C/C=C\C/C=C\CC)COP(=O)(O)OCCN	[(2R)-1-[2-aminoethoxy(hydroxy)phosphoryl]oxy-3-[(5Z,8Z,11Z,14Z,17Z)-icosa-5,8,11,14,17-pentaenoyl]oxypropan-2-yl] (5Z,8Z,11Z,14Z)-icosa-5,8,11,14-tetraenoate	PE(40:9)	26769129	Endo	LC-MS	positive	no impact	Organic compounds	Lipids and lipid-like molecules	Glycerophospholipids	Glycerophosphoethanolamines	Phosphatidylethanolamines
RMCWBYVURJSZEU-WUWLLRFGSA-N	CCCCC/C=C\C/C=C\C/C=C\CCCCC(=O)OC[C@H](COP(=O)(O)OCCN)OC(=O)CCC/C=C\C/C=C\C/C=C\C/C=C\CCCCC	[(2R)-1-[2-aminoethoxy(hydroxy)phosphoryl]oxy-3-[(6Z,9Z,12Z)-octadeca-6,9,12-trienoyl]oxypropan-2-yl] (5Z,8Z,11Z,14Z)-icosa-5,8,11,14-tetraenoate	PE(38:7)	26769129	Endo	LC-MS	positive	no impact	Organic compounds	Lipids and lipid-like molecules	Glycerophospholipids	Glycerophosphoethanolamines	Phosphatidylethanolamines
QQIPZYDNLNFNEI-SFLUNUEYSA-N	CCCCCCCCCCCCCCCCCCCCCCCC(=O)O[C@H](COC(=O)CCCC/C=C\C/C=C\C/C=C\CCCCC)COP(=O)(O)OCCN	[(2R)-1-[2-aminoethoxy(hydroxy)phosphoryl]oxy-3-[(6Z,9Z,12Z)-octadeca-6,9,12-trienoyl]oxypropan-2-yl] tetracosanoate	PE(42:3)	26769129	Endo	LC-MS	positive	no impact	Organic compounds	Lipids and lipid-like molecules	Glycerophospholipids	Glycerophosphoethanolamines	Phosphatidylethanolamines
HMUNESAIQZELST-AQPMPDAQSA-N	CCCCC/C=C\C/C=C\C/C=C\C/C=C\CCCCCC(=O)O[C@H](COC(=O)CCCC/C=C\C/C=C\C/C=C\C/C=C\CC)COP(=O)(O)OCCN	[(2R)-1-[2-aminoethoxy(hydroxy)phosphoryl]oxy-3-[(6Z,9Z,12Z,15Z)-octadeca-6,9,12,15-tetraenoyl]oxypropan-2-yl] (7Z,10Z,13Z,16Z)-docosa-7,10,13,16-tetraenoate	PE(40:8)	26769129	Endo	LC-MS	positive	no impact	Organic compounds	Lipids and lipid-like molecules	Glycerophospholipids	Glycerophosphoethanolamines	Phosphatidylethanolamines
LFGBKOUQHCWBQI-BZGLIJSBSA-N	CCCCC/C=C\C/C=C\CCCCCCCC(=O)OC[C@H](COP(=O)(O)OCCN)OC(=O)CCC/C=C\C/C=C\C/C=C\C/C=C\CCCCC	[(2R)-1-[2-aminoethoxy(hydroxy)phosphoryl]oxy-3-[(9Z,12Z)-octadeca-9,12-dienoyl]oxypropan-2-yl] (5Z,8Z,11Z,14Z)-icosa-5,8,11,14-tetraenoate	PE 38:6	26769129	Endo	LC-MS	positive	no impact	Organic compounds	Lipids and lipid-like molecules	Glycerophospholipids	Glycerophosphoethanolamines	Phosphatidylethanolamines
HDZVRBPBPCZCJG-XOSPZYHZSA-N	CCCCC/C=C\C/C=C\CCCCCCCC(=O)OC[C@H](COP(=O)(O)OCCN)OC(=O)CCCCCC/C=C\C/C=C\C/C=C\CCCCC	[(2R)-1-[2-aminoethoxy(hydroxy)phosphoryl]oxy-3-[(9Z,12Z)-octadeca-9,12-dienoyl]oxypropan-2-yl] (8Z,11Z,14Z)-icosa-8,11,14-trienoate	PE(38:5)	26769129	Endo	LC-MS	positive	no impact	Organic compounds	Lipids and lipid-like molecules	Glycerophospholipids	Glycerophosphoethanolamines	Phosphatidylethanolamines
DOILLFCKSSPXMF-ZKZIFNJMSA-N	CCCCCCCC/C=C\CCCCCCCC(=O)O[C@H](COC(=O)CCCCCCC/C=C\C/C=C\CCCCC)COP(=O)(O)OCCN	[(2R)-1-[2-aminoethoxy(hydroxy)phosphoryl]oxy-3-[(9Z,12Z)-octadeca-9,12-dienoyl]oxypropan-2-yl] (Z)-octadec-9-enoate	PE 36:3	26769129	Endo	LC-MS	positive	no impact	Organic compounds	Lipids and lipid-like molecules	Glycerophospholipids	Glycerophosphoethanolamines	Phosphatidylethanolamines
FHAATDMZDZZQNU-JKJMWZRXSA-N	CCCCCC/C=C\CCCCCCCC(=O)OC[C@H](COP(=O)(O)OCCN)OC(=O)CCCCCCCCCCC/C=C\C/C=C\CCCCC	[(2R)-1-[2-aminoethoxy(hydroxy)phosphoryl]oxy-3-[(Z)-hexadec-9-enoyl]oxypropan-2-yl] (13Z,16Z)-docosa-13,16-dienoate	PE(38:3)	26769129	Endo	LC-MS	positive	no impact	Organic compounds	Lipids and lipid-like molecules	Glycerophospholipids	Glycerophosphoethanolamines	Phosphatidylethanolamines
GVAQQTHOALBLLU-AEMPDOMJSA-N	CCCCCCCCCC/C=C\CCCCCCCCCC(=O)O[C@H](COC(=O)CCCCCCC/C=C\CCCCCC)COP(=O)(O)OCCN	[(2R)-1-[2-aminoethoxy(hydroxy)phosphoryl]oxy-3-[(Z)-hexadec-9-enoyl]oxypropan-2-yl] (Z)-docos-11-enoate	PE(38:2)	26769129	Endo	LC-MS	positive	no impact	Organic compounds	Lipids and lipid-like molecules	Glycerophospholipids	Glycerophosphoethanolamines	Phosphatidylethanolamines
YYRZMNJERKHKLP-RPBJOJELSA-N	CCCCCCCCCCCCCCCCCCCC(=O)O[C@H](COC(=O)CCCCCCCCC/C=C\CCCCCCCC)COP(=O)(O)OCCN	[(2R)-1-[2-aminoethoxy(hydroxy)phosphoryl]oxy-3-[(Z)-icos-11-enoyl]oxypropan-2-yl] icosanoate	PE(40:1)	26769129	Endo	LC-MS	positive	no impact	Organic compounds	Lipids and lipid-like molecules	Glycerophospholipids	Glycerophosphoethanolamines	Phosphatidylethanolamines
QEPGPOLSCPMSDZ-RGWCGLOOSA-N	CCCCC/C=C\C/C=C\CCCCCCCCCC(=O)O[C@H](COC(=O)CCCCCCC/C=C\CCCC)COP(=O)(O)OCCN	[(2R)-1-[2-aminoethoxy(hydroxy)phosphoryl]oxy-3-[(Z)-tetradec-9-enoyl]oxypropan-2-yl] (11Z,14Z)-icosa-11,14-dienoate	PE 34:3	26769129	Endo	LC-MS	positive	no impact	Organic compounds	Lipids and lipid-like molecules	Glycerophospholipids	Glycerophosphoethanolamines	Phosphatidylethanolamines
YUJQBXOEHWTQIZ-GEQLDFBFSA-N	CCCCC/C=C\C/C=C\C/C=C\C/C=C\CCCCCC(=O)O[C@H](COC(=O)CCCCCCC/C=C\CCCC)COP(=O)(O)OCCN	[(2R)-1-[2-aminoethoxy(hydroxy)phosphoryl]oxy-3-[(Z)-tetradec-9-enoyl]oxypropan-2-yl] (7Z,10Z,13Z,16Z)-docosa-7,10,13,16-tetraenoate	PE(36:5)	26769129	Endo	LC-MS	positive	no impact	Organic compounds	Lipids and lipid-like molecules	Glycerophospholipids	Glycerophosphoethanolamines	Phosphatidylethanolamines
WUDDUXUZWUAVKC-UGDGXCRESA-N	CCCCC/C=C\C/C=C\C/C=C\CCCCCCC(=O)O[C@H](COC(=O)CCCCCCC/C=C\CCCC)COP(=O)(O)OCCN	[(2R)-1-[2-aminoethoxy(hydroxy)phosphoryl]oxy-3-[(Z)-tetradec-9-enoyl]oxypropan-2-yl] (8Z,11Z,14Z)-icosa-8,11,14-trienoate	PE(34:4)	26769129	Endo	LC-MS	positive	no impact	Organic compounds	Lipids and lipid-like molecules	Glycerophospholipids	Glycerophosphoethanolamines	Phosphatidylethanolamines
VGJRGMNZXWWJBH-OTMQOFQLSA-N	CCCCCCCCCCCC(=O)OC[C@H](COP(=O)(O)OCCN)OC(=O)CCCCCCCCC/C=C\CCCCCCCCCC	[(2R)-1-[2-aminoethoxy(hydroxy)phosphoryl]oxy-3-dodecanoyloxypropan-2-yl] (Z)-docos-11-enoate	PE(34:1)	26769129	Endo	LC-MS	positive	no impact	Organic compounds	Lipids and lipid-like molecules	Glycerophospholipids	Glycerophosphoethanolamines	Phosphatidylethanolamines
VRAIAMCAVVEICN-MGBGTMOVSA-N	CCCCCCCCCCCCCCCCCC(=O)O[C@H](COC(=O)CCCCCCCCCCC)COP(=O)(O)OCCN	[(2R)-1-[2-aminoethoxy(hydroxy)phosphoryl]oxy-3-dodecanoyloxypropan-2-yl] octadecanoate	PE(30:0)	26769129	Endo	LC-MS	positive	no impact	Organic compounds	Lipids and lipid-like molecules	Glycerophospholipids	Glycerophosphoethanolamines	Phosphatidylethanolamines
NHBRVTKHMMOYTG-XBJNFHHOSA-N	CCCCC/C=C\C/C=C\CCCCCCCCCC(=O)O[C@H](CO)COP(=O)(O)OCCN	[(2R)-1-[2-aminoethoxy(hydroxy)phosphoryl]oxy-3-hydroxypropan-2-yl] (11Z,14Z)-icosa-11,14-dienoate	LysoPE(20:2)	26769129	Endo	LC-MS	Negative	no impact	Organic compounds	Lipids and lipid-like molecules	Glycerophospholipids	Glycerophosphoethanolamines	Lysophosphatidylethanolamines
SVRBKLJIDJHADS-USWSLJGRSA-N	CCCCC/C=C\C/C=C\CCCCCCCC(=O)O[C@H](CO)COP(=O)(O)OCCN	[(2R)-1-[2-aminoethoxy(hydroxy)phosphoryl]oxy-3-hydroxypropan-2-yl] (9Z,12Z)-octadeca-9,12-dienoate	LysoPE(18:2)	26769129	Endo	LC-MS	Negative	no impact	Organic compounds	Lipids and lipid-like molecules	Glycerophospholipids	Glycerophosphoethanolamines	Lysophosphatidylethanolamines
MAFRHGZTIOAXEL-WHXUGTBJSA-N	CCCCCC/C=C\CCCCCCCC(=O)O[C@H](CO)COP(=O)(O)OCCN	[(2R)-1-[2-aminoethoxy(hydroxy)phosphoryl]oxy-3-hydroxypropan-2-yl] (Z)-hexadec-9-enoate	LysoPE(16:1)	26769129	Endo	LC-MS	none	no impact	Organic compounds	Lipids and lipid-like molecules	Glycerophospholipids	Glycerophosphoethanolamines	Lysophosphatidylethanolamines
CKPBBEOJHAPPBT-HXUWFJFHSA-N	CCCCCCCCCCCCCCCC(=O)O[C@H](CO)COP(=O)(O)OCCN	[(2R)-1-[2-aminoethoxy(hydroxy)phosphoryl]oxy-3-hydroxypropan-2-yl] hexadecanoate	LysoPE 16:0	26769129	Endo	LC-MS	none	no impact	Organic compounds	Lipids and lipid-like molecules	Glycerophospholipids	Glycerophosphoethanolamines	Lysophosphatidylethanolamines
KIHAGWUUUHJRMS-JOCHJYFZSA-N	CCCCCCCCCCCCCCCCCC(=O)O[C@H](CO)COP(=O)(O)OCCN	[(2R)-1-[2-aminoethoxy(hydroxy)phosphoryl]oxy-3-hydroxypropan-2-yl] octadecanoate	LysoPE 18:0	26769129	Endo	LC-MS	Negative	no impact	Organic compounds	Lipids and lipid-like molecules	Glycerophospholipids	Glycerophosphoethanolamines	Lysophosphatidylethanolamines
HUYYUBMEVZULFJ-YPJAHOAKSA-N	CCCCCCCCCCCCCCCCCCCC(=O)OC[C@H](COP(=O)(O)OCCN)OC(=O)CCCCCCCCCCC/C=C\C/C=C\CCCCC	[(2R)-1-[2-aminoethoxy(hydroxy)phosphoryl]oxy-3-icosanoyloxypropan-2-yl] (13Z,16Z)-docosa-13,16-dienoate	PE(42:2)	26769129	Endo	LC-MS	positive	no impact	Organic compounds	Lipids and lipid-like molecules	Glycerophospholipids	Glycerophosphoethanolamines	Phosphatidylethanolamines
JQVOEQRCENYJCX-MTFJKWJPSA-N	CCCCCCCCCCCCCCCCCC(=O)OC[C@H](COP(=O)(O)OCCN)OC(=O)CCCCCCCCCCC/C=C\C/C=C\CCCCC	[(2R)-1-[2-aminoethoxy(hydroxy)phosphoryl]oxy-3-octadecanoyloxypropan-2-yl] (13Z,16Z)-docosa-13,16-dienoate	PE(40:2)	26769129	Endo	LC-MS	positive	no impact	Organic compounds	Lipids and lipid-like molecules	Glycerophospholipids	Glycerophosphoethanolamines	Phosphatidylethanolamines
DPRXQVIZBLENFV-NPQRSGSQSA-N	CCCCCCCCCCCCCCCCCC(=O)OC[C@H](COP(=O)(O)OCCN)OC(=O)CC/C=C\C/C=C\C/C=C\C/C=C\C/C=C\CCCCC	[(2R)-1-[2-aminoethoxy(hydroxy)phosphoryl]oxy-3-octadecanoyloxypropan-2-yl] (4Z,7Z,10Z,13Z,16Z)-docosa-4,7,10,13,16-pentaenoate	PE(40:5)	26769129	Endo	LC-MS	positive	no impact	Organic compounds	Lipids and lipid-like molecules	Glycerophospholipids	Glycerophosphoethanolamines	Phosphatidylethanolamines
ANRKEHNWXKCXDB-BHFWLYLHSA-N	CCCCCCCCCCCCCCCCCC(=O)OC[C@H](COP(=O)(O)OCCN)OC(=O)CCC/C=C\C/C=C\C/C=C\C/C=C\CCCCC	[(2R)-1-[2-aminoethoxy(hydroxy)phosphoryl]oxy-3-octadecanoyloxypropan-2-yl] (5Z,8Z,11Z,14Z)-icosa-5,8,11,14-tetraenoate	PE(38:4)	26769129	Endo	LC-MS	Negative	no impact	Organic compounds	Lipids and lipid-like molecules	Glycerophospholipids	Glycerophosphoethanolamines	Phosphatidylethanolamines
HNFSZKRUPTYBOQ-ZDYOIFAYSA-N	CCCCCCCCCCCCCCCCCC(=O)OC[C@H](COP(=O)(O)OCCN)OC(=O)CCCCC/C=C\C/C=C\C/C=C\C/C=C\CCCCC	[(2R)-1-[2-aminoethoxy(hydroxy)phosphoryl]oxy-3-octadecanoyloxypropan-2-yl] (7Z,10Z,13Z,16Z)-docosa-7,10,13,16-tetraenoate	PE(40:4)	26769129	Endo	LC-MS	positive	no impact	Organic compounds	Lipids and lipid-like molecules	Glycerophospholipids	Glycerophosphoethanolamines	Phosphatidylethanolamines
RXKSKZZAOIRFLK-UQYDIMRYSA-N	CCCCCCCCCCCCCC(=O)OC[C@H](COP(=O)(O)OCCN)OC(=O)CCCCCCCCC/C=C\C/C=C\CCCCC	[(2R)-1-[2-aminoethoxy(hydroxy)phosphoryl]oxy-3-tetradecanoyloxypropan-2-yl] (11Z,14Z)-icosa-11,14-dienoate	PE(34:2)	26769129	Endo	LC-MS	Negative	no impact	Organic compounds	Lipids and lipid-like molecules	Glycerophospholipids	Glycerophosphoethanolamines	Phosphatidylethanolamines
HMARMWSETGYKDK-AOGVJQIJSA-N	CCCCCCCCCCCCCC(=O)OC[C@H](COP(=O)(O)OCCN)OC(=O)CCCCCCC/C=C\C/C=C\CCCCC	[(2R)-1-[2-aminoethoxy(hydroxy)phosphoryl]oxy-3-tetradecanoyloxypropan-2-yl] (9Z,12Z)-octadeca-9,12-dienoate	PE 32:2	26769129	Endo	LC-MS	positive	no impact	Organic compounds	Lipids and lipid-like molecules	Glycerophospholipids	Glycerophosphoethanolamines	Phosphatidylethanolamines
VRFLBKDYCLYNCT-QEJMHMKOSA-N	CCCCCCCCCCCCC(=O)OC[C@H](COP(=O)(O)OCCN)OC(=O)CCCCCCC/C=C\CCCCCCCCC	[(2R)-1-[2-aminoethoxy(hydroxy)phosphoryl]oxy-3-tridecanoyloxypropan-2-yl] (Z)-nonadec-9-enoate	PE(32:1)	26769129	Endo	LC-MS	positive	no impact	Organic compounds	Lipids and lipid-like molecules	Glycerophospholipids	Glycerophosphoethanolamines	Phosphatidylethanolamines
QTUWTKIDCGFTAU-WKOKEKJQSA-N	CCCCC/C=C\C/C=C\C/C=C\CCCCCCC(=O)O[C@H](COC(=O)CCCC/C=C\C/C=C\C/C=C\CCCCC)COP(=O)(O)OC1C([C@@H](C(C(C1O)O)O)O)O	[(2R)-1-[hydroxy-[(5R)-2,3,4,5,6-pentahydroxycyclohexyl]oxyphosphoryl]oxy-3-[(6Z,9Z,12Z)-octadeca-6,9,12-trienoyl]oxypropan-2-yl] (8Z,11Z,14Z)-icosa-8,11,14-trienoate	PI(38:6)	26769129	Endo	LC-MS	none	no impact	Organic compounds	Lipids and lipid-like molecules	Glycerophospholipids	Glycerophosphoinositols	Phosphatidylinositols
GMEAPEOMXUTQES-IGSKVUGCSA-N	CCCCCCCCCC/C=C\CCCCCCCCCC(=O)O[C@H](COC(=O)CCCC/C=C\C/C=C\C/C=C\C/C=C\CC)COP(=O)(O)OC1C([C@@H](C(C(C1O)O)O)O)O	[(2R)-1-[hydroxy-[(5R)-2,3,4,5,6-pentahydroxycyclohexyl]oxyphosphoryl]oxy-3-[(6Z,9Z,12Z,15Z)-octadeca-6,9,12,15-tetraenoyl]oxypropan-2-yl] (Z)-docos-11-enoate	PI(40:5)	26769129	Endo	LC-MS	Negative	no impact	Organic compounds	Lipids and lipid-like molecules	Glycerophospholipids	Glycerophosphoinositols	Phosphatidylinositols
SEYSLRAMUBERFV-GLKNWQSWSA-N	CCCCCCCCCC/C=C\CCCCCCCCCC(=O)O[C@H](COC(=O)CCCCCCC/C=C\C/C=C\CCCCC)COP(=O)(O)OC1C([C@@H](C(C(C1O)O)O)O)O	[(2R)-1-[hydroxy-[(5R)-2,3,4,5,6-pentahydroxycyclohexyl]oxyphosphoryl]oxy-3-[(9Z,12Z)-octadeca-9,12-dienoyl]oxypropan-2-yl] (Z)-docos-11-enoate	PI(40:3)	26769129	Endo	LC-MS	none	no impact	Organic compounds	Lipids and lipid-like molecules	Glycerophospholipids	Glycerophosphoinositols	Phosphatidylinositols
DJVOKHFQPGWUPK-PNBUVQRSSA-N	CCCCCCCCCCCCCCCCCC(=O)OC[C@H](COP(=O)(O)OC1C([C@@H](C(C(C1O)O)O)O)O)OC(=O)CC/C=C\C/C=C\C/C=C\C/C=C\C/C=C\C/C=C\CC	[(2R)-1-[hydroxy-[(5R)-2,3,4,5,6-pentahydroxycyclohexyl]oxyphosphoryl]oxy-3-octadecanoyloxypropan-2-yl] (4Z,7Z,10Z,13Z,16Z,19Z)-docosa-4,7,10,13,16,19-hexaenoate	PI(40:6)	26769129	Endo	LC-MS	positive	no impact	Organic compounds	Lipids and lipid-like molecules	Glycerophospholipids	Glycerophosphoinositols	Phosphatidylinositols
OUKDNADVOQVFAR-NBTXLFQMSA-N	CCCCCCCCCCCCCCCC(=O)O[C@H](COC(=O)CCCCCCCCCCC)COC(=O)CCCCCCC/C=C\CCCCCC	[(2R)-1-dodecanoyloxy-3-[(Z)-hexadec-9-enoyl]oxypropan-2-yl] hexadecanoate	TG(44:1)	26769129	Endo	LC-MS	positive	no impact	Organic compounds	Lipids and lipid-like molecules	Glycerolipids	Triradylcglycerols	Triacylglycerols
JVKSCBFMLARUOY-ILGKRYBBSA-N	CCCCCCCCCCCC(=O)OC[C@H](COP(=O)(O)O)OC(=O)CCCCCCCCC/C=C\CCCCCCCC	[(2R)-1-dodecanoyloxy-3-phosphonooxypropan-2-yl] (Z)-icos-11-enoate	PA(32:1)	26769129	Endo	LC-MS	Negative	no impact	Organic compounds	Lipids and lipid-like molecules	Glycerophospholipids	Glycerophosphates	Diacylglycerophosphates
BSNJSZUDOMPYIR-FJESRZELSA-N	CCCCCCCCCCCCCCCC(=O)OC[C@H](COP(=O)(O)OC1[C@@H]([C@H](C([C@H]([C@H]1O)O)O)O)O)OC(=O)CCCCCCC/C=C\C/C=C\CCCCC	[(2R)-1-hexadecanoyloxy-3-[hydroxy-[(2R,3R,5S,6R)-2,3,4,5,6-pentahydroxycyclohexyl]oxyphosphoryl]oxypropan-2-yl] (9Z,12Z)-octadeca-9,12-dienoate	PI(34:2)	26769129	Endo	LC-MS	Negative	no impact	Organic compounds	Lipids and lipid-like molecules	Glycerophospholipids	Glycerophosphoinositols	Phosphatidylinositols
PDLAMJKMOKWLAJ-ZNHRTHKOSA-N	CCCCCCCCCCCCCCCC(=O)OC[C@H](COP(=O)(O)OC1[C@@H]([C@H](C([C@H]([C@H]1O)O)O)O)O)OC(=O)CCCCCCC/C=C\CCCCCCCC	[(2R)-1-hexadecanoyloxy-3-[hydroxy-[(2R,3R,5S,6R)-2,3,4,5,6-pentahydroxycyclohexyl]oxyphosphoryl]oxypropan-2-yl] (Z)-octadec-9-enoate	PI(34:1)	26769129	Endo	LC-MS	Negative	no impact	Organic compounds	Lipids and lipid-like molecules	Glycerophospholipids	Glycerophosphoinositols	Phosphatidylinositols
NEXFZIYXCPIHEF-XVQBWIJQSA-N	CCCCCCCCCCCCCCCCCC(=O)O[C@H](COC(=O)CCCCCCCCCCCCCCC)COP(=O)(O)OC1[C@@H]([C@H](C([C@H]([C@H]1O)O)O)O)O	[(2R)-1-hexadecanoyloxy-3-[hydroxy-[(2R,3R,5S,6R)-2,3,4,5,6-pentahydroxycyclohexyl]oxyphosphoryl]oxypropan-2-yl] octadecanoate	PI(34:0)	26769129	Endo	LC-MS	positive	no impact	Organic compounds	Lipids and lipid-like molecules	Glycerophospholipids	Glycerophosphoinositols	Phosphatidylinositols
YDFKTEAAIYLUQP-JUOLSMOWSA-N	CCCCCCCCCCCCCCCC(=O)OC[C@H](COP(=O)(O)O)OC(=O)CCCCCCCCC/C=C\CCCCCC	[(2R)-1-hexadecanoyloxy-3-phosphonooxypropan-2-yl] (Z)-octadec-11-enoate	PA(34:1)	26769129	Endo	LC-MS	Negative	no impact	Organic compounds	Lipids and lipid-like molecules	Glycerophospholipids	Glycerophosphates	Diacylglycerophosphates
VJSOACABTXELFU-MRCOSCMPSA-N	CCCCC/C=C\C/C=C\CCCCCCCCCCCC(=O)OC[C@H](COP(=O)([O-])OCC[N+](C)(C)C)OC(=O)CCCCCCCCCCC/C=C\C/C=C\CCCCC	[(2R)-2,3-bis[[(13Z,16Z)-docosa-13,16-dienoyl]oxy]propyl] 2-(trimethylazaniumyl)ethyl phosphate	PC(44:4)	26769129	Endo	LC-MS	positive	no impact	Organic compounds	Lipids and lipid-like molecules	Glycerophospholipids	Glycerophosphocholines	Phosphatidylcholines
SDEURMLKLAEUAY-QVOKQPLLSA-N	CCCCCCCC/C=C/CCCCCCCCCCCC(=O)OC[C@H](COP(=O)([O-])OCC[N+](C)(C)C)OC(=O)CCCCCCCCCCC/C=C/CCCCCCCC	[(2R)-2,3-bis[[(E)-docos-13-enoyl]oxy]propyl] 2-(trimethylazaniumyl)ethyl phosphate	PC(44:2)	26769129	Endo	LC-MS	positive	no impact	Organic compounds	Lipids and lipid-like molecules	Glycerophospholipids	Glycerophosphocholines	Phosphatidylcholines
BCEBUGJWWZQUNZ-UHRNCNTMSA-N	CCCCCCCCCC/C=C/CCCCCCCC(=O)OC[C@H](COP(=O)([O-])OCC[N+](C)(C)C)OC(=O)CCCCCCC/C=C/CCCCCCCCCC	[(2R)-2,3-bis[[(E)-icos-9-enoyl]oxy]propyl] 2-(trimethylazaniumyl)ethyl phosphate	PC(40:2)	26769129	Endo	LC-MS	positive	no impact	Organic compounds	Lipids and lipid-like molecules	Glycerophospholipids	Glycerophosphocholines	Phosphatidylcholines
PVMBAGXWHHZKFP-JMPJWMFJSA-N	CCCCCC/C=C\CCCCCCCC(=O)OC[C@H](COC(=O)CCCCCCC/C=C\C/C=C\CCCCC)OC(=O)CCCCCCC/C=C\CCCCCC	[(2R)-2,3-bis[[(Z)-hexadec-9-enoyl]oxy]propyl] (9Z,12Z)-octadeca-9,12-dienoate	TG(50:4)	26769129	Endo	LC-MS	positive	no impact	Organic compounds	Lipids and lipid-like molecules	Glycerolipids	Triradylcglycerols	Triacylglycerols
GPWHCUUIQMGELX-VHQDNGOZSA-N	CCCCCC/C=C\CCCCCCCC(=O)OC[C@H](COP(=O)([O-])OCC[N+](C)(C)C)OC(=O)CCCCCCC/C=C\CCCCCC	[(2R)-2,3-bis[[(Z)-hexadec-9-enoyl]oxy]propyl] 2-(trimethylazaniumyl)ethyl phosphate	PC 32:2	26769129	Endo	LC-MS	positive	no impact	Organic compounds	Lipids and lipid-like molecules	Glycerophospholipids	Glycerophosphocholines	Phosphatidylcholines
UZVVZMQGZJJIQZ-LAPAIJMKSA-N	CCCCCCCCC/C=C\CCCCCCCC(=O)OC[C@H](COC(=O)CC/C=C\C/C=C\C/C=C\C/C=C\C/C=C\C/C=C\CC)OC(=O)CCCCCCC/C=C\CCCCCCCCC	[(2R)-2,3-bis[[(Z)-nonadec-9-enoyl]oxy]propyl] (4Z,7Z,10Z,13Z,16Z,19Z)-docosa-4,7,10,13,16,19-hexaenoate	TG(60:8)	26769129	Endo	LC-MS	positive	no impact	Organic compounds	Lipids and lipid-like molecules	Glycerolipids	Triradylcglycerols	Triacylglycerols
SNKAWJBJQDLSFF-NVKMUCNASA-N	CCCCCCCC/C=C\CCCCCCCC(=O)OC[C@H](COP(=O)([O-])OCC[N+](C)(C)C)OC(=O)CCCCCCC/C=C\CCCCCCCC	[(2R)-2,3-bis[[(Z)-octadec-9-enoyl]oxy]propyl] 2-(trimethylazaniumyl)ethyl phosphate	PC 36:2	26769129	Endo	LC-MS	positive	no impact	Organic compounds	Lipids and lipid-like molecules	Glycerophospholipids	Glycerophosphocholines	Phosphatidylcholines
BEPUMTHCZRRVQV-DDHYZRCISA-N	CCCCCCCCCCCC(=O)OC[C@H](COC(=O)CCCCCCCC/C=C\C/C=C\C/C=C\CCCCC)OC(=O)CCCCCCCCCCC	[(2R)-2,3-di(dodecanoyloxy)propyl] (10Z,13Z,16Z)-docosa-10,13,16-trienoate	TG(46:3)	26769129	Endo	LC-MS	positive	no impact	Organic compounds	Lipids and lipid-like molecules	Glycerolipids	Triradylcglycerols	Triacylglycerols
CVVRPLLCUNBBAA-VOXCOYEFSA-N	CCCCCCCCCCCC(=O)OC[C@H](COC(=O)CCCCCCCCC/C=C\C/C=C\CCCCC)OC(=O)CCCCCCCCCCC	[(2R)-2,3-di(dodecanoyloxy)propyl] (11Z,14Z)-icosa-11,14-dienoate	TG(44:2)	26769129	Endo	LC-MS	positive	no impact	Organic compounds	Lipids and lipid-like molecules	Glycerolipids	Triradylcglycerols	Triacylglycerols
KCUYLQDWSWOANO-JHXSWNAYSA-N	CCCCCCCCCCCC(=O)OC[C@H](COC(=O)CCCCCCCCC/C=C\CCCCCCCCCC)OC(=O)CCCCCCCCCCC	[(2R)-2,3-di(dodecanoyloxy)propyl] (Z)-docos-11-enoate	TG(46:1)	26769129	Endo	LC-MS	positive	no impact	Organic compounds	Lipids and lipid-like molecules	Glycerolipids	Triradylcglycerols	Triacylglycerols
GKTDXHXZBFIZJU-OIJJMQLXSA-N	CCCCCCCCCCCC(=O)OC[C@H](COC(=O)CCCCCCC/C=C\CCCCCC)OC(=O)CCCCCCCCCCC	[(2R)-2,3-di(dodecanoyloxy)propyl] (Z)-hexadec-9-enoate	TG(40:1)	26769129	Endo	LC-MS	positive	no impact	Organic compounds	Lipids and lipid-like molecules	Glycerolipids	Triradylcglycerols	Triacylglycerols
VHSCSWKCDUHRCW-KNWKQHDPSA-N	CCCCCCCCCCCC(=O)OC[C@H](COC(=O)CCCCCCC/C=C\CCCCCCCC)OC(=O)CCCCCCCCCCC	[(2R)-2,3-di(dodecanoyloxy)propyl] (Z)-octadec-9-enoate	TG(42:1)	26769129	Endo	LC-MS	positive	no impact	Organic compounds	Lipids and lipid-like molecules	Glycerolipids	Triradylcglycerols	Triacylglycerols
RXMZDASWEZZKNI-PGSKRCOHSA-N	CCCCCCCCCCCCCC(=O)OC[C@H](COC(=O)CCCCCCCC/C=C\C/C=C\C/C=C\CCCCC)OC(=O)CCCCCCCCCCCCC	[(2R)-2,3-di(tetradecanoyloxy)propyl] (10Z,13Z,16Z)-docosa-10,13,16-trienoate	TG(50:3)	26769129	Endo	LC-MS	positive	no impact	Organic compounds	Lipids and lipid-like molecules	Glycerolipids	Triradylcglycerols	Triacylglycerols
CITHEXJVPOWHKC-UUWRZZSWSA-N	CCCCCCCCCCCCCC(=O)OC[C@H](COP(=O)([O-])OCC[N+](C)(C)C)OC(=O)CCCCCCCCCCCCC	[(2R)-2,3-di(tetradecanoyloxy)propyl] 2-(trimethylazaniumyl)ethyl phosphate	PC(28:0)	26769129	Endo	LC-MS	positive	no impact	Organic compounds	Lipids and lipid-like molecules	Glycerophospholipids	Glycerophosphocholines	Phosphatidylcholines
MXVGMMSYPKQPGC-VGWLKTBOSA-N	CCCCCCCCCCCCC(=O)OC[C@H](COC(=O)CCCCCCCC/C=C\C/C=C\C/C=C\CCCCC)OC(=O)CCCCCCCCCCCC	[(2R)-2,3-di(tridecanoyloxy)propyl] (10Z,13Z,16Z)-docosa-10,13,16-trienoate	TG(48:3)	26769129	Endo	LC-MS	positive	no impact	Organic compounds	Lipids and lipid-like molecules	Glycerolipids	Triradylcglycerols	Triacylglycerols
SUHOQUVVVLNYQR-MRVPVSSYSA-N	C[N+](C)(C)CCOP(=O)([O-])OC[C@@H](CO)O	[(2R)-2,3-dihydroxypropyl] 2-(trimethylazaniumyl)ethyl phosphate	Glycerophosphocholine	26769129	Endo	LC-MS	positive	no impact	Organic compounds	Lipids and lipid-like molecules	Glycerophospholipids	Glycerophosphocholines	Glycerophosphocholines
JEEMMQUVRFTVSG-AZITXYQXSA-N	CCCCC/C=C\C/C=C\CCCCCCCCCC(=O)O[C@H](COC(=O)CCCC/C=C\C/C=C\C/C=C\CCCCC)COP(=O)([O-])OCC[N+](C)(C)C	[(2R)-2-[(11Z,14Z)-icosa-11,14-dienoyl]oxy-3-[(6Z,9Z,12Z)-octadeca-6,9,12-trienoyl]oxypropyl] 2-(trimethylazaniumyl)ethyl phosphate	PC(38:5)	26769129	Endo	LC-MS	positive	no impact	Organic compounds	Lipids and lipid-like molecules	Glycerophospholipids	Glycerophosphocholines	Phosphatidylcholines
MLMXSUWPTPCRLG-HYYWERRFSA-N	CCCCCC/C=C\CCCCCCCCCC(=O)OC[C@H](COP(=O)([O-])OCC[N+](C)(C)C)OC(=O)CCCCCCCCC/C=C\C/C=C\CCCCC	[(2R)-2-[(11Z,14Z)-icosa-11,14-dienoyl]oxy-3-[(Z)-octadec-11-enoyl]oxypropyl] 2-(trimethylazaniumyl)ethyl phosphate	PC(38:3)	26769129	Endo	LC-MS	positive	no impact	Organic compounds	Lipids and lipid-like molecules	Glycerophospholipids	Glycerophosphocholines	Phosphatidylcholines
DDDOQYDUYKMSQW-MJJLJZPOSA-N	CCCCCCCCCCCCCCCCCC(=O)OC[C@H](COC(=O)CCCCCCCC/C=C\C/C=C\C/C=C\CCCCC)OC(=O)CCCCCCCCC/C=C\C/C=C\CCCCC	[(2R)-2-[(11Z,14Z)-icosa-11,14-dienoyl]oxy-3-octadecanoyloxypropyl] (10Z,13Z,16Z)-docosa-10,13,16-trienoate	TG(60:5)	26769129	Endo	LC-MS	positive	no impact	Organic compounds	Lipids and lipid-like molecules	Glycerolipids	Triradylcglycerols	Triacylglycerols
FGWIZOWGFORQHK-ZISFYVDHSA-N	CCCCCCCCCCCC(=O)OC[C@H](COC(=O)CCCCCCCCCCC/C=C\C/C=C\CCCCC)OC(=O)CCCCCCCCCCC/C=C\C/C=C\CCCCC	[(2R)-2-[(13Z,16Z)-docosa-13,16-dienoyl]oxy-3-dodecanoyloxypropyl] (13Z,16Z)-docosa-13,16-dienoate	TG(56:4)	26769129	Endo	LC-MS	positive	no impact	Organic compounds	Lipids and lipid-like molecules	Glycerolipids	Triradylcglycerols	Triacylglycerols
SFSBFLYKKKQXNO-LLQBBXEXSA-N	CCCCC/C=C\C/C=C\C/C=C\C/C=C\CCCCCC(=O)OC[C@H](COP(=O)([O-])OCC[N+](C)(C)C)OC(=O)CC/C=C\C/C=C\C/C=C\C/C=C\C/C=C\CCCCC	[(2R)-2-[(4Z,7Z,10Z,13Z,16Z)-docosa-4,7,10,13,16-pentaenoyl]oxy-3-[(7Z,10Z,13Z,16Z)-docosa-7,10,13,16-tetraenoyl]oxypropyl] 2-(trimethylazaniumyl)ethyl phosphate	PC(44:9)	26769129	Endo	LC-MS	positive	no impact	Organic compounds	Lipids and lipid-like molecules	Glycerophospholipids	Glycerophosphocholines	Phosphatidylcholines
MGUTYWPZCZBAGE-JZDIRDTQSA-N	CCCCCCCCCCCCCC(=O)OC[C@H](COP(=O)([O-])OCC[N+](C)(C)C)OC(=O)CC/C=C\C/C=C\C/C=C\C/C=C\C/C=C\CCCCC	[(2R)-2-[(4Z,7Z,10Z,13Z,16Z)-docosa-4,7,10,13,16-pentaenoyl]oxy-3-tetradecanoyloxypropyl] 2-(trimethylazaniumyl)ethyl phosphate	PC(36:5)	26769129	Endo	LC-MS	positive	no impact	Organic compounds	Lipids and lipid-like molecules	Glycerophospholipids	Glycerophosphocholines	Phosphatidylcholines
APEHGLQXFOZAEF-MHNOHXJZSA-N	CCCCC/C=C\C/C=C\C/C=C\C/C=C\CCCC(=O)OC[C@H](COP(=O)([O-])OCC[N+](C)(C)C)OC(=O)CC/C=C\C/C=C\C/C=C\C/C=C\C/C=C\C/C=C\CC	[(2R)-2-[(4Z,7Z,10Z,13Z,16Z,19Z)-docosa-4,7,10,13,16,19-hexaenoyl]oxy-3-[(5Z,8Z,11Z,14Z)-icosa-5,8,11,14-tetraenoyl]oxypropyl] 2-(trimethylazaniumyl)ethyl phosphate	PC(42:10)	26769129	Endo	LC-MS	positive	no impact	Organic compounds	Lipids and lipid-like molecules	Glycerophospholipids	Glycerophosphocholines	Phosphatidylcholines
HOZSAHHNHMYEEG-NIYLBQFESA-N	CCCCC/C=C\C/C=C\C/C=C\CCCCCCC(=O)OC[C@H](COC(=O)CC/C=C\C/C=C\C/C=C\C/C=C\C/C=C\C/C=C\CC)OC(=O)CC/C=C\C/C=C\C/C=C\C/C=C\C/C=C\C/C=C\CC	[(2R)-2-[(4Z,7Z,10Z,13Z,16Z,19Z)-docosa-4,7,10,13,16,19-hexaenoyl]oxy-3-[(8Z,11Z,14Z)-icosa-8,11,14-trienoyl]oxypropyl] (4Z,7Z,10Z,13Z,16Z,19Z)-docosa-4,7,10,13,16,19-hexaenoate	TG(64:15)	26769129	Endo	LC-MS	positive	no impact	Organic compounds	Lipids and lipid-like molecules	Glycerolipids	Triradylcglycerols	Triacylglycerols
BMQZUVJDTYLGMN-FENGWBDOSA-N	CCCCCCCC/C=C\CCCCCCCCCCCC(=O)OC[C@H](COP(=O)([O-])OCC[N+](C)(C)C)OC(=O)CC/C=C\C/C=C\C/C=C\C/C=C\C/C=C\C/C=C\CC	[(2R)-2-[(4Z,7Z,10Z,13Z,16Z,19Z)-docosa-4,7,10,13,16,19-hexaenoyl]oxy-3-[(Z)-docos-13-enoyl]oxypropyl] 2-(trimethylazaniumyl)ethyl phosphate	PC(44:7)	26769129	Endo	LC-MS	positive	no impact	Organic compounds	Lipids and lipid-like molecules	Glycerophospholipids	Glycerophosphocholines	Phosphatidylcholines
DLRNZUPJXRVWRW-FKZZUUMNSA-N	CCCCCC/C=C\CCCCCCCC(=O)OC[C@H](COP(=O)([O-])OCC[N+](C)(C)C)OC(=O)CC/C=C\C/C=C\C/C=C\C/C=C\C/C=C\C/C=C\CC	[(2R)-2-[(4Z,7Z,10Z,13Z,16Z,19Z)-docosa-4,7,10,13,16,19-hexaenoyl]oxy-3-[(Z)-hexadec-9-enoyl]oxypropyl] 2-(trimethylazaniumyl)ethyl phosphate	PC(38:7)	26769129	Endo	LC-MS	positive	no impact	Organic compounds	Lipids and lipid-like molecules	Glycerophospholipids	Glycerophosphocholines	Phosphatidylcholines
CQAZMJNMKVCUQL-PLTOFNHWSA-N	CCCC/C=C\CCCCCCCC(=O)OC[C@H](COP(=O)([O-])OCC[N+](C)(C)C)OC(=O)CC/C=C\C/C=C\C/C=C\C/C=C\C/C=C\C/C=C\CC	[(2R)-2-[(4Z,7Z,10Z,13Z,16Z,19Z)-docosa-4,7,10,13,16,19-hexaenoyl]oxy-3-[(Z)-tetradec-9-enoyl]oxypropyl] 2-(trimethylazaniumyl)ethyl phosphate	PC(36:7)	26769129	Endo	LC-MS	positive	no impact	Organic compounds	Lipids and lipid-like molecules	Glycerophospholipids	Glycerophosphocholines	Phosphatidylcholines
JXDZERIFECEXES-ZGUOUDEJSA-N	CCCCCCCCCCCCCCCCCCCCCC(=O)OC[C@H](COP(=O)([O-])OCC[N+](C)(C)C)OC(=O)CC/C=C\C/C=C\C/C=C\C/C=C\C/C=C\C/C=C\CC	[(2R)-2-[(4Z,7Z,10Z,13Z,16Z,19Z)-docosa-4,7,10,13,16,19-hexaenoyl]oxy-3-docosanoyloxypropyl] 2-(trimethylazaniumyl)ethyl phosphate	PC(44:6)	26769129	Endo	LC-MS	positive	no impact	Organic compounds	Lipids and lipid-like molecules	Glycerophospholipids	Glycerophosphocholines	Phosphatidylcholines
IESVDEZGAHUQJU-ZLBXKVHBSA-N	CCCCCCCCCCCCCCCC(=O)OC[C@H](COP(=O)([O-])OCC[N+](C)(C)C)OC(=O)CC/C=C\C/C=C\C/C=C\C/C=C\C/C=C\C/C=C\CC	[(2R)-2-[(4Z,7Z,10Z,13Z,16Z,19Z)-docosa-4,7,10,13,16,19-hexaenoyl]oxy-3-hexadecanoyloxypropyl] 2-(trimethylazaniumyl)ethyl phosphate	PC(38:6)	26769129	Endo	LC-MS	positive	no impact	Organic compounds	Lipids and lipid-like molecules	Glycerophospholipids	Glycerophosphocholines	Phosphatidylcholines
PSVRFUPOQYJOOZ-QNPWAGBNSA-N	CCCCCCCCCCCCCCCCCC(=O)OC[C@H](COP(=O)([O-])OCC[N+](C)(C)C)OC(=O)CCC/C=C\C/C=C\C/C=C\C/C=C\CCCCC	[(2R)-2-[(5Z,8Z,11Z,14Z)-icosa-5,8,11,14-tetraenoyl]oxy-3-octadecanoyloxypropyl] 2-(trimethylazaniumyl)ethyl phosphate	PC 38:4	26769129	Endo	LC-MS	positive	no impact	Organic compounds	Lipids and lipid-like molecules	Glycerophospholipids	Glycerophosphocholines	Phosphatidylcholines
UBBIRFHXFUMSPL-YQOXYQOZSA-N	CCCCC/C=C\C/C=C\C/C=C\CCCCC(=O)OC[C@H](COP(=O)([O-])OCC[N+](C)(C)C)OC(=O)CCC/C=C\C/C=C\C/C=C\C/C=C\C/C=C\CC	[(2R)-2-[(5Z,8Z,11Z,14Z,17Z)-icosa-5,8,11,14,17-pentaenoyl]oxy-3-[(6Z,9Z,12Z)-octadeca-6,9,12-trienoyl]oxypropyl] 2-(trimethylazaniumyl)ethyl phosphate	PC(38:8)	26769129	Endo	LC-MS	positive	no impact	Organic compounds	Lipids and lipid-like molecules	Glycerophospholipids	Glycerophosphocholines	Phosphatidylcholines
YACQWROQNKVBSO-CIQRIDSUSA-N	CC/C=C\C/C=C\C/C=C\C/C=C\CCCCC(=O)OC[C@H](COC(=O)CC/C=C\C/C=C\C/C=C\C/C=C\C/C=C\C/C=C\CC)OC(=O)CCC/C=C\C/C=C\C/C=C\C/C=C\C/C=C\CC	[(2R)-2-[(5Z,8Z,11Z,14Z,17Z)-icosa-5,8,11,14,17-pentaenoyl]oxy-3-[(6Z,9Z,12Z,15Z)-octadeca-6,9,12,15-tetraenoyl]oxypropyl] (4Z,7Z,10Z,13Z,16Z,19Z)-docosa-4,7,10,13,16,19-hexaenoate	TG(60:15)	26769129	Endo	LC-MS	positive	no impact	Organic compounds	Lipids and lipid-like molecules	Glycerolipids	Triradylcglycerols	Triacylglycerols
JKQQGFLBFJQGQB-GPAMVBDASA-N	CC/C=C\C/C=C\C/C=C\C/C=C\CCCCC(=O)OC[C@H](COP(=O)([O-])OCC[N+](C)(C)C)OC(=O)CCC/C=C\C/C=C\C/C=C\C/C=C\C/C=C\CC	[(2R)-2-[(5Z,8Z,11Z,14Z,17Z)-icosa-5,8,11,14,17-pentaenoyl]oxy-3-[(6Z,9Z,12Z,15Z)-octadeca-6,9,12,15-tetraenoyl]oxypropyl] 2-(trimethylazaniumyl)ethyl phosphate	PC(38:9)	26769129	Endo	LC-MS	positive	no impact	Organic compounds	Lipids and lipid-like molecules	Glycerophospholipids	Glycerophosphocholines	Phosphatidylcholines
CTZIFPVLQHRRDD-AFIKDLIBSA-N	CCCCCCCC/C=C\CCCCCCCCCC(=O)OC[C@H](COP(=O)(O)O)OC(=O)CCCC/C=C\C/C=C\C/C=C\CCCCC	[(2R)-2-[(6Z,9Z,12Z)-octadeca-6,9,12-trienoyl]oxy-3-phosphonooxypropyl] (Z)-icos-11-enoate	PA(38:4)	26769129	Endo	LC-MS	Negative	no impact	Organic compounds	Lipids and lipid-like molecules	Glycerophospholipids	Glycerophosphates	Diacylglycerophosphates
VZQRMZUULSWEHB-XCFXQIAYSA-N	CCCCCCCCCCCCCC(=O)OC[C@H](COP(=O)([O-])OCC[N+](C)(C)C)OC(=O)CCCC/C=C\C/C=C\C/C=C\CCCCC	[(2R)-2-[(6Z,9Z,12Z)-octadeca-6,9,12-trienoyl]oxy-3-tetradecanoyloxypropyl] 2-(trimethylazaniumyl)ethyl phosphate	PC(32:3)	26769129	Endo	LC-MS	positive	no impact	Organic compounds	Lipids and lipid-like molecules	Glycerophospholipids	Glycerophosphocholines	Phosphatidylcholines
XDCGZZJBYBQDHF-SHSMOVPHSA-N	CCCCC/C=C\C/C=C\C/C=C\CCCCC(=O)OC[C@H](COP(=O)([O-])OCC[N+](C)(C)C)OC(=O)CCCCC/C=C\C/C=C\C/C=C\C/C=C\CCCCC	[(2R)-2-[(7Z,10Z,13Z,16Z)-docosa-7,10,13,16-tetraenoyl]oxy-3-[(6Z,9Z,12Z)-octadeca-6,9,12-trienoyl]oxypropyl] 2-(trimethylazaniumyl)ethyl phosphate	PC(40:7)	26769129	Endo	LC-MS	positive	no impact	Organic compounds	Lipids and lipid-like molecules	Glycerophospholipids	Glycerophosphocholines	Phosphatidylcholines
UCZAOBSWZIZTLK-HRVYGAIYSA-N	CCCCC/C=C\C/C=C\C/C=C\C/C=C\CCCCCC(=O)O[C@H](COC(=O)CCCC/C=C\C/C=C\C/C=C\C/C=C\CC)COP(=O)([O-])OCC[N+](C)(C)C	[(2R)-2-[(7Z,10Z,13Z,16Z)-docosa-7,10,13,16-tetraenoyl]oxy-3-[(6Z,9Z,12Z,15Z)-octadeca-6,9,12,15-tetraenoyl]oxypropyl] 2-(trimethylazaniumyl)ethyl phosphate	PC(40:8)	26769129	Endo	LC-MS	positive	no impact	Organic compounds	Lipids and lipid-like molecules	Glycerophospholipids	Glycerophosphocholines	Phosphatidylcholines
XPPGOSZKAKPHDY-MYPDBIRBSA-N	CCCCC/C=C\C/C=C\C/C=C\CCCCCCC(=O)OC[C@H](COP(=O)([O-])OCC[N+](C)(C)C)OC(=O)CCCCC/C=C\C/C=C\C/C=C\C/C=C\CCCCC	[(2R)-2-[(7Z,10Z,13Z,16Z)-docosa-7,10,13,16-tetraenoyl]oxy-3-[(8Z,11Z,14Z)-icosa-8,11,14-trienoyl]oxypropyl] 2-(trimethylazaniumyl)ethyl phosphate	PC(42:7)	26769129	Endo	LC-MS	positive	no impact	Organic compounds	Lipids and lipid-like molecules	Glycerophospholipids	Glycerophosphocholines	Phosphatidylcholines
PNFUIOJRSUFFPH-VYFLHTJVSA-N	CCCCC/C=C\C/C=C\CCCCCCCC(=O)OC[C@H](COP(=O)([O-])OCC[N+](C)(C)C)OC(=O)CCCCC/C=C\C/C=C\C/C=C\C/C=C\CCCCC	[(2R)-2-[(7Z,10Z,13Z,16Z)-docosa-7,10,13,16-tetraenoyl]oxy-3-[(9Z,12Z)-octadeca-9,12-dienoyl]oxypropyl] 2-(trimethylazaniumyl)ethyl phosphate	PC(40:6)	26769129	Endo	LC-MS	positive	no impact	Organic compounds	Lipids and lipid-like molecules	Glycerophospholipids	Glycerophosphocholines	Phosphatidylcholines
RNPXVUWNKQBTRY-UXAWILDOSA-N	CCCCCCCC/C=C\CCCCCCCC(=O)OC[C@H](COP(=O)([O-])OCC[N+](C)(C)C)OC(=O)CCCCC/C=C\C/C=C\C/C=C\C/C=C\CCCCC	[(2R)-2-[(7Z,10Z,13Z,16Z)-docosa-7,10,13,16-tetraenoyl]oxy-3-[(Z)-octadec-9-enoyl]oxypropyl] 2-(trimethylazaniumyl)ethyl phosphate	PC(40:5)	26769129	Endo	LC-MS	positive	no impact	Organic compounds	Lipids and lipid-like molecules	Glycerophospholipids	Glycerophosphocholines	Phosphatidylcholines
WFZRDLLUISIIIZ-SLEDNOPRSA-N	CCCCC/C=C\C/C=C\CCCCCCCC(=O)OC[C@H](COC(=O)CCCCC/C=C\C/C=C\C/C=C\C/C=C\C/C=C\CC)OC(=O)CCCCCC/C=C\C/C=C\C/C=C\CCCCC	[(2R)-2-[(8Z,11Z,14Z)-icosa-8,11,14-trienoyl]oxy-3-[(9Z,12Z)-octadeca-9,12-dienoyl]oxypropyl] (7Z,10Z,13Z,16Z,19Z)-docosa-7,10,13,16,19-pentaenoate	TG(60:10)	26769129	Endo	LC-MS	positive	no impact	Organic compounds	Lipids and lipid-like molecules	Glycerolipids	Triradylcglycerols	Triacylglycerols
UMHDRWUVLJNFHJ-CSQOBWSRSA-N	CCCCCCCCC/C=C\CCCCCCCC(=O)OC[C@H](COP(=O)(O)OC1C([C@@H](C(C(C1O)O)O)O)O)OC(=O)CCCCCCC/C=C\C/C=C\CCCC	[(2R)-2-[(9Z,12Z)-heptadeca-9,12-dienoyl]oxy-3-[hydroxy-[(5R)-2,3,4,5,6-pentahydroxycyclohexyl]oxyphosphoryl]oxypropyl] (Z)-nonadec-9-enoate	PI(36:3)	26769129	Endo	LC-MS	none	no impact	Organic compounds	Lipids and lipid-like molecules	Glycerophospholipids	Glycerophosphoinositols	Phosphatidylinositols
TXHAPWOVMUZMOQ-ZAQLNEJLSA-N	CCCCCCCCCCCCCCCCC(=O)OC[C@H](COC(=O)CCCC/C=C\C/C=C\C/C=C\C/C=C\CC)OC(=O)CCCCCCC/C=C\C/C=C\CCCC	[(2R)-2-[(9Z,12Z)-heptadeca-9,12-dienoyl]oxy-3-heptadecanoyloxypropyl] (6Z,9Z,12Z,15Z)-octadeca-6,9,12,15-tetraenoate	TG(52:6)	26769129	Endo	LC-MS	positive	no impact	Organic compounds	Lipids and lipid-like molecules	Glycerolipids	Triradylcglycerols	Triacylglycerols
QXFAPNLFOQKMLO-RURDTVAGSA-N	CCCCCCCCCCCCCCCCCCCC(=O)OC[C@H](COP(=O)([O-])OCC[N+](C)(C)C)OC(=O)CCCCCCCCCCC/C=C\CCCCCCCC	[(2R)-2-[(Z)-docos-13-enoyl]oxy-3-icosanoyloxypropyl] 2-(trimethylazaniumyl)ethyl phosphate	PC(42:1)	26769129	Endo	LC-MS	positive	no impact	Organic compounds	Lipids and lipid-like molecules	Glycerophospholipids	Glycerophosphocholines	Phosphatidylcholines
YXCYWRAJSHPITE-FJTAOIQASA-N	CCCCCCCC/C=C\CCCCCCCCCC(=O)O[C@H](COC(=O)CCCCCCC/C=C\CCCC)COC(=O)CCCCC/C=C\C/C=C\C/C=C\C/C=C\C/C=C\CC	[(2R)-2-[(Z)-icos-11-enoyl]oxy-3-[(Z)-tetradec-9-enoyl]oxypropyl] (7Z,10Z,13Z,16Z,19Z)-docosa-7,10,13,16,19-pentaenoate	TG(56:7)	26769129	Endo	LC-MS	positive	no impact	Organic compounds	Lipids and lipid-like molecules	Glycerolipids	Triradylcglycerols	Triacylglycerols
AJYXDMLIYIHUFX-ZLSPUOOPSA-N	CCCCCC/C=C\CCCCCCCCCCCC(=O)O[C@H](COC(=O)CCCCCCCCC/C=C\CCCCCC)COP(=O)([O-])OCC[N+](C)(C)C	[(2R)-2-[(Z)-icos-13-enoyl]oxy-3-[(Z)-octadec-11-enoyl]oxypropyl] 2-(trimethylazaniumyl)ethyl phosphate	PC(38:2)	26769129	Endo	LC-MS	positive	no impact	Organic compounds	Lipids and lipid-like molecules	Glycerophospholipids	Glycerophosphocholines	Phosphatidylcholines
JYMPBNUSVAGSEH-XMJUQRDCSA-N	CCCCCCCCCCCCCCCCCC(=O)OC[C@H](COP(=O)([O-])OCC[N+](C)(C)C)OC(=O)CCCCCCCCCCC/C=C\CCCCCC	[(2R)-2-[(Z)-icos-13-enoyl]oxy-3-octadecanoyloxypropyl] 2-(trimethylazaniumyl)ethyl phosphate	PC(38:1)	26769129	Endo	LC-MS	positive	no impact	Organic compounds	Lipids and lipid-like molecules	Glycerophospholipids	Glycerophosphocholines	Phosphatidylcholines
AWBRINOUACVGAA-WAOOJFMWSA-N	CCCCCCCCC/C=C\CCCCCCCC(=O)OC[C@@H](COC(=O)CCCCCCC/C=C\CCCC)OC(=O)CCCCCCC/C=C\CCCCCCCCC	[(2R)-2-[(Z)-nonadec-9-enoyl]oxy-3-[(Z)-tetradec-9-enoyl]oxypropyl] (Z)-nonadec-9-enoate	TG(52:3)	26769129	Endo	LC-MS	positive	no impact	Organic compounds	Lipids and lipid-like molecules	Glycerolipids	Triradylcglycerols	Triacylglycerols
SBJFIDDTDVTAMQ-XEMMJBLJSA-N	CCCCCCCCCCCCC(=O)OC[C@H](COC(=O)CCCCC/C=C\C/C=C\C/C=C\C/C=C\CCCCC)OC(=O)CCCCCCC/C=C\CCCCCCCCC	[(2R)-2-[(Z)-nonadec-9-enoyl]oxy-3-tridecanoyloxypropyl] (7Z,10Z,13Z,16Z)-docosa-7,10,13,16-tetraenoate	TG(54:5)	26769129	Endo	LC-MS	positive	no impact	Organic compounds	Lipids and lipid-like molecules	Glycerolipids	Triradylcglycerols	Triacylglycerols
RYDOABFPJPYSFY-JXSZFMCPSA-N	CCCCCCCC/C=C\CCCCCCCCCCCCCC(=O)OC[C@H](COP(=O)([O-])OCC[N+](C)(C)C)OC(=O)CCCCCCC/C=C\CCCCCCCC	[(2R)-2-[(Z)-octadec-9-enoyl]oxy-3-[(Z)-tetracos-15-enoyl]oxypropyl] 2-(trimethylazaniumyl)ethyl phosphate	PC(42:2)	26769129	Endo	LC-MS	positive	no impact	Organic compounds	Lipids and lipid-like molecules	Glycerophospholipids	Glycerophosphocholines	Phosphatidylcholines
JZOOWMYOMPWBAD-OGQGREBWSA-N	CCCCCCCCCCCCC(=O)OC[C@H](COC(=O)CCCCCCC/C=C\C/C=C\CCCC)OC(=O)CCCCCCC/C=C\CCCC	[(2R)-2-[(Z)-tetradec-9-enoyl]oxy-3-tridecanoyloxypropyl] (9Z,12Z)-heptadeca-9,12-dienoate	TG(44:3)	26769129	Endo	LC-MS	positive	no impact	Organic compounds	Lipids and lipid-like molecules	Glycerolipids	Triradylcglycerols	Triacylglycerols
NIGYWPRPUCXBCZ-QMIYFWGISA-N	CCCCCCCCCCCCC(=O)OC[C@H](COC(=O)CCCCCCC/C=C\CCCCC)OC(=O)CCCCCCC/C=C\CCCC	[(2R)-2-[(Z)-tetradec-9-enoyl]oxy-3-tridecanoyloxypropyl] (Z)-pentadec-9-enoate	TG(42:2)	26769129	Endo	LC-MS	positive	no impact	Organic compounds	Lipids and lipid-like molecules	Glycerolipids	Triradylcglycerols	Triacylglycerols
YNAVPMYVEPIOMV-RRHRGVEJSA-N	CCCCCCCCCCCCCCCCCCCCC(=O)O[C@H](COC(=O)CCCCCCCCCCCC)COP(=O)([O-])OCC[N+](C)(C)C	[(2R)-2-henicosanoyloxy-3-tridecanoyloxypropyl] 2-(trimethylazaniumyl)ethyl phosphate	PC(34:0)	26769129	Endo	LC-MS	positive	no impact	Organic compounds	Lipids and lipid-like molecules	Glycerophospholipids	Glycerophosphocholines	Phosphatidylcholines
FEKLSEFRUGWUOS-DLOIZKPKSA-N	CCCCCCCCCCCCCCCC(=O)OC[C@H](COC(=O)CCCCCCC/C=C\CCCCCC)OC(=O)CCCCCCCCCCCCCCC	[(2R)-2-hexadecanoyloxy-3-[(Z)-hexadec-9-enoyl]oxypropyl] hexadecanoate	TG(48:1)	26769129	Endo	LC-MS	positive	no impact	Organic compounds	Lipids and lipid-like molecules	Glycerolipids	Triradylcglycerols	Triacylglycerols
IBUKXRINTKQBRQ-FOENULIHSA-N	CCCCCCCCCCCCCCCC(=O)OC[C@H](COP(=O)(O)OC1[C@@H]([C@H](C([C@H]([C@H]1O)O)O)O)O)OC(=O)CCCCCCCCCCCCCCC	[(2R)-2-hexadecanoyloxy-3-[hydroxy-[(2R,3S,5R,6R)-2,3,4,5,6-pentahydroxycyclohexyl]oxyphosphoryl]oxypropyl] hexadecanoate	PI(32:0)	26769129	Endo	LC-MS	Negative	no impact	Organic compounds	Lipids and lipid-like molecules	Glycerophospholipids	Glycerophosphoinositols	Phosphatidylinositols
RFVFQQWKPSOBED-PSXMRANNSA-N	CCCCCCCCCCCCCCCC(=O)O[C@H](COC(=O)CCCCCCCCCCCCC)COP(=O)([O-])OCC[N+](C)(C)C	[(2R)-2-hexadecanoyloxy-3-tetradecanoyloxypropyl] 2-(trimethylazaniumyl)ethyl phosphate	PC(30:0)	26769129	Endo	LC-MS	positive	no impact	Organic compounds	Lipids and lipid-like molecules	Glycerophospholipids	Glycerophosphocholines	Phosphatidylcholines
YYQVCMMXPIJVHY-ZOIJLGJPSA-N	CCCCC/C=C\C/C=C\CCCCCCCCCC(=O)OC[C@H](COP(=O)([O-])OCC[N+](C)(C)C)O	[(2R)-2-hydroxy-3-[(11Z,14Z)-icosa-11,14-dienoyl]oxypropyl] 2-(trimethylazaniumyl)ethyl phosphate	LysoPC(20:2)	26769129	Endo	LC-MS	positive	no impact	Organic compounds	Lipids and lipid-like molecules	Glycerophospholipids	Glycerophosphocholines	Lysophosphatidylcholines
RVSJNDKZLRQIIG-VDNIJTNNSA-N	CC/C=C\C/C=C\C/C=C\C/C=C\CCCCC(=O)OC[C@H](COP(=O)([O-])OCC[N+](C)(C)C)O	[(2R)-2-hydroxy-3-[(6Z,9Z,12Z,15Z)-octadeca-6,9,12,15-tetraenoyl]oxypropyl] 2-(trimethylazaniumyl)ethyl phosphate	LysoPC(18:4)	26769129	Endo	LC-MS	positive	no impact	Organic compounds	Lipids and lipid-like molecules	Glycerophospholipids	Glycerophosphocholines	Lysophosphatidylcholines
BBNHCUBQEQJHIG-FZZJNMCHSA-N	CCCCC/C=C\C/C=C\C/C=C\CCCCCCC(=O)OC[C@H](COP(=O)([O-])OCC[N+](C)(C)C)O	[(2R)-2-hydroxy-3-[(8Z,11Z,14Z)-icosa-8,11,14-trienoyl]oxypropyl] 2-(trimethylazaniumyl)ethyl phosphate	LysoPC(20:3)	26769129	Endo	LC-MS	positive	no impact	Organic compounds	Lipids and lipid-like molecules	Glycerophospholipids	Glycerophosphocholines	Lysophosphatidylcholines
GOMVPVRDBLLHQC-VEJNOCSESA-N	CC/C=C\C/C=C\C/C=C\C/C=C\CCCCCCC(=O)OC[C@H](COP(=O)([O-])OCC[N+](C)(C)C)O	[(2R)-2-hydroxy-3-[(8Z,11Z,14Z,17Z)-icosa-8,11,14,17-tetraenoyl]oxypropyl] 2-(trimethylazaniumyl)ethyl phosphate	LysoPC(20:4)	26769129	Endo	LC-MS	positive	no impact	Organic compounds	Lipids and lipid-like molecules	Glycerophospholipids	Glycerophosphocholines	Lysophosphatidylcholines
SPJFYYJXNPEZDW-FTJOPAKQSA-N	CCCCC/C=C\C/C=C\CCCCCCCC(=O)OC[C@H](COP(=O)([O-])OCC[N+](C)(C)C)O	[(2R)-2-hydroxy-3-[(9Z,12Z)-octadeca-9,12-dienoyl]oxypropyl] 2-(trimethylazaniumyl)ethyl phosphate	LysoPC(18:2)	26769129	Endo	LC-MS	positive	no impact	Organic compounds	Lipids and lipid-like molecules	Glycerophospholipids	Glycerophosphocholines	Lysophosphatidylcholines
YYSFWGQAKJTHRE-MEOKJUQFSA-N	CCCCCCCC/C=C\CCCCCCCCCC(=O)OC[C@H](COP(=O)([O-])OCC[N+](C)(C)C)O	[(2R)-2-hydroxy-3-[(Z)-icos-11-enoyl]oxypropyl] 2-(trimethylazaniumyl)ethyl phosphate	LysoPC(20:1)	26769129	Endo	LC-MS	positive	no impact	Organic compounds	Lipids and lipid-like molecules	Glycerophospholipids	Glycerophosphocholines	Lysophosphatidylcholines
PZRFVAHZNWPPAC-VBKSFVIKSA-N	CCCCCC/C=C\CCCCCCCCCC(=O)OC[C@H](COP(=O)([O-])OCC[N+](C)(C)C)O	[(2R)-2-hydroxy-3-[(Z)-octadec-11-enoyl]oxypropyl] 2-(trimethylazaniumyl)ethyl phosphate	LysoPC 18:1	26769129	Endo	LC-MS	positive	no impact	Organic compounds	Lipids and lipid-like molecules	Glycerophospholipids	Glycerophosphocholines	Lysophosphatidylcholines
GDXMCRNTFPQYOQ-RPUPUBLZSA-N	CCCCCCCC/C=C\CCCCCCCCCCCCCC(=O)OC[C@H](COP(=O)([O-])OCC[N+](C)(C)C)O	[(2R)-2-hydroxy-3-[(Z)-tetracos-15-enoyl]oxypropyl] 2-(trimethylazaniumyl)ethyl phosphate	LysoPC(24:1)	26769129	Endo	LC-MS	positive	no impact	Organic compounds	Lipids and lipid-like molecules	Glycerophospholipids	Glycerophosphocholines	Lysophosphatidylcholines
UGDOFRYHDCDVHD-GFMLYYSJSA-N	CCCCCCCC/C=C\CCCCCCCC(=O)OC[C@H](COP(=O)(O)OC1[C@@H]([C@H](C([C@H]([C@H]1O)O)O)O)O)O	[(2R)-2-hydroxy-3-[hydroxy-[(2R,3R,5S,6R)-2,3,4,5,6-pentahydroxycyclohexyl]oxyphosphoryl]oxypropyl] (Z)-octadec-9-enoate	LysoPI(18:1)	26769129	Endo	LC-MS	Negative	no impact	Organic compounds	Lipids and lipid-like molecules	Glycerophospholipids	Glycerophosphoinositols	Lysophosphatidylinositols
MXAFDFDAIFZFET-QIEOIKHQSA-N	CCCCCCCCCCCCCCCCCC(=O)OC[C@H](COP(=O)(O)OC1[C@@H]([C@H](C([C@H]([C@H]1O)O)O)O)O)O	[(2R)-2-hydroxy-3-[hydroxy-[(2R,3R,5S,6R)-2,3,4,5,6-pentahydroxycyclohexyl]oxyphosphoryl]oxypropyl] octadecanoate	LysoPI(18:0)	26769129	Endo	LC-MS	Negative	no impact	Organic compounds	Lipids and lipid-like molecules	Glycerophospholipids	Glycerophosphoinositols	Lysophosphatidylinositols
LXUGKKVCSTYZFK-VUSDMFPISA-N	CCCCC/C=C\C/C=C\C/C=C\C/C=C\CCCC(=O)OC[C@H](COP(=O)(O)OC1[C@@H]([C@H](C([C@H]([C@H]1O)O)O)O)O)O	[(2R)-2-hydroxy-3-[hydroxy-[(2R,3S,5R,6R)-2,3,4,5,6-pentahydroxycyclohexyl]oxyphosphoryl]oxypropyl] (5Z,8Z,11Z,14Z)-icosa-5,8,11,14-tetraenoate	LysoPI(20:4)	26769129	Endo	LC-MS	Negative	no impact	Organic compounds	Lipids and lipid-like molecules	Glycerophospholipids	Glycerophosphoinositols	Lysophosphatidylinositols
UATOAILWGVYRQS-HHHXNRCGSA-N	CCCCCCCCCCCCCCCCCCCC(=O)OC[C@H](COP(=O)([O-])OCC[N+](C)(C)C)O	[(2R)-2-hydroxy-3-icosanoyloxypropyl] 2-(trimethylazaniumyl)ethyl phosphate	LysoPC(20:0)	26769129	Endo	LC-MS	positive	no impact	Organic compounds	Lipids and lipid-like molecules	Glycerophospholipids	Glycerophosphocholines	Lysophosphatidylcholines
IHNKQIMGVNPMTC-RUZDIDTESA-N	CCCCCCCCCCCCCCCCCC(=O)OC[C@H](COP(=O)([O-])OCC[N+](C)(C)C)O	[(2R)-2-hydroxy-3-octadecanoyloxypropyl] 2-(trimethylazaniumyl)ethyl phosphate	LysoPC 18:0	26769129	Endo	LC-MS	positive	no impact	Organic compounds	Lipids and lipid-like molecules	Glycerophospholipids	Glycerophosphocholines	Lysophosphatidylcholines
SKJMUADLQLZAGH-WJOKGBTCSA-N	CCCCCCCCCCCCCCCCCCCCCCCC(=O)OC[C@H](COP(=O)([O-])OCC[N+](C)(C)C)O	[(2R)-2-hydroxy-3-tetracosanoyloxypropyl] 2-(trimethylazaniumyl)ethyl phosphate	LysoPC(24:0)	26769129	Endo	LC-MS	positive	no impact	Organic compounds	Lipids and lipid-like molecules	Glycerophospholipids	Glycerophosphocholines	Lysophosphatidylcholines
VXUOFDJKYGDUJI-OAQYLSRUSA-N	CCCCCCCCCCCCCC(=O)OC[C@H](COP(=O)([O-])OCC[N+](C)(C)C)O	[(2R)-2-hydroxy-3-tetradecanoyloxypropyl] 2-(trimethylazaniumyl)ethyl phosphate	LysoPC(14:0)	26769129	Endo	LC-MS	positive	no impact	Organic compounds	Lipids and lipid-like molecules	Glycerophospholipids	Glycerophosphocholines	Lysophosphatidylcholines
NMILQURASINGCA-FCZSHJTRSA-N	CCCCCCCCCCCCCCCCCCC(=O)O[C@H](COC(=O)CCCCCCC/C=C\CCCCC)COC(=O)CCCCC/C=C\C/C=C\C/C=C\C/C=C\C/C=C\CC	[(2R)-2-nonadecanoyloxy-3-[(Z)-pentadec-9-enoyl]oxypropyl] (7Z,10Z,13Z,16Z,19Z)-docosa-7,10,13,16,19-pentaenoate	TG(56:6)	26769129	Endo	LC-MS	positive	no impact	Organic compounds	Lipids and lipid-like molecules	Glycerolipids	Triradylcglycerols	Triacylglycerols
NOCKWBKJMQWVLP-LWZVRTLFSA-N	CCCCCCCCCCCCCCCCCC(=O)O[C@H](COC(=O)CCCCCCCCCCCCC)COC(=O)CCC/C=C\C/C=C\C/C=C\C/C=C\CCCCC	[(2R)-2-octadecanoyloxy-3-tetradecanoyloxypropyl] (5Z,8Z,11Z,14Z)-icosa-5,8,11,14-tetraenoate	TG(52:4)	26769129	Endo	LC-MS	positive	no impact	Organic compounds	Lipids and lipid-like molecules	Glycerolipids	Triradylcglycerols	Triacylglycerols
CEZAZXUWDFPTTE-FHIJIHMSSA-N	CCCCC/C=C\C/C=C\CCCCCCCCCCCCOC[C@H](COP(=O)([O-])OCC[N+](C)(C)C)OC(=O)CCCCCCCC/C=C\C/C=C\C/C=C\CCCCC	[(2R)-3-[(13Z,16Z)-docosa-13,16-dienoxy]-2-[(10Z,13Z,16Z)-docosa-10,13,16-trienoyl]oxypropyl] 2-(trimethylazaniumyl)ethyl phosphate	PC(44:5)	26769129	Endo	LC-MS	positive	no impact	Organic compounds	Lipids and lipid-like molecules	Glycerophospholipids	Glycerophosphocholines	1-alkyl,2-acylglycero-3-phosphocholines
SDGZGUSWMKBVSK-JQMGMGLJSA-N	CCCCC/C=C\C/C=C\C/C=C\C/C=C\CCCCCC(=O)O[C@H](COC(=O)CC/C=C\C/C=C\C/C=C\C/C=C\C/C=C\C/C=C\CC)COP(=O)([O-])OCC[N+](C)(C)C	[(2R)-3-[(4Z,7Z,10Z,13Z,16Z,19Z)-docosa-4,7,10,13,16,19-hexaenoyl]oxy-2-[(7Z,10Z,13Z,16Z)-docosa-7,10,13,16-tetraenoyl]oxypropyl] 2-(trimethylazaniumyl)ethyl phosphate	PC(44:10)	26769129	Endo	LC-MS	positive	no impact	Organic compounds	Lipids and lipid-like molecules	Glycerophospholipids	Glycerophosphocholines	Phosphatidylcholines
HKPSEVXESLHAAR-SDEIJOJQSA-N	CCCCCCCC/C=C\CCCCCCCCCCCCCC(=O)O[C@H](COC(=O)CC/C=C\C/C=C\C/C=C\C/C=C\C/C=C\C/C=C\CC)COP(=O)([O-])OCC[N+](C)(C)C	[(2R)-3-[(4Z,7Z,10Z,13Z,16Z,19Z)-docosa-4,7,10,13,16,19-hexaenoyl]oxy-2-[(Z)-tetracos-15-enoyl]oxypropyl] 2-(trimethylazaniumyl)ethyl phosphate	PC(46:7)	26769129	Endo	LC-MS	positive	no impact	Organic compounds	Lipids and lipid-like molecules	Glycerophospholipids	Glycerophosphocholines	Phosphatidylcholines
LSOWKZULVQWMLY-APPDJCNMSA-N	CC/C=C\C/C=C\C/C=C\C/C=C\C/C=C\C/C=C\CCC(=O)OC[C@H](COP(=O)([O-])OCC[N+](C)(C)C)O	[(2R)-3-[(4Z,7Z,10Z,13Z,16Z,19Z)-docosa-4,7,10,13,16,19-hexaenoyl]oxy-2-hydroxypropyl] 2-(trimethylazaniumyl)ethyl phosphate	LysoPC(22:6)	26769129	Endo	LC-MS	positive	no impact	Organic compounds	Lipids and lipid-like molecules	Glycerophospholipids	Glycerophosphocholines	Lysophosphatidylcholines
LKKWXROOWRVBLF-PQJGXWHOSA-N	CCCCCCCCCCCCCCCCCCCCCCCC(=O)O[C@H](COC(=O)CC/C=C\C/C=C\C/C=C\C/C=C\C/C=C\C/C=C\CC)COP(=O)([O-])OCC[N+](C)(C)C	[(2R)-3-[(4Z,7Z,10Z,13Z,16Z,19Z)-docosa-4,7,10,13,16,19-hexaenoyl]oxy-2-tetracosanoyloxypropyl] 2-(trimethylazaniumyl)ethyl phosphate	PC(46:6)	26769129	Endo	LC-MS	positive	no impact	Organic compounds	Lipids and lipid-like molecules	Glycerophospholipids	Glycerophosphocholines	Phosphatidylcholines
SSQFWAKSSUYHFV-YVTPCJIFSA-N	CCCCCCCCCCCCCC(=O)O[C@H](COC(=O)CCC/C=C\C/C=C\C/C=C\CCCCCCCC)COP(=O)([O-])OCC[N+](C)(C)C	[(2R)-3-[(5Z,8Z,11Z)-icosa-5,8,11-trienoyl]oxy-2-tetradecanoyloxypropyl] 2-(trimethylazaniumyl)ethyl phosphate	PC(34:3)	26769129	Endo	LC-MS	positive	no impact	Organic compounds	Lipids and lipid-like molecules	Glycerophospholipids	Glycerophosphocholines	Phosphatidylcholines
BMEBSYWMLXABAW-MRYWNOOGSA-N	CCCCC/C=C\C/C=C\C/C=C\C/C=C\CCCC(=O)OC[C@H](COP(=O)([O-])OCC[N+](C)(C)C)OC(=O)CCCCCCC/C=C\CCCC	[(2R)-3-[(5Z,8Z,11Z,14Z)-icosa-5,8,11,14-tetraenoyl]oxy-2-[(Z)-tetradec-9-enoyl]oxypropyl] 2-(trimethylazaniumyl)ethyl phosphate	PC(34:5)	26769129	Endo	LC-MS	positive	no impact	Organic compounds	Lipids and lipid-like molecules	Glycerophospholipids	Glycerophosphocholines	Phosphatidylcholines
ZSZOJQVAKZLTTE-IBCIYRGMSA-N	CCCCC/C=C\C/C=C\C/C=C\C/C=C\CCCC(=O)OC[C@H](COC(=O)CCC/C=C\C/C=C\C/C=C\C/C=C\C/C=C\CC)OC(=O)CCC/C=C\C/C=C\C/C=C\C/C=C\CCCCC	[(2R)-3-[(5Z,8Z,11Z,14Z,17Z)-icosa-5,8,11,14,17-pentaenoyl]oxy-2-[(5Z,8Z,11Z,14Z)-icosa-5,8,11,14-tetraenoyl]oxypropyl] (5Z,8Z,11Z,14Z)-icosa-5,8,11,14-tetraenoate	TG(60:13)	26769129	Endo	LC-MS	positive	no impact	Organic compounds	Lipids and lipid-like molecules	Glycerolipids	Triradylcglycerols	Triacylglycerols
JYWXVFXGOBTFQZ-RHOQSXGDSA-N	CCCCC/C=C\C/C=C\C/C=C\C/C=C\CCCC(=O)O[C@H](COC(=O)CCC/C=C\C/C=C\C/C=C\C/C=C\C/C=C\CC)COP(=O)([O-])OCC[N+](C)(C)C	[(2R)-3-[(5Z,8Z,11Z,14Z,17Z)-icosa-5,8,11,14,17-pentaenoyl]oxy-2-[(5Z,8Z,11Z,14Z)-icosa-5,8,11,14-tetraenoyl]oxypropyl] 2-(trimethylazaniumyl)ethyl phosphate	PC(40:9)	26769129	Endo	LC-MS	positive	no impact	Organic compounds	Lipids and lipid-like molecules	Glycerophospholipids	Glycerophosphocholines	Phosphatidylcholines
QVWRACPMDKXGCK-ZTWJFNKFSA-N	CCCC/C=C\CCCCCCCC(=O)O[C@H](COC(=O)CCC/C=C\C/C=C\C/C=C\C/C=C\C/C=C\CC)COP(=O)([O-])OCC[N+](C)(C)C	[(2R)-3-[(5Z,8Z,11Z,14Z,17Z)-icosa-5,8,11,14,17-pentaenoyl]oxy-2-[(Z)-tetradec-9-enoyl]oxypropyl] 2-(trimethylazaniumyl)ethyl phosphate	PC(34:6)	26769129	Endo	LC-MS	positive	no impact	Organic compounds	Lipids and lipid-like molecules	Glycerophospholipids	Glycerophosphocholines	Phosphatidylcholines
NKQPOVROGSWLTO-NVPMBMBWSA-N	CCCCCCCC/C=C\CCCCCCCC(=O)O[C@H](COC(=O)CCCC/C=C\C/C=C\C/C=C\CCCCC)COP(=O)([O-])OCC[N+](C)(C)C	[(2R)-3-[(6Z,9Z,12Z)-octadeca-6,9,12-trienoyl]oxy-2-[(Z)-octadec-9-enoyl]oxypropyl] 2-(trimethylazaniumyl)ethyl phosphate	PC(36:4)	26769129	Endo	LC-MS	positive	no impact	Organic compounds	Lipids and lipid-like molecules	Glycerophospholipids	Glycerophosphocholines	Phosphatidylcholines
NPXTVNLLGVNVDJ-YJGZTRTOSA-N	CCCCC/C=C\C/C=C\C/C=C\CCCCC(=O)OC[C@H](COP(=O)([O-])OCC[N+](C)(C)C)OC(=O)CCCCCCC/C=C\CCCC	[(2R)-3-[(6Z,9Z,12Z)-octadeca-6,9,12-trienoyl]oxy-2-[(Z)-tetradec-9-enoyl]oxypropyl] 2-(trimethylazaniumyl)ethyl phosphate	PC(32:4)	26769129	Endo	LC-MS	positive	no impact	Organic compounds	Lipids and lipid-like molecules	Glycerophospholipids	Glycerophosphocholines	Phosphatidylcholines
ZOJBSSVHFSBHMP-JJJSWPRASA-N	CCCCC/C=C\C/C=C\C/C=C\C/C=C\CCCCCC(=O)OC[C@H](COP(=O)([O-])OCC[N+](C)(C)C)O	[(2R)-3-[(7Z,10Z,13Z,16Z)-docosa-7,10,13,16-tetraenoyl]oxy-2-hydroxypropyl] 2-(trimethylazaniumyl)ethyl phosphate	LysoPC(22:4)	26769129	Endo	LC-MS	positive	no impact	Organic compounds	Lipids and lipid-like molecules	Glycerophospholipids	Glycerophosphocholines	Lysophosphatidylcholines
BIEOSECQPGGZMF-NAIWXXGBSA-N	CC/C=C\C/C=C\C/C=C\C/C=C\C/C=C\CCCCCC(=O)OC[C@H](COP(=O)([O-])OCC[N+](C)(C)C)O	[(2R)-3-[(7Z,10Z,13Z,16Z,19Z)-docosa-7,10,13,16,19-pentaenoyl]oxy-2-hydroxypropyl] 2-(trimethylazaniumyl)ethyl phosphate	LysoPC(22:5)	26769129	Endo	LC-MS	positive	no impact	Organic compounds	Lipids and lipid-like molecules	Glycerophospholipids	Glycerophosphocholines	Lysophosphatidylcholines
JBDSFHCTIZFJOW-IJZSCEKBSA-N	CCCCC/C=C\C/C=C\C/C=C\CCCCCCC(=O)OC[C@H](COP(=O)([O-])OCC[N+](C)(C)C)OC(=O)CCCC/C=C\C/C=C\C/C=C\C/C=C\CC	[(2R)-3-[(8Z,11Z,14Z)-icosa-8,11,14-trienoyl]oxy-2-[(6Z,9Z,12Z,15Z)-octadeca-6,9,12,15-tetraenoyl]oxypropyl] 2-(trimethylazaniumyl)ethyl phosphate	PC(38:7)	26769129	Endo	LC-MS	positive	no impact	Organic compounds	Lipids and lipid-like molecules	Glycerophospholipids	Glycerophosphocholines	Phosphatidylcholines
XTJRWWDMKMCQBR-LRJQWVAUSA-N	CCCCCCCCCCCCC(=O)O[C@H](COC(=O)CCCCCCC/C=C\C/C=C\CCCC)COP(=O)([O-])OCC[N+](C)(C)C	[(2R)-3-[(9Z,12Z)-heptadeca-9,12-dienoyl]oxy-2-tridecanoyloxypropyl] 2-(trimethylazaniumyl)ethyl phosphate	PC(30:2)	26769129	Endo	LC-MS	positive	no impact	Organic compounds	Lipids and lipid-like molecules	Glycerophospholipids	Glycerophosphocholines	Phosphatidylcholines
CEGFLXYMGPCHEY-DEXVHWJMSA-N	CCCCC/C=C\C/C=C\CCCCCCCC(=O)OC[C@H](COC(=O)CCC/C=C\C/C=C\C/C=C\C/C=C\C/C=C\CC)OC(=O)CCCC/C=C\C/C=C\C/C=C\CCCCC	[(2R)-3-[(9Z,12Z)-octadeca-9,12-dienoyl]oxy-2-[(6Z,9Z,12Z)-octadeca-6,9,12-trienoyl]oxypropyl] (5Z,8Z,11Z,14Z,17Z)-icosa-5,8,11,14,17-pentaenoate	TG(56:10)	26769129	Endo	LC-MS	positive	no impact	Organic compounds	Lipids and lipid-like molecules	Glycerolipids	Triradylcglycerols	Triacylglycerols
AHAUBJRIXRHFSJ-LTUZQPMLSA-N	CCCCC/C=C\C/C=C\CCCCCCCC(=O)OC[C@H](COP(=O)([O-])OCC[N+](C)(C)C)OC(=O)CCCC/C=C\C/C=C\C/C=C\C/C=C\CC	[(2R)-3-[(9Z,12Z)-octadeca-9,12-dienoyl]oxy-2-[(6Z,9Z,12Z,15Z)-octadeca-6,9,12,15-tetraenoyl]oxypropyl] 2-(trimethylazaniumyl)ethyl phosphate	PC(36:6)	26769129	Endo	LC-MS	positive	no impact	Organic compounds	Lipids and lipid-like molecules	Glycerophospholipids	Glycerophosphocholines	Phosphatidylcholines
YPAZQMWFRMHBBM-CLKMJQEKSA-N	CCCCCC/C=C\CCCCCCCCCC(=O)O[C@H](COC(=O)CCCCCCC/C=C\C/C=C\CCCCC)COP(=O)([O-])OCC[N+](C)(C)C	[(2R)-3-[(9Z,12Z)-octadeca-9,12-dienoyl]oxy-2-[(Z)-octadec-11-enoyl]oxypropyl] 2-(trimethylazaniumyl)ethyl phosphate	PC(36:3)	26769129	Endo	LC-MS	positive	no impact	Organic compounds	Lipids and lipid-like molecules	Glycerophospholipids	Glycerophosphocholines	Phosphatidylcholines
BRLGHZXETDWABO-NOFIOOQLSA-N	CCCCCCCCCCCCCCCCCC(=O)OC[C@H](COC(=O)CCCCCCC/C=C\C/C=C\C/C=C\CC)OC(=O)CCCCCCC/C=C\CCCCCCCC	[(2R)-3-[(9Z,12Z,15Z)-octadeca-9,12,15-trienoyl]oxy-2-[(Z)-octadec-9-enoyl]oxypropyl] octadecanoate	TG(54:4)	26769129	Endo	LC-MS	positive	no impact	Organic compounds	Lipids and lipid-like molecules	Glycerolipids	Triradylcglycerols	Triacylglycerols
AGLLGVGIYDAODS-PVCMTRMKSA-N	CCCCCCCCCC/C=C\CCCCCCCCCC(=O)OC[C@H](COP(=O)([O-])OCC[N+](C)(C)C)OC(=O)CCC/C=C\C/C=C\C/C=C\C/C=C\C/C=C\CC	[(2R)-3-[(Z)-docos-11-enoyl]oxy-2-[(5Z,8Z,11Z,14Z,17Z)-icosa-5,8,11,14,17-pentaenoyl]oxypropyl] 2-(trimethylazaniumyl)ethyl phosphate	PC(42:6)	26769129	Endo	LC-MS	positive	no impact	Organic compounds	Lipids and lipid-like molecules	Glycerophospholipids	Glycerophosphocholines	Phosphatidylcholines
JPJFWRWQZROHJW-RSPSYKHISA-N	CCCCCCCC/C=C\CCCCCCCCCCCC(=O)OC[C@H](COP(=O)([O-])OCC[N+](C)(C)C)OC(=O)CCCCCC/C=C\C/C=C\C/C=C\CCCCC	[(2R)-3-[(Z)-docos-13-enoyl]oxy-2-[(8Z,11Z,14Z)-icosa-8,11,14-trienoyl]oxypropyl] 2-(trimethylazaniumyl)ethyl phosphate	PC(42:4)	26769129	Endo	LC-MS	positive	no impact	Organic compounds	Lipids and lipid-like molecules	Glycerophospholipids	Glycerophosphocholines	Phosphatidylcholines
FHUAYOMRHXZKHT-JUGJLYODSA-N	CCCCCCCC/C=C\CCCCCCCCCCCC(=O)OC[C@H](COP(=O)([O-])OCC[N+](C)(C)C)OC(=O)CCCCCCC/C=C\C/C=C\C/C=C\CC	[(2R)-3-[(Z)-docos-13-enoyl]oxy-2-[(9Z,12Z,15Z)-octadeca-9,12,15-trienoyl]oxypropyl] 2-(trimethylazaniumyl)ethyl phosphate	PC(40:4)	26769129	Endo	LC-MS	positive	no impact	Organic compounds	Lipids and lipid-like molecules	Glycerophospholipids	Glycerophosphocholines	Phosphatidylcholines
PYLFNXHASGHTBH-BWJDYQOJSA-N	CCCCCC/C=C\CCCCCCCC(=O)OC[C@H](COC(=O)CCC/C=C\C/C=C\C/C=C\C/C=C\CCCCC)OC(=O)CCCC/C=C\C/C=C\C/C=C\CCCCC	[(2R)-3-[(Z)-hexadec-9-enoyl]oxy-2-[(6Z,9Z,12Z)-octadeca-6,9,12-trienoyl]oxypropyl] (5Z,8Z,11Z,14Z)-icosa-5,8,11,14-tetraenoate	TG(54:8)	26769129	Endo	LC-MS	positive	no impact	Organic compounds	Lipids and lipid-like molecules	Glycerolipids	Triradylcglycerols	Triacylglycerols
MYCRDURMWCNEET-BQEIJLFVSA-N	CCCCCC/C=C\CCCCCCCC(=O)OC[C@H](COC(=O)CCCCC/C=C\C/C=C\C/C=C\C/C=C\C/C=C\CC)OC(=O)CCCCCC/C=C\C/C=C\C/C=C\CCCCC	[(2R)-3-[(Z)-hexadec-9-enoyl]oxy-2-[(8Z,11Z,14Z)-icosa-8,11,14-trienoyl]oxypropyl] (7Z,10Z,13Z,16Z,19Z)-docosa-7,10,13,16,19-pentaenoate	TG(58:9)	26769129	Endo	LC-MS	positive	no impact	Organic compounds	Lipids and lipid-like molecules	Glycerolipids	Triradylcglycerols	Triacylglycerols
LFUDDCMNKWEORN-ZXEGGCGDSA-N	CCCCCC/C=C\CCCCCCCC(=O)OC[C@H](COP(=O)([O-])OCC[N+](C)(C)C)O	[(2R)-3-[(Z)-hexadec-9-enoyl]oxy-2-hydroxypropyl] 2-(trimethylazaniumyl)ethyl phosphate	LysoPC 16:1	26769129	Endo	LC-MS	positive	no impact	Organic compounds	Lipids and lipid-like molecules	Glycerophospholipids	Glycerophosphocholines	Lysophosphatidylcholines
ZBQGASWGCNJQQT-WYRBGLKBSA-N	CCCCCCCCCCCCCC(=O)O[C@H](COC(=O)CCCCCCCCC/C=C\CCCCCC)COP(=O)([O-])OCC[N+](C)(C)C	[(2R)-3-[(Z)-octadec-11-enoyl]oxy-2-tetradecanoyloxypropyl] 2-(trimethylazaniumyl)ethyl phosphate	PC(32:1)	26769129	Endo	LC-MS	positive	no impact	Organic compounds	Lipids and lipid-like molecules	Glycerophospholipids	Glycerophosphocholines	Phosphatidylcholines
XACKZSRNTPEYBU-ZGXYWNPTSA-N	CC/C=C\C/C=C\C/C=C\C/C=C\C/C=C\C/C=C\CCC(=O)OC[C@H](COP(=O)(O)OC[C@H](CO)O)OC(=O)CC/C=C\C/C=C\C/C=C\C/C=C\C/C=C\C/C=C\CC	[(2R)-3-[[(2S)-2,3-dihydroxypropoxy]-hydroxyphosphoryl]oxy-2-[(4Z,7Z,10Z,13Z,16Z,19Z)-docosa-4,7,10,13,16,19-hexaenoyl]oxypropyl] (4Z,7Z,10Z,13Z,16Z,19Z)-docosa-4,7,10,13,16,19-hexaenoate	PG(44:12)	26769129	Endo	LC-MS	none	no impact	Organic compounds	Lipids and lipid-like molecules	Glycerophospholipids	Glycerophosphoglycerols	Phosphatidylglycerols
ZVBGFCLGRSXLHR-KJHKOENFSA-N	CCCCC/C=C\C/C=C\C/C=C\CCCCCCC(=O)OC[C@H](COP(=O)(O)OC[C@H](CO)O)OC(=O)CCC/C=C\C/C=C\C/C=C\C/C=C\C/C=C\CC	[(2R)-3-[[(2S)-2,3-dihydroxypropoxy]-hydroxyphosphoryl]oxy-2-[(5Z,8Z,11Z,14Z,17Z)-icosa-5,8,11,14,17-pentaenoyl]oxypropyl] (8Z,11Z,14Z)-icosa-8,11,14-trienoate	PG(40:8)	26769129	Endo	LC-MS	positive	no impact	Organic compounds	Lipids and lipid-like molecules	Glycerophospholipids	Glycerophosphoglycerols	Phosphatidylglycerols
DIIBXLYKUBSNCW-SBTDQPINSA-N	CC/C=C\C/C=C\C/C=C\CCCCCCCC(=O)O[C@H](COC(=O)CC/C=C\C/C=C\C/C=C\C/C=C\C/C=C\C/C=C\CC)COP(=O)(O)OC[C@H](CO)O	[(2R)-3-[[(2S)-2,3-dihydroxypropoxy]-hydroxyphosphoryl]oxy-2-[(9Z,12Z,15Z)-octadeca-9,12,15-trienoyl]oxypropyl] (4Z,7Z,10Z,13Z,16Z,19Z)-docosa-4,7,10,13,16,19-hexaenoate	PG(40:9)	26769129	Endo	LC-MS	positive	no impact	Organic compounds	Lipids and lipid-like molecules	Glycerophospholipids	Glycerophosphoglycerols	Phosphatidylglycerols
ZZXJXFFVVKTCGM-XECQKVPMSA-N	CCCCCCCC/C=C\CCCCCCCC(=O)O[C@H](COC(=O)CCCCC/C=C\C/C=C\C/C=C\C/C=C\CCCCC)COP(=O)(O)OC[C@H](CO)O	[(2R)-3-[[(2S)-2,3-dihydroxypropoxy]-hydroxyphosphoryl]oxy-2-[(Z)-octadec-9-enoyl]oxypropyl] (7Z,10Z,13Z,16Z)-docosa-7,10,13,16-tetraenoate	PG(40:5)	26769129	Endo	LC-MS	positive	no impact	Organic compounds	Lipids and lipid-like molecules	Glycerophospholipids	Glycerophosphoglycerols	Phosphatidylglycerols
JEGMUNDQDSSICV-SZAHLOSFSA-N	CCCCCCCCCCCCCCCCCC(=O)OC[C@H](COP(=O)(O)OC[C@H](CO)O)OC(=O)CCCCCCCCCCC	[(2R)-3-[[(2S)-2,3-dihydroxypropoxy]-hydroxyphosphoryl]oxy-2-dodecanoyloxypropyl] octadecanoate	PG(30:0)	26769129	Endo	LC-MS	Negative	no impact	Organic compounds	Lipids and lipid-like molecules	Glycerophospholipids	Glycerophosphoglycerols	Phosphatidylglycerols
BIABMEZBCHDPBV-MPQUPPDSSA-N	CCCCCCCCCCCCCCCC(=O)OC[C@H](COP(=O)(O)OC[C@H](CO)O)OC(=O)CCCCCCCCCCCCCCC	[(2R)-3-[[(2S)-2,3-dihydroxypropoxy]-hydroxyphosphoryl]oxy-2-hexadecanoyloxypropyl] hexadecanoate	PG(32:0)	26769129	Endo	LC-MS	none	no impact	Organic compounds	Lipids and lipid-like molecules	Glycerophospholipids	Glycerophosphoglycerols	Phosphatidylglycerols
BVJSKAUUFXBDOB-LEWJYISDSA-N	CCCCCCCCCCCCCCCC(=O)OC[C@H](COP(=O)(O)OC[C@H](CO)O)O	[(2R)-3-[[(2S)-2,3-dihydroxypropoxy]-hydroxyphosphoryl]oxy-2-hydroxypropyl] hexadecanoate	LysoPG(16:0)	26769129	Endo	LC-MS	Negative	no impact	Organic compounds	Lipids and lipid-like molecules	Glycerophospholipids	Glycerophosphoglycerols	Lysophosphatidylglycerols
ARBUBMSULZWAHS-QPPIDDCLSA-N	CCCCCCCCCCCCCCCCCCCC(=O)OC[C@H](COP(=O)(O)OC[C@H](CO)O)OC(=O)CCCCCCCCCCCCC	[(2R)-3-[[(2S)-2,3-dihydroxypropoxy]-hydroxyphosphoryl]oxy-2-tetradecanoyloxypropyl] icosanoate	PG(34:0)	26769129	Endo	LC-MS	positive	no impact	Organic compounds	Lipids and lipid-like molecules	Glycerophospholipids	Glycerophosphoglycerols	Phosphatidylglycerols
NGFAGEPDFMFIRE-JIGYNQCPSA-N	CCCCC/C=C\C/C=C\CCCCCCCCCC(=O)O[C@H](COC(=O)CCCCC/C=C\C/C=C\C/C=C\C/C=C\CCCCC)COP(=O)(O)OCCN	[(2R)-3-[2-aminoethoxy(hydroxy)phosphoryl]oxy-2-[(11Z,14Z)-icosa-11,14-dienoyl]oxypropyl] (7Z,10Z,13Z,16Z)-docosa-7,10,13,16-tetraenoate	PE(42:6)	26769129	Endo	LC-MS	positive	no impact	Organic compounds	Lipids and lipid-like molecules	Glycerophospholipids	Glycerophosphoethanolamines	Phosphatidylethanolamines
INYUHEZMPRZGOO-HLWJJLCISA-N	CCCCC/C=C\C/C=C\CCCCCCCCCCCC(=O)OC[C@H](COP(=O)(O)OCCN)OC(=O)CCCCCCCCCCC/C=C\C/C=C\CCCCC	[(2R)-3-[2-aminoethoxy(hydroxy)phosphoryl]oxy-2-[(13Z,16Z)-docosa-13,16-dienoyl]oxypropyl] (13Z,16Z)-docosa-13,16-dienoate	PE(44:4)	26769129	Endo	LC-MS	positive	no impact	Organic compounds	Lipids and lipid-like molecules	Glycerophospholipids	Glycerophosphoethanolamines	Phosphatidylethanolamines
DJXFZPJEVPJZDX-YVQAKMNISA-N	CCCCCCCCCCCCCCCCCCCCCC(=O)OC[C@H](COP(=O)(O)OCCN)OC(=O)CCCCCCCCCCC/C=C\C/C=C\CCCCC	[(2R)-3-[2-aminoethoxy(hydroxy)phosphoryl]oxy-2-[(13Z,16Z)-docosa-13,16-dienoyl]oxypropyl] docosanoate	PE(44:2)	26769129	Endo	LC-MS	positive	no impact	Organic compounds	Lipids and lipid-like molecules	Glycerophospholipids	Glycerophosphoethanolamines	Phosphatidylethanolamines
RBDNSJMXMWTPCS-NYUVKXDYSA-N	CC/C=C\C/C=C\C/C=C\C/C=C\C/C=C\C/C=C\CCC(=O)OC[C@H](COP(=O)(O)OCCN)OC(=O)CC/C=C\C/C=C\C/C=C\C/C=C\C/C=C\C/C=C\CC	[(2R)-3-[2-aminoethoxy(hydroxy)phosphoryl]oxy-2-[(4Z,7Z,10Z,13Z,16Z,19Z)-docosa-4,7,10,13,16,19-hexaenoyl]oxypropyl] (4Z,7Z,10Z,13Z,16Z,19Z)-docosa-4,7,10,13,16,19-hexaenoate	PE(44:12)	26769129	Endo	LC-MS	positive	no impact	Organic compounds	Lipids and lipid-like molecules	Glycerophospholipids	Glycerophosphoethanolamines	Phosphatidylethanolamines
GVEPBCYVPDPMLO-JRXWFAPSSA-N	CCCCCCCCCCCCCCCCCCCCCC(=O)OC[C@H](COP(=O)(O)OCCN)OC(=O)CC/C=C\C/C=C\C/C=C\C/C=C\C/C=C\C/C=C\CC	[(2R)-3-[2-aminoethoxy(hydroxy)phosphoryl]oxy-2-[(4Z,7Z,10Z,13Z,16Z,19Z)-docosa-4,7,10,13,16,19-hexaenoyl]oxypropyl] docosanoate	PE(44:6)	26769129	Endo	LC-MS	positive	no impact	Organic compounds	Lipids and lipid-like molecules	Glycerophospholipids	Glycerophosphoethanolamines	Phosphatidylethanolamines
AQGATPGTIUISSG-IRLNBCNISA-N	CCCCC/C=C\C/C=C\CCCCCCCCCC(=O)OC[C@H](COP(=O)(O)OCCN)OC(=O)CCC/C=C\C/C=C\C/C=C\C/C=C\C/C=C\CC	[(2R)-3-[2-aminoethoxy(hydroxy)phosphoryl]oxy-2-[(5Z,8Z,11Z,14Z,17Z)-icosa-5,8,11,14,17-pentaenoyl]oxypropyl] (11Z,14Z)-icosa-11,14-dienoate	PE(40:7)	26769129	Endo	LC-MS	positive	no impact	Organic compounds	Lipids and lipid-like molecules	Glycerophospholipids	Glycerophosphoethanolamines	Phosphatidylethanolamines
MSMKDOPUXDVLLC-NWBNQLOKSA-N	CCCCC/C=C\C/C=C\CCCCCCCC(=O)OC[C@H](COP(=O)(O)OCCN)OC(=O)CCCC/C=C\C/C=C\C/C=C\C/C=C\CC	[(2R)-3-[2-aminoethoxy(hydroxy)phosphoryl]oxy-2-[(6Z,9Z,12Z,15Z)-octadeca-6,9,12,15-tetraenoyl]oxypropyl] (9Z,12Z)-octadeca-9,12-dienoate	PE(36:6)	26769129	Endo	LC-MS	positive	no impact	Organic compounds	Lipids and lipid-like molecules	Glycerophospholipids	Glycerophosphoethanolamines	Phosphatidylethanolamines
DIABMDFLTMPBKW-IFCYSOGYSA-N	CCCCCCCCCC/C=C\CCCCCCCCCC(=O)OC[C@H](COP(=O)(O)OCCN)OC(=O)CCCCC/C=C\C/C=C\C/C=C\C/C=C\CCCCC	[(2R)-3-[2-aminoethoxy(hydroxy)phosphoryl]oxy-2-[(7Z,10Z,13Z,16Z)-docosa-7,10,13,16-tetraenoyl]oxypropyl] (Z)-docos-11-enoate	PE(44:5)	26769129	Endo	LC-MS	positive	no impact	Organic compounds	Lipids and lipid-like molecules	Glycerophospholipids	Glycerophosphoethanolamines	Phosphatidylethanolamines
WEHMGSDVHYNINH-GEXNIIJGSA-N	CCCCCCCC/C=C\C/C=C\C/C=C\CCCC(=O)OC[C@H](COP(=O)(O)OCCN)OC(=O)CCCCCC/C=C\C/C=C\C/C=C\CCCCC	[(2R)-3-[2-aminoethoxy(hydroxy)phosphoryl]oxy-2-[(8Z,11Z,14Z)-icosa-8,11,14-trienoyl]oxypropyl] (5Z,8Z,11Z)-icosa-5,8,11-trienoate	PE(40:6)	26769129	Endo	LC-MS	positive	no impact	Organic compounds	Lipids and lipid-like molecules	Glycerophospholipids	Glycerophosphoethanolamines	Phosphatidylethanolamines
WFBRJPIZZIAWPB-QRLPBIBMSA-N	CCCCC/C=C\C/C=C\C/C=C\CCCCCCC(=O)O[C@H](COC(=O)CCCCC/C=C\C/C=C\C/C=C\C/C=C\CCCCC)COP(=O)(O)OCCN	[(2R)-3-[2-aminoethoxy(hydroxy)phosphoryl]oxy-2-[(8Z,11Z,14Z)-icosa-8,11,14-trienoyl]oxypropyl] (7Z,10Z,13Z,16Z)-docosa-7,10,13,16-tetraenoate	PE(42:7)	26769129	Endo	LC-MS	positive	no impact	Organic compounds	Lipids and lipid-like molecules	Glycerophospholipids	Glycerophosphoethanolamines	Phosphatidylethanolamines
NRYVZJFQGUSOJJ-JARVCMLLSA-N	CCCCCCCCCCCCCCCCCCCC(=O)OC[C@H](COP(=O)(O)OCCN)OC(=O)CCCCCC/C=C\C/C=C\C/C=C\CCCCC	[(2R)-3-[2-aminoethoxy(hydroxy)phosphoryl]oxy-2-[(8Z,11Z,14Z)-icosa-8,11,14-trienoyl]oxypropyl] icosanoate	PE(40:3)	26769129	Endo	LC-MS	positive	no impact	Organic compounds	Lipids and lipid-like molecules	Glycerophospholipids	Glycerophosphoethanolamines	Phosphatidylethanolamines
YYHUXUNVARRBKU-AFHWQMSISA-N	CCCCCCCCCCCCCCCCCCCC(=O)OC[C@H](COP(=O)(O)OCCN)OC(=O)CCCCCCCCCCC/C=C\CCCC	[(2R)-3-[2-aminoethoxy(hydroxy)phosphoryl]oxy-2-[(Z)-octadec-13-enoyl]oxypropyl] icosanoate	PE(38:1)	26769129	Endo	LC-MS	positive	no impact	Organic compounds	Lipids and lipid-like molecules	Glycerophospholipids	Glycerophosphoethanolamines	Phosphatidylethanolamines
ZAYQPOSZZVHQAK-AZRNAUBQSA-N	CCCCCCCCCCCCCCCCCCCCCC(=O)OC[C@H](COP(=O)(O)OCCN)O/C=C\CCCCCCCCCCCCCCCC	[(2R)-3-[2-aminoethoxy(hydroxy)phosphoryl]oxy-2-[(Z)-octadec-1-enoxy]propyl] docosanoate	PE(40:0)	26769129	Endo	LC-MS	positive	no impact	Organic compounds	Lipids and lipid-like molecules	Glycerophospholipids	Glycerophosphoethanolamines	Glycerophosphoethanolamines
LVQLPAUEAJEJDJ-SUCXLRAGSA-N	CCCCCCCCCCCCCCCCCCCCCCCC(=O)OC[C@H](COP(=O)(O)OCCN)O/C=C\CCCCCCCCCCCCCCCC	[(2R)-3-[2-aminoethoxy(hydroxy)phosphoryl]oxy-2-[(Z)-octadec-1-enoxy]propyl] tetracosanoate	PE(42:0)	26769129	Endo	LC-MS	positive	no impact	Organic compounds	Lipids and lipid-like molecules	Glycerophospholipids	Glycerophosphoethanolamines	Glycerophosphoethanolamines
KKYHRRVXUVMRJB-QPLOXXCYSA-N	CCCCCCCCCCCCCC(=O)OC[C@H](COP(=O)(O)OCCN)OC(=O)CCCCCCC/C=C\CCCC	[(2R)-3-[2-aminoethoxy(hydroxy)phosphoryl]oxy-2-[(Z)-tetradec-9-enoyl]oxypropyl] tetradecanoate	PE(28:1)	26769129	Endo	LC-MS	positive	no impact	Organic compounds	Lipids and lipid-like molecules	Glycerophospholipids	Glycerophosphoethanolamines	Phosphatidylethanolamines
DUQDVNACTOXOJA-KTKXOIIHSA-N	CCCCCCCCCCCCCCCC(=O)O[C@H](COC(=O)CCC/C=C\C/C=C\C/C=C\C/C=C\CCCCC)COP(=O)(O)OCCN	[(2R)-3-[2-aminoethoxy(hydroxy)phosphoryl]oxy-2-hexadecanoyloxypropyl] (5Z,8Z,11Z,14Z)-icosa-5,8,11,14-tetraenoate	PE(36:4)	26769129	Endo	LC-MS	positive	no impact	Organic compounds	Lipids and lipid-like molecules	Glycerophospholipids	Glycerophosphoethanolamines	Phosphatidylethanolamines
SLKDGVPOSSLUAI-PGUFJCEWSA-N	CCCCCCCCCCCCCCCC(=O)OC[C@H](COP(=O)(O)OCCN)OC(=O)CCCCCCCCCCCCCCC	[(2R)-3-[2-aminoethoxy(hydroxy)phosphoryl]oxy-2-hexadecanoyloxypropyl] hexadecanoate	PE(32:0)	26769129	Endo	LC-MS	positive	no impact	Organic compounds	Lipids and lipid-like molecules	Glycerophospholipids	Glycerophosphoethanolamines	Phosphatidylethanolamines
ROPRRXYVXLDXQO-XSQXPFHXSA-N	CCCCC/C=C\C/C=C\C/C=C\C/C=C\CCCC(=O)OC[C@H](COP(=O)(O)OCCN)O	[(2R)-3-[2-aminoethoxy(hydroxy)phosphoryl]oxy-2-hydroxypropyl] (5Z,8Z,11Z,14Z)-icosa-5,8,11,14-tetraenoate	LysoPE(20:4)	26769129	Endo	LC-MS	Negative	no impact	Organic compounds	Lipids and lipid-like molecules	Glycerophospholipids	Glycerophosphoethanolamines	Lysophosphatidylethanolamines
UOCKWCJPKZTDEK-RGSQNDLGSA-N	CC/C=C\C/C=C\C/C=C\C/C=C\C/C=C\C/C=C\CCCCC(=O)OC[C@H](COP(=O)(O)OCCN)O	[(2R)-3-[2-aminoethoxy(hydroxy)phosphoryl]oxy-2-hydroxypropyl] (6Z,9Z,12Z,15Z,18Z,21Z)-tetracosa-6,9,12,15,18,21-hexaenoate	LysoPE(24:6)	26769129	Endo	LC-MS	Negative	no impact	Organic compounds	Lipids and lipid-like molecules	Glycerophospholipids	Glycerophosphoethanolamines	Lysophosphatidylethanolamines
NJHKGJJIKOCCMZ-QAAQIQKESA-N	CCCCC/C=C/C/C=C/C/C=C/C/C=C/CCCCCC(=O)OC[C@H](COP(=O)(O)OCCN)O	[(2R)-3-[2-aminoethoxy(hydroxy)phosphoryl]oxy-2-hydroxypropyl] (7E,10E,13E,16E)-docosa-7,10,13,16-tetraenoate	LysoPE(22:4)	26769129	Endo	LC-MS	Negative	no impact	Organic compounds	Lipids and lipid-like molecules	Glycerophospholipids	Glycerophosphoethanolamines	Lysophosphatidylethanolamines
XHNHVLOJRORARF-ZMXFDXOUSA-N	CCCCCCCC/C=C/CCCCCCCCCCCC(=O)OC[C@H](COP(=O)(O)OCCN)O	[(2R)-3-[2-aminoethoxy(hydroxy)phosphoryl]oxy-2-hydroxypropyl] (E)-docos-13-enoate	LysoPE(22:1)	26769129	Endo	LC-MS	positive	no impact	Organic compounds	Lipids and lipid-like molecules	Glycerophospholipids	Glycerophosphoethanolamines	Lysophosphatidylethanolamines
NCPDMAXNVQCUIZ-AXJYFYFYSA-N	CCCCCCCC/C=C/CCCCCCCCCCCCCC(=O)OC[C@H](COP(=O)(O)OCCN)O	[(2R)-3-[2-aminoethoxy(hydroxy)phosphoryl]oxy-2-hydroxypropyl] (E)-tetracos-15-enoate	LysoPE(24:1)	26769129	Endo	LC-MS	positive	no impact	Organic compounds	Lipids and lipid-like molecules	Glycerophospholipids	Glycerophosphoethanolamines	Lysophosphatidylethanolamines
JEAGLCKGAKACCE-OPSAWKISSA-N	CCCCCCCC/C=C\CCCCCCCCCC(=O)OC[C@H](COP(=O)(O)OCCN)O	[(2R)-3-[2-aminoethoxy(hydroxy)phosphoryl]oxy-2-hydroxypropyl] (Z)-icos-11-enoate	LysoPE(20:1)	26769129	Endo	LC-MS	Negative	no impact	Organic compounds	Lipids and lipid-like molecules	Glycerophospholipids	Glycerophosphoethanolamines	Lysophosphatidylethanolamines
WAYKKNOEMJFLDI-KOIKXXGWSA-N	CCCCCC/C=C\CCCCCCCCCC(=O)OC[C@H](COP(=O)(O)OCCN)O	[(2R)-3-[2-aminoethoxy(hydroxy)phosphoryl]oxy-2-hydroxypropyl] (Z)-octadec-11-enoate	LysoPE(18:1)	26769129	Endo	LC-MS	none	no impact	Organic compounds	Lipids and lipid-like molecules	Glycerophospholipids	Glycerophosphoethanolamines	Lysophosphatidylethanolamines
NYSQCLMCGRAJJQ-AREMUKBSSA-N	CCCCCCCCCCCCCCCCCCCCCC(=O)OC[C@H](COP(=O)(O)OCCN)O	[(2R)-3-[2-aminoethoxy(hydroxy)phosphoryl]oxy-2-hydroxypropyl] docosanoate	LysoPE(22:0)	26769129	Endo	LC-MS	positive	no impact	Organic compounds	Lipids and lipid-like molecules	Glycerophospholipids	Glycerophosphoethanolamines	Lysophosphatidylethanolamines
HEQMDGOBDIGJOC-XMMPIXPASA-N	CCCCCCCCCCCCCCCCCCCC(=O)OC[C@H](COP(=O)(O)OCCN)O	[(2R)-3-[2-aminoethoxy(hydroxy)phosphoryl]oxy-2-hydroxypropyl] icosanoate	LysoPE(20:0)	26769129	Endo	LC-MS	none	no impact	Organic compounds	Lipids and lipid-like molecules	Glycerophospholipids	Glycerophosphoethanolamines	Lysophosphatidylethanolamines
OQWZPIYVNUSNLG-KQKHHBPSSA-N	CCCCCCCCCCCCCC(=O)O[C@H](COC(=O)CCC/C=C\C/C=C\C/C=C\C/C=C\C/C=C\CC)COP(=O)(O)OCCN	[(2R)-3-[2-aminoethoxy(hydroxy)phosphoryl]oxy-2-tetradecanoyloxypropyl] (5Z,8Z,11Z,14Z,17Z)-icosa-5,8,11,14,17-pentaenoate	PE(34:5)	26769129	Endo	LC-MS	positive	no impact	Organic compounds	Lipids and lipid-like molecules	Glycerophospholipids	Glycerophosphoethanolamines	Phosphatidylethanolamines
BKBDQKWNZFNSMN-LDLOPFEMSA-N	CCCCCCCCCCCCCCCCCCCCCC(=O)OC[C@H](COP(=O)(O)OCCN)OC(=O)CCCCCCCCCCCCC	[(2R)-3-[2-aminoethoxy(hydroxy)phosphoryl]oxy-2-tetradecanoyloxypropyl] docosanoate	PE(36:0)	26769129	Endo	LC-MS	positive	no impact	Organic compounds	Lipids and lipid-like molecules	Glycerophospholipids	Glycerophosphoethanolamines	Phosphatidylethanolamines
PSPQZPIQLHRXPT-WTUXIZTGSA-N	CCCCC/C=C\C/C=C\CCCCCCCCCC(=O)OC[C@H](COP(=O)(O)OC1C([C@@H](C(C(C1O)O)O)O)O)OC(=O)CCCC/C=C\C/C=C\C/C=C\CCCCC	[(2R)-3-[hydroxy-[(5R)-2,3,4,5,6-pentahydroxycyclohexyl]oxyphosphoryl]oxy-2-[(6Z,9Z,12Z)-octadeca-6,9,12-trienoyl]oxypropyl] (11Z,14Z)-icosa-11,14-dienoate	PI(38:5)	26769129	Endo	LC-MS	Negative	no impact	Organic compounds	Lipids and lipid-like molecules	Glycerophospholipids	Glycerophosphoinositols	Phosphatidylinositols
OOXNKNWJYSZSBM-WECTVZTJSA-N	CCCCCCCCCCCCCCCCCCCCCC(=O)OC[C@H](COP(=O)([O-])OCC[N+](C)(C)C)OC(=O)CCC/C=C\C/C=C\C/C=C\C/C=C\C/C=C\CC	[(2R)-3-docosanoyloxy-2-[(5Z,8Z,11Z,14Z,17Z)-icosa-5,8,11,14,17-pentaenoyl]oxypropyl] 2-(trimethylazaniumyl)ethyl phosphate	PC(42:5)	26769129	Endo	LC-MS	positive	no impact	Organic compounds	Lipids and lipid-like molecules	Glycerophospholipids	Glycerophosphocholines	Phosphatidylcholines
CAHVTALBVQRUQD-QSSZNQGRSA-N	CCCCCCCCCCCCCCCCCCCCCC(=O)OC[C@H](COP(=O)([O-])OCC[N+](C)(C)C)OC(=O)CCCCCC/C=C\C/C=C\C/C=C\CCCCC	[(2R)-3-docosanoyloxy-2-[(8Z,11Z,14Z)-icosa-8,11,14-trienoyl]oxypropyl] 2-(trimethylazaniumyl)ethyl phosphate	PC(42:3)	26769129	Endo	LC-MS	positive	no impact	Organic compounds	Lipids and lipid-like molecules	Glycerophospholipids	Glycerophosphocholines	Phosphatidylcholines
UIINDYGXBHJQHX-GDLZYMKVSA-N	CCCCCCCCCCCCCCCCCCCCCC(=O)OC[C@H](COP(=O)([O-])OCC[N+](C)(C)C)O	[(2R)-3-docosanoyloxy-2-hydroxypropyl] 2-(trimethylazaniumyl)ethyl phosphate	LysoPC(22:0)	26769129	Endo	LC-MS	positive	no impact	Organic compounds	Lipids and lipid-like molecules	Glycerophospholipids	Glycerophosphocholines	Lysophosphatidylcholines
DOCIRLXCRUUKNO-ONPCFBRKSA-N	CCCCCCCCCCCC(=O)OC[C@H](COC(=O)CCCCCCCCCCC/C=C\C/C=C\CCCCC)OC(=O)CCCC/C=C\C/C=C\C/C=C\CCCCC	[(2R)-3-dodecanoyloxy-2-[(6Z,9Z,12Z)-octadeca-6,9,12-trienoyl]oxypropyl] (13Z,16Z)-docosa-13,16-dienoate	TG(52:5)	26769129	Endo	LC-MS	positive	no impact	Organic compounds	Lipids and lipid-like molecules	Glycerolipids	Triradylcglycerols	Triacylglycerols
PDGOLKAEDLHSMF-ZEWHCMASSA-N	CCCCCCCCCCCC(=O)OC[C@H](COC(=O)CCCCCC/C=C\C/C=C\C/C=C\CCCCC)OC(=O)CCCC/C=C\C/C=C\C/C=C\CCCCC	[(2R)-3-dodecanoyloxy-2-[(6Z,9Z,12Z)-octadeca-6,9,12-trienoyl]oxypropyl] (8Z,11Z,14Z)-icosa-8,11,14-trienoate	TG(50:6)	26769129	Endo	LC-MS	positive	no impact	Organic compounds	Lipids and lipid-like molecules	Glycerolipids	Triradylcglycerols	Triacylglycerols
RFHSOKOVHMEMLA-JCMJOHBISA-N	CCCCCCCCCCCC(=O)OC[C@H](COC(=O)CCCCCCC/C=C\CCCCCCC)OC(=O)CCCCCCC/C=C\CCCCCCC	[(2R)-3-dodecanoyloxy-2-[(Z)-heptadec-9-enoyl]oxypropyl] (Z)-heptadec-9-enoate	TG(46:2)	26769129	Endo	LC-MS	positive	no impact	Organic compounds	Lipids and lipid-like molecules	Glycerolipids	Triradylcglycerols	Triacylglycerols
ITKPTVCPGKAUSR-IWSWCIDJSA-N	CCCCCCCCCCCC(=O)OC[C@H](COC(=O)CCCCCCCCC/C=C\CCCCCCCC)OC(=O)CCCCCCCCC/C=C\CCCCCCCC	[(2R)-3-dodecanoyloxy-2-[(Z)-icos-11-enoyl]oxypropyl] (Z)-icos-11-enoate	TG(52:2)	26769129	Endo	LC-MS	positive	no impact	Organic compounds	Lipids and lipid-like molecules	Glycerolipids	Triradylcglycerols	Triacylglycerols
RCLLEISBTGAVOK-IEUBZPOASA-N	CCCCCCCCCCCC(=O)OC[C@H](COC(=O)CC/C=C\C/C=C\C/C=C\C/C=C\C/C=C\C/C=C\CC)OC(=O)CCCCCCC/C=C\CCCCCCCC	[(2R)-3-dodecanoyloxy-2-[(Z)-octadec-9-enoyl]oxypropyl] (4Z,7Z,10Z,13Z,16Z,19Z)-docosa-4,7,10,13,16,19-hexaenoate	TG(52:7)	26769129	Endo	LC-MS	positive	no impact	Organic compounds	Lipids and lipid-like molecules	Glycerolipids	Triradylcglycerols	Triacylglycerols
GSVBJPGBVCIYAF-ZNALLORLSA-N	CCCCCCCCCCCC(=O)OC[C@H](COC(=O)CCC/C=C\C/C=C\C/C=C\C/C=C\CCCCC)OC(=O)CCCCCCC/C=C\CCCCCCCC	[(2R)-3-dodecanoyloxy-2-[(Z)-octadec-9-enoyl]oxypropyl] (5Z,8Z,11Z,14Z)-icosa-5,8,11,14-tetraenoate	TG(50:5)	26769129	Endo	LC-MS	positive	no impact	Organic compounds	Lipids and lipid-like molecules	Glycerolipids	Triradylcglycerols	Triacylglycerols
SJWUGKDDADDDHD-BIUCBCRNSA-N	CCCCCCCCCCCC(=O)OC[C@H](COC(=O)CCCCCCC/C=C\CCCCCCCC)OC(=O)CCCCCCC/C=C\CCCCCCCC	[(2R)-3-dodecanoyloxy-2-[(Z)-octadec-9-enoyl]oxypropyl] (Z)-octadec-9-enoate	TG(48:2)	26769129	Endo	LC-MS	positive	no impact	Organic compounds	Lipids and lipid-like molecules	Glycerolipids	Triradylcglycerols	Triacylglycerols
LPUZRKCOBURCPA-UAIAYBLDSA-N	CCCCCCCCCCCC(=O)OC[C@H](COP(=O)([O-])OCC[N+](C)(C)C)OC(=O)CCCCCCC/C=C\CCCCCCCC	[(2R)-3-dodecanoyloxy-2-[(Z)-octadec-9-enoyl]oxypropyl] 2-(trimethylazaniumyl)ethyl phosphate	PC(30:1)	26769129	Endo	LC-MS	positive	no impact	Organic compounds	Lipids and lipid-like molecules	Glycerophospholipids	Glycerophosphocholines	Phosphatidylcholines
YLQQLZOJRAJYEL-QSCHNALKSA-N	CCCCCCCCCCCCCCCCCC(=O)OC[C@@H](COC(=O)CCCCCCCCCCC)OC(=O)CCCCCCCCCCCCCCCCC	[(2R)-3-dodecanoyloxy-2-octadecanoyloxypropyl] octadecanoate	TG(48:0)	26769129	Endo	LC-MS	positive	no impact	Organic compounds	Lipids and lipid-like molecules	Glycerolipids	Triradylcglycerols	Triacylglycerols
JVLMQIOBAJFKGA-IGHGRRDISA-N	CCCCCCCCCCCCCCCCCC(=O)OC[C@@H](COC(=O)CCCCCCCCCCCCCCCC)OC(=O)CCCCCCC/C=C\CCCCCCC	[(2R)-3-heptadecanoyloxy-2-[(Z)-heptadec-9-enoyl]oxypropyl] octadecanoate	TG(52:1)	26769129	Endo	LC-MS	positive	no impact	Organic compounds	Lipids and lipid-like molecules	Glycerolipids	Triradylcglycerols	Triacylglycerols
YTOAPAUFDPDITM-HUESYALOSA-N	CCCCCCCCCCCCCCCCCCC(=O)O[C@H](COC(=O)CCCCCCCCCCCCCCCC)COP(=O)([O-])OCC[N+](C)(C)C	[(2R)-3-heptadecanoyloxy-2-nonadecanoyloxypropyl] 2-(trimethylazaniumyl)ethyl phosphate	PC(36:0)	26769129	Endo	LC-MS	positive	no impact	Organic compounds	Lipids and lipid-like molecules	Glycerophospholipids	Glycerophosphocholines	Phosphatidylcholines
YGSFEJUVADRURR-JGCGQSQUSA-N	CCCCCCCCCCCCCCCCC(=O)OC[C@H](COP(=O)([O-])OCC[N+](C)(C)C)OC(=O)CCCCCCCC	[(2R)-3-heptadecanoyloxy-2-nonanoyloxypropyl] 2-(trimethylazaniumyl)ethyl phosphate	PC(26:0)	26769129	Endo	LC-MS	positive	no impact	Organic compounds	Lipids and lipid-like molecules	Glycerophospholipids	Glycerophosphocholines	Phosphatidylcholines
LKFKLNVRGGOAKP-DNXKSYMJSA-N	CCCCCCCCCCCCCCCC(=O)OC[C@H](COC(=O)CCCCC/C=C\C/C=C\C/C=C\C/C=C\C/C=C\CC)OC(=O)CCC/C=C\C/C=C\C/C=C\C/C=C\C/C=C\CC	[(2R)-3-hexadecanoyloxy-2-[(5Z,8Z,11Z,14Z,17Z)-icosa-5,8,11,14,17-pentaenoyl]oxypropyl] (7Z,10Z,13Z,16Z,19Z)-docosa-7,10,13,16,19-pentaenoate	TG(58:10)	26769129	Endo	LC-MS	positive	no impact	Organic compounds	Lipids and lipid-like molecules	Glycerolipids	Triradylcglycerols	Triacylglycerols
YDLMJZSTLSUHCN-KBDNTJOASA-N	CCCCCCCCCCCCCCCCCCCCCC(=O)OC[C@@H](COC(=O)CCCCCCCCCCCCCCC)OC(=O)CCC/C=C\C/C=C\C/C=C\C/C=C\C/C=C\CC	[(2R)-3-hexadecanoyloxy-2-[(5Z,8Z,11Z,14Z,17Z)-icosa-5,8,11,14,17-pentaenoyl]oxypropyl] docosanoate	TG(58:5)	26769129	Endo	LC-MS	positive	no impact	Organic compounds	Lipids and lipid-like molecules	Glycerolipids	Triradylcglycerols	Triacylglycerols
HYSYCEDTDHZXNR-LPWSJWGQSA-N	CCCCCCCCCCCCCCCC(=O)OC[C@H](COP(=O)([O-])OCC[N+](C)(C)C)OC(=O)CCCCCCC/C=C\C=C\C=C\C=C/CC	[(2R)-3-hexadecanoyloxy-2-[(9Z,11E,13E,15Z)-octadeca-9,11,13,15-tetraenoyl]oxypropyl] 2-(trimethylazaniumyl)ethyl phosphate	PC(34:4)	26769129	Endo	LC-MS	positive	no impact	Organic compounds	Lipids and lipid-like molecules	Glycerophospholipids	Glycerophosphocholines	Phosphatidylcholines
JLPULHDHAOZNQI-ZTIMHPMXSA-N	CCCCCCCCCCCCCCCC(=O)OC[C@H](COP(=O)([O-])OCC[N+](C)(C)C)OC(=O)CCCCCCC/C=C\C/C=C\CCCCC	[(2R)-3-hexadecanoyloxy-2-[(9Z,12Z)-octadeca-9,12-dienoyl]oxypropyl] 2-(trimethylazaniumyl)ethyl phosphate	PC(34:2)	26769129	Endo	LC-MS	positive	no impact	Organic compounds	Lipids and lipid-like molecules	Glycerophospholipids	Glycerophosphocholines	Phosphatidylcholines
MCPILZBPECLRSD-UTCGWUDHSA-N	CCCCCCCCCCCCCCCC(=O)OC[C@H](COC(=O)CCCCCCC/C=C\CCCCCCCCC)OC(=O)CCCCCCC/C=C\CCCCCCCCC	[(2R)-3-hexadecanoyloxy-2-[(Z)-nonadec-9-enoyl]oxypropyl] (Z)-nonadec-9-enoate	TG(54:2)	26769129	Endo	LC-MS	positive	no impact	Organic compounds	Lipids and lipid-like molecules	Glycerolipids	Triradylcglycerols	Triacylglycerols
WTJKGGKOPKCXLL-VYOBOKEXSA-N	CCCCCCCCCCCCCCCC(=O)OC[C@H](COP(=O)([O-])OCC[N+](C)(C)C)OC(=O)CCCCCCC/C=C\CCCCCCCC	[(2R)-3-hexadecanoyloxy-2-[(Z)-octadec-9-enoyl]oxypropyl] 2-(trimethylazaniumyl)ethyl phosphate	PC(34:1)	26769129	Endo	LC-MS	positive	no impact	Organic compounds	Lipids and lipid-like molecules	Glycerophospholipids	Glycerophosphocholines	Phosphatidylcholines
ASWBNKHCZGQVJV-HSZRJFAPSA-N	CCCCCCCCCCCCCCCC(=O)OC[C@H](COP(=O)([O-])OCC[N+](C)(C)C)O	[(2R)-3-hexadecanoyloxy-2-hydroxypropyl] 2-(trimethylazaniumyl)ethyl phosphate	LysoPC 16:0	26769129	Endo	LC-MS	positive	no impact	Organic compounds	Lipids and lipid-like molecules	Glycerophospholipids	Glycerophosphocholines	Lysophosphatidylcholines
MFEMOOPQEUDGEA-DUMYIJDUSA-N	CCCCCCCCCCCCCCCCCCCC(=O)O[C@H](COC(=O)CCCCCCCCCCCCCCC)COC(=O)CC/C=C\C/C=C\C/C=C\C/C=C\C/C=C\C/C=C\CC	[(2R)-3-hexadecanoyloxy-2-icosanoyloxypropyl] (4Z,7Z,10Z,13Z,16Z,19Z)-docosa-4,7,10,13,16,19-hexaenoate	TG(58:6)	26769129	Endo	LC-MS	positive	no impact	Organic compounds	Lipids and lipid-like molecules	Glycerolipids	Triradylcglycerols	Triacylglycerols
GYLKERXWUFQVJQ-VGURBHAXSA-N	CCCCCCCCCCCCCCCCCCCC(=O)OC[C@H](COP(=O)([O-])OCC[N+](C)(C)C)OC(=O)CCCCCCCCCCC/C=C\CCCCCC	[(2R)-3-icosanoyloxy-2-[(Z)-icos-13-enoyl]oxypropyl] 2-(trimethylazaniumyl)ethyl phosphate	PC(40:1)	26769129	Endo	LC-MS	positive	no impact	Organic compounds	Lipids and lipid-like molecules	Glycerophospholipids	Glycerophosphocholines	Phosphatidylcholines
OFANTJYXLPWOPY-XCVHKCEHSA-N	CCCCCCCCCCCCCCCCCC(=O)OC[C@H](COC(=O)CCC/C=C\C/C=C\C/C=C\C/C=C\C/C=C\CC)OC(=O)CCCC/C=C\C/C=C\C/C=C\CCCCC	[(2R)-3-octadecanoyloxy-2-[(6Z,9Z,12Z)-octadeca-6,9,12-trienoyl]oxypropyl] (5Z,8Z,11Z,14Z,17Z)-icosa-5,8,11,14,17-pentaenoate	TG(56:8)	26769129	Endo	LC-MS	positive	no impact	Organic compounds	Lipids and lipid-like molecules	Glycerolipids	Triradylcglycerols	Triacylglycerols
ATHVAWFAEPLPPQ-VRDBWYNSSA-N	CCCCCCCCCCCCCCCCCC(=O)OC[C@H](COP(=O)([O-])OCC[N+](C)(C)C)OC(=O)CCCCCCC/C=C\CCCCCCCC	[(2R)-3-octadecanoyloxy-2-[(Z)-octadec-9-enoyl]oxypropyl] 2-(trimethylazaniumyl)ethyl phosphate	PC(36:1)	26769129	Endo	LC-MS	positive	no impact	Organic compounds	Lipids and lipid-like molecules	Glycerophospholipids	Glycerophosphocholines	Phosphatidylcholines
LFTYTUAZOPRMMI-CFRASDGPSA-N	CC(=O)N[C@@H]1[C@H]([C@@H]([C@H](O[C@@H]1OP(=O)(O)OP(=O)(O)OC[C@@H]2[C@H]([C@H]([C@@H](O2)N3C=CC(=O)NC3=O)O)O)CO)O)O	[(2R,3R,4R,5S,6R)-3-acetamido-4,5-dihydroxy-6-(hydroxymethyl)oxan-2-yl] [[(2R,3S,4R,5R)-5-(2,4-dioxopyrimidin-1-yl)-3,4-dihydroxyoxolan-2-yl]methoxy-hydroxyphosphoryl] hydrogen phosphate	UDP-N-acetylglucosamine	26769129	Endo	LC-MS	Negative	no impact	Organic compounds	Nucleosides, nucleotides, and analogues	Pyrimidine nucleotides	Pyrimidine nucleotide sugars	Pyrimidine nucleotide sugars
PQGCEDQWHSBAJP-TXICZTDVSA-N	C([C@@H]1[C@H]([C@H]([C@H](O1)OP(=O)(O)OP(=O)(O)O)O)O)OP(=O)(O)O	[(2R,3R,4S,5R)-3,4-dihydroxy-5-(phosphonooxymethyl)oxolan-2-yl] phosphono hydrogen phosphate	Phosphoribosyl pyrophosphate	26769129	Endo	LC-MS	positive	no impact	Organic compounds	Organic oxygen compounds	Organooxygen compounds	Carbohydrates and carbohydrate conjugates	Monosaccharides
DJJCXFVJDGTHFX-XVFCMESISA-N	C1=CN(C(=O)NC1=O)[C@H]2[C@@H]([C@@H]([C@H](O2)COP(=O)(O)O)O)O	[(2R,3S,4R,5R)-5-(2,4-dioxopyrimidin-1-yl)-3,4-dihydroxyoxolan-2-yl]methyl dihydrogen phosphate	UMP	26769129	Endo	LC-MS	Negative	no impact	Organic compounds	Nucleosides, nucleotides, and analogues	Pyrimidine nucleotides	Pyrimidine ribonucleotides	Pyrimidine ribonucleoside monophosphates
XCCTYIAWTASOJW-XVFCMESISA-N	C1=CN(C(=O)NC1=O)[C@H]2[C@@H]([C@@H]([C@H](O2)COP(=O)(O)OP(=O)(O)O)O)O	[(2R,3S,4R,5R)-5-(2,4-dioxopyrimidin-1-yl)-3,4-dihydroxyoxolan-2-yl]methyl phosphono hydrogen phosphate	UDP	26769129	Endo	LC-MS	none	no impact	Organic compounds	Nucleosides, nucleotides, and analogues	Pyrimidine nucleotides	Pyrimidine ribonucleotides	Pyrimidine ribonucleoside diphosphates
QGWNDRXFNXRZMB-UUOKFMHZSA-N	C1=NC2=C(N1[C@H]3[C@@H]([C@@H]([C@H](O3)COP(=O)(O)OP(=O)(O)O)O)O)NC(=NC2=O)N	[(2R,3S,4R,5R)-5-(2-amino-6-oxo-3H-purin-9-yl)-3,4-dihydroxyoxolan-2-yl]methyl phosphono hydrogen phosphate	GDP	26769129	Endo	LC-MS	positive	no impact	Organic compounds	Nucleosides, nucleotides, and analogues	Purine nucleotides	Purine ribonucleotides	Purine ribonucleoside diphosphates
DAYLJWODMCOQEW-TURQNECASA-N	C1=CC(=C[N+](=C1)[C@H]2[C@@H]([C@@H]([C@H](O2)COP(=O)(O)[O-])O)O)C(=O)N	[(2R,3S,4R,5R)-5-(3-carbamoylpyridin-1-ium-1-yl)-3,4-dihydroxyoxolan-2-yl]methyl hydrogen phosphate	Nicotinamide D-ribonucleotide	26769129	Endo	LC-MS	positive	no impact	Organic compounds	Nucleosides, nucleotides, and analogues	Pyridine nucleotides	Nicotinamide nucleotides	Nicotinamide nucleotides
IERHLVCPSMICTF-XVFCMESISA-L	C1=CN(C(=O)N=C1N)[C@H]2[C@@H]([C@@H]([C@H](O2)COP(=O)([O-])[O-])O)O	[(2R,3S,4R,5R)-5-(4-amino-2-oxopyrimidin-1-yl)-3,4-dihydroxyoxolan-2-yl]methyl phosphate	CMP	26769129	Endo	LC-MS	positive	no impact	Organic compounds	Nucleosides, nucleotides, and analogues	Pyrimidine nucleotides	Pyrimidine ribonucleotides	Pyrimidine ribonucleoside monophosphates
UDMBCSSLTHHNCD-KQYNXXCUSA-N	C1=NC(=C2C(=N1)N(C=N2)[C@H]3[C@@H]([C@@H]([C@H](O3)COP(=O)(O)O)O)O)N	[(2R,3S,4R,5R)-5-(6-aminopurin-9-yl)-3,4-dihydroxyoxolan-2-yl]methyl dihydrogen phosphate	AMP	26769129	Endo	LC-MS	none	no impact	Organic compounds	Nucleosides, nucleotides, and analogues	Purine nucleotides	Purine ribonucleotides	Purine ribonucleoside monophosphates
XTWYTFMLZFPYCI-KQYNXXCUSA-N	C1=NC(=C2C(=N1)N(C=N2)[C@H]3[C@@H]([C@@H]([C@H](O3)COP(=O)(O)OP(=O)(O)O)O)O)N	[(2R,3S,4R,5R)-5-(6-aminopurin-9-yl)-3,4-dihydroxyoxolan-2-yl]methyl phosphono hydrogen phosphate	ADP	26769129	Endo	LC-MS	none	no impact	Organic compounds	Nucleosides, nucleotides, and analogues	Purine nucleotides	Purine ribonucleotides	Purine ribonucleoside diphosphates
FVTCRASFADXXNN-SCRDCRAPSA-N	CC1=CC2=C(C=C1C)N(C3=NC(=O)NC(=O)C3=N2)C[C@@H]([C@@H]([C@@H](COP(=O)(O)O)O)O)O	[(2R,3S,4S)-5-(7,8-dimethyl-2,4-dioxobenzo[g]pteridin-10-yl)-2,3,4-trihydroxypentyl] dihydrogen phosphate	FMN	26769129	Endo	LC-MS	none	no impact	Organic compounds	Nucleosides, nucleotides, and analogues	Flavin nucleotides	Flavin nucleotides	Flavin nucleotides
BZRVDTDUKMXTCU-QZEPCWIRSA-N	CCCCCCCCCCCCCCCCCCCCCC(=O)O[C@@H](CO)COC(=O)CCCCCCC/C=C\CCCCCC	[(2S)-1-[(Z)-hexadec-9-enoyl]oxy-3-hydroxypropan-2-yl] docosanoate	DG(38:1)	26769129	Endo	LC-MS	positive	no impact	Organic compounds	Lipids and lipid-like molecules	Glycerolipids	Diradylglycerols	Diacylglycerols
YEJYLHKQOBOSCP-OZKTZCCCSA-N	CCCCCCCCCCCCCCCC(=O)OC[C@H](CO)OC(=O)CCCCCCC/C=C\CCCCCCCC	[(2S)-1-hexadecanoyloxy-3-hydroxypropan-2-yl] (Z)-octadec-9-enoate	DG(34:1)	26769129	Endo	LC-MS	positive	no impact	Organic compounds	Lipids and lipid-like molecules	Glycerolipids	Diradylglycerols	Diacylglycerols
XSVAKXYZKYCILC-WARPBGNWSA-N	CCCCC/C=C\C/C=C\C/C=C\CCCCC(=O)OC[C@H](CO)OC(=O)CC/C=C\C/C=C\C/C=C\C/C=C\C/C=C\C/C=C\CC	[(2S)-1-hydroxy-3-[(6Z,9Z,12Z)-octadeca-6,9,12-trienoyl]oxypropan-2-yl] (4Z,7Z,10Z,13Z,16Z,19Z)-docosa-4,7,10,13,16,19-hexaenoate	DG(40:9)	26769129	Endo	LC-MS	positive	no impact	Organic compounds	Lipids and lipid-like molecules	Glycerolipids	Diradylglycerols	Diacylglycerols
BMMVKOKTTXXULX-ZMIOHZPPSA-N	CCCCCCCC/C=C\CCCCCCCC(=O)O[C@@H](CO)COC(=O)CCCC/C=C\C/C=C\C/C=C\CCCCC	[(2S)-1-hydroxy-3-[(6Z,9Z,12Z)-octadeca-6,9,12-trienoyl]oxypropan-2-yl] (Z)-octadec-9-enoate	DG(36:4)	26769129	Endo	LC-MS	positive	no impact	Organic compounds	Lipids and lipid-like molecules	Fatty Acyls	Lineolic acids and derivatives	Lineolic acids and derivatives
GEYARLCHXWOFLJ-YAEQCQLYSA-N	CCCCCCCCCCCCCCCCCCCC(=O)O[C@@H](CO)COC(=O)CCCC/C=C\C/C=C\C/C=C\C/C=C\CC	[(2S)-1-hydroxy-3-[(6Z,9Z,12Z,15Z)-octadeca-6,9,12,15-tetraenoyl]oxypropan-2-yl] icosanoate	DG(38:4)	26769129	Endo	LC-MS	positive	no impact	Organic compounds	Lipids and lipid-like molecules	Glycerolipids	Diradylglycerols	Diacylglycerols
KRECEGQUDDMNAQ-MYBRWWDOSA-N	CCCCC/C=C\C/C=C\CCCCCCCC(=O)OC[C@H](CO)OC(=O)CCC/C=C\C/C=C\C/C=C\C/C=C\CCCCC	[(2S)-1-hydroxy-3-[(9Z,12Z)-octadeca-9,12-dienoyl]oxypropan-2-yl] (5Z,8Z,11Z,14Z)-icosa-5,8,11,14-tetraenoate	DG(38:6)	26769129	Endo	LC-MS	positive	no impact	Organic compounds	Lipids and lipid-like molecules	Glycerolipids	Diradylglycerols	Diacylglycerols
GRGDLDNREYVILP-CNWVQWJYSA-N	CCCCC/C=C\C/C=C\CCCCCCCCCC(=O)O[C@@H](CO)COC(=O)CCCCCCC/C=C\C/C=C\C/C=C\CC	[(2S)-1-hydroxy-3-[(9Z,12Z,15Z)-octadeca-9,12,15-trienoyl]oxypropan-2-yl] (11Z,14Z)-icosa-11,14-dienoate	DG(38:5)	26769129	Endo	LC-MS	positive	no impact	Organic compounds	Lipids and lipid-like molecules	Glycerolipids	Diradylglycerols	Diacylglycerols
KYOOZXPNLNVRQD-CVALLSOGSA-N	CCCCCCCCCCCCCCCCCCCC(=O)O[C@@H](CO)COC(=O)CCCCCCC/C=C\C/C=C\C/C=C\CC	[(2S)-1-hydroxy-3-[(9Z,12Z,15Z)-octadeca-9,12,15-trienoyl]oxypropan-2-yl] icosanoate	DG(38:3)	26769129	Endo	LC-MS	positive	no impact	Organic compounds	Lipids and lipid-like molecules	Glycerolipids	Diradylglycerols	Diacylglycerols
ZILMKERHGSKQBG-PNCFOYGISA-N	CCCCCCCC/C=C\CCCCCCCC(=O)OC[C@H](CO)OC(=O)CC/C=C\C/C=C\C/C=C\C/C=C\C/C=C\C/C=C\CC	[(2S)-1-hydroxy-3-[(Z)-octadec-9-enoyl]oxypropan-2-yl] (4Z,7Z,10Z,13Z,16Z,19Z)-docosa-4,7,10,13,16,19-hexaenoate	DG(40:7)	26769129	Endo	LC-MS	positive	no impact	Organic compounds	Lipids and lipid-like molecules	Glycerolipids	Diradylglycerols	Diacylglycerols
XLFXOFMAQPNCDB-IATQTFTGSA-N	CCCCCCCC/C=C\CCCCCCCC(=O)OC[C@H](CO)OC(=O)CCCCC/C=C\C/C=C\C/C=C\C/C=C\CCCCC	[(2S)-1-hydroxy-3-[(Z)-octadec-9-enoyl]oxypropan-2-yl] (7Z,10Z,13Z,16Z)-docosa-7,10,13,16-tetraenoate	DG(40:5)	26769129	Endo	LC-MS	positive	no impact	Organic compounds	Lipids and lipid-like molecules	Glycerolipids	Diradylglycerols	Diacylglycerols
WKXRCUYDMVQYFL-PZJJUGDGSA-N	CCCCCCCCCCCCCCCCCCCC(=O)OC[C@H](CO)OC(=O)CC/C=C\C/C=C\C/C=C\C/C=C\C/C=C\C/C=C\CC	[(2S)-1-hydroxy-3-icosanoyloxypropan-2-yl] (4Z,7Z,10Z,13Z,16Z,19Z)-docosa-4,7,10,13,16,19-hexaenoate	DG(42:6)	26769129	Endo	LC-MS	positive	no impact	Organic compounds	Lipids and lipid-like molecules	Glycerolipids	Diradylglycerols	Diacylglycerols
LBDXVTOFXXDOGH-KXYFHQNYSA-N	CCCCCCCCCCCCCCCCCC(=O)OC[C@H](CO)OC(=O)CC/C=C\C/C=C\C/C=C\C/C=C\C/C=C\C/C=C\CC	[(2S)-1-hydroxy-3-octadecanoyloxypropan-2-yl] (4Z,7Z,10Z,13Z,16Z,19Z)-docosa-4,7,10,13,16,19-hexaenoate	DG(40:6)	26769129	Endo	LC-MS	positive	no impact	Organic compounds	Lipids and lipid-like molecules	Glycerolipids	Diradylglycerols	Diacylglycerols
DFOKQUYXEXANNU-VZTVXBHMSA-N	CCCCCCCCCCCCCC(=O)OC[C@H](CO)OC(=O)CCCCCCCC/C=C\C/C=C\C/C=C\CCCCC	[(2S)-1-hydroxy-3-tetradecanoyloxypropan-2-yl] (10Z,13Z,16Z)-docosa-10,13,16-trienoate	DG(36:3)	26769129	Endo	LC-MS	positive	no impact	Organic compounds	Lipids and lipid-like molecules	Glycerolipids	Diradylglycerols	Diacylglycerols
IOYSFCVWNHOMJU-KAOSVWFWSA-N	CCCCCCCCCCCCCC(=O)OC[C@H](CO)OC(=O)CCCCCCCCCCC/C=C\C/C=C\CCCCC	[(2S)-1-hydroxy-3-tetradecanoyloxypropan-2-yl] (13Z,16Z)-docosa-13,16-dienoate	DG(36:2)	26769129	Endo	LC-MS	positive	no impact	Organic compounds	Lipids and lipid-like molecules	Glycerolipids	Diradylglycerols	Diacylglycerols
UHEJWASONFIROS-YPSHDQQVSA-N	CCCCCCCC/C=C\CCCCCCCCCC(=O)OC[C@@H](COC(=O)CCCCCCC/C=C\C/C=C\CCCCC)OC(=O)CCCCCCC/C=C\C/C=C\CCCCC	[(2S)-2,3-bis[[(9Z,12Z)-octadeca-9,12-dienoyl]oxy]propyl] (Z)-icos-11-enoate	TG(56:5)	26769129	Endo	LC-MS	positive	no impact	Organic compounds	Lipids and lipid-like molecules	Glycerolipids	Triradylcglycerols	Triacylglycerols
QEZWFCZNHWUARW-XQCAQTCHSA-N	CCCCCCCCCCCCCCCCCC(=O)OC[C@@H](COC(=O)CCCCCCC/C=C\CCCCCC)OC(=O)CCCCCCC/C=C\CCCCCC	[(2S)-2,3-bis[[(Z)-hexadec-9-enoyl]oxy]propyl] octadecanoate	TG(50:2)	26769129	Endo	LC-MS	positive	no impact	Organic compounds	Lipids and lipid-like molecules	Glycerolipids	Triradylcglycerols	Triacylglycerols
QXMHHXQBBKDSSL-BAQZNRHJSA-N	CCCCCCCC/C=C\CCCCCCCCCC(=O)OC[C@@H](COC(=O)CCCCCCC/C=C\CCCCCCCC)OC(=O)CCCCCCC/C=C\CCCCCCCC	[(2S)-2,3-bis[[(Z)-octadec-9-enoyl]oxy]propyl] (Z)-icos-11-enoate	TG(56:3)	26769129	Endo	LC-MS	positive	no impact	Organic compounds	Lipids and lipid-like molecules	Glycerolipids	Triradylcglycerols	Triacylglycerols
VQMXWPPYCXTCQE-XLHKIDLMSA-N	CCCCC/C=C\C/C=C\C/C=C\CCCCCCCCC(=O)OC[C@@H](COC(=O)CCCC/C=C\C/C=C\C/C=C\CCCCC)OC(=O)CCC/C=C\C/C=C\C/C=C\C/C=C\C/C=C\CC	[(2S)-2-[(5Z,8Z,11Z,14Z,17Z)-icosa-5,8,11,14,17-pentaenoyl]oxy-3-[(6Z,9Z,12Z)-octadeca-6,9,12-trienoyl]oxypropyl] (10Z,13Z,16Z)-docosa-10,13,16-trienoate	TG(60:11)	26769129	Endo	LC-MS	positive	no impact	Organic compounds	Lipids and lipid-like molecules	Glycerolipids	Triradylcglycerols	Triacylglycerols
VYBQWVJGKOOECP-QAGLMDEISA-N	CCCCCCCCCC/C=C\CCCCCCCCCC(=O)OC[C@@H](COC(=O)CCCCCCC/C=C\C/C=C\C/C=C\CC)OC(=O)CCC/C=C\C/C=C\C/C=C\C/C=C\C/C=C\CC	[(2S)-2-[(5Z,8Z,11Z,14Z,17Z)-icosa-5,8,11,14,17-pentaenoyl]oxy-3-[(9Z,12Z,15Z)-octadeca-9,12,15-trienoyl]oxypropyl] (Z)-docos-11-enoate	TG(60:9)	26769129	Endo	LC-MS	positive	no impact	Organic compounds	Lipids and lipid-like molecules	Glycerolipids	Triradylcglycerols	Triacylglycerols
KGMWBODWUGOVSS-RHWGPBQISA-N	CC/C=C\C/C=C\C/C=C\C/C=C\CCCCC(=O)OC[C@H](COC(=O)CCCCC/C=C\C/C=C\C/C=C\C/C=C\C/C=C\CC)OC(=O)CCCCC/C=C\C/C=C\C/C=C\C/C=C\C/C=C\CC	[(2S)-2-[(7Z,10Z,13Z,16Z,19Z)-docosa-7,10,13,16,19-pentaenoyl]oxy-3-[(6Z,9Z,12Z,15Z)-octadeca-6,9,12,15-tetraenoyl]oxypropyl] (7Z,10Z,13Z,16Z,19Z)-docosa-7,10,13,16,19-pentaenoate	TG(62:14)	26769129	Endo	LC-MS	positive	no impact	Organic compounds	Lipids and lipid-like molecules	Glycerolipids	Triradylcglycerols	Triacylglycerols
RXCBPVDTQJEQCD-CQXXLEAXSA-N	CCCCCCCCCC/C=C\CCCCCCCCCC(=O)OC[C@@H](COC(=O)CCCC/C=C\C/C=C\C/C=C\CCCCC)OC(=O)CCCCCC/C=C\C/C=C\C/C=C\CCCCC	[(2S)-2-[(8Z,11Z,14Z)-icosa-8,11,14-trienoyl]oxy-3-[(6Z,9Z,12Z)-octadeca-6,9,12-trienoyl]oxypropyl] (Z)-docos-11-enoate	TG(60:7)	26769129	Endo	LC-MS	positive	no impact	Organic compounds	Lipids and lipid-like molecules	Glycerolipids	Triradylcglycerols	Triacylglycerols
MHHWRIGSACMXBI-OBMFRSCZSA-N	CCCCCCCCCCCCCCCCC(=O)OC[C@H](CO)OC(=O)CCCCCCC/C=C\C/C=C\CCCC	[(2S)-2-[(9Z,12Z)-heptadeca-9,12-dienoyl]oxy-3-hydroxypropyl] heptadecanoate	DG(34:2)	26769129	Endo	LC-MS	positive	no impact	Organic compounds	Lipids and lipid-like molecules	Glycerolipids	Diradylglycerols	Diacylglycerols
YMHQFEHIITUZIX-AAHKAXDMSA-N	CCCCCCCCCC/C=C\CCCCCCCCCC(=O)OC[C@@H](COC(=O)CCCCCCC/C=C\CCCCCC)OC(=O)CCCCCCCCC/C=C\CCCCCCCCCC	[(2S)-2-[(Z)-docos-11-enoyl]oxy-3-[(Z)-hexadec-9-enoyl]oxypropyl] (Z)-docos-11-enoate	TG(60:3)	26769129	Endo	LC-MS	positive	no impact	Organic compounds	Lipids and lipid-like molecules	Glycerolipids	Triradylcglycerols	Triacylglycerols
YMWYPMQPKBXZMV-IIVXIEROSA-N	CCCCCCCCCC/C=C\CCCCCCCCCC(=O)OC[C@@H](COC(=O)CCCC/C=C\C/C=C\C/C=C\C/C=C\CC)OC(=O)CCCCCCCCC/C=C\CCCCCCCC	[(2S)-2-[(Z)-icos-11-enoyl]oxy-3-[(6Z,9Z,12Z,15Z)-octadeca-6,9,12,15-tetraenoyl]oxypropyl] (Z)-docos-11-enoate	TG(60:6)	26769129	Endo	LC-MS	positive	no impact	Organic compounds	Lipids and lipid-like molecules	Glycerolipids	Triradylcglycerols	Triacylglycerols
OPZBOXKFTDVAOR-LIFHANCPSA-N	CCCCCCCC/C=C\CCCCCCCCCC(=O)OC[C@@H](COC(=O)CCCCCCC/C=C\CCCC)OC(=O)CCCCCCCCC/C=C\CCCCCCCC	[(2S)-2-[(Z)-icos-11-enoyl]oxy-3-[(Z)-tetradec-9-enoyl]oxypropyl] (Z)-icos-11-enoate	TG(54:3)	26769129	Endo	LC-MS	positive	no impact	Organic compounds	Lipids and lipid-like molecules	Glycerolipids	Triradylcglycerols	Triacylglycerols
IUDLXSDWDIHVDD-IXHOOSMISA-N	CCCCCCCCCCCCCCCCCCCC(=O)OC[C@@H](COC(=O)CCCCCCC/C=C\CCCC)OC(=O)CCCCCCCCCCCCCCCCCCC	[(2S)-2-icosanoyloxy-3-[(Z)-tetradec-9-enoyl]oxypropyl] icosanoate	TG(54:1)	26769129	Endo	LC-MS	positive	no impact	Organic compounds	Lipids and lipid-like molecules	Glycerolipids	Triradylcglycerols	Triacylglycerols
BMFYTUKUTKXSRB-WCGPNNMFSA-N	CCCCC/C=C\C/C=C\CCCCCCCC(=O)OC[C@H](COC(=O)CCCCCCCC/C=C\C/C=C\C/C=C\CCCCC)OC(=O)CCCCCCC/C=C\C/C=C\C/C=C\CC	[(2S)-3-[(9Z,12Z)-octadeca-9,12-dienoyl]oxy-2-[(9Z,12Z,15Z)-octadeca-9,12,15-trienoyl]oxypropyl] (10Z,13Z,16Z)-docosa-10,13,16-trienoate	TG(58:8)	26769129	Endo	LC-MS	positive	no impact	Organic compounds	Lipids and lipid-like molecules	Glycerolipids	Triradylcglycerols	Triacylglycerols
DEOBTOQPKKEVOE-NEFFKTLTSA-N	CCCCCCCCCCCCCCCCCCC(=O)O[C@@H](COC(=O)CCCCCCCC/C=C\C/C=C\C/C=C\CCCCC)COC(=O)CCCCCCC/C=C\CCCCCCC	[(2S)-3-[(Z)-heptadec-9-enoyl]oxy-2-nonadecanoyloxypropyl] (10Z,13Z,16Z)-docosa-10,13,16-trienoate	TG(58:4)	26769129	Endo	LC-MS	positive	no impact	Organic compounds	Lipids and lipid-like molecules	Glycerolipids	Triradylcglycerols	Triacylglycerols
FVXRWZPVZULNCQ-ZPRYGCIXSA-N	CCCCC/C=C\C/C=C\C/C=C\C/C=C\CCCC(=O)OC[C@H](CO)OC(=O)CCC/C=C\C/C=C\C/C=C\C/C=C\CCCCC	[(2S)-3-hydroxy-2-[(5Z,8Z,11Z,14Z)-icosa-5,8,11,14-tetraenoyl]oxypropyl] (5Z,8Z,11Z,14Z)-icosa-5,8,11,14-tetraenoate	DG(40:8)	26769129	Endo	LC-MS	positive	no impact	Organic compounds	Lipids and lipid-like molecules	Glycerolipids	Diradylglycerols	Diacylglycerols
OUGXERRDRINUQU-AICYSBPGSA-N	CCCCCCCCCCCCCCCCCCCC(=O)OC[C@H](CO)OC(=O)CCC/C=C\C/C=C\C/C=C\C/C=C\CCCCC	[(2S)-3-hydroxy-2-[(5Z,8Z,11Z,14Z)-icosa-5,8,11,14-tetraenoyl]oxypropyl] icosanoate	DG(40:4)	26769129	Endo	LC-MS	positive	no impact	Organic compounds	Lipids and lipid-like molecules	Glycerolipids	Diradylglycerols	Diacylglycerols
FONAXCRWZQFJHY-JCGOJSMZSA-N	CCCCCCCCCCCCCCCCCCCCCC(=O)N[C@@H](COP(=O)([O-])OCC[N+](C)(C)C)[C@@H](CCCCCCCCCCCCCCC)O	[(2S,3R)-2-(docosanoylamino)-3-hydroxyoctadecyl] 2-(trimethylazaniumyl)ethyl phosphate	SM(d40:0)	26769129	Endo	LC-MS	positive	no impact	Organic compounds	Lipids and lipid-like molecules	Sphingolipids	Phosphosphingolipids	Phosphosphingolipids
AAKFURSPBCUAIO-SZAHLOSFSA-N	CCCCCCCCCCCCCCC[C@H]([C@H](COP(=O)([O-])OCC[N+](C)(C)C)NC(=O)CCCCCCCCCCC)O	[(2S,3R)-2-(dodecanoylamino)-3-hydroxyoctadecyl] 2-(trimethylazaniumyl)ethyl phosphate	SM(d30:0)	26769129	Endo	LC-MS	positive	no impact	Organic compounds	Lipids and lipid-like molecules	Sphingolipids	Phosphosphingolipids	Phosphosphingolipids
QHZIGNLCLJPLCU-QPPIDDCLSA-N	CCCCCCCCCCCCCCC[C@H]([C@H](COP(=O)([O-])OCC[N+](C)(C)C)NC(=O)CCCCCCCCCCCCCCC)O	[(2S,3R)-2-(hexadecanoylamino)-3-hydroxyoctadecyl] 2-(trimethylazaniumyl)ethyl phosphate	SM(d34:0)	26769129	Endo	LC-MS	positive	no impact	Organic compounds	Lipids and lipid-like molecules	Sphingolipids	Phosphosphingolipids	Phosphosphingolipids
JCELSEVNSMXGKA-IOLBBIBUSA-N	CCCCCCCCCCCCCCCCCC(=O)N[C@@H](COP(=O)([O-])OCC[N+](C)(C)C)[C@@H](CCCCCCCCCCCCCCC)O	[(2S,3R)-3-hydroxy-2-(octadecanoylamino)octadecyl] 2-(trimethylazaniumyl)ethyl phosphate	SM(d36:0)	26769129	Endo	LC-MS	positive	no impact	Organic compounds	Lipids and lipid-like molecules	Sphingolipids	Phosphosphingolipids	Phosphosphingolipids
SMJLGESYPKPRNU-CRCOQUFZSA-N	CCCCCCCCCCCCCCCCCCCCCCCC(=O)N[C@@H](COP(=O)([O-])OCC[N+](C)(C)C)[C@@H](CCCCCCCCCCCCCCC)O	[(2S,3R)-3-hydroxy-2-(tetracosanoylamino)octadecyl] 2-(trimethylazaniumyl)ethyl phosphate	SM(d42:0)	26769129	Endo	LC-MS	positive	no impact	Organic compounds	Lipids and lipid-like molecules	Sphingolipids	Phosphosphingolipids	Phosphosphingolipids
MJAFYELZQYPMQG-MPQUPPDSSA-N	CCCCCCCCCCCCCCC[C@H]([C@H](COP(=O)([O-])OCC[N+](C)(C)C)NC(=O)CCCCCCCCCCCCC)O	[(2S,3R)-3-hydroxy-2-(tetradecanoylamino)octadecyl] 2-(trimethylazaniumyl)ethyl phosphate	SM(d32:0)	26769129	Endo	LC-MS	positive	no impact	Organic compounds	Lipids and lipid-like molecules	Sphingolipids	Phosphosphingolipids	Phosphosphingolipids
FHXBAFXQVZOILS-OETIFKLTSA-M	C[C@H](CCC(=O)NCC(=O)O)[C@H]1CC[C@@H]2[C@@]1(CC[C@H]3[C@H]2CC[C@H]4[C@@]3(CC[C@H](C4)OS(=O)(=O)[O-])C)C	[(3R,5R,8R,9S,10S,13R,14S,17R)-17-[(2R)-5-(carboxymethylamino)-5-oxopentan-2-yl]-10,13-dimethyl-2,3,4,5,6,7,8,9,11,12,14,15,16,17-tetradecahydro-1H-cyclopenta[a]phenanthren-3-yl] sulfate	Sulfoglycolithocholate	26769129	Endo	LC-MS	Negative	no impact	Organic compounds	Lipids and lipid-like molecules	Steroids and steroid derivatives	Bile acids, alcohols and derivatives	Glycinated bile acids and derivatives
JALRWYVGDVPEFZ-KDDXWPPSSA-N	CCCCC/C=C\C/C=C\CCCCCCCC(=O)OCC1[C@H](C(C([C@@H](O1)O[C@H]2CC[C@@]3([C@H]4CC[C@]5([C@H]([C@@H]4CC=C3C2)CC[C@@H]5[C@H](C)CCCC(C)C)C)C)O)O)O	[(3S,6R)-6-[[(3S,8S,9S,10R,13R,14S,17R)-10,13-dimethyl-17-[(2R)-6-methylheptan-2-yl]-2,3,4,7,8,9,11,12,14,15,16,17-dodecahydro-1H-cyclopenta[a]phenanthren-3-yl]oxy]-3,4,5-trihydroxyoxan-2-yl]methyl (9Z,12Z)-octadeca-9,12-dienoate	18:2-Glc-cholesterol	26769129	Endo	LC-MS	positive	no impact	Organic compounds	Lipids and lipid-like molecules	Steroids and steroid derivatives	Steroidal glycosides	Steroidal glycosides
OWEPGXIQRKLGHT-WMWHDFODSA-N	CCCCCCCC/C=C\CCCCCCCCCCCC(=O)OCC1[C@H](C(C([C@@H](O1)O[C@H]2CC[C@@]3([C@H]4CC[C@]5([C@H]([C@@H]4CC=C3C2)CC[C@@H]5[C@H](C)CCCC(C)C)C)C)O)O)O	[(3S,6R)-6-[[(3S,8S,9S,10R,13R,14S,17R)-10,13-dimethyl-17-[(2R)-6-methylheptan-2-yl]-2,3,4,7,8,9,11,12,14,15,16,17-dodecahydro-1H-cyclopenta[a]phenanthren-3-yl]oxy]-3,4,5-trihydroxyoxan-2-yl]methyl (Z)-docos-13-enoate	22:1-Glc-cholesterol	26769129	Endo	LC-MS	positive	no impact	Organic compounds	Lipids and lipid-like molecules	Steroids and steroid derivatives	Steroidal glycosides	Steroidal glycosides
NSLQLKQKIHUVTB-ONWXTSPRSA-N	CCCCCCCC/C=C\CCCCCCCCCC(=O)OCC1[C@H](C(C([C@@H](O1)O[C@H]2CC[C@@]3([C@H]4CC[C@]5([C@H]([C@@H]4CC=C3C2)CC[C@@H]5[C@H](C)CCCC(C)C)C)C)O)O)O	[(3S,6R)-6-[[(3S,8S,9S,10R,13R,14S,17R)-10,13-dimethyl-17-[(2R)-6-methylheptan-2-yl]-2,3,4,7,8,9,11,12,14,15,16,17-dodecahydro-1H-cyclopenta[a]phenanthren-3-yl]oxy]-3,4,5-trihydroxyoxan-2-yl]methyl (Z)-icos-11-enoate	20:1-Glc-cholesterol	26769129	Endo	LC-MS	positive	no impact	Organic compounds	Lipids and lipid-like molecules	Steroids and steroid derivatives	Steroidal glycosides	Steroidal glycosides
DDMRUBMQFNAWDK-IYMBPQCISA-N	CCCCCCCC/C=C\CCCCCCCC(=O)OCC1[C@H](C(C([C@@H](O1)O[C@H]2CC[C@@]3([C@H]4CC[C@]5([C@H]([C@@H]4CC=C3C2)CC[C@@H]5[C@H](C)CCCC(C)C)C)C)O)O)O	[(3S,6R)-6-[[(3S,8S,9S,10R,13R,14S,17R)-10,13-dimethyl-17-[(2R)-6-methylheptan-2-yl]-2,3,4,7,8,9,11,12,14,15,16,17-dodecahydro-1H-cyclopenta[a]phenanthren-3-yl]oxy]-3,4,5-trihydroxyoxan-2-yl]methyl (Z)-octadec-9-enoate	18:1-Glc-cholesterol	26769129	Endo	LC-MS	positive	no impact	Organic compounds	Lipids and lipid-like molecules	Steroids and steroid derivatives	Steroidal glycosides	Steroidal glycosides
YPMUZVRAVKLKGC-JILMIBSCSA-N	CCCCCCCCCCCCCCCC(=O)OCC1[C@H](C(C([C@@H](O1)O[C@H]2CC[C@@]3([C@H]4CC[C@]5([C@H]([C@@H]4CC=C3C2)CC[C@@H]5[C@H](C)CCCC(C)C)C)C)O)O)O	[(3S,6R)-6-[[(3S,8S,9S,10R,13R,14S,17R)-10,13-dimethyl-17-[(2R)-6-methylheptan-2-yl]-2,3,4,7,8,9,11,12,14,15,16,17-dodecahydro-1H-cyclopenta[a]phenanthren-3-yl]oxy]-3,4,5-trihydroxyoxan-2-yl]methyl hexadecanoate	16:0-Glc-Cholesterol	26769129	Endo	LC-MS	positive	no impact	Organic compounds	Lipids and lipid-like molecules	Steroids and steroid derivatives	Steroidal glycosides	Steroidal glycosides
NAACPBBQTFFYQB-LJAITQKLSA-N	CCCCC/C=C\C/C=C\CCCCCCCC(=O)O[C@H]1CC[C@@]2([C@H]3CC[C@]4([C@H]([C@@H]3CC=C2C1)CC[C@@H]4[C@H](C)CCCC(C)C)C)C	[(3S,8S,9S,10R,13R,14S,17R)-10,13-dimethyl-17-[(2R)-6-methylheptan-2-yl]-2,3,4,7,8,9,11,12,14,15,16,17-dodecahydro-1H-cyclopenta[a]phenanthren-3-yl] (9Z,12Z)-octadeca-9,12-dienoate	CE(18:2)	26769129	Endo	LC-MS	positive	no impact	Organic compounds	Lipids and lipid-like molecules	Steroids and steroid derivatives	Steroid esters	Cholesteryl esters
HODJWNWCVNUPAQ-XDOSKZMUSA-N	CCCCCC/C=C\CCCCCCCC(=O)O[C@H]1CC[C@@]2([C@H]3CC[C@]4([C@H]([C@@H]3CC=C2C1)CC[C@@H]4[C@H](C)CCCC(C)C)C)C	[(3S,8S,9S,10R,13R,14S,17R)-10,13-dimethyl-17-[(2R)-6-methylheptan-2-yl]-2,3,4,7,8,9,11,12,14,15,16,17-dodecahydro-1H-cyclopenta[a]phenanthren-3-yl] (Z)-hexadec-9-enoate	CE(16:1)	26769129	Endo	LC-MS	positive	no impact	Organic compounds	Lipids and lipid-like molecules	Steroids and steroid derivatives	Steroid esters	Cholesteryl esters
RJECHNNFRHZQKU-RMUVNZEASA-N	CCCCCCCC/C=C\CCCCCCCC(=O)O[C@H]1CC[C@@]2([C@H]3CC[C@]4([C@H]([C@@H]3CC=C2C1)CC[C@@H]4[C@H](C)CCCC(C)C)C)C	[(3S,8S,9S,10R,13R,14S,17R)-10,13-dimethyl-17-[(2R)-6-methylheptan-2-yl]-2,3,4,7,8,9,11,12,14,15,16,17-dodecahydro-1H-cyclopenta[a]phenanthren-3-yl] (Z)-octadec-9-enoate	CE(18:1)	26769129	Endo	LC-MS	positive	no impact	Organic compounds	Lipids and lipid-like molecules	Steroids and steroid derivatives	Steroid esters	Cholesteryl esters
BBJQPKLGPMQWBU-JADYGXMDSA-N	CCCCCCCCCCCCCCCC(=O)O[C@H]1CC[C@@]2([C@H]3CC[C@]4([C@H]([C@@H]3CC=C2C1)CC[C@@H]4[C@H](C)CCCC(C)C)C)C	[(3S,8S,9S,10R,13R,14S,17R)-10,13-dimethyl-17-[(2R)-6-methylheptan-2-yl]-2,3,4,7,8,9,11,12,14,15,16,17-dodecahydro-1H-cyclopenta[a]phenanthren-3-yl] hexadecanoate	CE(16:0)	26769129	Endo	LC-MS	positive	no impact	Organic compounds	Lipids and lipid-like molecules	Steroids and steroid derivatives	Steroid esters	Cholesteryl esters
SJDMTGSQPOFVLR-ZPQCIJQQSA-N	CCCCCCCCCCCCCC(=O)O[C@H]1CC[C@@]2([C@H]3CC[C@]4([C@H]([C@@H]3CC=C2C1)CC[C@@H]4[C@H](C)CCCC(C)C)C)C	[(3S,8S,9S,10R,13R,14S,17R)-10,13-dimethyl-17-[(2R)-6-methylheptan-2-yl]-2,3,4,7,8,9,11,12,14,15,16,17-dodecahydro-1H-cyclopenta[a]phenanthren-3-yl] tetradecanoate	CE(14:0)	26769129	Endo	LC-MS	positive	no impact	Organic compounds	Lipids and lipid-like molecules	Steroids and steroid derivatives	Steroid esters	Cholesteryl esters
YABSIULMMGXUKC-BIXBEFAMSA-N	CCCC/C=C\CCC/C=C/CCCCCOC(=O)C	[(6E,11Z)-hexadeca-6,11-dienyl] acetate	FA(18:2)	26769129	Endo	LC-MS	none	no impact	Organic compounds	Lipids and lipid-like molecules	Fatty Acyls	Fatty alcohol esters	Fatty alcohol esters
NBEADXWAAWCCDG-QDDWGVBQSA-N	CCCCCCCCCCCCC/C=C/[C@H]([C@H](COP(=O)([O-])OCC[N+](C)(C)C)NC(=O)CCCCCCC/C=C\CCCCCCCC)O	[(E,2S,3R)-3-hydroxy-2-[[(Z)-octadec-9-enoyl]amino]octadec-4-enyl] 2-(trimethylazaniumyl)ethyl phosphate	SM(d36:2)	26769129	Endo	LC-MS	positive	no impact	Organic compounds	Lipids and lipid-like molecules	Sphingolipids	Phosphosphingolipids	Phosphosphingolipids
HSCJRCZFDFQWRP-JZMIEXBBSA-N	C1=CN(C(=O)NC1=O)[C@H]2[C@@H]([C@@H]([C@H](O2)COP(=O)(O)OP(=O)(O)O[C@@H]3[C@@H]([C@H]([C@@H]([C@H](O3)CO)O)O)O)O)O	[[(2R,3S,4R,5R)-5-(2,4-dioxopyrimidin-1-yl)-3,4-dihydroxyoxolan-2-yl]methoxy-hydroxyphosphoryl] [(2R,3R,4S,5S,6R)-3,4,5-trihydroxy-6-(hydroxymethyl)oxan-2-yl] hydrogen phosphate	UDP-glucose	26769129	Endo	LC-MS	Negative	no impact	Organic compounds	Nucleosides, nucleotides, and analogues	Pyrimidine nucleotides	Pyrimidine nucleotide sugars	Pyrimidine nucleotide sugars
PGAVKCOVUIYSFO-XVFCMESISA-N	C1=CN(C(=O)NC1=O)[C@H]2[C@@H]([C@@H]([C@H](O2)COP(=O)(O)OP(=O)(O)OP(=O)(O)O)O)O	[[(2R,3S,4R,5R)-5-(2,4-dioxopyrimidin-1-yl)-3,4-dihydroxyoxolan-2-yl]methoxy-hydroxyphosphoryl] phosphono hydrogen phosphate	UTP	26769129	Endo	LC-MS	Negative	no impact	Organic compounds	Nucleosides, nucleotides, and analogues	Pyrimidine nucleotides	Pyrimidine ribonucleotides	Pyrimidine ribonucleoside triphosphates
WFPZSXYXPSUOPY-ROYWQJLOSA-N	C1=NC(=C2C(=N1)N(C=N2)[C@H]3[C@@H]([C@@H]([C@H](O3)COP(=O)(O)OP(=O)(O)O[C@@H]4[C@@H]([C@H]([C@@H]([C@H](O4)CO)O)O)O)O)O)N	[[(2R,3S,4R,5R)-5-(6-aminopurin-9-yl)-3,4-dihydroxyoxolan-2-yl]methoxy-hydroxyphosphoryl] [(2R,3R,4S,5S,6R)-3,4,5-trihydroxy-6-(hydroxymethyl)oxan-2-yl] hydrogen phosphate	ADP-glucose	26769129	Endo	LC-MS	Negative	no impact	Organic compounds	Nucleosides, nucleotides, and analogues	Purine nucleotides	Purine nucleotide sugars	Purine nucleotide sugars
BOPGDPNILDQYTO-NNYOXOHSSA-N	C1C=CN(C=C1C(=O)N)[C@H]2[C@@H]([C@@H]([C@H](O2)COP(=O)(O)OP(=O)(O)OC[C@@H]3[C@H]([C@H]([C@@H](O3)N4C=NC5=C(N=CN=C54)N)O)O)O)O	[[(2R,3S,4R,5R)-5-(6-aminopurin-9-yl)-3,4-dihydroxyoxolan-2-yl]methoxy-hydroxyphosphoryl] [(2R,3S,4R,5R)-5-(3-carbamoyl-4H-pyridin-1-yl)-3,4-dihydroxyoxolan-2-yl]methyl hydrogen phosphate	NADH	26769129	Endo	LC-MS	none	no impact	Organic compounds	Nucleosides, nucleotides, and analogues	(5'->5')-dinucleotides	(5'->5')-dinucleotides	(5'->5')-dinucleotides
BAWFJGJZGIEFAR-NNYOXOHSSA-N	C1=CC(=C[N+](=C1)[C@H]2[C@@H]([C@@H]([C@H](O2)COP(=O)([O-])OP(=O)(O)OC[C@@H]3[C@H]([C@H]([C@@H](O3)N4C=NC5=C(N=CN=C54)N)O)O)O)O)C(=O)N	[[(2R,3S,4R,5R)-5-(6-aminopurin-9-yl)-3,4-dihydroxyoxolan-2-yl]methoxy-hydroxyphosphoryl] [(2R,3S,4R,5R)-5-(3-carbamoylpyridin-1-ium-1-yl)-3,4-dihydroxyoxolan-2-yl]methyl phosphate	NAD	26769129	Endo	LC-MS	positive	no impact	Organic compounds	Nucleosides, nucleotides, and analogues	(5'->5')-dinucleotides	(5'->5')-dinucleotides	(5'->5')-dinucleotides
VWWQXMAJTJZDQX-UYBVJOGSSA-N	CC1=CC2=C(C=C1C)N(C3=NC(=O)NC(=O)C3=N2)C[C@@H]([C@@H]([C@@H](COP(=O)(O)OP(=O)(O)OC[C@@H]4[C@H]([C@H]([C@@H](O4)N5C=NC6=C(N=CN=C65)N)O)O)O)O)O	[[(2R,3S,4R,5R)-5-(6-aminopurin-9-yl)-3,4-dihydroxyoxolan-2-yl]methoxy-hydroxyphosphoryl] [(2R,3S,4S)-5-(7,8-dimethyl-2,4-dioxobenzo[g]pteridin-10-yl)-2,3,4-trihydroxypentyl] hydrogen phosphate	FAD	26769129	Endo	LC-MS	none	no impact	Organic compounds	Nucleosides, nucleotides, and analogues	Flavin nucleotides	Flavin nucleotides	Flavin nucleotides
ZKHQWZAMYRWXGA-KQYNXXCUSA-N	C1=NC(=C2C(=N1)N(C=N2)[C@H]3[C@@H]([C@@H]([C@H](O3)COP(=O)(O)OP(=O)(O)OP(=O)(O)O)O)O)N	[[(2R,3S,4R,5R)-5-(6-aminopurin-9-yl)-3,4-dihydroxyoxolan-2-yl]methoxy-hydroxyphosphoryl] phosphono hydrogen phosphate	ATP	26769129	Endo	LC-MS	none	no impact	Organic compounds	Nucleosides, nucleotides, and analogues	Purine nucleotides	Purine ribonucleotides	Purine ribonucleoside triphosphates
RGJOEKWQDUBAIZ-IBOSZNHHSA-N	CC(C)(COP(=O)(O)OP(=O)(O)OC[C@@H]1[C@H]([C@H]([C@@H](O1)N2C=NC3=C(N=CN=C32)N)O)OP(=O)(O)O)[C@H](C(=O)NCCC(=O)NCCS)O	[[(2R,3S,4R,5R)-5-(6-aminopurin-9-yl)-4-hydroxy-3-phosphonooxyoxolan-2-yl]methoxy-hydroxyphosphoryl] [(3R)-3-hydroxy-2,2-dimethyl-4-oxo-4-[[3-oxo-3-(2-sulfanylethylamino)propyl]amino]butyl] hydrogen phosphate	CoA	26769129	Endo	LC-MS	positive	no impact	Organic compounds	Nucleosides, nucleotides, and analogues	Purine nucleotides	Purine ribonucleotides	Purine ribonucleoside bisphosphates
MWRBNPKJOOWZPW-CLFAGFIQSA-N	CCCCCCCC/C=C\CCCCCCCC(=O)OCC(COP(=O)(O)OCCN)OC(=O)CCCCCCC/C=C\CCCCCCCC	[3-[2-aminoethoxy(hydroxy)phosphoryl]oxy-2-[(Z)-octadec-9-enoyl]oxypropyl] (Z)-octadec-9-enoate	PE(36:2)	26769129	Endo	LC-MS	positive	no impact	Organic compounds	Lipids and lipid-like molecules	Glycerophospholipids	Glycerophosphoethanolamines	Phosphatidylethanolamines
JQKOHRZNEOQNJE-ZZEZOPTASA-N	CCCCCCCCCCCCCCCCCC(=O)OCC(COP(=O)(O)OCCN)OC(=O)CCCCCCC/C=C\CCCCCCCC	[3-[2-aminoethoxy(hydroxy)phosphoryl]oxy-2-[(Z)-octadec-9-enoyl]oxypropyl] octadecanoate	PE(36:1)	26769129	Endo	LC-MS	positive	no impact	Organic compounds	Lipids and lipid-like molecules	Glycerophospholipids	Glycerophosphoethanolamines	Phosphatidylethanolamines
SLKDGVPOSSLUAI-UHFFFAOYSA-N	CCCCCCCCCCCCCCCC(=O)OCC(COP(=O)(O)OCCN)OC(=O)CCCCCCCCCCCCCCC	[3-[2-aminoethoxy(hydroxy)phosphoryl]oxy-2-hexadecanoyloxypropyl] hexadecanoate	Glycerylphosphorylethanolamine	26769129	Endo	LC-MS	none	no impact	Organic compounds	Lipids and lipid-like molecules	Glycerophospholipids	Glycerophosphoethanolamines	Phosphatidylethanolamines
ADLQHCPAMORLQC-SQFISAMPSA-N	CCCCCCCCCCCCCC(=O)OC(COC(=O)CCCCCCC/C=C\CCCCCC)COP(=O)(O)OCCN	[3-[2-aminoethoxy(hydroxy)phosphoryl]oxy-2-tetradecanoyloxypropyl] (Z)-hexadec-9-enoate	PE(30:1)	26769129	Endo	LC-MS	positive	no impact	Organic compounds	Lipids and lipid-like molecules	Glycerophospholipids	Glycerophosphoethanolamines	Phosphatidylethanolamines
FDCOHGHEADZEGF-QPLCGJKRSA-N	CCCCCCCCCCCCCCCC(=O)OCC(COC(=O)CCCCCCCCCCCCCCC)OC(=O)CCCCCCC/C=C\CCCCCCCC	1,3-di(hexadecanoyloxy)propan-2-yl (Z)-octadec-9-enoate	TG(50:1)	26769129	Endo	LC-MS	positive	no impact	Organic compounds	Lipids and lipid-like molecules	Glycerolipids	Triradylcglycerols	Triacylglycerols
VVHOUVWJCQOYGG-UHFFFAOYSA-N	C(C(C(=O)O)N=C(N)N)C(=O)O	2-(diaminomethylideneamino)butanedioic acid	Guanidinosuccinic acid	26769129	Endo	LC-MS	positive	no impact	Organic compounds	Organic acids and derivatives	Carboxylic acids and derivatives	Amino acids, peptides, and analogues	Amino acids and derivatives
HBOQXIRUPVQLKX-BBWANDEASA-N	CCCCC/C=C\C/C=C\CCCCCCCC(=O)OCC(OC(=O)CCCCCCC/C=C\C/C=C\CCCCC)COC(=O)CCCCCCC/C=C\C/C=C\CCCCC	2,3-bis[[(9Z,12Z)-octadeca-9,12-dienoyl]oxy]propyl (9Z,12Z)-octadeca-9,12-dienoate	TG(54:6)	26769129	Endo	LC-MS	positive	no impact	Organic compounds	Lipids and lipid-like molecules	Glycerolipids	Triradylcglycerols	Triacylglycerols
DUXYWXYOBMKGIN-UHFFFAOYSA-N	CCCCCCCCCCCCCC(=O)OCC(COC(=O)CCCCCCCCCCCCC)OC(=O)CCCCCCCCCCCCC	2,3-di(tetradecanoyloxy)propyl tetradecanoate	TG(42:0)	26769129	Endo	LC-MS	positive	no impact	Organic compounds	Lipids and lipid-like molecules	Glycerolipids	Triradylcglycerols	Triacylglycerols
AWUCVROLDVIAJX-UHFFFAOYSA-N	C(C(COP(=O)(O)O)O)O	2,3-dihydroxypropyl dihydrogen phosphate	Glycerol 3-phosphate	26769129	Endo	LC-MS	Negative	no impact	Organic compounds	Lipids and lipid-like molecules	Glycerophospholipids	Glycerophosphates	Glycerophosphates
KDJVKDYFFTWHBO-PHDIDXHHSA-N	C([C@H](C(=O)NCC(=O)O)N)SSC[C@H](C(=O)NCC(=O)O)N	2-[[(2S)-2-amino-3-[[(2S)-2-amino-3-(carboxymethylamino)-3-oxopropyl]disulfanyl]propanoyl]amino]acetic acid	Cysteinylglycine disulfide	26769129	Endo	LC-MS	positive	no impact	Organic compounds	Organic acids and derivatives	Carboxylic acids and derivatives	Amino acids, peptides, and analogues	Peptides
XSOLDPYUICCHJX-YMMVRPEVSA-N	C[C@H](CCC(=O)NCCS(=O)(=O)O)[C@H]1CC[C@@H]2[C@@]1(CC[C@H]3[C@H]2C(C([C@H]4[C@@]3(CC[C@H](C4)O)C)O)O)C	2-[[(4R)-4-[(3R,5R,8S,9S,10R,13R,14S,17R)-3,6,7-trihydroxy-10,13-dimethyl-2,3,4,5,6,7,8,9,11,12,14,15,16,17-tetradecahydro-1H-cyclopenta[a]phenanthren-17-yl]pentanoyl]amino]ethanesulfonic acid	Tauromuricholic acid	26769129	Endo	LC-MS	Negative	no impact	Organic compounds	Lipids and lipid-like molecules	Steroids and steroid derivatives	Bile acids, alcohols and derivatives	Taurinated bile acids and derivatives
RFDAIACWWDREDC-FRVQLJSFSA-N	C[C@H](CCC(=O)NCC(=O)O)[C@H]1CC[C@@H]2[C@@]1([C@H](C[C@H]3[C@H]2[C@@H](C[C@H]4[C@@]3(CC[C@H](C4)O)C)O)O)C	2-[[(4R)-4-[(3R,5S,7R,8R,9S,10S,12S,13R,14S,17R)-3,7,12-trihydroxy-10,13-dimethyl-2,3,4,5,6,7,8,9,11,12,14,15,16,17-tetradecahydro-1H-cyclopenta[a]phenanthren-17-yl]pentanoyl]amino]acetic acid	Glycocholic acid	26769129	Endo	LC-MS	Negative	no impact	Organic compounds	Lipids and lipid-like molecules	Steroids and steroid derivatives	Bile acids, alcohols and derivatives	Glycinated bile acids and derivatives
WBWWGRHZICKQGZ-HZAMXZRMSA-N	C[C@H](CCC(=O)NCCS(=O)(=O)O)[C@H]1CC[C@@H]2[C@@]1([C@H](C[C@H]3[C@H]2[C@@H](C[C@H]4[C@@]3(CC[C@H](C4)O)C)O)O)C	2-[[(4R)-4-[(3R,5S,7R,8R,9S,10S,12S,13R,14S,17R)-3,7,12-trihydroxy-10,13-dimethyl-2,3,4,5,6,7,8,9,11,12,14,15,16,17-tetradecahydro-1H-cyclopenta[a]phenanthren-17-yl]pentanoyl]amino]ethanesulfonic acid	Taurocholic acid	26769129	Endo	LC-MS	Negative	no impact	Organic compounds	Lipids and lipid-like molecules	Steroids and steroid derivatives	Bile acids, alcohols and derivatives	Hydroxy bile acids, alcohols and derivatives
GHCZAUBVMUEKKP-GYPHWSFCSA-N	C[C@H](CCC(=O)NCC(=O)O)[C@H]1CC[C@@H]2[C@@]1(CC[C@H]3[C@H]2[C@@H](C[C@H]4[C@@]3(CC[C@H](C4)O)C)O)C	2-[[(4R)-4-[(3R,5S,7R,8R,9S,10S,13R,14S,17R)-3,7-dihydroxy-10,13-dimethyl-2,3,4,5,6,7,8,9,11,12,14,15,16,17-tetradecahydro-1H-cyclopenta[a]phenanthren-17-yl]pentanoyl]amino]acetic acid	Glycochenodeoxycholic acid	26769129	Endo	LC-MS	Negative	no impact	Organic compounds	Lipids and lipid-like molecules	Steroids and steroid derivatives	Bile acids, alcohols and derivatives	Glycinated bile acids and derivatives
CVSVTCORWBXHQV-UHFFFAOYSA-N	CN(CC(=O)O)C(=N)N	2-[carbamimidoyl(methyl)amino]acetic acid	Creatine	26769129	Endo	LC-MS	positive	no impact	Organic compounds	Organic acids and derivatives	Carboxylic acids and derivatives	Amino acids, peptides, and analogues	Amino acids and derivatives
DRBBFCLWYRJSJZ-UHFFFAOYSA-N	CN(CC(=O)O)C(=NP(=O)(O)O)N	2-[methyl-(N'-phosphonocarbamimidoyl)amino]acetic acid	Phosphocreatine	26769129	Endo	LC-MS	positive	no impact	Organic compounds	Organic acids and derivatives	Carboxylic acids and derivatives	Amino acids, peptides, and analogues	Amino acids and derivatives
OIPILFWXSMYKGL-UHFFFAOYSA-N	CC(=O)OCC[N+](C)(C)C	2-acetyloxyethyl(trimethyl)azanium	Acetylcholine	26769129	Endo	LC-MS	positive	no impact	Organic compounds	Organic nitrogen compounds	Organonitrogen compounds	Quaternary ammonium salts	Cholines
DDRJAANPRJIHGJ-UHFFFAOYSA-N	CN1CC(=O)N=C1N	2-amino-3-methyl-4H-imidazol-5-one	Creatinine	26769129	Endo	LC-MS	positive	no impact	Organic compounds	Organic acids and derivatives	Carboxylic acids and derivatives	Amino acids, peptides, and analogues	Amino acids and derivatives
YPZRWBKMTBYPTK-UHFFFAOYSA-N	C(CC(=O)NC(CSSCC(C(=O)NCC(=O)O)NC(=O)CCC(C(=O)O)N)C(=O)NCC(=O)O)C(C(=O)O)N	2-amino-5-[[3-[[2-[(4-amino-4-carboxybutanoyl)amino]-3-(carboxymethylamino)-3-oxopropyl]disulfanyl]-1-(carboxymethylamino)-1-oxopropan-2-yl]amino]-5-oxopentanoic acid	Oxiglutathione	26769129	Endo	LC-MS	none	no impact	Organic compounds	Organic acids and derivatives	Carboxylic acids and derivatives	Amino acids, peptides, and analogues	Peptides
XOAAWQZATWQOTB-UHFFFAOYSA-N	C(CS(=O)(=O)O)N	2-aminoethanesulfonic acid	Taurine	26769129	Endo	LC-MS	Negative	no impact	Organic compounds	Organic acids and derivatives	Organic sulfonic acids and derivatives	Organosulfonic acids and derivatives	Organosulfonic acids
SUHOOTKUPISOBE-UHFFFAOYSA-N	C(COP(=O)(O)O)N	2-aminoethyl dihydrogen phosphate	Phosphoethanolamine	26769129	Endo	LC-MS	Negative	no impact	Organic compounds	Organic acids and derivatives	Organic phosphoric acids and derivatives	Phosphate esters	Phosphoethanolamines
XEVRBOQZSXWGQO-BRSYULGYSA-N	CC/C=C/C/C=C/C/C=C/C/C=C/C/C=C/C/C=C/CCC(=O)OC[C@H](COP(=O)([O-])OCC[NH3+])O	2-azaniumylethyl [(2R)-3-[(4E,7E,10E,13E,16E,19E)-docosa-4,7,10,13,16,19-hexaenoyl]oxy-2-hydroxypropyl] phosphate	LysoPE(22:6)	26769129	Endo	LC-MS	positive	no impact	Organic compounds	Lipids and lipid-like molecules	Glycerophospholipids	Glycerophosphoethanolamines	Lysophosphatidylethanolamines
OEYIOHPDSNJKLS-UHFFFAOYSA-N	C[N+](C)(C)CCO	2-hydroxyethyl(trimethyl)azanium	Choline	26769129	Endo	LC-MS	positive	no impact	Organic compounds	Organic nitrogen compounds	Organonitrogen compounds	Quaternary ammonium salts	Cholines
FDGQSTZJBFJUBT-UHFFFAOYSA-N	C1=NC2=C(N1)C(=O)N=CN2	3,7-dihydropurin-6-one	Hypoxanthine	26769129	Endo	LC-MS	positive	no impact	Organic compounds	Organoheterocyclic compounds	Imidazopyrimidines	Purines and purine derivatives	Purinones
LRFVTYWOQMYALW-UHFFFAOYSA-N	C1=NC2=C(N1)C(=O)NC(=O)N2	3,7-dihydropurine-2,6-dione	Xanthine	26769129	Endo	LC-MS	Negative	no impact	Organic compounds	Organoheterocyclic compounds	Imidazopyrimidines	Purines and purine derivatives	Xanthines
IPOLTUVFXFHAHI-SEYXRHQNSA-N	CCCCCCCC/C=C\CCCCCCCC(=O)OC(CC(=O)[O-])C[N+](C)(C)C	3-[(Z)-octadec-9-enoyl]oxy-4-(trimethylazaniumyl)butanoate	Acylcarnitine C18:1	26769129	Endo	LC-MS	positive	no impact	Organic compounds	Lipids and lipid-like molecules	Fatty Acyls	Fatty acid esters	Acyl carnitines
GHOKWGTUZJEAQD-ZETCQYMHSA-N	CC(C)(CO)[C@H](C(=O)NCCC(=O)O)O	3-[[(2R)-2,4-dihydroxy-3,3-dimethylbutanoyl]amino]propanoic acid	Pantothenic acid	26769129	Endo	LC-MS	none	no impact	Organic compounds	Organic oxygen compounds	Organooxygen compounds	Alcohols and polyols	Secondary alcohols
TUHVEAJXIMEOSA-UHFFFAOYSA-N	C(CC(=O)O)CN=C(N)N	4-(diaminomethylideneamino)butanoic acid	Guanidinobutanoic acid	26769129	Endo	LC-MS	positive	no impact	Organic compounds	Organic acids and derivatives	Carboxylic acids and derivatives	Amino acids, peptides, and analogues	Amino acids and derivatives
UHDGCWIWMRVCDJ-XVFCMESISA-N	C1=CN(C(=O)N=C1N)[C@H]2[C@@H]([C@@H]([C@H](O2)CO)O)O	4-amino-1-[(2R,3R,4S,5R)-3,4-dihydroxy-5-(hydroxymethyl)oxolan-2-yl]pyrimidin-2-one	Cytidine	26769129	Endo	LC-MS	Negative	no impact	Organic compounds	Nucleosides, nucleotides, and analogues	Pyrimidine nucleosides	Pyrimidine nucleosides	Pyrimidine nucleosides
AGNLJNRENXLLQO-UHFFFAOYSA-N	CCCCCCCCCCC1CCC(=O)O1	5-decyloxolan-2-one	FA(14:1)	26769129	Endo	LC-MS	Negative	no impact	Organic compounds	Organoheterocyclic compounds	Lactones	Gamma butyrolactones	Gamma butyrolactones
GFFGJBXGBJISGV-UHFFFAOYSA-N	C1=NC2=NC=NC(=C2N1)N	7H-purin-6-amine	adenine	26769129	Endo	LC-MS	positive	no impact	Organic compounds	Organoheterocyclic compounds	Imidazopyrimidines	Purines and purine derivatives	6-aminopurines
ZKRGEQPJMSDUDI-UHFFFAOYSA-N	C1CC2C3CCC(CC3C2C=C1)CCCCCCCC(=O)O	8-(1,2,3,4,4a,4b,5,6,8a,8b-decahydrobiphenylen-2-yl)octanoic acid	FA(20:4)	26769129	Endo	LC-MS	Negative	no impact	Organic compounds	Lipids and lipid-like molecules	Fatty Acyls	Fatty acids and conjugates	Medium-chain fatty acids
YXIWYGQKTGFZLE-UHFFFAOYSA-N	C1CC2C(C=C1)C3C2C=CC(C3)CCCCCCCC(=O)O	8-(1,2,4a,4b,5,6,8a,8b-octahydrobiphenylen-2-yl)octanoic acid	FA(20:5)	26769129	Endo	LC-MS	positive	no impact	Organic compounds	Lipids and lipid-like molecules	Fatty Acyls	Fatty acids and conjugates	Medium-chain fatty acids
UGQMRVRMYYASKQ-KQYNXXCUSA-N	C1=NC(=O)C2=C(N1)N(C=N2)[C@H]3[C@@H]([C@@H]([C@H](O3)CO)O)O	9-[(2R,3R,4S,5R)-3,4-dihydroxy-5-(hydroxymethyl)oxolan-2-yl]-3H-purin-6-one	Inosine	26769129	Endo	LC-MS	none	no impact	Organic compounds	Nucleosides, nucleotides, and analogues	Purine nucleosides	Purine nucleosides	Purine nucleosides
POULHZVOKOAJMA-UHFFFAOYSA-N	CCCCCCCCCCCC(=O)O	dodecanoic acid	C12:0	26769129	Endo	LC-MS	Negative	no impact	Organic compounds	Lipids and lipid-like molecules	Fatty Acyls	Fatty acids and conjugates	Medium-chain fatty acids
IPCSVZSSVZVIGE-UHFFFAOYSA-N	CCCCCCCCCCCCCCCC(=O)O	hexadecanoic acid	Palmitic acid	26769129	Endo	LC-MS	Negative	no impact	Organic compounds	Lipids and lipid-like molecules	Fatty Acyls	Fatty acids and conjugates	Long-chain fatty acids
YNBADRVTZLEFNH-UHFFFAOYSA-N	COC(=O)C1=CN=CC=C1	methyl pyridine-3-carboxylate	Methyl nicotinate	26769129	Endo	LC-MS	positive	no impact	Organic compounds	Organoheterocyclic compounds	Pyridines and derivatives	Pyridinecarboxylic acids and derivatives	Pyridinecarboxylic acids
SXPRAKSDHOEHIG-ZESVVUHVSA-N	CCCCCCCCCCCCCCCCCCCCCC(=O)N[C@@H](CO)[C@@H](CCCCCCCCCCCCCCC)O	N-[(2S,3R)-1,3-dihydroxyoctadecan-2-yl]docosanamide	Cer(d40:0)	26769129	Endo	LC-MS	positive	no impact	Organic compounds	Lipids and lipid-like molecules	Sphingolipids	Ceramides	Ceramides
BPLYVSYSBPLDOA-WVILEFPPSA-N	CCCCCCCCCCCCCCCCCCCCCCCC(=O)N[C@@H](CO)[C@@H](CCCCCCCCCCCCCCC)O	N-[(2S,3R)-1,3-dihydroxyoctadecan-2-yl]tetracosanamide	Cer(d42:0)	26769129	Endo	LC-MS	positive	no impact	Organic compounds	Lipids and lipid-like molecules	Sphingolipids	Ceramides	Ceramides
AFPIKWGSISSARS-QOHRVMPQSA-N	CC(=O)N[C@]12[C@]3([C@@H]([C@H](O[C@]1(OP(=O)(O3)O2)O)CO)O)O	N-[(3R,5R,6R,7R,8S)-3,6,7-trihydroxy-5-(hydroxymethyl)-1-oxo-2,4,9,10-tetraoxa-1lambda5-phosphatricyclo[5.2.1.03,8]decan-8-yl]acetamide	N-Acetylglucosamine phosphate	26769129	Endo	LC-MS	Negative	no impact	Organic compounds	Organic oxygen compounds	Organooxygen compounds	Carbohydrates and carbohydrate conjugates	Aminosaccharides
YDNKGFDKKRUKPY-TURZORIXSA-N	CCCCCCCCCCCCCCCC(=O)N[C@@H](CO)[C@@H](/C=C/CCCCCCCCCCCCC)O	N-[(E,2S,3R)-1,3-dihydroxyoctadec-4-en-2-yl]hexadecanamide	Cer(d34:1)	26769129	Endo	LC-MS	positive	no impact	Organic compounds	Lipids and lipid-like molecules	Sphingolipids	Ceramides	Long-chain ceramides
XWBWIAOWSABHFI-NUKVNZTCSA-N	CCCCCCCCCCCCCCCCCCCC(=O)N[C@@H](CO)[C@@H](/C=C/CCCCCCCCCCCCC)O	N-[(E,2S,3R)-1,3-dihydroxyoctadec-4-en-2-yl]icosanamide	Cer(d38:1)	26769129	Endo	LC-MS	positive	no impact	Organic compounds	Lipids and lipid-like molecules	Sphingolipids	Ceramides	Long-chain ceramides
MQTAVJHICJWXBR-UHFFFAOYSA-N	CC(=O)NCCCNCCCCN	N-[3-(4-aminobutylamino)propyl]acetamide	N-acetylspermidine	26769129	Endo	LC-MS	positive	no impact	Organic compounds	Organic acids and derivatives	Carboximidic acids and derivatives	Carboximidic acids	Carboximidic acids
NQNXERHVLXYXRO-UHFFFAOYSA-N	CC(=O)NCCCNCCCCNCCCNC(=O)C.Cl.Cl	N-[3-[4-(3-acetamidopropylamino)butylamino]propyl]acetamide;dihydrochloride	Diacetylspermine	26769129	Endo	LC-MS	positive	no impact	Organic compounds	Organic acids and derivatives	Carboxylic acids and derivatives	Carboxylic acid derivatives	Carboxylic acid amides
JSDJDUFIGGRVBJ-UHFFFAOYSA-N	C=CCCCCCCC#CCCCCCCCC(=O)O	octadec-17-en-9-ynoic acid	FA(18:3)	26769129	Endo	LC-MS	Negative	no impact	Organic compounds	Lipids and lipid-like molecules	Fatty Acyls	Fatty acids and conjugates	Long-chain fatty acids
QIQXTHQIDYTFRH-UHFFFAOYSA-N	CCCCCCCCCCCCCCCCCC(=O)O	octadecanoic acid	C18:0	26769129	Endo	LC-MS	none	no impact	Organic compounds	Lipids and lipid-like molecules	Fatty Acyls	Fatty acids and conjugates	Long-chain fatty acids
WQEPLUUGTLDZJY-UHFFFAOYSA-N	CCCCCCCCCCCCCCC(=O)O	pentadecanoic acid	FA(15:0)	26769129	Endo	LC-MS	Negative	no impact	Organic compounds	Lipids and lipid-like molecules	Fatty Acyls	Fatty acids and conjugates	Long-chain fatty acids
YPFDHNVEDLHUCE-UHFFFAOYSA-N	C(CO)CO	propane-1,3-diol	Propane-1,3-diol	26769129	Endo	LC-MS	positive	no impact	Organic compounds	Organic oxygen compounds	Organooxygen compounds	Alcohols and polyols	Primary alcohols
PVNIIMVLHYAWGP-UHFFFAOYSA-N	C1=CC(=CN=C1)C(=O)O	pyridine-3-carboxylic acid	Nicotinic acid	26769129	Endo	LC-MS	positive	no impact	Organic compounds	Organoheterocyclic compounds	Pyridines and derivatives	Pyridinecarboxylic acids and derivatives	Pyridinecarboxylic acids
TUNFSRHWOTWDNC-UHFFFAOYSA-N	CCCCCCCCCCCCCC(=O)O	tetradecanoic acid	C14:0	26769129	Endo	LC-MS	Negative	no impact	Organic compounds	Lipids and lipid-like molecules	Fatty Acyls	Fatty acids and conjugates	Long-chain fatty acids
YHHSONZFOIEMCP-UHFFFAOYSA-O	C[N+](C)(C)CCOP(=O)(O)O	trimethyl(2-phosphonooxyethyl)azanium	Phosphocholine	26769129	Endo	LC-MS	positive	no impact	Organic compounds	Organic nitrogen compounds	Organonitrogen compounds	Quaternary ammonium salts	Cholines
VFRROHXSMXFLSN-UHFFFAOYSA-N	C(C(C(C(C(C=O)O)O)O)O)OP(=O)(O)O	(2,3,4,5-tetrahydroxy-6-oxohexyl) dihydrogen phosphate	D-Glucose-6-phosphate	26823999	Endo	GC-MS	none	gamma-irradiation	Organic compounds	Organic oxygen compounds	Organooxygen compounds	Carbohydrates and carbohydrate conjugates	Monosaccharides
FBPFZTCFMRRESA-KVTDHHQDSA-N	C([C@H]([C@H]([C@@H]([C@@H](CO)O)O)O)O)O	(2R,3R,4R,5R)-hexane-1,2,3,4,5,6-hexol	D-Mannitol	26823999	Endo	GC-MS	none	gamma-irradiation	Organic compounds	Organic oxygen compounds	Organooxygen compounds	Carbohydrates and carbohydrate conjugates	Sugar alcohols
ZDXPYRJPNDTMRX-VKHMYHEASA-N	C(CC(=O)N)[C@@H](C(=O)O)N	(2S)-2,5-diamino-5-oxopentanoic acid	Glutamine	26823999	Endo	GC-MS	none	gamma-irradiation	Organic compounds	Organic acids and derivatives	Carboxylic acids and derivatives	Amino acids, peptides, and analogues	Amino acids and derivatives
OUYCCCASQSFEME-QMMMGPOBSA-N	C1=CC(=CC=C1C[C@@H](C(=O)O)N)O	(2S)-2-amino-3-(4-hydroxyphenyl)propanoic acid	Tyrosine	26823999	Endo	GC-MS	none	gamma-irradiation	Organic compounds	Organic acids and derivatives	Carboxylic acids and derivatives	Amino acids, peptides, and analogues	Amino acids and derivatives
MTCFGRXMJLQNBG-REOHCLBHSA-N	C([C@@H](C(=O)O)N)O	(2S)-2-amino-3-hydroxypropanoic acid	Serine	26823999	Endo	GC-MS	none	gamma-irradiation	Organic compounds	Organic acids and derivatives	Carboxylic acids and derivatives	Amino acids, peptides, and analogues	Amino acids and derivatives
KZSNJWFQEVHDMF-BYPYZUCNSA-N	CC(C)[C@@H](C(=O)O)N	(2S)-2-amino-3-methylbutanoic acid	Valine	26823999	Endo	GC-MS	none	gamma-irradiation	Organic compounds	Organic acids and derivatives	Carboxylic acids and derivatives	Amino acids, peptides, and analogues	Amino acids and derivatives
ROHFNLRQFUQHCH-YFKPBYRVSA-N	CC(C)C[C@@H](C(=O)O)N	(2S)-2-amino-4-methylpentanoic acid	Leucine	26823999	Endo	GC-MS	none	gamma-irradiation	Organic compounds	Organic acids and derivatives	Carboxylic acids and derivatives	Amino acids, peptides, and analogues	Amino acids and derivatives
QNAYBMKLOCPYGJ-REOHCLBHSA-N	C[C@@H](C(=O)O)N	(2S)-2-aminopropanoic acid	L-alanine	26823999	Endo	GC-MS	none	gamma-irradiation	Organic compounds	Organic acids and derivatives	Carboxylic acids and derivatives	Amino acids, peptides, and analogues	Amino acids and derivatives
JVTAAEKCZFNVCJ-REOHCLBHSA-N	C[C@@H](C(=O)O)O	(2S)-2-hydroxypropanoic acid	L-lactic acid	26823999	Endo	GC-MS	none	gamma-irradiation	Organic compounds	Organic acids and derivatives	Hydroxy acids and derivatives	Alpha hydroxy acids and derivatives	Alpha hydroxy acids and derivatives
ODHCTXKNWHHXJC-VKHMYHEASA-N	C1CC(=O)N[C@@H]1C(=O)O	(2S)-5-oxopyrrolidine-2-carboxylic acid	Pyroglutamic acid	26823999	Endo	GC-MS	none	gamma-irradiation	Organic compounds	Organic acids and derivatives	Carboxylic acids and derivatives	Amino acids, peptides, and analogues	Amino acids and derivatives
ONIBWKKTOPOVIA-BYPYZUCNSA-N	C1C[C@H](NC1)C(=O)O	(2S)-pyrrolidine-2-carboxylic acid	Proline	26823999	Endo	GC-MS	none	gamma-irradiation	Organic compounds	Organic acids and derivatives	Carboxylic acids and derivatives	Amino acids, peptides, and analogues	Amino acids and derivatives
JPIJQSOTBSSVTP-GBXIJSLDSA-N	C([C@H]([C@@H](C(=O)O)O)O)O	(2S,3R)-2,3,4-trihydroxybutanoic acid	isothreonic acid	26823999	Endo	GC-MS	none	gamma-irradiation	Organic compounds	Organic oxygen compounds	Organooxygen compounds	Carbohydrates and carbohydrate conjugates	Sugar acids and derivatives
AYFVYJQAPQTCCC-GBXIJSLDSA-N	C[C@H]([C@@H](C(=O)O)N)O	(2S,3R)-2-amino-3-hydroxybutanoic acid	Threonine	26823999	Endo	GC-MS	none	gamma-irradiation	Organic compounds	Organic acids and derivatives	Carboxylic acids and derivatives	Amino acids, peptides, and analogues	Amino acids and derivatives
AGPKZVBTJJNPAG-WHFBIAKZSA-N	CC[C@H](C)[C@@H](C(=O)O)N	(2S,3S)-2-amino-3-methylpentanoic acid	L-Isoleucine	26823999	Endo	GC-MS	none	gamma-irradiation	Organic compounds	Organic acids and derivatives	Carboxylic acids and derivatives	Amino acids, peptides, and analogues	Amino acids and derivatives
HEBKCHPVOIAQTA-NGQZWQHPSA-N	C([C@H](C([C@H](CO)O)O)O)O	(2S,4R)-pentane-1,2,3,4,5-pentol	Ribitol	26823999	Endo	GC-MS	none	gamma-irradiation	Organic compounds	Organic oxygen compounds	Organooxygen compounds	Carbohydrates and carbohydrate conjugates	Sugar alcohols
HMFHBZSHGGEWLO-HWQSCIPKSA-N	C([C@H]1[C@@H]([C@H](C(O1)O)O)O)O	(3R,4R,5S)-5-(hydroxymethyl)oxolane-2,3,4-triol	L-Arabinofuranose	26823999	Endo	GC-MS	none	gamma-irradiation	Organic compounds	Organic oxygen compounds	Organooxygen compounds	Carbohydrates and carbohydrate conjugates	Monosaccharides
SRBFZHDQGSBBOR-IOVATXLUSA-N	C1[C@H]([C@@H]([C@H](C(O1)O)O)O)O	(3R,4S,5R)-oxane-2,3,4,5-tetrol	D-Xylose	26823999	Endo	GC-MS	none	gamma-irradiation	Organic compounds	Organic oxygen compounds	Organooxygen compounds	Carbohydrates and carbohydrate conjugates	Monosaccharides
WQZGKKKJIJFFOK-SVZMEOIVSA-N	C([C@@H]1[C@@H]([C@@H]([C@H](C(O1)O)O)O)O)O	(3R,4S,5R,6R)-6-(hydroxymethyl)oxane-2,3,4,5-tetrol	D-Galactose	26823999	Endo	GC-MS	none	gamma-irradiation	Organic compounds	Organic oxygen compounds	Organooxygen compounds	Carbohydrates and carbohydrate conjugates	Monosaccharides
WQZGKKKJIJFFOK-GASJEMHNSA-N	C([C@@H]1[C@H]([C@@H]([C@H](C(O1)O)O)O)O)O	(3R,4S,5S,6R)-6-(hydroxymethyl)oxane-2,3,4,5-tetrol	D-glucose	26823999	Endo	GC-MS	none	gamma-irradiation	Organic compounds	Organic oxygen compounds	Organooxygen compounds	Carbohydrates and carbohydrate conjugates	Monosaccharides
LKDRXBCSQODPBY-VRPWFDPXSA-N	C1[C@H]([C@H]([C@@H](C(O1)(CO)O)O)O)O	(3S,4R,5R)-2-(hydroxymethyl)oxane-2,3,4,5-tetrol	Fructose	26823999	Endo	GC-MS	none	gamma-irradiation	Organic compounds	Organic oxygen compounds	Organooxygen compounds	Carbohydrates and carbohydrate conjugates	Monosaccharides
HVYWMOMLDIMFJA-DPAQBDIFSA-N	C[C@H](CCCC(C)C)[C@H]1CC[C@@H]2[C@@]1(CC[C@H]3[C@H]2CC=C4[C@@]3(CC[C@@H](C4)O)C)C	(3S,8S,9S,10R,13R,14S,17R)-10,13-dimethyl-17-[(2R)-6-methylheptan-2-yl]-2,3,4,7,8,9,11,12,14,15,16,17-dodecahydro-1H-cyclopenta[a]phenanthren-3-ol	Cholesterol	26823999	Endo	GC-MS	none	gamma-irradiation	Organic compounds	Lipids and lipid-like molecules	Steroids and steroid derivatives	Cholestane steroids	Cholesterols and derivatives
VZCYOOQTPOCHFL-OWOJBTEDSA-N	C(=C/C(=O)O)\C(=O)O	(E)-but-2-enedioic acid	Fumaric Acid	26823999	Endo	GC-MS	none	gamma-irradiation	Organic compounds	Organic acids and derivatives	Carboxylic acids and derivatives	Dicarboxylic acids and derivatives	Dicarboxylic acids and derivatives
SECPZKHBENQXJG-FPLPWBNLSA-N	CCCCCC/C=C\CCCCCCCC(=O)O	(Z)-hexadec-9-enoic acid	Palmitoleic acid	26823999	Endo	GC-MS	none	gamma-irradiation	Organic compounds	Lipids and lipid-like molecules	Fatty Acyls	Fatty acids and conjugates	Long-chain fatty acids
ZQPPMHVWECSIRJ-KTKRTIGZSA-N	CCCCCCCC/C=C\CCCCCCCC(=O)O	(Z)-octadec-9-enoic acid	Oleic acid	26823999	Endo	GC-MS	none	gamma-irradiation	Organic compounds	Lipids and lipid-like molecules	Fatty Acyls	Fatty acids and conjugates	Long-chain fatty acids
AWUCVROLDVIAJX-GSVOUGTGSA-N	C([C@H](COP(=O)(O)O)O)O	[(2R)-2,3-dihydroxypropyl] dihydrogen phosphate	Glycerol 3-phosphate	26823999	Endo	GC-MS	none	gamma-irradiation	Organic compounds	Lipids and lipid-like molecules	Glycerophospholipids	Glycerophosphates	Glycerophosphates
GACTWZZMVMUKNG-KVTDHHQDSA-N	C([C@H]([C@H]([C@@H]([C@@H](COP(=O)(O)O)O)O)O)O)O	[(2R,3R,4R,5R)-2,3,4,5,6-pentahydroxyhexyl] dihydrogen phosphate	Mannitol 1-phosphate	26823999	Endo	GC-MS	none	gamma-irradiation	Organic compounds	Organic oxygen compounds	Organooxygen compounds	Carbohydrates and carbohydrate conjugates	Monosaccharides
HFPRYXALJSRPBC-UHFFFAOYSA-N	CCCCCCCCCCCCCCCCCC(=O)C(C(CO)O)O	1,2,3-trihydroxyhenicosan-4-one	1-Stearoylglycerol	26823999	Endo	GC-MS	none	gamma-irradiation	Organic compounds	Lipids and lipid-like molecules	Fatty Acyls	Fatty alcohols	Long-chain fatty alcohols
YQEMORVAKMFKLG-UHFFFAOYSA-N	CCCCCCCCCCCCCCCCCC(=O)OC(CO)CO	1,3-dihydroxypropan-2-yl octadecanoate	2-Stearoylglycerol	26823999	Endo	GC-MS	none	gamma-irradiation	Organic compounds	Lipids and lipid-like molecules	Glycerolipids	Monoradylglycerols	Monoacylglycerols
DRTQHJPVMGBUCF-XVFCMESISA-N	C1=CN(C(=O)NC1=O)[C@H]2[C@@H]([C@@H]([C@H](O2)CO)O)O	1-[(2R,3R,4S,5R)-3,4-dihydroxy-5-(hydroxymethyl)oxolan-2-yl]pyrimidine-2,4-dione	uridine	26823999	Endo	GC-MS	none	gamma-irradiation	Organic compounds	Nucleosides, nucleotides, and analogues	Pyrimidine nucleosides	Pyrimidine nucleosides	Pyrimidine nucleosides
WRHZVMBBRYBTKZ-UHFFFAOYSA-N	C1=CNC(=C1)C(=O)O	1H-pyrrole-2-carboxylic acid	Pyrrole-2-carboxylic acid	26823999	Endo	GC-MS	none	gamma-irradiation	Organic compounds	Organoheterocyclic compounds	Pyrroles	Pyrrole carboxylic acids and derivatives	Pyrrole carboxylic acids
RBNPOMFGQQGHHO-UHFFFAOYSA-N	C(C(C(=O)O)O)O	2,3-dihydroxypropanoic acid	Glyceric acid	26823999	Endo	GC-MS	none	gamma-irradiation	Organic compounds	Organic oxygen compounds	Organooxygen compounds	Carbohydrates and carbohydrate conjugates	Sugar acids and derivatives
AWUCVROLDVIAJX-UHFFFAOYSA-N	C(C(COP(=O)(O)O)O)O	2,3-dihydroxypropyl dihydrogen phosphate	Glycerol 3-phosphate	26823999	Endo	GC-MS	none	gamma-irradiation	Organic compounds	Lipids and lipid-like molecules	Glycerophospholipids	Glycerophosphates	Glycerophosphates
QHZLMUACJMDIAE-UHFFFAOYSA-N	CCCCCCCCCCCCCCCC(=O)OCC(CO)O	2,3-dihydroxypropyl hexadecanoate	1-Palmitoylglycerol	26823999	Endo	GC-MS	none	gamma-irradiation	Organic compounds	Lipids and lipid-like molecules	Glycerolipids	Monoradylglycerols	Monoacylglycerols
DCBSHORRWZKAKO-UHFFFAOYSA-N	CCCCCCCCCCCCCC(=O)OCC(CO)O	2,3-dihydroxypropyl tetradecanoate	Glycerol 1-myristate	26823999	Endo	GC-MS	none	gamma-irradiation	Organic compounds	Lipids and lipid-like molecules	Glycerolipids	Monoradylglycerols	Monoacylglycerols
DDRJAANPRJIHGJ-UHFFFAOYSA-N	CN1CC(=O)N=C1N	2-amino-3-methyl-4H-imidazol-5-one	Creatinine	26823999	Endo	GC-MS	none	gamma-irradiation	Organic compounds	Organic acids and derivatives	Carboxylic acids and derivatives	Amino acids, peptides, and analogues	Amino acids and derivatives
DHMQDGOQFOQNFH-UHFFFAOYSA-N	C(C(=O)O)N	2-aminoacetic acid	Glycine	26823999	Endo	GC-MS	none	gamma-irradiation	Organic compounds	Organic acids and derivatives	Carboxylic acids and derivatives	Amino acids, peptides, and analogues	Amino acids and derivatives
JINBYESILADKFW-UHFFFAOYSA-N	C(C(=O)O)(C(=O)O)N	2-aminopropanedioic acid	Aminomalonic acid	26823999	Endo	GC-MS	none	gamma-irradiation	Organic compounds	Organic acids and derivatives	Carboxylic acids and derivatives	Amino acids, peptides, and analogues	Amino acids and derivatives
BJEPYKJPYRNKOW-UHFFFAOYSA-N	C(C(C(=O)O)O)C(=O)O	2-hydroxybutanedioic acid	Malic acid	26823999	Endo	GC-MS	none	gamma-irradiation	Organic compounds	Organic acids and derivatives	Hydroxy acids and derivatives	Beta hydroxy acids and derivatives	Beta hydroxy acids and derivatives
KRKNYBCHXYNGOX-UHFFFAOYSA-N	C(C(=O)O)C(CC(=O)O)(C(=O)O)O	2-hydroxypropane-1,2,3-tricarboxylic acid	Citric acid	26823999	Endo	GC-MS	none	gamma-irradiation	Organic compounds	Organic acids and derivatives	Carboxylic acids and derivatives	Tricarboxylic acids and derivatives	Tricarboxylic acids and derivatives
KDYFGRWQOYBRFD-UHFFFAOYSA-N	C(CC(=O)O)C(=O)O	butanedioic acid	Succinic acid	26823999	Endo	GC-MS	none	gamma-irradiation	Organic compounds	Organic acids and derivatives	Carboxylic acids and derivatives	Dicarboxylic acids and derivatives	Dicarboxylic acids and derivatives
CDAISMWEOUEBRE-UHFFFAOYSA-N	C1(C(C(C(C(C1O)O)O)O)O)O	cyclohexane-1,2,3,4,5,6-hexol	Myoinositol	26823999	Endo	GC-MS	none	gamma-irradiation	Organic compounds	Organic oxygen compounds	Organooxygen compounds	Alcohols and polyols	Secondary alcohols
CDAISMWEOUEBRE-UHFFFAOYSA-N	C1(C(C(C(C(C1O)O)O)O)O)O	cyclohexane-1,2,3,4,5,6-hexol	Myoinositol	26823999	Endo	GC-MS	none	gamma-irradiation	Organic compounds	Organic oxygen compounds	Organooxygen compounds	Alcohols and polyols	Secondary alcohols
IPCSVZSSVZVIGE-UHFFFAOYSA-N	CCCCCCCCCCCCCCCC(=O)O	hexadecanoic acid	Palmitic acid	26823999	Endo	GC-MS	none	gamma-irradiation	Organic compounds	Lipids and lipid-like molecules	Fatty Acyls	Fatty acids and conjugates	Long-chain fatty acids
UWHZIFQPPBDJPM-UHFFFAOYSA-N	CCCCCCC=CCCCCCCCCCC(=O)O	octadec-11-enoic acid	Vaccenic acid	26823999	Endo	GC-MS	none	gamma-irradiation	Organic compounds	Lipids and lipid-like molecules	Fatty Acyls	Fatty acids and conjugates	Long-chain fatty acids
QIQXTHQIDYTFRH-UHFFFAOYSA-N	CCCCCCCCCCCCCCCCCC(=O)O	octadecanoic acid	C18:0	26823999	Endo	GC-MS	none	gamma-irradiation	Organic compounds	Lipids and lipid-like molecules	Fatty Acyls	Fatty acids and conjugates	Long-chain fatty acids
NBIIXXVUZAFLBC-UHFFFAOYSA-K	[O-]P(=O)([O-])[O-]	phosphate	Phosphate	26823999	Endo	GC-MS	none	gamma-irradiation	Inorganic compounds	Homogeneous non-metal compounds	Non-metal oxoanionic compounds	Non-metal phosphates	Non-metal phosphates
TUNFSRHWOTWDNC-UHFFFAOYSA-N	CCCCCCCCCCCCCC(=O)O	tetradecanoic acid	C14:0	26823999	Endo	GC-MS	none	gamma-irradiation	Organic compounds	Lipids and lipid-like molecules	Fatty Acyls	Fatty acids and conjugates	Long-chain fatty acids
FFEARJCKVFRZRR-SCSAIBSYSA-N	CSCC[C@H](C(=O)O)N	(2R)-2-amino-4-methylsulfanylbutanoic acid	Methionine	27265840	Endo	LC-MS	Negative	drug	Organic compounds	Organic acids and derivatives	Carboxylic acids and derivatives	Amino acids, peptides, and analogues	Amino acids and derivatives
BIRSGZKFKXLSJQ-SQOUGZDYSA-N	C([C@H]([C@H]([C@@H]([C@H](C(=O)O)O)O)O)O)OP(=O)(O)O	(2R,3S,4R,5R)-2,3,4,5-tetrahydroxy-6-phosphonooxyhexanoic acid	6-Phosphogluconate	27265840	Endo	LC-MS	Negative	drug	Organic compounds	Organic oxygen compounds	Organooxygen compounds	Carbohydrates and carbohydrate conjugates	Monosaccharides
ZDXPYRJPNDTMRX-VKHMYHEASA-N	C(CC(=O)N)[C@@H](C(=O)O)N	(2S)-2,5-diamino-5-oxopentanoic acid	Glutamine	27265840	Endo	LC-MS	Negative	drug	Organic compounds	Organic acids and derivatives	Carboxylic acids and derivatives	Amino acids, peptides, and analogues	Amino acids and derivatives
AHLPHDHHMVZTML-BYPYZUCNSA-N	C(C[C@@H](C(=O)O)N)CN	(2S)-2,5-diaminopentanoic acid	Ornithine	27265840	Endo	LC-MS	Negative	drug	Organic compounds	Organic acids and derivatives	Carboxylic acids and derivatives	Amino acids, peptides, and analogues	Amino acids and derivatives
OWQDWQKWSLFFFR-WDSKDSINSA-N	C(CC(=O)N[C@@H](CCC(=O)O)C(=O)O)[C@@H](C(=O)O)N	(2S)-2-[[(4S)-4-amino-4-carboxybutanoyl]amino]pentanedioic acid	Gamma Glutamylglutamic acid	27265840	Endo	LC-MS	Negative	drug	Organic compounds	Organic acids and derivatives	Carboxylic acids and derivatives	Amino acids, peptides, and analogues	Amino acids and derivatives
KDZOASGQNOPSCU-GDVGLLTNSA-N	C(CC(C(=O)O)N)CN=C(N)N[C@@H](CC(=O)O)C(=O)O	(2S)-2-[[N'-(4-amino-4-carboxybutyl)carbamimidoyl]amino]butanedioic acid	Argininosuccinate	27265840	Endo	LC-MS	positive	drug	Organic compounds	Organic acids and derivatives	Carboxylic acids and derivatives	Amino acids, peptides, and analogues	Amino acids and derivatives
CAHKINHBCWCHCF-JTQLQIEISA-N	CC(=O)N[C@@H](CC1=CC=C(C=C1)O)C(=O)O	(2S)-2-acetamido-3-(4-hydroxyphenyl)propanoic acid	N-Acetyl-L-tyrosine	27265840	Endo	LC-MS	Negative	drug	Organic compounds	Organic acids and derivatives	Carboxylic acids and derivatives	Amino acids, peptides, and analogues	Amino acids and derivatives
QIVBCDIJIAJPQS-VIFPVBQESA-N	C1=CC=C2C(=C1)C(=CN2)C[C@@H](C(=O)O)N	(2S)-2-amino-3-(1H-indol-3-yl)propanoic acid	Tryptophan	27265840	Endo	LC-MS	Negative	drug	Organic compounds	Organoheterocyclic compounds	Indoles and derivatives	Indolyl carboxylic acids and derivatives	Indolyl carboxylic acids and derivatives
KZSNJWFQEVHDMF-BYPYZUCNSA-N	CC(C)[C@@H](C(=O)O)N	(2S)-2-amino-3-methylbutanoic acid	Valine	27265840	Endo	LC-MS	Negative	drug	Organic compounds	Organic acids and derivatives	Carboxylic acids and derivatives	Amino acids, peptides, and analogues	Amino acids and derivatives
COLNVLDHVKWLRT-QMMMGPOBSA-N	C1=CC=C(C=C1)C[C@@H](C(=O)O)N	(2S)-2-amino-3-phenylpropanoic acid	Phenylalanine	27265840	Endo	LC-MS	Negative	drug	Organic compounds	Organic acids and derivatives	Carboxylic acids and derivatives	Amino acids, peptides, and analogues	Amino acids and derivatives
RHGKLRLOHDJJDR-BYPYZUCNSA-N	C(C[C@@H](C(=O)O)N)CNC(=O)N	(2S)-2-amino-5-(carbamoylamino)pentanoic acid	Citrulline	27265840	Endo	LC-MS	Negative	drug	Organic compounds	Organic acids and derivatives	Carboxylic acids and derivatives	Amino acids, peptides, and analogues	Amino acids and derivatives
RITKHVBHSGLULN-WHFBIAKZSA-N	C(CC(=O)N[C@@H](CS)C(=O)O)[C@@H](C(=O)O)N	(2S)-2-amino-5-[[(1R)-1-carboxy-2-sulfanylethyl]amino]-5-oxopentanoic acid	gamma-Glutamyl-Glutamine	27265840	Endo	LC-MS	Negative	drug	Organic compounds	Organic acids and derivatives	Carboxylic acids and derivatives	Amino acids, peptides, and analogues	Amino acids and derivatives
RWSXRVCMGQZWBV-WDSKDSINSA-N	C(CC(=O)N[C@@H](CS)C(=O)NCC(=O)O)[C@@H](C(=O)O)N	(2S)-2-amino-5-[[(2R)-1-(carboxymethylamino)-1-oxo-3-sulfanylpropan-2-yl]amino]-5-oxopentanoic acid	Reduced glutathione	27265840	Endo	LC-MS	Negative	drug	Organic compounds	Organic acids and derivatives	Carboxylic acids and derivatives	Amino acids, peptides, and analogues	Peptides
BNRXZEPOHPEEAS-PPSBICQBSA-N	C(CC(=O)N[C@@H](CSSCC(C(=O)O)N)C(=O)NCC(=O)O)[C@@H](C(=O)O)N	(2S)-2-amino-5-[[(2R)-3-[(2-amino-2-carboxyethyl)disulfanyl]-1-(carboxymethylamino)-1-oxopropan-2-yl]amino]-5-oxopentanoic acid	Cysteineglutathione disulfide	27265840	Endo	LC-MS	Negative	drug	Organic compounds	Organic acids and derivatives	Carboxylic acids and derivatives	Amino acids, peptides, and analogues	Peptides
CKLJMWTZIZZHCS-REOHCLBHSA-N	C([C@@H](C(=O)O)N)C(=O)O	(2S)-2-aminobutanedioic acid	Aspartic acid	27265840	Endo	LC-MS	Negative	drug	Organic compounds	Organic acids and derivatives	Carboxylic acids and derivatives	Amino acids, peptides, and analogues	Amino acids and derivatives
AYFVYJQAPQTCCC-GBXIJSLDSA-N	C[C@H]([C@@H](C(=O)O)N)O	(2S,3R)-2-amino-3-hydroxybutanoic acid	Threonine	27265840	Endo	LC-MS	Negative	drug	Organic compounds	Organic acids and derivatives	Carboxylic acids and derivatives	Amino acids, peptides, and analogues	Amino acids and derivatives
HDYANYHVCAPMJV-LXQIFKJMSA-N	C1=CN(C(=O)NC1=O)[C@H]2[C@@H]([C@@H]([C@H](O2)COP(=O)(O)OP(=O)(O)O[C@@H]3[C@@H]([C@H]([C@@H]([C@H](O3)C(=O)O)O)O)O)O)O	(2S,3S,4S,5R,6R)-6-[[[(2R,3S,4R,5R)-5-(2,4-dioxopyrimidin-1-yl)-3,4-dihydroxyoxolan-2-yl]methoxy-hydroxyphosphoryl]oxy-hydroxyphosphoryl]oxy-3,4,5-trihydroxyoxane-2-carboxylic acid	UDP-glucuronic acid	27265840	Endo	LC-MS	Negative	drug	Organic compounds	Nucleosides, nucleotides, and analogues	Pyrimidine nucleotides	Pyrimidine nucleotide sugars	Pyrimidine nucleotide sugars
FZJOTYMARNGISF-YXSOTRFDSA-N	CCCCC/C=C\C[C@@H](C/C=C/C=C/[C@H]([C@H](CCCC(=O)O)O)SC[C@H](C(=O)O)N)O	(5S,6R,7E,9E,12S,14Z)-6-[(2S)-2-amino-2-carboxyethyl]sulfanyl-5,12-dihydroxyicosa-7,9,14-trienoic acid	FA(18:1)	27265840	Endo	LC-MS	Negative	drug	Organic compounds	Lipids and lipid-like molecules	Fatty Acyls	Eicosanoids	Hydroxyeicosatrienoic acids
UNSRRHDPHVZAHH-YOILPLPUSA-N	CCCCCCCC/C=C\C/C=C\C/C=C\CCCC(=O)O	(5Z,8Z,11Z)-icosa-5,8,11-trienoic acid	C20:3a	27265840	Endo	LC-MS	Negative	drug	Organic compounds	Lipids and lipid-like molecules	Fatty Acyls	Fatty acids and conjugates	Long-chain fatty acids
GZJLLYHBALOKEX-HJNPUEAESA-N	C/C=C\C/C=C\C/C=C\C/C=C\C/C=C\C/C=C\CCCC(=O)O	(5Z,8Z,11Z,14Z,17Z,20Z)-docosa-5,8,11,14,17,20-hexaenoic acid	FA(22:6)	27265840	Endo	LC-MS	Negative	drug	Organic compounds	Lipids and lipid-like molecules	Fatty Acyls	Fatty acids and conjugates	Very long-chain fatty acids
VZCYOOQTPOCHFL-OWOJBTEDSA-N	C(=C/C(=O)O)\C(=O)O	(E)-but-2-enedioic acid	Fumaric Acid	27265840	Endo	LC-MS	Negative	drug	Organic compounds	Organic acids and derivatives	Carboxylic acids and derivatives	Dicarboxylic acids and derivatives	Dicarboxylic acids and derivatives
ZVRMGCSSSYZGSM-PFONDFGASA-N	CCCCCCCCCCCCC/C=C\C(=O)O	(Z)-hexadec-2-enoic acid	FA(16:1)	27265840	Endo	LC-MS	Negative	drug	Organic compounds	Lipids and lipid-like molecules	Fatty Acyls	Fatty acids and conjugates	Long-chain fatty acids
HCQUFOLAJNWIDV-NQBPNILHSA-N	CCCCCCCC/C=C\C/C=C\C/C=C\CCCC(=O)O[C@H](COC(=O)CCCCCCCCC/C=C\C/C=C\CCCCC)COP(=O)(O)OCCN	[(2R)-1-[2-aminoethoxy(hydroxy)phosphoryl]oxy-3-[(11Z,14Z)-icosa-11,14-dienoyl]oxypropan-2-yl] (5Z,8Z,11Z)-icosa-5,8,11-trienoate	PE(40:5)	27265840	Endo	LC-MS	positive	drug	Organic compounds	Lipids and lipid-like molecules	Glycerophospholipids	Glycerophosphoethanolamines	Phosphatidylethanolamines
RHMBSGJXCWTXLZ-RFJIFSDASA-N	CCCCC/C=C\C/C=C\C/C=C\C/C=C\CCCCCC(=O)O[C@H](COC(=O)CCC/C=C\C/C=C\C/C=C\C/C=C\C/C=C\CC)COP(=O)(O)OCCN	[(2R)-1-[2-aminoethoxy(hydroxy)phosphoryl]oxy-3-[(5Z,8Z,11Z,14Z,17Z)-icosa-5,8,11,14,17-pentaenoyl]oxypropan-2-yl] (7Z,10Z,13Z,16Z)-docosa-7,10,13,16-tetraenoate	PE(42:9)	27265840	Endo	LC-MS	positive	drug	Organic compounds	Lipids and lipid-like molecules	Glycerophospholipids	Glycerophosphoethanolamines	Phosphatidylethanolamines
HDZVRBPBPCZCJG-XOSPZYHZSA-N	CCCCC/C=C\C/C=C\CCCCCCCC(=O)OC[C@H](COP(=O)(O)OCCN)OC(=O)CCCCCC/C=C\C/C=C\C/C=C\CCCCC	[(2R)-1-[2-aminoethoxy(hydroxy)phosphoryl]oxy-3-[(9Z,12Z)-octadeca-9,12-dienoyl]oxypropan-2-yl] (8Z,11Z,14Z)-icosa-8,11,14-trienoate	PE(38:5)	27265840	Endo	LC-MS	positive	drug	Organic compounds	Lipids and lipid-like molecules	Glycerophospholipids	Glycerophosphoethanolamines	Phosphatidylethanolamines
DOILLFCKSSPXMF-ZKZIFNJMSA-N	CCCCCCCC/C=C\CCCCCCCC(=O)O[C@H](COC(=O)CCCCCCC/C=C\C/C=C\CCCCC)COP(=O)(O)OCCN	[(2R)-1-[2-aminoethoxy(hydroxy)phosphoryl]oxy-3-[(9Z,12Z)-octadeca-9,12-dienoyl]oxypropan-2-yl] (Z)-octadec-9-enoate	PE 36:3	27265840	Endo	LC-MS	positive	drug	Organic compounds	Lipids and lipid-like molecules	Glycerophospholipids	Glycerophosphoethanolamines	Phosphatidylethanolamines
FHAATDMZDZZQNU-JKJMWZRXSA-N	CCCCCC/C=C\CCCCCCCC(=O)OC[C@H](COP(=O)(O)OCCN)OC(=O)CCCCCCCCCCC/C=C\C/C=C\CCCCC	[(2R)-1-[2-aminoethoxy(hydroxy)phosphoryl]oxy-3-[(Z)-hexadec-9-enoyl]oxypropan-2-yl] (13Z,16Z)-docosa-13,16-dienoate	PE(38:3)	27265840	Endo	LC-MS	positive	drug	Organic compounds	Lipids and lipid-like molecules	Glycerophospholipids	Glycerophosphoethanolamines	Phosphatidylethanolamines
GVAQQTHOALBLLU-AEMPDOMJSA-N	CCCCCCCCCC/C=C\CCCCCCCCCC(=O)O[C@H](COC(=O)CCCCCCC/C=C\CCCCCC)COP(=O)(O)OCCN	[(2R)-1-[2-aminoethoxy(hydroxy)phosphoryl]oxy-3-[(Z)-hexadec-9-enoyl]oxypropan-2-yl] (Z)-docos-11-enoate	PE(38:2)	27265840	Endo	LC-MS	positive	drug	Organic compounds	Lipids and lipid-like molecules	Glycerophospholipids	Glycerophosphoethanolamines	Phosphatidylethanolamines
MAFRHGZTIOAXEL-WHXUGTBJSA-N	CCCCCC/C=C\CCCCCCCC(=O)O[C@H](CO)COP(=O)(O)OCCN	[(2R)-1-[2-aminoethoxy(hydroxy)phosphoryl]oxy-3-hydroxypropan-2-yl] (Z)-hexadec-9-enoate	LysoPE(16:1)	27265840	Endo	LC-MS	Negative	drug	Organic compounds	Lipids and lipid-like molecules	Glycerophospholipids	Glycerophosphoethanolamines	Lysophosphatidylethanolamines
DPRXQVIZBLENFV-NPQRSGSQSA-N	CCCCCCCCCCCCCCCCCC(=O)OC[C@H](COP(=O)(O)OCCN)OC(=O)CC/C=C\C/C=C\C/C=C\C/C=C\C/C=C\CCCCC	[(2R)-1-[2-aminoethoxy(hydroxy)phosphoryl]oxy-3-octadecanoyloxypropan-2-yl] (4Z,7Z,10Z,13Z,16Z)-docosa-4,7,10,13,16-pentaenoate	PE(40:5)	27265840	Endo	LC-MS	positive	drug	Organic compounds	Lipids and lipid-like molecules	Glycerophospholipids	Glycerophosphoethanolamines	Phosphatidylethanolamines
RXKSKZZAOIRFLK-UQYDIMRYSA-N	CCCCCCCCCCCCCC(=O)OC[C@H](COP(=O)(O)OCCN)OC(=O)CCCCCCCCC/C=C\C/C=C\CCCCC	[(2R)-1-[2-aminoethoxy(hydroxy)phosphoryl]oxy-3-tetradecanoyloxypropan-2-yl] (11Z,14Z)-icosa-11,14-dienoate	PE(34:2)	27265840	Endo	LC-MS	positive	drug	Organic compounds	Lipids and lipid-like molecules	Glycerophospholipids	Glycerophosphoethanolamines	Phosphatidylethanolamines
VRFLBKDYCLYNCT-QEJMHMKOSA-N	CCCCCCCCCCCCC(=O)OC[C@H](COP(=O)(O)OCCN)OC(=O)CCCCCCC/C=C\CCCCCCCCC	[(2R)-1-[2-aminoethoxy(hydroxy)phosphoryl]oxy-3-tridecanoyloxypropan-2-yl] (Z)-nonadec-9-enoate	PE(32:1)	27265840	Endo	LC-MS	positive	drug	Organic compounds	Lipids and lipid-like molecules	Glycerophospholipids	Glycerophosphoethanolamines	Phosphatidylethanolamines
OUKDNADVOQVFAR-NBTXLFQMSA-N	CCCCCCCCCCCCCCCC(=O)O[C@H](COC(=O)CCCCCCCCCCC)COC(=O)CCCCCCC/C=C\CCCCCC	[(2R)-1-dodecanoyloxy-3-[(Z)-hexadec-9-enoyl]oxypropan-2-yl] hexadecanoate	TG(44:1)	27265840	Endo	LC-MS	positive	drug	Organic compounds	Lipids and lipid-like molecules	Glycerolipids	Triradylcglycerols	Triacylglycerols
XLKQWAMTMYIQMG-SVUPRYTISA-N	CC/C=C\C/C=C\C/C=C\C/C=C\C/C=C\C/C=C\CCC(=O)OC[C@H](COP(=O)([O-])OCC[N+](C)(C)C)OC(=O)CC/C=C\C/C=C\C/C=C\C/C=C\C/C=C\C/C=C\CC	[(2R)-2,3-bis[[(4Z,7Z,10Z,13Z,16Z,19Z)-docosa-4,7,10,13,16,19-hexaenoyl]oxy]propyl] 2-(trimethylazaniumyl)ethyl phosphate	PC(44:12)	27265840	Endo	LC-MS	positive	drug	Organic compounds	Lipids and lipid-like molecules	Glycerophospholipids	Glycerophosphocholines	Phosphatidylcholines
PVMBAGXWHHZKFP-JMPJWMFJSA-N	CCCCCC/C=C\CCCCCCCC(=O)OC[C@H](COC(=O)CCCCCCC/C=C\C/C=C\CCCCC)OC(=O)CCCCCCC/C=C\CCCCCC	[(2R)-2,3-bis[[(Z)-hexadec-9-enoyl]oxy]propyl] (9Z,12Z)-octadeca-9,12-dienoate	TG(50:4)	27265840	Endo	LC-MS	positive	drug	Organic compounds	Lipids and lipid-like molecules	Glycerolipids	Triradylcglycerols	Triacylglycerols
UZVVZMQGZJJIQZ-LAPAIJMKSA-N	CCCCCCCCC/C=C\CCCCCCCC(=O)OC[C@H](COC(=O)CC/C=C\C/C=C\C/C=C\C/C=C\C/C=C\C/C=C\CC)OC(=O)CCCCCCC/C=C\CCCCCCCCC	[(2R)-2,3-bis[[(Z)-nonadec-9-enoyl]oxy]propyl] (4Z,7Z,10Z,13Z,16Z,19Z)-docosa-4,7,10,13,16,19-hexaenoate	TG(60:8)	27265840	Endo	LC-MS	positive	drug	Organic compounds	Lipids and lipid-like molecules	Glycerolipids	Triradylcglycerols	Triacylglycerols
CVVRPLLCUNBBAA-VOXCOYEFSA-N	CCCCCCCCCCCC(=O)OC[C@H](COC(=O)CCCCCCCCC/C=C\C/C=C\CCCCC)OC(=O)CCCCCCCCCCC	[(2R)-2,3-di(dodecanoyloxy)propyl] (11Z,14Z)-icosa-11,14-dienoate	TG(44:2)	27265840	Endo	LC-MS	positive	drug	Organic compounds	Lipids and lipid-like molecules	Glycerolipids	Triradylcglycerols	Triacylglycerols
LUMJHSXYRIOCEV-NXQBDKFQSA-N	CCCCCCCCCCCC(=O)OC[C@H](COC(=O)CCCCC/C=C\C/C=C\C/C=C\C/C=C\CCCCC)OC(=O)CCCCCCCCCCC	[(2R)-2,3-di(dodecanoyloxy)propyl] (7Z,10Z,13Z,16Z)-docosa-7,10,13,16-tetraenoate	TG(46:4)	27265840	Endo	LC-MS	positive	drug	Organic compounds	Lipids and lipid-like molecules	Glycerolipids	Triradylcglycerols	Triacylglycerols
KCUYLQDWSWOANO-JHXSWNAYSA-N	CCCCCCCCCCCC(=O)OC[C@H](COC(=O)CCCCCCCCC/C=C\CCCCCCCCCC)OC(=O)CCCCCCCCCCC	[(2R)-2,3-di(dodecanoyloxy)propyl] (Z)-docos-11-enoate	TG(46:1)	27265840	Endo	LC-MS	positive	drug	Organic compounds	Lipids and lipid-like molecules	Glycerolipids	Triradylcglycerols	Triacylglycerols
GKTDXHXZBFIZJU-OIJJMQLXSA-N	CCCCCCCCCCCC(=O)OC[C@H](COC(=O)CCCCCCC/C=C\CCCCCC)OC(=O)CCCCCCCCCCC	[(2R)-2,3-di(dodecanoyloxy)propyl] (Z)-hexadec-9-enoate	TG(40:1)	27265840	Endo	LC-MS	positive	drug	Organic compounds	Lipids and lipid-like molecules	Glycerolipids	Triradylcglycerols	Triacylglycerols
JDQBYXSVBWZGCO-UFGQLICCSA-N	CCCCCCCCCCCC(=O)OC[C@H](COC(=O)CCCCCCC/C=C\CCCC)OC(=O)CCCCCCCCCCC	[(2R)-2,3-di(dodecanoyloxy)propyl] (Z)-tetradec-9-enoate	TG(38:1)	27265840	Endo	LC-MS	positive	drug	Organic compounds	Lipids and lipid-like molecules	Glycerolipids	Triradylcglycerols	Triacylglycerols
SMUUMIRCIBXLGI-KXQOOQHDSA-N	CCCCCCCCCCCCCC(=O)OC[C@@H](COC(=O)CCCCCCCCCCC)OC(=O)CCCCCCCCCCC	[(2R)-2,3-di(dodecanoyloxy)propyl] tetradecanoate	TG(38:0)	27265840	Endo	LC-MS	positive	drug	Organic compounds	Lipids and lipid-like molecules	Glycerolipids	Triradylcglycerols	Triacylglycerols
RXMZDASWEZZKNI-PGSKRCOHSA-N	CCCCCCCCCCCCCC(=O)OC[C@H](COC(=O)CCCCCCCC/C=C\C/C=C\C/C=C\CCCCC)OC(=O)CCCCCCCCCCCCC	[(2R)-2,3-di(tetradecanoyloxy)propyl] (10Z,13Z,16Z)-docosa-10,13,16-trienoate	TG(50:3)	27265840	Endo	LC-MS	positive	drug	Organic compounds	Lipids and lipid-like molecules	Glycerolipids	Triradylcglycerols	Triacylglycerols
CITHEXJVPOWHKC-UUWRZZSWSA-N	CCCCCCCCCCCCCC(=O)OC[C@H](COP(=O)([O-])OCC[N+](C)(C)C)OC(=O)CCCCCCCCCCCCC	[(2R)-2,3-di(tetradecanoyloxy)propyl] 2-(trimethylazaniumyl)ethyl phosphate	PC(28:0)	27265840	Endo	LC-MS	positive	drug	Organic compounds	Lipids and lipid-like molecules	Glycerophospholipids	Glycerophosphocholines	Phosphatidylcholines
MXVGMMSYPKQPGC-VGWLKTBOSA-N	CCCCCCCCCCCCC(=O)OC[C@H](COC(=O)CCCCCCCC/C=C\C/C=C\C/C=C\CCCCC)OC(=O)CCCCCCCCCCCC	[(2R)-2,3-di(tridecanoyloxy)propyl] (10Z,13Z,16Z)-docosa-10,13,16-trienoate	TG(48:3)	27265840	Endo	LC-MS	positive	drug	Organic compounds	Lipids and lipid-like molecules	Glycerolipids	Triradylcglycerols	Triacylglycerols
SUHOQUVVVLNYQR-MRVPVSSYSA-N	C[N+](C)(C)CCOP(=O)([O-])OC[C@@H](CO)O	[(2R)-2,3-dihydroxypropyl] 2-(trimethylazaniumyl)ethyl phosphate	Glycerophosphocholine	27265840	Endo	LC-MS	positive	drug	Organic compounds	Lipids and lipid-like molecules	Glycerophospholipids	Glycerophosphocholines	Glycerophosphocholines
AWUCVROLDVIAJX-GSVOUGTGSA-N	C([C@H](COP(=O)(O)O)O)O	[(2R)-2,3-dihydroxypropyl] dihydrogen phosphate	Glycerol 3-phosphate	27265840	Endo	LC-MS	Negative	drug	Organic compounds	Lipids and lipid-like molecules	Glycerophospholipids	Glycerophosphates	Glycerophosphates
JEEMMQUVRFTVSG-AZITXYQXSA-N	CCCCC/C=C\C/C=C\CCCCCCCCCC(=O)O[C@H](COC(=O)CCCC/C=C\C/C=C\C/C=C\CCCCC)COP(=O)([O-])OCC[N+](C)(C)C	[(2R)-2-[(11Z,14Z)-icosa-11,14-dienoyl]oxy-3-[(6Z,9Z,12Z)-octadeca-6,9,12-trienoyl]oxypropyl] 2-(trimethylazaniumyl)ethyl phosphate	PC(38:5)	27265840	Endo	LC-MS	positive	drug	Organic compounds	Lipids and lipid-like molecules	Glycerophospholipids	Glycerophosphocholines	Phosphatidylcholines
DLRNZUPJXRVWRW-FKZZUUMNSA-N	CCCCCC/C=C\CCCCCCCC(=O)OC[C@H](COP(=O)([O-])OCC[N+](C)(C)C)OC(=O)CC/C=C\C/C=C\C/C=C\C/C=C\C/C=C\C/C=C\CC	[(2R)-2-[(4Z,7Z,10Z,13Z,16Z,19Z)-docosa-4,7,10,13,16,19-hexaenoyl]oxy-3-[(Z)-hexadec-9-enoyl]oxypropyl] 2-(trimethylazaniumyl)ethyl phosphate	PC(38:7)	27265840	Endo	LC-MS	positive	drug	Organic compounds	Lipids and lipid-like molecules	Glycerophospholipids	Glycerophosphocholines	Phosphatidylcholines
IESVDEZGAHUQJU-ZLBXKVHBSA-N	CCCCCCCCCCCCCCCC(=O)OC[C@H](COP(=O)([O-])OCC[N+](C)(C)C)OC(=O)CC/C=C\C/C=C\C/C=C\C/C=C\C/C=C\C/C=C\CC	[(2R)-2-[(4Z,7Z,10Z,13Z,16Z,19Z)-docosa-4,7,10,13,16,19-hexaenoyl]oxy-3-hexadecanoyloxypropyl] 2-(trimethylazaniumyl)ethyl phosphate	PC(38:6)	27265840	Endo	LC-MS	positive	drug	Organic compounds	Lipids and lipid-like molecules	Glycerophospholipids	Glycerophosphocholines	Phosphatidylcholines
YACQWROQNKVBSO-CIQRIDSUSA-N	CC/C=C\C/C=C\C/C=C\C/C=C\CCCCC(=O)OC[C@H](COC(=O)CC/C=C\C/C=C\C/C=C\C/C=C\C/C=C\C/C=C\CC)OC(=O)CCC/C=C\C/C=C\C/C=C\C/C=C\C/C=C\CC	[(2R)-2-[(5Z,8Z,11Z,14Z,17Z)-icosa-5,8,11,14,17-pentaenoyl]oxy-3-[(6Z,9Z,12Z,15Z)-octadeca-6,9,12,15-tetraenoyl]oxypropyl] (4Z,7Z,10Z,13Z,16Z,19Z)-docosa-4,7,10,13,16,19-hexaenoate	TG(60:15)	27265840	Endo	LC-MS	positive	drug	Organic compounds	Lipids and lipid-like molecules	Glycerolipids	Triradylcglycerols	Triacylglycerols
XDCGZZJBYBQDHF-SHSMOVPHSA-N	CCCCC/C=C\C/C=C\C/C=C\CCCCC(=O)OC[C@H](COP(=O)([O-])OCC[N+](C)(C)C)OC(=O)CCCCC/C=C\C/C=C\C/C=C\C/C=C\CCCCC	[(2R)-2-[(7Z,10Z,13Z,16Z)-docosa-7,10,13,16-tetraenoyl]oxy-3-[(6Z,9Z,12Z)-octadeca-6,9,12-trienoyl]oxypropyl] 2-(trimethylazaniumyl)ethyl phosphate	PC(40:7)	27265840	Endo	LC-MS	positive	drug	Organic compounds	Lipids and lipid-like molecules	Glycerophospholipids	Glycerophosphocholines	Phosphatidylcholines
UCZAOBSWZIZTLK-HRVYGAIYSA-N	CCCCC/C=C\C/C=C\C/C=C\C/C=C\CCCCCC(=O)O[C@H](COC(=O)CCCC/C=C\C/C=C\C/C=C\C/C=C\CC)COP(=O)([O-])OCC[N+](C)(C)C	[(2R)-2-[(7Z,10Z,13Z,16Z)-docosa-7,10,13,16-tetraenoyl]oxy-3-[(6Z,9Z,12Z,15Z)-octadeca-6,9,12,15-tetraenoyl]oxypropyl] 2-(trimethylazaniumyl)ethyl phosphate	PC(40:8)	27265840	Endo	LC-MS	positive	drug	Organic compounds	Lipids and lipid-like molecules	Glycerophospholipids	Glycerophosphocholines	Phosphatidylcholines
TXHAPWOVMUZMOQ-ZAQLNEJLSA-N	CCCCCCCCCCCCCCCCC(=O)OC[C@H](COC(=O)CCCC/C=C\C/C=C\C/C=C\C/C=C\CC)OC(=O)CCCCCCC/C=C\C/C=C\CCCC	[(2R)-2-[(9Z,12Z)-heptadeca-9,12-dienoyl]oxy-3-heptadecanoyloxypropyl] (6Z,9Z,12Z,15Z)-octadeca-6,9,12,15-tetraenoate	TG(52:6)	27265840	Endo	LC-MS	positive	drug	Organic compounds	Lipids and lipid-like molecules	Glycerolipids	Triradylcglycerols	Triacylglycerols
KRNKDESUFDXONA-PHQZTFDCSA-N	CCCCCCCCCCCCCC(=O)OC[C@H](COC(=O)CCCCCCCCC/C=C\CCCCCCCCCC)OC(=O)CCCCCCCCC/C=C\CCCCCCCCCC	[(2R)-2-[(Z)-docos-11-enoyl]oxy-3-tetradecanoyloxypropyl] (Z)-docos-11-enoate	TG(58:2)	27265840	Endo	LC-MS	positive	drug	Organic compounds	Lipids and lipid-like molecules	Glycerolipids	Triradylcglycerols	Triacylglycerols
YXCYWRAJSHPITE-FJTAOIQASA-N	CCCCCCCC/C=C\CCCCCCCCCC(=O)O[C@H](COC(=O)CCCCCCC/C=C\CCCC)COC(=O)CCCCC/C=C\C/C=C\C/C=C\C/C=C\C/C=C\CC	[(2R)-2-[(Z)-icos-11-enoyl]oxy-3-[(Z)-tetradec-9-enoyl]oxypropyl] (7Z,10Z,13Z,16Z,19Z)-docosa-7,10,13,16,19-pentaenoate	TG(56:7)	27265840	Endo	LC-MS	positive	drug	Organic compounds	Lipids and lipid-like molecules	Glycerolipids	Triradylcglycerols	Triacylglycerols
AJYXDMLIYIHUFX-ZLSPUOOPSA-N	CCCCCC/C=C\CCCCCCCCCCCC(=O)O[C@H](COC(=O)CCCCCCCCC/C=C\CCCCCC)COP(=O)([O-])OCC[N+](C)(C)C	[(2R)-2-[(Z)-icos-13-enoyl]oxy-3-[(Z)-octadec-11-enoyl]oxypropyl] 2-(trimethylazaniumyl)ethyl phosphate	PC(38:2)	27265840	Endo	LC-MS	positive	drug	Organic compounds	Lipids and lipid-like molecules	Glycerophospholipids	Glycerophosphocholines	Phosphatidylcholines
JYMPBNUSVAGSEH-XMJUQRDCSA-N	CCCCCCCCCCCCCCCCCC(=O)OC[C@H](COP(=O)([O-])OCC[N+](C)(C)C)OC(=O)CCCCCCCCCCC/C=C\CCCCCC	[(2R)-2-[(Z)-icos-13-enoyl]oxy-3-octadecanoyloxypropyl] 2-(trimethylazaniumyl)ethyl phosphate	PC(38:1)	27265840	Endo	LC-MS	positive	drug	Organic compounds	Lipids and lipid-like molecules	Glycerophospholipids	Glycerophosphocholines	Phosphatidylcholines
NIGYWPRPUCXBCZ-QMIYFWGISA-N	CCCCCCCCCCCCC(=O)OC[C@H](COC(=O)CCCCCCC/C=C\CCCCC)OC(=O)CCCCCCC/C=C\CCCC	[(2R)-2-[(Z)-tetradec-9-enoyl]oxy-3-tridecanoyloxypropyl] (Z)-pentadec-9-enoate	TG(42:2)	27265840	Endo	LC-MS	positive	drug	Organic compounds	Lipids and lipid-like molecules	Glycerolipids	Triradylcglycerols	Triacylglycerols
YNAVPMYVEPIOMV-RRHRGVEJSA-N	CCCCCCCCCCCCCCCCCCCCC(=O)O[C@H](COC(=O)CCCCCCCCCCCC)COP(=O)([O-])OCC[N+](C)(C)C	[(2R)-2-henicosanoyloxy-3-tridecanoyloxypropyl] 2-(trimethylazaniumyl)ethyl phosphate	PC(34:0)	27265840	Endo	LC-MS	positive	drug	Organic compounds	Lipids and lipid-like molecules	Glycerophospholipids	Glycerophosphocholines	Phosphatidylcholines
RFVFQQWKPSOBED-PSXMRANNSA-N	CCCCCCCCCCCCCCCC(=O)O[C@H](COC(=O)CCCCCCCCCCCCC)COP(=O)([O-])OCC[N+](C)(C)C	[(2R)-2-hexadecanoyloxy-3-tetradecanoyloxypropyl] 2-(trimethylazaniumyl)ethyl phosphate	PC(30:0)	27265840	Endo	LC-MS	positive	drug	Organic compounds	Lipids and lipid-like molecules	Glycerophospholipids	Glycerophosphocholines	Phosphatidylcholines
SPJFYYJXNPEZDW-FTJOPAKQSA-N	CCCCC/C=C\C/C=C\CCCCCCCC(=O)OC[C@H](COP(=O)([O-])OCC[N+](C)(C)C)O	[(2R)-2-hydroxy-3-[(9Z,12Z)-octadeca-9,12-dienoyl]oxypropyl] 2-(trimethylazaniumyl)ethyl phosphate	LysoPC(18:2)	27265840	Endo	LC-MS	positive	drug	Organic compounds	Lipids and lipid-like molecules	Glycerophospholipids	Glycerophosphocholines	Lysophosphatidylcholines
YYSFWGQAKJTHRE-MEOKJUQFSA-N	CCCCCCCC/C=C\CCCCCCCCCC(=O)OC[C@H](COP(=O)([O-])OCC[N+](C)(C)C)O	[(2R)-2-hydroxy-3-[(Z)-icos-11-enoyl]oxypropyl] 2-(trimethylazaniumyl)ethyl phosphate	LysoPC(20:1)	27265840	Endo	LC-MS	positive	drug	Organic compounds	Lipids and lipid-like molecules	Glycerophospholipids	Glycerophosphocholines	Lysophosphatidylcholines
PZRFVAHZNWPPAC-VBKSFVIKSA-N	CCCCCC/C=C\CCCCCCCCCC(=O)OC[C@H](COP(=O)([O-])OCC[N+](C)(C)C)O	[(2R)-2-hydroxy-3-[(Z)-octadec-11-enoyl]oxypropyl] 2-(trimethylazaniumyl)ethyl phosphate	LysoPC 18:1	27265840	Endo	LC-MS	positive	drug	Organic compounds	Lipids and lipid-like molecules	Glycerophospholipids	Glycerophosphocholines	Lysophosphatidylcholines
UATOAILWGVYRQS-HHHXNRCGSA-N	CCCCCCCCCCCCCCCCCCCC(=O)OC[C@H](COP(=O)([O-])OCC[N+](C)(C)C)O	[(2R)-2-hydroxy-3-icosanoyloxypropyl] 2-(trimethylazaniumyl)ethyl phosphate	LysoPC(20:0)	27265840	Endo	LC-MS	positive	drug	Organic compounds	Lipids and lipid-like molecules	Glycerophospholipids	Glycerophosphocholines	Lysophosphatidylcholines
IHNKQIMGVNPMTC-RUZDIDTESA-N	CCCCCCCCCCCCCCCCCC(=O)OC[C@H](COP(=O)([O-])OCC[N+](C)(C)C)O	[(2R)-2-hydroxy-3-octadecanoyloxypropyl] 2-(trimethylazaniumyl)ethyl phosphate	LysoPC 18:0	27265840	Endo	LC-MS	positive	drug	Organic compounds	Lipids and lipid-like molecules	Glycerophospholipids	Glycerophosphocholines	Lysophosphatidylcholines
SKJMUADLQLZAGH-WJOKGBTCSA-N	CCCCCCCCCCCCCCCCCCCCCCCC(=O)OC[C@H](COP(=O)([O-])OCC[N+](C)(C)C)O	[(2R)-2-hydroxy-3-tetracosanoyloxypropyl] 2-(trimethylazaniumyl)ethyl phosphate	LysoPC(24:0)	27265840	Endo	LC-MS	positive	drug	Organic compounds	Lipids and lipid-like molecules	Glycerophospholipids	Glycerophosphocholines	Lysophosphatidylcholines
NOCKWBKJMQWVLP-LWZVRTLFSA-N	CCCCCCCCCCCCCCCCCC(=O)O[C@H](COC(=O)CCCCCCCCCCCCC)COC(=O)CCC/C=C\C/C=C\C/C=C\C/C=C\CCCCC	[(2R)-2-octadecanoyloxy-3-tetradecanoyloxypropyl] (5Z,8Z,11Z,14Z)-icosa-5,8,11,14-tetraenoate	TG(52:4)	27265840	Endo	LC-MS	positive	drug	Organic compounds	Lipids and lipid-like molecules	Glycerolipids	Triradylcglycerols	Triacylglycerols
XQPYHFHTTVXZKL-XBEBLRSGSA-N	CCCCCCCCCCCCCC(=O)O[C@H](COC(=O)CCCCCCC/C=C\CCCC)COP(=O)([O-])OCC[N+](C)(C)C	[(2R)-2-tetradecanoyloxy-3-[(Z)-tetradec-9-enoyl]oxypropyl] 2-(trimethylazaniumyl)ethyl phosphate	PC(28:1)	27265840	Endo	LC-MS	positive	drug	Organic compounds	Lipids and lipid-like molecules	Glycerophospholipids	Glycerophosphocholines	Phosphatidylcholines
LSOWKZULVQWMLY-APPDJCNMSA-N	CC/C=C\C/C=C\C/C=C\C/C=C\C/C=C\C/C=C\CCC(=O)OC[C@H](COP(=O)([O-])OCC[N+](C)(C)C)O	[(2R)-3-[(4Z,7Z,10Z,13Z,16Z,19Z)-docosa-4,7,10,13,16,19-hexaenoyl]oxy-2-hydroxypropyl] 2-(trimethylazaniumyl)ethyl phosphate	LysoPC(22:6)	27265840	Endo	LC-MS	positive	drug	Organic compounds	Lipids and lipid-like molecules	Glycerophospholipids	Glycerophosphocholines	Lysophosphatidylcholines
JBDSFHCTIZFJOW-IJZSCEKBSA-N	CCCCC/C=C\C/C=C\C/C=C\CCCCCCC(=O)OC[C@H](COP(=O)([O-])OCC[N+](C)(C)C)OC(=O)CCCC/C=C\C/C=C\C/C=C\C/C=C\CC	[(2R)-3-[(8Z,11Z,14Z)-icosa-8,11,14-trienoyl]oxy-2-[(6Z,9Z,12Z,15Z)-octadeca-6,9,12,15-tetraenoyl]oxypropyl] 2-(trimethylazaniumyl)ethyl phosphate	PC(38:7)	27265840	Endo	LC-MS	positive	drug	Organic compounds	Lipids and lipid-like molecules	Glycerophospholipids	Glycerophosphocholines	Phosphatidylcholines
PAFOXYLFALKPOE-BKAVPCLVSA-N	CCCCCCCC/C=C\CCCCCCCCCCCC(=O)OC[C@H](COP(=O)([O-])OCC[N+](C)(C)C)O	[(2R)-3-[(Z)-docos-13-enoyl]oxy-2-hydroxypropyl] 2-(trimethylazaniumyl)ethyl phosphate	LysoPC(22:1)	27265840	Endo	LC-MS	positive	drug	Organic compounds	Lipids and lipid-like molecules	Glycerophospholipids	Glycerophosphocholines	Lysophosphatidylcholines
PYLFNXHASGHTBH-BWJDYQOJSA-N	CCCCCC/C=C\CCCCCCCC(=O)OC[C@H](COC(=O)CCC/C=C\C/C=C\C/C=C\C/C=C\CCCCC)OC(=O)CCCC/C=C\C/C=C\C/C=C\CCCCC	[(2R)-3-[(Z)-hexadec-9-enoyl]oxy-2-[(6Z,9Z,12Z)-octadeca-6,9,12-trienoyl]oxypropyl] (5Z,8Z,11Z,14Z)-icosa-5,8,11,14-tetraenoate	TG(54:8)	27265840	Endo	LC-MS	positive	drug	Organic compounds	Lipids and lipid-like molecules	Glycerolipids	Triradylcglycerols	Triacylglycerols
MYCRDURMWCNEET-BQEIJLFVSA-N	CCCCCC/C=C\CCCCCCCC(=O)OC[C@H](COC(=O)CCCCC/C=C\C/C=C\C/C=C\C/C=C\C/C=C\CC)OC(=O)CCCCCC/C=C\C/C=C\C/C=C\CCCCC	[(2R)-3-[(Z)-hexadec-9-enoyl]oxy-2-[(8Z,11Z,14Z)-icosa-8,11,14-trienoyl]oxypropyl] (7Z,10Z,13Z,16Z,19Z)-docosa-7,10,13,16,19-pentaenoate	TG(58:9)	27265840	Endo	LC-MS	positive	drug	Organic compounds	Lipids and lipid-like molecules	Glycerolipids	Triradylcglycerols	Triacylglycerols
LFUDDCMNKWEORN-ZXEGGCGDSA-N	CCCCCC/C=C\CCCCCCCC(=O)OC[C@H](COP(=O)([O-])OCC[N+](C)(C)C)O	[(2R)-3-[(Z)-hexadec-9-enoyl]oxy-2-hydroxypropyl] 2-(trimethylazaniumyl)ethyl phosphate	LysoPC 16:1	27265840	Endo	LC-MS	positive	drug	Organic compounds	Lipids and lipid-like molecules	Glycerophospholipids	Glycerophosphocholines	Lysophosphatidylcholines
ZBQGASWGCNJQQT-WYRBGLKBSA-N	CCCCCCCCCCCCCC(=O)O[C@H](COC(=O)CCCCCCCCC/C=C\CCCCCC)COP(=O)([O-])OCC[N+](C)(C)C	[(2R)-3-[(Z)-octadec-11-enoyl]oxy-2-tetradecanoyloxypropyl] 2-(trimethylazaniumyl)ethyl phosphate	PC(32:1)	27265840	Endo	LC-MS	positive	drug	Organic compounds	Lipids and lipid-like molecules	Glycerophospholipids	Glycerophosphocholines	Phosphatidylcholines
WFBRJPIZZIAWPB-QRLPBIBMSA-N	CCCCC/C=C\C/C=C\C/C=C\CCCCCCC(=O)O[C@H](COC(=O)CCCCC/C=C\C/C=C\C/C=C\C/C=C\CCCCC)COP(=O)(O)OCCN	[(2R)-3-[2-aminoethoxy(hydroxy)phosphoryl]oxy-2-[(8Z,11Z,14Z)-icosa-8,11,14-trienoyl]oxypropyl] (7Z,10Z,13Z,16Z)-docosa-7,10,13,16-tetraenoate	PE(42:7)	27265840	Endo	LC-MS	positive	drug	Organic compounds	Lipids and lipid-like molecules	Glycerophospholipids	Glycerophosphoethanolamines	Phosphatidylethanolamines
DUQDVNACTOXOJA-KTKXOIIHSA-N	CCCCCCCCCCCCCCCC(=O)O[C@H](COC(=O)CCC/C=C\C/C=C\C/C=C\C/C=C\CCCCC)COP(=O)(O)OCCN	[(2R)-3-[2-aminoethoxy(hydroxy)phosphoryl]oxy-2-hexadecanoyloxypropyl] (5Z,8Z,11Z,14Z)-icosa-5,8,11,14-tetraenoate	PE(36:4)	27265840	Endo	LC-MS	positive	drug	Organic compounds	Lipids and lipid-like molecules	Glycerophospholipids	Glycerophosphoethanolamines	Phosphatidylethanolamines
SLKDGVPOSSLUAI-PGUFJCEWSA-N	CCCCCCCCCCCCCCCC(=O)OC[C@H](COP(=O)(O)OCCN)OC(=O)CCCCCCCCCCCCCCC	[(2R)-3-[2-aminoethoxy(hydroxy)phosphoryl]oxy-2-hexadecanoyloxypropyl] hexadecanoate	PE(32:0)	27265840	Endo	LC-MS	positive	drug	Organic compounds	Lipids and lipid-like molecules	Glycerophospholipids	Glycerophosphoethanolamines	Phosphatidylethanolamines
NCPDMAXNVQCUIZ-AXJYFYFYSA-N	CCCCCCCC/C=C/CCCCCCCCCCCCCC(=O)OC[C@H](COP(=O)(O)OCCN)O	[(2R)-3-[2-aminoethoxy(hydroxy)phosphoryl]oxy-2-hydroxypropyl] (E)-tetracos-15-enoate	LysoPE(24:1)	27265840	Endo	LC-MS	positive	drug	Organic compounds	Lipids and lipid-like molecules	Glycerophospholipids	Glycerophosphoethanolamines	Lysophosphatidylethanolamines
DSOWUEHXZJUNID-WHXUGTBJSA-N	CCCCCC/C=C\CCCCCCCC(=O)OC[C@H](COP(=O)(O)OCCN)O	[(2R)-3-[2-aminoethoxy(hydroxy)phosphoryl]oxy-2-hydroxypropyl] (Z)-hexadec-9-enoate	LysoPE(16:1)	27265840	Endo	LC-MS	Negative	drug	Organic compounds	Lipids and lipid-like molecules	Glycerophospholipids	Glycerophosphoethanolamines	Lysophosphatidylethanolamines
DOCIRLXCRUUKNO-ONPCFBRKSA-N	CCCCCCCCCCCC(=O)OC[C@H](COC(=O)CCCCCCCCCCC/C=C\C/C=C\CCCCC)OC(=O)CCCC/C=C\C/C=C\C/C=C\CCCCC	[(2R)-3-dodecanoyloxy-2-[(6Z,9Z,12Z)-octadeca-6,9,12-trienoyl]oxypropyl] (13Z,16Z)-docosa-13,16-dienoate	TG(52:5)	27265840	Endo	LC-MS	positive	drug	Organic compounds	Lipids and lipid-like molecules	Glycerolipids	Triradylcglycerols	Triacylglycerols
RFHSOKOVHMEMLA-JCMJOHBISA-N	CCCCCCCCCCCC(=O)OC[C@H](COC(=O)CCCCCCC/C=C\CCCCCCC)OC(=O)CCCCCCC/C=C\CCCCCCC	[(2R)-3-dodecanoyloxy-2-[(Z)-heptadec-9-enoyl]oxypropyl] (Z)-heptadec-9-enoate	TG(46:2)	27265840	Endo	LC-MS	positive	drug	Organic compounds	Lipids and lipid-like molecules	Glycerolipids	Triradylcglycerols	Triacylglycerols
RCLLEISBTGAVOK-IEUBZPOASA-N	CCCCCCCCCCCC(=O)OC[C@H](COC(=O)CC/C=C\C/C=C\C/C=C\C/C=C\C/C=C\C/C=C\CC)OC(=O)CCCCCCC/C=C\CCCCCCCC	[(2R)-3-dodecanoyloxy-2-[(Z)-octadec-9-enoyl]oxypropyl] (4Z,7Z,10Z,13Z,16Z,19Z)-docosa-4,7,10,13,16,19-hexaenoate	TG(52:7)	27265840	Endo	LC-MS	positive	drug	Organic compounds	Lipids and lipid-like molecules	Glycerolipids	Triradylcglycerols	Triacylglycerols
SJWUGKDDADDDHD-BIUCBCRNSA-N	CCCCCCCCCCCC(=O)OC[C@H](COC(=O)CCCCCCC/C=C\CCCCCCCC)OC(=O)CCCCCCC/C=C\CCCCCCCC	[(2R)-3-dodecanoyloxy-2-[(Z)-octadec-9-enoyl]oxypropyl] (Z)-octadec-9-enoate	TG(48:2)	27265840	Endo	LC-MS	positive	drug	Organic compounds	Lipids and lipid-like molecules	Glycerolipids	Triradylcglycerols	Triacylglycerols
LPUZRKCOBURCPA-UAIAYBLDSA-N	CCCCCCCCCCCC(=O)OC[C@H](COP(=O)([O-])OCC[N+](C)(C)C)OC(=O)CCCCCCC/C=C\CCCCCCCC	[(2R)-3-dodecanoyloxy-2-[(Z)-octadec-9-enoyl]oxypropyl] 2-(trimethylazaniumyl)ethyl phosphate	PC(30:1)	27265840	Endo	LC-MS	positive	drug	Organic compounds	Lipids and lipid-like molecules	Glycerophospholipids	Glycerophosphocholines	Phosphatidylcholines
IZVPYIPQSLAKKL-KMSKGEFUSA-N	CCCCCCCCCCCC(=O)OC[C@H](COC(=O)CCCCCCC/C=C\CCCC)OC(=O)CCCCCCC/C=C\CCCC	[(2R)-3-dodecanoyloxy-2-[(Z)-tetradec-9-enoyl]oxypropyl] (Z)-tetradec-9-enoate	TG(40:2)	27265840	Endo	LC-MS	positive	drug	Organic compounds	Lipids and lipid-like molecules	Glycerolipids	Triradylcglycerols	Triacylglycerols
YLQQLZOJRAJYEL-QSCHNALKSA-N	CCCCCCCCCCCCCCCCCC(=O)OC[C@@H](COC(=O)CCCCCCCCCCC)OC(=O)CCCCCCCCCCCCCCCCC	[(2R)-3-dodecanoyloxy-2-octadecanoyloxypropyl] octadecanoate	TG(48:0)	27265840	Endo	LC-MS	positive	drug	Organic compounds	Lipids and lipid-like molecules	Glycerolipids	Triradylcglycerols	Triacylglycerols
YTOAPAUFDPDITM-HUESYALOSA-N	CCCCCCCCCCCCCCCCCCC(=O)O[C@H](COC(=O)CCCCCCCCCCCCCCCC)COP(=O)([O-])OCC[N+](C)(C)C	[(2R)-3-heptadecanoyloxy-2-nonadecanoyloxypropyl] 2-(trimethylazaniumyl)ethyl phosphate	PC(36:0)	27265840	Endo	LC-MS	positive	drug	Organic compounds	Lipids and lipid-like molecules	Glycerophospholipids	Glycerophosphocholines	Phosphatidylcholines
JLPULHDHAOZNQI-ZTIMHPMXSA-N	CCCCCCCCCCCCCCCC(=O)OC[C@H](COP(=O)([O-])OCC[N+](C)(C)C)OC(=O)CCCCCCC/C=C\C/C=C\CCCCC	[(2R)-3-hexadecanoyloxy-2-[(9Z,12Z)-octadeca-9,12-dienoyl]oxypropyl] 2-(trimethylazaniumyl)ethyl phosphate	PC(34:2)	27265840	Endo	LC-MS	positive	drug	Organic compounds	Lipids and lipid-like molecules	Glycerophospholipids	Glycerophosphocholines	Phosphatidylcholines
WTJKGGKOPKCXLL-VYOBOKEXSA-N	CCCCCCCCCCCCCCCC(=O)OC[C@H](COP(=O)([O-])OCC[N+](C)(C)C)OC(=O)CCCCCCC/C=C\CCCCCCCC	[(2R)-3-hexadecanoyloxy-2-[(Z)-octadec-9-enoyl]oxypropyl] 2-(trimethylazaniumyl)ethyl phosphate	PC(34:1)	27265840	Endo	LC-MS	positive	drug	Organic compounds	Lipids and lipid-like molecules	Glycerophospholipids	Glycerophosphocholines	Phosphatidylcholines
ASWBNKHCZGQVJV-HSZRJFAPSA-N	CCCCCCCCCCCCCCCC(=O)OC[C@H](COP(=O)([O-])OCC[N+](C)(C)C)O	[(2R)-3-hexadecanoyloxy-2-hydroxypropyl] 2-(trimethylazaniumyl)ethyl phosphate	LysoPC 16:0	27265840	Endo	LC-MS	positive	drug	Organic compounds	Lipids and lipid-like molecules	Glycerophospholipids	Glycerophosphocholines	Lysophosphatidylcholines
OFANTJYXLPWOPY-XCVHKCEHSA-N	CCCCCCCCCCCCCCCCCC(=O)OC[C@H](COC(=O)CCC/C=C\C/C=C\C/C=C\C/C=C\C/C=C\CC)OC(=O)CCCC/C=C\C/C=C\C/C=C\CCCCC	[(2R)-3-octadecanoyloxy-2-[(6Z,9Z,12Z)-octadeca-6,9,12-trienoyl]oxypropyl] (5Z,8Z,11Z,14Z,17Z)-icosa-5,8,11,14,17-pentaenoate	TG(56:8)	27265840	Endo	LC-MS	positive	drug	Organic compounds	Lipids and lipid-like molecules	Glycerolipids	Triradylcglycerols	Triacylglycerols
LFTYTUAZOPRMMI-CFRASDGPSA-N	CC(=O)N[C@@H]1[C@H]([C@@H]([C@H](O[C@@H]1OP(=O)(O)OP(=O)(O)OC[C@@H]2[C@H]([C@H]([C@@H](O2)N3C=CC(=O)NC3=O)O)O)CO)O)O	[(2R,3R,4R,5S,6R)-3-acetamido-4,5-dihydroxy-6-(hydroxymethyl)oxan-2-yl] [[(2R,3S,4R,5R)-5-(2,4-dioxopyrimidin-1-yl)-3,4-dihydroxyoxolan-2-yl]methoxy-hydroxyphosphoryl] hydrogen phosphate	UDP-N-acetylglucosamine	27265840	Endo	LC-MS	positive	drug	Organic compounds	Nucleosides, nucleotides, and analogues	Pyrimidine nucleotides	Pyrimidine nucleotide sugars	Pyrimidine nucleotide sugars
XCCTYIAWTASOJW-XVFCMESISA-N	C1=CN(C(=O)NC1=O)[C@H]2[C@@H]([C@@H]([C@H](O2)COP(=O)(O)OP(=O)(O)O)O)O	[(2R,3S,4R,5R)-5-(2,4-dioxopyrimidin-1-yl)-3,4-dihydroxyoxolan-2-yl]methyl phosphono hydrogen phosphate	UDP	27265840	Endo	LC-MS	Negative	drug	Organic compounds	Nucleosides, nucleotides, and analogues	Pyrimidine nucleotides	Pyrimidine ribonucleotides	Pyrimidine ribonucleoside diphosphates
RQFCJASXJCIDSX-UUOKFMHZSA-L	C1=NC2=C(N1[C@H]3[C@@H]([C@@H]([C@H](O3)COP(=O)([O-])[O-])O)O)NC(=NC2=O)N	[(2R,3S,4R,5R)-5-(2-amino-6-oxo-3H-purin-9-yl)-3,4-dihydroxyoxolan-2-yl]methyl phosphate	GMP	27265840	Endo	LC-MS	Negative	drug	Organic compounds	Nucleosides, nucleotides, and analogues	Purine nucleotides	Purine ribonucleotides	Purine ribonucleoside monophosphates
QGWNDRXFNXRZMB-UUOKFMHZSA-N	C1=NC2=C(N1[C@H]3[C@@H]([C@@H]([C@H](O3)COP(=O)(O)OP(=O)(O)O)O)O)NC(=NC2=O)N	[(2R,3S,4R,5R)-5-(2-amino-6-oxo-3H-purin-9-yl)-3,4-dihydroxyoxolan-2-yl]methyl phosphono hydrogen phosphate	GDP	27265840	Endo	LC-MS	positive	drug	Organic compounds	Nucleosides, nucleotides, and analogues	Purine nucleotides	Purine ribonucleotides	Purine ribonucleoside diphosphates
IERHLVCPSMICTF-XVFCMESISA-L	C1=CN(C(=O)N=C1N)[C@H]2[C@@H]([C@@H]([C@H](O2)COP(=O)([O-])[O-])O)O	[(2R,3S,4R,5R)-5-(4-amino-2-oxopyrimidin-1-yl)-3,4-dihydroxyoxolan-2-yl]methyl phosphate	CMP	27265840	Endo	LC-MS	Negative	drug	Organic compounds	Nucleosides, nucleotides, and analogues	Pyrimidine nucleotides	Pyrimidine ribonucleotides	Pyrimidine ribonucleoside monophosphates
UDMBCSSLTHHNCD-KQYNXXCUSA-N	C1=NC(=C2C(=N1)N(C=N2)[C@H]3[C@@H]([C@@H]([C@H](O3)COP(=O)(O)O)O)O)N	[(2R,3S,4R,5R)-5-(6-aminopurin-9-yl)-3,4-dihydroxyoxolan-2-yl]methyl dihydrogen phosphate	AMP	27265840	Endo	LC-MS	Negative	drug	Organic compounds	Nucleosides, nucleotides, and analogues	Purine nucleotides	Purine ribonucleotides	Purine ribonucleoside monophosphates
YEJYLHKQOBOSCP-OZKTZCCCSA-N	CCCCCCCCCCCCCCCC(=O)OC[C@H](CO)OC(=O)CCCCCCC/C=C\CCCCCCCC	[(2S)-1-hexadecanoyloxy-3-hydroxypropan-2-yl] (Z)-octadec-9-enoate	DG(34:1)	27265840	Endo	LC-MS	positive	drug	Organic compounds	Lipids and lipid-like molecules	Glycerolipids	Diradylglycerols	Diacylglycerols
IYZLSPKVBGVQGT-KDMZTRHFSA-N	CC/C=C\C/C=C\C/C=C\C/C=C\C/C=C\CCCC(=O)OC[C@H](CO)OC(=O)CC/C=C\C/C=C\C/C=C\C/C=C\C/C=C\C/C=C\CC	[(2S)-1-hydroxy-3-[(5Z,8Z,11Z,14Z,17Z)-icosa-5,8,11,14,17-pentaenoyl]oxypropan-2-yl] (4Z,7Z,10Z,13Z,16Z,19Z)-docosa-4,7,10,13,16,19-hexaenoate	DG(42:11)	27265840	Endo	LC-MS	positive	drug	Organic compounds	Lipids and lipid-like molecules	Glycerolipids	Diradylglycerols	Diacylglycerols
XSVAKXYZKYCILC-WARPBGNWSA-N	CCCCC/C=C\C/C=C\C/C=C\CCCCC(=O)OC[C@H](CO)OC(=O)CC/C=C\C/C=C\C/C=C\C/C=C\C/C=C\C/C=C\CC	[(2S)-1-hydroxy-3-[(6Z,9Z,12Z)-octadeca-6,9,12-trienoyl]oxypropan-2-yl] (4Z,7Z,10Z,13Z,16Z,19Z)-docosa-4,7,10,13,16,19-hexaenoate	DG(40:9)	27265840	Endo	LC-MS	positive	drug	Organic compounds	Lipids and lipid-like molecules	Glycerolipids	Diradylglycerols	Diacylglycerols
GEYARLCHXWOFLJ-YAEQCQLYSA-N	CCCCCCCCCCCCCCCCCCCC(=O)O[C@@H](CO)COC(=O)CCCC/C=C\C/C=C\C/C=C\C/C=C\CC	[(2S)-1-hydroxy-3-[(6Z,9Z,12Z,15Z)-octadeca-6,9,12,15-tetraenoyl]oxypropan-2-yl] icosanoate	DG(38:4)	27265840	Endo	LC-MS	positive	drug	Organic compounds	Lipids and lipid-like molecules	Glycerolipids	Diradylglycerols	Diacylglycerols
GRGDLDNREYVILP-CNWVQWJYSA-N	CCCCC/C=C\C/C=C\CCCCCCCCCC(=O)O[C@@H](CO)COC(=O)CCCCCCC/C=C\C/C=C\C/C=C\CC	[(2S)-1-hydroxy-3-[(9Z,12Z,15Z)-octadeca-9,12,15-trienoyl]oxypropan-2-yl] (11Z,14Z)-icosa-11,14-dienoate	DG(38:5)	27265840	Endo	LC-MS	positive	drug	Organic compounds	Lipids and lipid-like molecules	Glycerolipids	Diradylglycerols	Diacylglycerols
NLHVIBDZMSEKSW-HNOSMQIWSA-N	CCCCCCCCCCCCCCCCCCCCCC(=O)OC[C@@H](COC(=O)CCCCCCC/C=C\CCCC)OC(=O)CCCCCCCCCCCCCCCCCCCCC	[(2S)-2-docosanoyloxy-3-[(Z)-tetradec-9-enoyl]oxypropyl] docosanoate	TG(58:1)	27265840	Endo	LC-MS	positive	drug	Organic compounds	Lipids and lipid-like molecules	Glycerolipids	Triradylcglycerols	Triacylglycerols
BMFYTUKUTKXSRB-WCGPNNMFSA-N	CCCCC/C=C\C/C=C\CCCCCCCC(=O)OC[C@H](COC(=O)CCCCCCCC/C=C\C/C=C\C/C=C\CCCCC)OC(=O)CCCCCCC/C=C\C/C=C\C/C=C\CC	[(2S)-3-[(9Z,12Z)-octadeca-9,12-dienoyl]oxy-2-[(9Z,12Z,15Z)-octadeca-9,12,15-trienoyl]oxypropyl] (10Z,13Z,16Z)-docosa-10,13,16-trienoate	TG(58:8)	27265840	Endo	LC-MS	positive	drug	Organic compounds	Lipids and lipid-like molecules	Glycerolipids	Triradylcglycerols	Triacylglycerols
NBEADXWAAWCCDG-QDDWGVBQSA-N	CCCCCCCCCCCCC/C=C/[C@H]([C@H](COP(=O)([O-])OCC[N+](C)(C)C)NC(=O)CCCCCCC/C=C\CCCCCCCC)O	[(E,2S,3R)-3-hydroxy-2-[[(Z)-octadec-9-enoyl]amino]octadec-4-enyl] 2-(trimethylazaniumyl)ethyl phosphate	SM(d36:2)	27265840	Endo	LC-MS	positive	drug	Organic compounds	Lipids and lipid-like molecules	Sphingolipids	Phosphosphingolipids	Phosphosphingolipids
VWWQXMAJTJZDQX-UYBVJOGSSA-N	CC1=CC2=C(C=C1C)N(C3=NC(=O)NC(=O)C3=N2)C[C@@H]([C@@H]([C@@H](COP(=O)(O)OP(=O)(O)OC[C@@H]4[C@H]([C@H]([C@@H](O4)N5C=NC6=C(N=CN=C65)N)O)O)O)O)O	[[(2R,3S,4R,5R)-5-(6-aminopurin-9-yl)-3,4-dihydroxyoxolan-2-yl]methoxy-hydroxyphosphoryl] [(2R,3S,4S)-5-(7,8-dimethyl-2,4-dioxobenzo[g]pteridin-10-yl)-2,3,4-trihydroxypentyl] hydrogen phosphate	FAD	27265840	Endo	LC-MS	positive	drug	Organic compounds	Nucleosides, nucleotides, and analogues	Flavin nucleotides	Flavin nucleotides	Flavin nucleotides
RHZCEPSTZFIWEU-UHFFFAOYSA-N	CCCCCCCCCCCCCC(=O)OCCCCCCCCCCCC(=O)NC(CO)C(CCCCCCCCCCC)O	[12-(1,3-dihydroxytetradecan-2-ylamino)-12-oxododecyl] tetradecanoate	Cer(d40:0)	27265840	Endo	LC-MS	positive	drug	Organic compounds	Lipids and lipid-like molecules	Fatty Acyls	Fatty acid esters	Wax esters
MWRBNPKJOOWZPW-CLFAGFIQSA-N	CCCCCCCC/C=C\CCCCCCCC(=O)OCC(COP(=O)(O)OCCN)OC(=O)CCCCCCC/C=C\CCCCCCCC	[3-[2-aminoethoxy(hydroxy)phosphoryl]oxy-2-[(Z)-octadec-9-enoyl]oxypropyl] (Z)-octadec-9-enoate	PE(36:2)	27265840	Endo	LC-MS	positive	drug	Organic compounds	Lipids and lipid-like molecules	Glycerophospholipids	Glycerophosphoethanolamines	Phosphatidylethanolamines
JQKOHRZNEOQNJE-ZZEZOPTASA-N	CCCCCCCCCCCCCCCCCC(=O)OCC(COP(=O)(O)OCCN)OC(=O)CCCCCCC/C=C\CCCCCCCC	[3-[2-aminoethoxy(hydroxy)phosphoryl]oxy-2-[(Z)-octadec-9-enoyl]oxypropyl] octadecanoate	PE(36:1)	27265840	Endo	LC-MS	positive	drug	Organic compounds	Lipids and lipid-like molecules	Glycerophospholipids	Glycerophosphoethanolamines	Phosphatidylethanolamines
ADLQHCPAMORLQC-SQFISAMPSA-N	CCCCCCCCCCCCCC(=O)OC(COC(=O)CCCCCCC/C=C\CCCCCC)COP(=O)(O)OCCN	[3-[2-aminoethoxy(hydroxy)phosphoryl]oxy-2-tetradecanoyloxypropyl] (Z)-hexadec-9-enoate	PE(30:1)	27265840	Endo	LC-MS	positive	drug	Organic compounds	Lipids and lipid-like molecules	Glycerophospholipids	Glycerophosphoethanolamines	Phosphatidylethanolamines
FDCOHGHEADZEGF-QPLCGJKRSA-N	CCCCCCCCCCCCCCCC(=O)OCC(COC(=O)CCCCCCCCCCCCCCC)OC(=O)CCCCCCC/C=C\CCCCCCCC	1,3-di(hexadecanoyloxy)propan-2-yl (Z)-octadec-9-enoate	TG(50:1)	27265840	Endo	LC-MS	positive	drug	Organic compounds	Lipids and lipid-like molecules	Glycerolipids	Triradylcglycerols	Triacylglycerols
BLHVJAAEHMLMOI-UHFFFAOYSA-N	CN(C)CCOP(=O)(O)O	2-(dimethylamino)ethyl dihydrogen phosphate	Phosphodimethylethanolamine	27265840	Endo	LC-MS	Negative	drug	Organic compounds	Organic acids and derivatives	Organic phosphoric acids and derivatives	Phosphate esters	Phosphoethanolamines
DUXYWXYOBMKGIN-UHFFFAOYSA-N	CCCCCCCCCCCCCC(=O)OCC(COC(=O)CCCCCCCCCCCCC)OC(=O)CCCCCCCCCCCCC	2,3-di(tetradecanoyloxy)propyl tetradecanoate	TG(42:0)	27265840	Endo	LC-MS	positive	drug	Organic compounds	Lipids and lipid-like molecules	Glycerolipids	Triradylcglycerols	Triacylglycerols
AWUCVROLDVIAJX-UHFFFAOYSA-N	C(C(COP(=O)(O)O)O)O	2,3-dihydroxypropyl dihydrogen phosphate	Glycerol 3-phosphate	27265840	Endo	LC-MS	Negative	drug	Organic compounds	Lipids and lipid-like molecules	Glycerophospholipids	Glycerophosphates	Glycerophosphates
KDZOASGQNOPSCU-UHFFFAOYSA-N	C(CC(C(=O)O)N)CN=C(N)NC(CC(=O)O)C(=O)O	2-[[N'-(4-amino-4-carboxybutyl)carbamimidoyl]amino]butanedioic acid	Argininosuccinate	27265840	Endo	LC-MS	positive	drug	Organic compounds	Organic acids and derivatives	Carboxylic acids and derivatives	Amino acids, peptides, and analogues	Amino acids and derivatives
CVSVTCORWBXHQV-UHFFFAOYSA-N	CN(CC(=O)O)C(=N)N	2-[carbamimidoyl(methyl)amino]acetic acid	Creatine	27265840	Endo	LC-MS	positive	drug	Organic compounds	Organic acids and derivatives	Carboxylic acids and derivatives	Amino acids, peptides, and analogues	Amino acids and derivatives
XOAAWQZATWQOTB-UHFFFAOYSA-N	C(CS(=O)(=O)O)N	2-aminoethanesulfonic acid	Taurine	27265840	Endo	LC-MS	Negative	drug	Organic compounds	Organic acids and derivatives	Organic sulfonic acids and derivatives	Organosulfonic acids and derivatives	Organosulfonic acids
KRKNYBCHXYNGOX-UHFFFAOYSA-N	C(C(=O)O)C(CC(=O)O)(C(=O)O)O	2-hydroxypropane-1,2,3-tricarboxylic acid	Citric acid	27265840	Endo	LC-MS	Negative	drug	Organic compounds	Organic acids and derivatives	Carboxylic acids and derivatives	Tricarboxylic acids and derivatives	Tricarboxylic acids and derivatives
LRFVTYWOQMYALW-UHFFFAOYSA-N	C1=NC2=C(N1)C(=O)NC(=O)N2	3,7-dihydropurine-2,6-dione	Xanthine	27265840	Endo	LC-MS	Negative	drug	Organic compounds	Organoheterocyclic compounds	Imidazopyrimidines	Purines and purine derivatives	Xanthines
GHOKWGTUZJEAQD-ZETCQYMHSA-N	CC(C)(CO)[C@H](C(=O)NCCC(=O)O)O	3-[[(2R)-2,4-dihydroxy-3,3-dimethylbutanoyl]amino]propanoic acid	Pantothenic acid	27265840	Endo	LC-MS	Negative	drug	Organic compounds	Organic oxygen compounds	Organooxygen compounds	Alcohols and polyols	Secondary alcohols
VVPRQWTYSNDTEA-UHFFFAOYSA-N	CCCCCC(=O)OC(CC(=O)[O-])C[N+](C)(C)C	3-hexanoyloxy-4-(trimethylazaniumyl)butanoate	Carnitine(6:0)	27265840	Endo	LC-MS	positive	drug	Organic compounds	Lipids and lipid-like molecules	Fatty Acyls	Fatty acid esters	Acyl carnitines
GFFGJBXGBJISGV-UHFFFAOYSA-N	C1=NC2=NC=NC(=C2N1)N	7H-purin-6-amine	adenine	27265840	Endo	LC-MS	positive	drug	Organic compounds	Organoheterocyclic compounds	Imidazopyrimidines	Purines and purine derivatives	6-aminopurines
ZKRGEQPJMSDUDI-UHFFFAOYSA-N	C1CC2C3CCC(CC3C2C=C1)CCCCCCCC(=O)O	8-(1,2,3,4,4a,4b,5,6,8a,8b-decahydrobiphenylen-2-yl)octanoic acid	FA(20:4)	27265840	Endo	LC-MS	Negative	drug	Organic compounds	Lipids and lipid-like molecules	Fatty Acyls	Fatty acids and conjugates	Medium-chain fatty acids
IPCSVZSSVZVIGE-UHFFFAOYSA-N	CCCCCCCCCCCCCCCC(=O)O	hexadecanoic acid	Palmitic acid	27265840	Endo	LC-MS	Negative	drug	Organic compounds	Lipids and lipid-like molecules	Fatty Acyls	Fatty acids and conjugates	Long-chain fatty acids
SXPRAKSDHOEHIG-ZESVVUHVSA-N	CCCCCCCCCCCCCCCCCCCCCC(=O)N[C@@H](CO)[C@@H](CCCCCCCCCCCCCCC)O	N-[(2S,3R)-1,3-dihydroxyoctadecan-2-yl]docosanamide	Cer(d40:0)	27265840	Endo	LC-MS	positive	drug	Organic compounds	Lipids and lipid-like molecules	Sphingolipids	Ceramides	Ceramides
GCGTXOVNNFGTPQ-JHOUSYSJSA-N	CCCCCCCCCCCCCCC[C@H]([C@H](CO)NC(=O)CCCCCCCCCCCCCCC)O	N-[(2S,3R)-1,3-dihydroxyoctadecan-2-yl]hexadecanamide	Cer(d34:0)	27265840	Endo	LC-MS	positive	drug	Organic compounds	Lipids and lipid-like molecules	Sphingolipids	Ceramides	Long-chain ceramides
BPLYVSYSBPLDOA-WVILEFPPSA-N	CCCCCCCCCCCCCCCCCCCCCCCC(=O)N[C@@H](CO)[C@@H](CCCCCCCCCCCCCCC)O	N-[(2S,3R)-1,3-dihydroxyoctadecan-2-yl]tetracosanamide	Cer(d42:0)	27265840	Endo	LC-MS	positive	drug	Organic compounds	Lipids and lipid-like molecules	Sphingolipids	Ceramides	Ceramides
RWKXLCKGDFFGNU-UHFFFAOYSA-N	CC(=O)NCCCCNCCCNC(=O)C.Cl	N-[4-(3-acetamidopropylamino)butyl]acetamide;hydrochloride	Diacetylspermidine	27265840	Endo	LC-MS	positive	drug	Organic compounds	Organic acids and derivatives	Carboxylic acids and derivatives	Carboxylic acid derivatives	Carboxylic acid amides
YHHSONZFOIEMCP-UHFFFAOYSA-O	C[N+](C)(C)CCOP(=O)(O)O	trimethyl(2-phosphonooxyethyl)azanium	Phosphocholine	27265840	Endo	LC-MS	positive	drug	Organic compounds	Organic nitrogen compounds	Organonitrogen compounds	Quaternary ammonium salts	Cholines
KZSNJWFQEVHDMF-BYPYZUCNSA-N	CC(C)[C@@H](C(=O)O)N	(2S)-2-amino-3-methylbutanoic acid	Valine	27914347	Endo	NMR	none	nanomaterial	Organic compounds	Organic acids and derivatives	Carboxylic acids and derivatives	Amino acids, peptides, and analogues	Amino acids and derivatives
RBZUPETUJOEOGI-REOHCLBHSA-N	[CH2-][C@@H](C(=O)O)N	(2S)-2-aminopropanoic acid	Alanine	27914347	Endo	NMR	none	nanomaterial	Organic compounds	Organic acids and derivatives	Carboxylic acids and derivatives	Amino acids, peptides, and analogues	Amino acids and derivatives
ONIBWKKTOPOVIA-BYPYZUCNSA-N	C1C[C@H](NC1)C(=O)O	(2S)-pyrrolidine-2-carboxylic acid	Proline	27914347	Endo	NMR	none	nanomaterial	Organic compounds	Organic acids and derivatives	Carboxylic acids and derivatives	Amino acids, peptides, and analogues	Amino acids and derivatives
XOAAWQZATWQOTB-UHFFFAOYSA-N	C(CS(=O)(=O)O)N	2-aminoethanesulfonic acid	Taurine	27914347	Endo	NMR	none	nanomaterial	Organic compounds	Organic acids and derivatives	Organic sulfonic acids and derivatives	Organosulfonic acids and derivatives	Organosulfonic acids
OEYIOHPDSNJKLS-UHFFFAOYSA-N	C[N+](C)(C)CCO	2-hydroxyethyl(trimethyl)azanium	Choline	27914347	Endo	NMR	none	nanomaterial	Organic compounds	Organic nitrogen compounds	Organonitrogen compounds	Quaternary ammonium salts	Cholines
LCTONWCANYUPML-UHFFFAOYSA-N	CC(=O)C(=O)O	2-oxopropanoic acid	Pyruvic acid	27914347	Endo	NMR	none	nanomaterial	Organic compounds	Organic acids and derivatives	Keto acids and derivatives	Alpha-keto acids and derivatives	Alpha-keto acids and derivatives
QTBSBXVTEAMEQO-UHFFFAOYSA-N	CC(=O)O	acetic acid	acetic acid	27914347	Endo	NMR	none	nanomaterial	Organic compounds	Organic acids and derivatives	Carboxylic acids and derivatives	Carboxylic acids	Carboxylic acids
KDYFGRWQOYBRFD-UHFFFAOYSA-N	C(CC(=O)O)C(=O)O	butanedioic acid	Succinic acid	27914347	Endo	NMR	none	nanomaterial	Organic compounds	Organic acids and derivatives	Carboxylic acids and derivatives	Dicarboxylic acids and derivatives	Dicarboxylic acids and derivatives
BDAGIHXWWSANSR-UHFFFAOYSA-N	C(=O)O	formic acid	Formic acid	27914347	Endo	NMR	none	nanomaterial	Organic compounds	Organic acids and derivatives	Carboxylic acids and derivatives	Carboxylic acids	Carboxylic acids
WNLRTRBMVRJNCN-UHFFFAOYSA-N	C(CCC(=O)O)CC(=O)O	hexanedioic acid	Adipic Acid	27914347	Endo	NMR	none	nanomaterial	Organic compounds	Lipids and lipid-like molecules	Fatty Acyls	Fatty acids and conjugates	Medium-chain fatty acids
PEDCQBHIVMGVHV-UHFFFAOYSA-N	C(C(CO)O)O	propane-1,2,3-triol	Glycerol	27914347	Endo	NMR	none	nanomaterial	Organic compounds	Organic oxygen compounds	Organooxygen compounds	Carbohydrates and carbohydrate conjugates	Sugar alcohols
XUJNEKJLAYXESH-REOHCLBHSA-N	C([C@@H](C(=O)O)N)S	(2R)-2-amino-3-sulfanylpropanoic acid	L-cysteine	28574427	Endo	GC-MS	none	drug	Organic compounds	Organic acids and derivatives	Carboxylic acids and derivatives	Amino acids, peptides, and analogues	Amino acids and derivatives
JPIJQSOTBSSVTP-PWNYCUMCSA-N	C([C@H]([C@H](C(=O)O)O)O)O	(2R,3R)-2,3,4-trihydroxybutanoic acid	Erythronic acid	28574427	Endo	GC-MS	none	drug	Organic compounds	Organic oxygen compounds	Organooxygen compounds	Carbohydrates and carbohydrate conjugates	Sugar acids and derivatives
ZDXPYRJPNDTMRX-VKHMYHEASA-N	C(CC(=O)N)[C@@H](C(=O)O)N	(2S)-2,5-diamino-5-oxopentanoic acid	Glutamine	28574427	Endo	GC-MS	none	drug	Organic compounds	Organic acids and derivatives	Carboxylic acids and derivatives	Amino acids, peptides, and analogues	Amino acids and derivatives
AHLPHDHHMVZTML-BYPYZUCNSA-N	C(C[C@@H](C(=O)O)N)CN	(2S)-2,5-diaminopentanoic acid	Ornithine	28574427	Endo	GC-MS	none	drug	Organic compounds	Organic acids and derivatives	Carboxylic acids and derivatives	Amino acids, peptides, and analogues	Amino acids and derivatives
KDXKERNSBIXSRK-YFKPBYRVSA-N	C(CCN)C[C@@H](C(=O)O)N	(2S)-2,6-diaminohexanoic acid	Lysine	28574427	Endo	GC-MS	none	drug	Organic compounds	Organic acids and derivatives	Carboxylic acids and derivatives	Amino acids, peptides, and analogues	Amino acids and derivatives
OTCCIMWXFLJLIA-BYPYZUCNSA-N	CC(=O)N[C@@H](CC(=O)O)C(=O)O	(2S)-2-acetamidobutanedioic acid	N-Acetylaspartic Acid	28574427	Endo	GC-MS	none	drug	Organic compounds	Organic acids and derivatives	Carboxylic acids and derivatives	Amino acids, peptides, and analogues	Amino acids and derivatives
OUYCCCASQSFEME-QMMMGPOBSA-N	C1=CC(=CC=C1C[C@@H](C(=O)O)N)O	(2S)-2-amino-3-(4-hydroxyphenyl)propanoic acid	Tyrosine	28574427	Endo	GC-MS	none	drug	Organic compounds	Organic acids and derivatives	Carboxylic acids and derivatives	Amino acids, peptides, and analogues	Amino acids and derivatives
MTCFGRXMJLQNBG-REOHCLBHSA-N	C([C@@H](C(=O)O)N)O	(2S)-2-amino-3-hydroxypropanoic acid	Serine	28574427	Endo	GC-MS	none	drug	Organic compounds	Organic acids and derivatives	Carboxylic acids and derivatives	Amino acids, peptides, and analogues	Amino acids and derivatives
KZSNJWFQEVHDMF-BYPYZUCNSA-N	CC(C)[C@@H](C(=O)O)N	(2S)-2-amino-3-methylbutanoic acid	Valine	28574427	Endo	GC-MS	none	drug	Organic compounds	Organic acids and derivatives	Carboxylic acids and derivatives	Amino acids, peptides, and analogues	Amino acids and derivatives
COLNVLDHVKWLRT-QMMMGPOBSA-N	C1=CC=C(C=C1)C[C@@H](C(=O)O)N	(2S)-2-amino-3-phenylpropanoic acid	Phenylalanine	28574427	Endo	GC-MS	none	drug	Organic compounds	Organic acids and derivatives	Carboxylic acids and derivatives	Amino acids, peptides, and analogues	Amino acids and derivatives
ROHFNLRQFUQHCH-YFKPBYRVSA-N	CC(C)C[C@@H](C(=O)O)N	(2S)-2-amino-4-methylpentanoic acid	Leucine	28574427	Endo	GC-MS	none	drug	Organic compounds	Organic acids and derivatives	Carboxylic acids and derivatives	Amino acids, peptides, and analogues	Amino acids and derivatives
CKLJMWTZIZZHCS-REOHCLBHSA-N	C([C@@H](C(=O)O)N)C(=O)O	(2S)-2-aminobutanedioic acid	Aspartic acid	28574427	Endo	GC-MS	none	drug	Organic compounds	Organic acids and derivatives	Carboxylic acids and derivatives	Amino acids, peptides, and analogues	Amino acids and derivatives
WHUUTDBJXJRKMK-VKHMYHEASA-N	C(CC(=O)O)[C@@H](C(=O)O)N	(2S)-2-aminopentanedioic acid	L-Glutamic Acid	28574427	Endo	GC-MS	none	drug	Organic compounds	Organic acids and derivatives	Carboxylic acids and derivatives	Amino acids, peptides, and analogues	Amino acids and derivatives
ODHCTXKNWHHXJC-VKHMYHEASA-N	C1CC(=O)N[C@@H]1C(=O)O	(2S)-5-oxopyrrolidine-2-carboxylic acid	Pyroglutamic acid	28574427	Endo	GC-MS	none	drug	Organic compounds	Organic acids and derivatives	Carboxylic acids and derivatives	Amino acids, peptides, and analogues	Amino acids and derivatives
ONIBWKKTOPOVIA-BYPYZUCNSA-N	C1C[C@H](NC1)C(=O)O	(2S)-pyrrolidine-2-carboxylic acid	Proline	28574427	Endo	GC-MS	none	drug	Organic compounds	Organic acids and derivatives	Carboxylic acids and derivatives	Amino acids, peptides, and analogues	Amino acids and derivatives
AYFVYJQAPQTCCC-GBXIJSLDSA-N	C[C@H]([C@@H](C(=O)O)N)O	(2S,3R)-2-amino-3-hydroxybutanoic acid	Threonine	28574427	Endo	GC-MS	none	drug	Organic compounds	Organic acids and derivatives	Carboxylic acids and derivatives	Amino acids, peptides, and analogues	Amino acids and derivatives
UNXHWFMMPAWVPI-ZXZARUISSA-N	C([C@H]([C@H](CO)O)O)O	(2S,3R)-butane-1,2,3,4-tetrol	Erythritol	28574427	Endo	GC-MS	none	drug	Organic compounds	Organic oxygen compounds	Organooxygen compounds	Carbohydrates and carbohydrate conjugates	Sugar alcohols
AGPKZVBTJJNPAG-WHFBIAKZSA-N	CC[C@H](C)[C@@H](C(=O)O)N	(2S,3S)-2-amino-3-methylpentanoic acid	L-Isoleucine	28574427	Endo	GC-MS	none	drug	Organic compounds	Organic acids and derivatives	Carboxylic acids and derivatives	Amino acids, peptides, and analogues	Amino acids and derivatives
HEBKCHPVOIAQTA-NGQZWQHPSA-N	C([C@H](C([C@H](CO)O)O)O)O	(2S,4R)-pentane-1,2,3,4,5-pentol	Ribitol	28574427	Endo	GC-MS	none	drug	Organic compounds	Organic oxygen compounds	Organooxygen compounds	Carbohydrates and carbohydrate conjugates	Sugar alcohols
SRBFZHDQGSBBOR-SOOFDHNKSA-N	C1[C@H]([C@H]([C@H](C(O1)O)O)O)O	(3R,4R,5R)-oxane-2,3,4,5-tetrol	D-ribose	28574427	Endo	GC-MS	none	drug	Organic compounds	Organic oxygen compounds	Organooxygen compounds	Carbohydrates and carbohydrate conjugates	Monosaccharides
WQZGKKKJIJFFOK-SVZMEOIVSA-N	C([C@@H]1[C@@H]([C@@H]([C@H](C(O1)O)O)O)O)O	(3R,4S,5R,6R)-6-(hydroxymethyl)oxane-2,3,4,5-tetrol	D-Galactose	28574427	Endo	GC-MS	none	drug	Organic compounds	Organic oxygen compounds	Organooxygen compounds	Carbohydrates and carbohydrate conjugates	Monosaccharides
YZXBAPSDXZZRGB-DOFZRALJSA-N	CCCCC/C=C\C/C=C\C/C=C\C/C=C\CCCC(=O)O	(5Z,8Z,11Z,14Z)-icosa-5,8,11,14-tetraenoic acid	Arachidonic acid	28574427	Endo	GC-MS	none	drug	Organic compounds	Lipids and lipid-like molecules	Fatty Acyls	Fatty acids and conjugates	Long-chain fatty acids
ZQPPMHVWECSIRJ-KTKRTIGZSA-N	CCCCCCCC/C=C\CCCCCCCC(=O)O	(Z)-octadec-9-enoic acid	Oleic acid	28574427	Endo	GC-MS	none	drug	Organic compounds	Lipids and lipid-like molecules	Fatty Acyls	Fatty acids and conjugates	Long-chain fatty acids
AWUCVROLDVIAJX-GSVOUGTGSA-N	C([C@H](COP(=O)(O)O)O)O	[(2R)-2,3-dihydroxypropyl] dihydrogen phosphate	Glycerol 3-phosphate	28574427	Endo	GC-MS	none	drug	Organic compounds	Lipids and lipid-like molecules	Glycerophospholipids	Glycerophosphates	Glycerophosphates
JDTUMPKOJBQPKX-GBNDHIKLSA-N	C([C@H]([C@H]([C@H]([C@@H](C(=O)CO)O)O)O)O)OP(=O)(O)O	[(2R,3R,4R,5S)-2,3,4,5,7-pentahydroxy-6-oxoheptyl] dihydrogen phosphate	Sedoheptulose 7-phosphate	28574427	Endo	GC-MS	none	drug	Organic compounds	Organic oxygen compounds	Organooxygen compounds	Carbohydrates and carbohydrate conjugates	Monosaccharides
GSXOAOHZAIYLCY-HSUXUTPPSA-N	C([C@H]([C@H]([C@@H](C(=O)CO)O)O)O)OP(=O)(O)O	[(2R,3R,4S)-2,3,4,6-tetrahydroxy-5-oxohexyl] dihydrogen phosphate	Fructose-6-Phosphate	28574427	Endo	GC-MS	none	drug	Organic compounds	Organic oxygen compounds	Organooxygen compounds	Carbohydrates and carbohydrate conjugates	Monosaccharides
NBSCHQHZLSJFNQ-GASJEMHNSA-N	C([C@@H]1[C@H]([C@@H]([C@H](C(O1)O)O)O)O)OP(=O)(O)O	[(2R,3S,4S,5R)-3,4,5,6-tetrahydroxyoxan-2-yl]methyl dihydrogen phosphate	Glucose-6-phosphate	28574427	Endo	GC-MS	none	drug	Organic compounds	Organic oxygen compounds	Organooxygen compounds	Carbohydrates and carbohydrate conjugates	Monosaccharides
DRTQHJPVMGBUCF-XVFCMESISA-N	C1=CN(C(=O)NC1=O)[C@H]2[C@@H]([C@@H]([C@H](O2)CO)O)O	1-[(2R,3R,4S,5R)-3,4-dihydroxy-5-(hydroxymethyl)oxolan-2-yl]pyrimidine-2,4-dione	uridine	28574427	Endo	GC-MS	none	drug	Organic compounds	Nucleosides, nucleotides, and analogues	Pyrimidine nucleosides	Pyrimidine nucleosides	Pyrimidine nucleosides
ISAKRJDGNUQOIC-UHFFFAOYSA-N	C1=CNC(=O)NC1=O	1H-pyrimidine-2,4-dione	Uracil	28574427	Endo	GC-MS	none	drug	Organic compounds	Organoheterocyclic compounds	Diazines	Pyrimidines and pyrimidine derivatives	Pyrimidones
RBNPOMFGQQGHHO-UHFFFAOYSA-N	C(C(C(=O)O)O)O	2,3-dihydroxypropanoic acid	Glyceric acid	28574427	Endo	GC-MS	none	drug	Organic compounds	Organic oxygen compounds	Organooxygen compounds	Carbohydrates and carbohydrate conjugates	Sugar acids and derivatives
AWUCVROLDVIAJX-UHFFFAOYSA-N	C(C(COP(=O)(O)O)O)O	2,3-dihydroxypropyl dihydrogen phosphate	Glycerol 3-phosphate	28574427	Endo	GC-MS	none	drug	Organic compounds	Lipids and lipid-like molecules	Glycerophospholipids	Glycerophosphates	Glycerophosphates
DDRJAANPRJIHGJ-UHFFFAOYSA-N	CN1CC(=O)N=C1N	2-amino-3-methyl-4H-imidazol-5-one	Creatinine	28574427	Endo	GC-MS	none	drug	Organic compounds	Organic acids and derivatives	Carboxylic acids and derivatives	Amino acids, peptides, and analogues	Amino acids and derivatives
NYHBQMYGNKIUIF-UUOKFMHZSA-N	C1=NC2=C(N1[C@H]3[C@@H]([C@@H]([C@H](O3)CO)O)O)NC(=NC2=O)N	2-amino-9-[(2R,3R,4S,5R)-3,4-dihydroxy-5-(hydroxymethyl)oxolan-2-yl]-3H-purin-6-one	Guanosine	28574427	Endo	GC-MS	none	drug	Organic compounds	Nucleosides, nucleotides, and analogues	Purine nucleosides	Purine nucleosides	Purine nucleosides
DHMQDGOQFOQNFH-UHFFFAOYSA-N	C(C(=O)O)N	2-aminoacetic acid	Glycine	28574427	Endo	GC-MS	none	drug	Organic compounds	Organic acids and derivatives	Carboxylic acids and derivatives	Amino acids, peptides, and analogues	Amino acids and derivatives
HZAXFHJVJLSVMW-UHFFFAOYSA-N	C(CO)N	2-aminoethanol	Ethanolamine	28574427	Endo	GC-MS	none	drug	Organic compounds	Organic nitrogen compounds	Organonitrogen compounds	Amines	Alkanolamines
JINBYESILADKFW-UHFFFAOYSA-N	C(C(=O)O)(C(=O)O)N	2-aminopropanedioic acid	Aminomalonic acid	28574427	Endo	GC-MS	none	drug	Organic compounds	Organic acids and derivatives	Carboxylic acids and derivatives	Amino acids, peptides, and analogues	Amino acids and derivatives
AEMRFAOFKBGASW-UHFFFAOYSA-N	C(C(=O)O)O	2-hydroxyacetic acid	Glycolic acid	28574427	Endo	GC-MS	none	drug	Organic compounds	Organic acids and derivatives	Hydroxy acids and derivatives	Alpha hydroxy acids and derivatives	Alpha hydroxy acids and derivatives
KPGXRSRHYNQIFN-UHFFFAOYSA-N	C(CC(=O)O)C(=O)C(=O)O	2-oxopentanedioic acid	Alpha Ketoglutaric Acid	28574427	Endo	GC-MS	none	drug	Organic compounds	Organic acids and derivatives	Keto acids and derivatives	Gamma-keto acids and derivatives	Gamma-keto acids and derivatives
ASCFNMCAHFUBCO-UHFFFAOYSA-N	C(C(=O)O)OP(=O)(O)O	2-phosphonooxyacetic acid	Phosphoglycolic acid	28574427	Endo	GC-MS	none	drug	Organic compounds	Organic acids and derivatives	Organic phosphoric acids and derivatives	Phosphate esters	Alkyl phosphates
FDGQSTZJBFJUBT-UHFFFAOYSA-N	C1=NC2=C(N1)C(=O)N=CN2	3,7-dihydropurin-6-one	Hypoxanthine	28574427	Endo	GC-MS	none	drug	Organic compounds	Organoheterocyclic compounds	Imidazopyrimidines	Purines and purine derivatives	Purinones
GHOKWGTUZJEAQD-ZETCQYMHSA-N	CC(C)(CO)[C@H](C(=O)NCCC(=O)O)O	3-[[(2R)-2,4-dihydroxy-3,3-dimethylbutanoyl]amino]propanoic acid	Pantothenic acid	28574427	Endo	GC-MS	none	drug	Organic compounds	Organic oxygen compounds	Organooxygen compounds	Alcohols and polyols	Secondary alcohols
KDYFGRWQOYBRFD-UHFFFAOYSA-N	C(CC(=O)O)C(=O)O	butanedioic acid	Succinic acid	28574427	Endo	GC-MS	none	drug	Organic compounds	Organic acids and derivatives	Carboxylic acids and derivatives	Dicarboxylic acids and derivatives	Dicarboxylic acids and derivatives
CDAISMWEOUEBRE-UHFFFAOYSA-N	C1(C(C(C(C(C1O)O)O)O)O)O	cyclohexane-1,2,3,4,5,6-hexol	Myoinositol	28574427	Endo	GC-MS	none	drug	Organic compounds	Organic oxygen compounds	Organooxygen compounds	Alcohols and polyols	Secondary alcohols
XSXIVVZCUAHUJO-HZJYTTRNSA-M	CCCCC/C=C\C/C=C\CCCCCCCCCC(=O)[O-]	(11Z,14Z)-icosa-11,14-dienoate	dihomo-linoleate (20:2n6)	28818685	Endo	LC-MS	Negative	toxic agent	Organic compounds	Lipids and lipid-like molecules	Fatty Acyls	Fatty acids and conjugates	Long-chain fatty acids
HVGRZDASOHMCSK-HZJYTTRNSA-N	CCCCC/C=C\C/C=C\CCCCCCCCCCCC(=O)O	(13Z,16Z)-docosa-13,16-dienoic acid	docosadienoate (22:2n6)	28818685	Endo	LC-MS	Negative	toxic agent	Organic compounds	Lipids and lipid-like molecules	Fatty Acyls	Fatty acids and conjugates	Very long-chain fatty acids
WBBQTNCISCKUMU-PDBXOOCHSA-N	CC/C=C\C/C=C\C/C=C\CCCCCCCCCCCC(=O)O	(13Z,16Z,19Z)-docosa-13,16,19-trienoic acid	docosatrienoate (22:3n3)	28818685	Endo	LC-MS	Negative	toxic agent	Organic compounds	Lipids and lipid-like molecules	Fatty Acyls	Fatty acids and conjugates	Very long-chain fatty acids
POJWUDADGALRAB-UHFFFAOYSA-N	C1(C(=O)NC(=O)N1)NC(=O)N	(2,5-dioxoimidazolidin-4-yl)urea	allantoin	28818685	Endo	GC-MS	none	toxic agent	Organic compounds	Organoheterocyclic compounds	Azoles	Imidazoles	Imidazoles
JEJLGIQLPYYGEE-UHFFFAOYSA-N	CCCCCCCCCCCCCCCC(=O)OCC(CO)OC(=O)CCCCCCCCCCCCCCC	(2-hexadecanoyloxy-3-hydroxypropyl) hexadecanoate	1,2-dipalmitoylglycerol	28818685	Endo	GC-MS	none	toxic agent	Organic compounds	Lipids and lipid-like molecules	Glycerolipids	Diradylglycerols	Diacylglycerols
GVJHHUAWPYXKBD-IEOSBIPESA-N	CC1=C(C2=C(CC[C@@](O2)(C)CCC[C@H](C)CCC[C@H](C)CCCC(C)C)C(=C1O)C)C	(2R)-2,5,7,8-tetramethyl-2-[(4R,8R)-4,8,12-trimethyltridecyl]-3,4-dihydrochromen-6-ol	alpha-tocopherol	28818685	Endo	GC-MS	none	toxic agent	Organic compounds	Lipids and lipid-like molecules	Prenol lipids	Quinone and hydroquinone lipids	Vitamin E compounds
IDIDJDIHTAOVLG-VKHMYHEASA-N	CSC[C@@H](C(=O)O)N	(2R)-2-amino-3-methylsulfanylpropanoic acid	S-methylcysteine	28818685	Endo	GC-MS	none	toxic agent	Organic compounds	Organic acids and derivatives	Carboxylic acids and derivatives	Amino acids, peptides, and analogues	Amino acids and derivatives
XUJNEKJLAYXESH-REOHCLBHSA-N	C([C@@H](C(=O)O)N)S	(2R)-2-amino-3-sulfanylpropanoic acid	L-cysteine	28818685	Endo	GC-MS	none	toxic agent	Organic compounds	Organic acids and derivatives	Carboxylic acids and derivatives	Amino acids, peptides, and analogues	Amino acids and derivatives
QEFRNWWLZKMPFJ-KNODYTOMSA-N	C[S@](=O)CC[C@H](C(=O)O)N	(2R)-2-amino-4-[(S)-methylsulfinyl]butanoic acid	methionine sulfoxide	28818685	Endo	LC-MS	positive	toxic agent	Organic compounds	Organic acids and derivatives	Carboxylic acids and derivatives	Amino acids, peptides, and analogues	Amino acids and derivatives
UKAUYVFTDYCKQA-GSVOUGTGSA-N	C(CO)[C@H](C(=O)O)N	(2R)-2-amino-4-hydroxybutanoic acid	Homoserine	28818685	Endo	GC-MS	none	toxic agent	Organic compounds	Organic acids and derivatives	Carboxylic acids and derivatives	Amino acids, peptides, and analogues	Amino acids and derivatives
FFEARJCKVFRZRR-SCSAIBSYSA-N	CSCC[C@H](C(=O)O)N	(2R)-2-amino-4-methylsulfanylbutanoic acid	Methionine	28818685	Endo	LC-MS	positive	toxic agent	Organic compounds	Organic acids and derivatives	Carboxylic acids and derivatives	Amino acids, peptides, and analogues	Amino acids and derivatives
JPIJQSOTBSSVTP-PWNYCUMCSA-N	C([C@H]([C@H](C(=O)O)O)O)O	(2R,3R)-2,3,4-trihydroxybutanoic acid	Erythronic acid	28818685	Endo	GC-MS	none	toxic agent	Organic compounds	Organic oxygen compounds	Organooxygen compounds	Carbohydrates and carbohydrate conjugates	Sugar acids and derivatives
UNXHWFMMPAWVPI-QWWZWVQMSA-N	C([C@H]([C@@H](CO)O)O)O	(2R,3R)-butane-1,2,3,4-tetrol	threitol	28818685	Endo	GC-MS	none	toxic agent	Organic compounds	Organic oxygen compounds	Organooxygen compounds	Carbohydrates and carbohydrate conjugates	Sugar alcohols
FBPFZTCFMRRESA-KVTDHHQDSA-N	C([C@H]([C@H]([C@@H]([C@@H](CO)O)O)O)O)O	(2R,3R,4R,5R)-hexane-1,2,3,4,5,6-hexol	D-Mannitol	28818685	Endo	GC-MS	none	toxic agent	Organic compounds	Organic oxygen compounds	Organooxygen compounds	Carbohydrates and carbohydrate conjugates	Sugar alcohols
FBPFZTCFMRRESA-JGWLITMVSA-N	C([C@H]([C@H]([C@@H]([C@H](CO)O)O)O)O)O	(2R,3R,4R,5S)-hexane-1,2,3,4,5,6-hexol	D-glucitol	28818685	Endo	GC-MS	none	toxic agent	Organic compounds	Organic oxygen compounds	Organooxygen compounds	Carbohydrates and carbohydrate conjugates	Sugar alcohols
OIRDTQYFTABQOQ-KQYNXXCUSA-N	C1=NC(=C2C(=N1)N(C=N2)[C@H]3[C@@H]([C@@H]([C@H](O3)CO)O)O)N	(2R,3R,4S,5R)-2-(6-aminopurin-9-yl)-5-(hydroxymethyl)oxolane-3,4-diol	Adenosine	28818685	Endo	LC-MS	positive	toxic agent	Organic compounds	Nucleosides, nucleotides, and analogues	Purine nucleosides	Purine nucleosides	Purine nucleosides
GUBGYTABKSRVRQ-DCSYEGIMSA-N	C([C@@H]1[C@@H]([C@@H]([C@H]([C@@H](O1)O[C@@H]2[C@H](O[C@H]([C@@H]([C@H]2O)O)O)CO)O)O)O)O	(2R,3R,4S,5R,6S)-2-(hydroxymethyl)-6-[(2R,3S,4R,5R,6R)-4,5,6-trihydroxy-2-(hydroxymethyl)oxan-3-yl]oxyoxane-3,4,5-triol	lactose	28818685	Endo	GC-MS	none	toxic agent	Organic compounds	Organic oxygen compounds	Organooxygen compounds	Carbohydrates and carbohydrate conjugates	Glycosyl compounds
WUUGFSXJNOTRMR-IOSLPCCCSA-N	CSC[C@@H]1[C@H]([C@H]([C@@H](O1)N2C=NC3=C(N=CN=C32)N)O)O	(2R,3R,4S,5S)-2-(6-aminopurin-9-yl)-5-(methylsulfanylmethyl)oxolane-3,4-diol	5'-Methylthioadenosine	28818685	Endo	LC-MS	positive	toxic agent	Organic compounds	Nucleosides, nucleotides, and analogues	5'-deoxyribonucleosides	5'-deoxy-5'-thionucleosides	5'-deoxy-5'-thionucleosides
JPIJQSOTBSSVTP-STHAYSLISA-N	C([C@@H]([C@H](C(=O)O)O)O)O	(2R,3S)-2,3,4-trihydroxybutanoic acid	threonate	28818685	Endo	GC-MS	none	toxic agent	Organic compounds	Organic oxygen compounds	Organooxygen compounds	Carbohydrates and carbohydrate conjugates	Sugar acids and derivatives
RGHNJXZEOKUKBD-SQOUGZDYSA-M	C([C@H]([C@H]([C@@H]([C@H](C(=O)[O-])O)O)O)O)O	(2R,3S,4R,5R)-2,3,4,5,6-pentahydroxyhexanoate	gluconate	28818685	Endo	GC-MS	none	toxic agent	Organic compounds	Organic acids and derivatives	Hydroxy acids and derivatives	Medium-chain hydroxy acids and derivatives	Medium-chain hydroxy acids and derivatives
BIRSGZKFKXLSJQ-SQOUGZDYSA-N	C([C@H]([C@H]([C@@H]([C@H](C(=O)O)O)O)O)O)OP(=O)(O)O	(2R,3S,4R,5R)-2,3,4,5-tetrahydroxy-6-phosphonooxyhexanoic acid	6-Phosphogluconate	28818685	Endo	LC-MS	Negative	toxic agent	Organic compounds	Organic oxygen compounds	Organooxygen compounds	Carbohydrates and carbohydrate conjugates	Monosaccharides
HEBKCHPVOIAQTA-QWWZWVQMSA-N	C([C@H](C([C@@H](CO)O)O)O)O	(2R,4R)-pentane-1,2,3,4,5-pentol	arabitol	28818685	Endo	GC-MS	none	toxic agent	Organic compounds	Organic oxygen compounds	Organooxygen compounds	Carbohydrates and carbohydrate conjugates	Sugar alcohols
GFYLSDSUCHVORB-VTFQDDHLSA-N	CN1C=NC2=C(C1=N)N=CN2[C@H]3C(C([C@H](O3)CO)O)O	(2R,5R)-2-(hydroxymethyl)-5-(6-imino-1-methylpurin-9-yl)oxolane-3,4-diol	N1-methyladenosine	28818685	Endo	LC-MS	positive	toxic agent	Organic compounds	Nucleosides, nucleotides, and analogues	Purine nucleosides	Purine nucleosides	Purine nucleosides
DCXYFEDJOCDNAF-REOHCLBHSA-N	C([C@@H](C(=O)O)N)C(=O)N	(2S)-2,4-diamino-4-oxobutanoic acid	Asparagine	28818685	Endo	GC-MS	none	toxic agent	Organic compounds	Organic acids and derivatives	Carboxylic acids and derivatives	Amino acids, peptides, and analogues	Amino acids and derivatives
ZDXPYRJPNDTMRX-VKHMYHEASA-N	C(CC(=O)N)[C@@H](C(=O)O)N	(2S)-2,5-diamino-5-oxopentanoic acid	Glutamine	28818685	Endo	LC-MS	positive	toxic agent	Organic compounds	Organic acids and derivatives	Carboxylic acids and derivatives	Amino acids, peptides, and analogues	Amino acids and derivatives
AHLPHDHHMVZTML-BYPYZUCNSA-N	C(C[C@@H](C(=O)O)N)CN	(2S)-2,5-diaminopentanoic acid	Ornithine	28818685	Endo	GC-MS	none	toxic agent	Organic compounds	Organic acids and derivatives	Carboxylic acids and derivatives	Amino acids, peptides, and analogues	Amino acids and derivatives
KDXKERNSBIXSRK-YFKPBYRVSA-N	C(CCN)C[C@@H](C(=O)O)N	(2S)-2,6-diaminohexanoic acid	Lysine	28818685	Endo	GC-MS	none	toxic agent	Organic compounds	Organic acids and derivatives	Carboxylic acids and derivatives	Amino acids, peptides, and analogues	Amino acids and derivatives
OPVPGKGADVGKTG-NKWVEPMBSA-N	CC(=O)N[C@H](CC(=O)O)C(=O)N[C@@H](CCC(=O)O)C(=O)O	(2S)-2-[[(2R)-2-acetamido-3-carboxypropanoyl]amino]pentanedioic acid	N-acetyl-aspartyl-glutamate	28818685	Endo	LC-MS	positive	toxic agent	Organic compounds	Organic acids and derivatives	Carboxylic acids and derivatives	Amino acids, peptides, and analogues	Peptides
MYFMARDICOWMQP-YUMQZZPRSA-N	CC(C)C[C@@H](C(=O)O)NC(=O)CC[C@@H](C(=O)O)N	(2S)-2-[[(4S)-4-amino-4-carboxybutanoyl]amino]-4-methylpentanoic acid	Gamma-Glutamyl-Leucine	28818685	Endo	LC-MS	positive	toxic agent	Organic compounds	Organic acids and derivatives	Carboxylic acids and derivatives	Amino acids, peptides, and analogues	Peptides
OWQDWQKWSLFFFR-WDSKDSINSA-N	C(CC(=O)N[C@@H](CCC(=O)O)C(=O)O)[C@@H](C(=O)O)N	(2S)-2-[[(4S)-4-amino-4-carboxybutanoyl]amino]pentanedioic acid	Gamma Glutamylglutamic acid	28818685	Endo	LC-MS	positive	toxic agent	Organic compounds	Organic acids and derivatives	Carboxylic acids and derivatives	Amino acids, peptides, and analogues	Amino acids and derivatives
ZDGJAHTZVHVLOT-YUMQZZPRSA-N	C(CCN[C@@H](CCC(=O)O)C(=O)O)C[C@@H](C(=O)O)N	(2S)-2-[[(5S)-5-amino-5-carboxypentyl]amino]pentanedioic acid	saccharopine	28818685	Endo	GC-MS	none	toxic agent	Organic compounds	Organic acids and derivatives	Carboxylic acids and derivatives	Amino acids, peptides, and analogues	Amino acids and derivatives
ZNOVTXRBGFNYRX-STQMWFEESA-N	CN1[C@H](CNC2=C1C(=O)N=C(N2)N)CNC3=CC=C(C=C3)C(=O)N[C@@H](CCC(=O)O)C(=O)O	(2S)-2-[[4-[[(6S)-2-amino-5-methyl-4-oxo-1,6,7,8-tetrahydropteridin-6-yl]methylamino]benzoyl]amino]pentanedioic acid	5-methyltetrahydrofolate	28818685	Endo	LC-MS	Negative	toxic agent	Organic compounds	Organoheterocyclic compounds	Pteridines and derivatives	Pterins and derivatives	Tetrahydropteroic acids and derivatives
JJIHLJJYMXLCOY-BYPYZUCNSA-N	CC(=O)N[C@@H](CO)C(=O)O	(2S)-2-acetamido-3-hydroxypropanoic acid	N-acetylserine	28818685	Endo	GC-MS	none	toxic agent	Organic compounds	Organic acids and derivatives	Carboxylic acids and derivatives	Amino acids, peptides, and analogues	Amino acids and derivatives
XUYPXLNMDZIRQH-LURJTMIESA-N	CC(=O)N[C@@H](CCSC)C(=O)O	(2S)-2-acetamido-4-methylsulfanylbutanoic acid	N-acetylmethionine	28818685	Endo	LC-MS	Negative	toxic agent	Organic compounds	Organic acids and derivatives	Carboxylic acids and derivatives	Amino acids, peptides, and analogues	Amino acids and derivatives
OTCCIMWXFLJLIA-BYPYZUCNSA-N	CC(=O)N[C@@H](CC(=O)O)C(=O)O	(2S)-2-acetamidobutanedioic acid	N-Acetylaspartic Acid	28818685	Endo	LC-MS	positive	toxic agent	Organic compounds	Organic acids and derivatives	Carboxylic acids and derivatives	Amino acids, peptides, and analogues	Amino acids and derivatives
KTHDTJVBEPMMGL-VKHMYHEASA-N	C[C@@H](C(=O)O)NC(=O)C	(2S)-2-acetamidopropanoic acid	N-acetylalanine	28818685	Endo	LC-MS	Negative	toxic agent	Organic compounds	Organic acids and derivatives	Carboxylic acids and derivatives	Amino acids, peptides, and analogues	Amino acids and derivatives
HNDVDQJCIGZPNO-YFKPBYRVSA-N	C1=C(NC=N1)C[C@@H](C(=O)O)N	(2S)-2-amino-3-(1H-imidazol-5-yl)propanoic acid	L-histidine	28818685	Endo	LC-MS	Negative	toxic agent	Organic compounds	Organic acids and derivatives	Carboxylic acids and derivatives	Amino acids, peptides, and analogues	Amino acids and derivatives
QIVBCDIJIAJPQS-VIFPVBQESA-N	C1=CC=C2C(=C1)C(=CN2)C[C@@H](C(=O)O)N	(2S)-2-amino-3-(1H-indol-3-yl)propanoic acid	Tryptophan	28818685	Endo	LC-MS	positive	toxic agent	Organic compounds	Organoheterocyclic compounds	Indoles and derivatives	Indolyl carboxylic acids and derivatives	Indolyl carboxylic acids and derivatives
OUYCCCASQSFEME-QMMMGPOBSA-N	C1=CC(=CC=C1C[C@@H](C(=O)O)N)O	(2S)-2-amino-3-(4-hydroxyphenyl)propanoic acid	Tyrosine	28818685	Endo	LC-MS	positive	toxic agent	Organic compounds	Organic acids and derivatives	Carboxylic acids and derivatives	Amino acids, peptides, and analogues	Amino acids and derivatives
CPXSBHKDEPPWIX-NJORQXHJSA-N	C1=CC=C2C(=C1)C(=C(N2)C3C(C(C(C(O3)CO)O)O)O)C[C@@H](C(=O)O)N	(2S)-2-amino-3-[2-[3,4,5-trihydroxy-6-(hydroxymethyl)oxan-2-yl]-1H-indol-3-yl]propanoic acid	C-glycosyltryptophan*	28818685	Endo	LC-MS	positive	toxic agent	Organic compounds	Organoheterocyclic compounds	Indoles and derivatives	Indolyl carboxylic acids and derivatives	Indolyl carboxylic acids and derivatives
MTCFGRXMJLQNBG-REOHCLBHSA-N	C([C@@H](C(=O)O)N)O	(2S)-2-amino-3-hydroxypropanoic acid	Serine	28818685	Endo	GC-MS	none	toxic agent	Organic compounds	Organic acids and derivatives	Carboxylic acids and derivatives	Amino acids, peptides, and analogues	Amino acids and derivatives
KZSNJWFQEVHDMF-BYPYZUCNSA-N	CC(C)[C@@H](C(=O)O)N	(2S)-2-amino-3-methylbutanoic acid	Valine	28818685	Endo	LC-MS	positive	toxic agent	Organic compounds	Organic acids and derivatives	Carboxylic acids and derivatives	Amino acids, peptides, and analogues	Amino acids and derivatives
COLNVLDHVKWLRT-QMMMGPOBSA-N	C1=CC=C(C=C1)C[C@@H](C(=O)O)N	(2S)-2-amino-3-phenylpropanoic acid	Phenylalanine	28818685	Endo	LC-MS	positive	toxic agent	Organic compounds	Organic acids and derivatives	Carboxylic acids and derivatives	Amino acids, peptides, and analogues	Amino acids and derivatives
ILRYLPWNYFXEMH-WHFBIAKZSA-N	C(CSC[C@@H](C(=O)O)N)[C@@H](C(=O)O)N	(2S)-2-amino-4-[(2R)-2-amino-2-carboxyethyl]sulfanylbutanoic acid	cystathionine	28818685	Endo	GC-MS	none	toxic agent	Organic compounds	Organic acids and derivatives	Carboxylic acids and derivatives	Amino acids, peptides, and analogues	Amino acids and derivatives
ZJUKTBDSGOFHSH-WFMPWKQPSA-N	C1=NC(=C2C(=N1)N(C=N2)[C@H]3[C@@H]([C@@H]([C@H](O3)CSCC[C@@H](C(=O)O)N)O)O)N	(2S)-2-amino-4-[[(2S,3S,4R,5R)-5-(6-aminopurin-9-yl)-3,4-dihydroxyoxolan-2-yl]methylsulfanyl]butanoic acid	S-AdenosylHomocysteine	28818685	Endo	LC-MS	Negative	toxic agent	Organic compounds	Nucleosides, nucleotides, and analogues	5'-deoxyribonucleosides	5'-deoxy-5'-thionucleosides	5'-deoxy-5'-thionucleosides
ROHFNLRQFUQHCH-YFKPBYRVSA-N	CC(C)C[C@@H](C(=O)O)N	(2S)-2-amino-4-methylpentanoic acid	Leucine	28818685	Endo	LC-MS	positive	toxic agent	Organic compounds	Organic acids and derivatives	Carboxylic acids and derivatives	Amino acids, peptides, and analogues	Amino acids and derivatives
FFFHZYDWPBMWHY-VKHMYHEASA-N	C(CS)[C@@H](C(=O)O)N	(2S)-2-amino-4-sulfanylbutanoic acid	Homocysteine	28818685	Endo	GC-MS	none	toxic agent	Organic compounds	Organic acids and derivatives	Carboxylic acids and derivatives	Amino acids, peptides, and analogues	Amino acids and derivatives
ODKSFYDXXFIFQN-BYPYZUCNSA-N	C(C[C@@H](C(=O)O)N)CN=C(N)N	(2S)-2-amino-5-(diaminomethylideneamino)pentanoic acid	Arginine	28818685	Endo	GC-MS	none	toxic agent	Organic compounds	Organic acids and derivatives	Carboxylic acids and derivatives	Amino acids, peptides, and analogues	Amino acids and derivatives
RITKHVBHSGLULN-WHFBIAKZSA-N	C(CC(=O)N[C@@H](CS)C(=O)O)[C@@H](C(=O)O)N	(2S)-2-amino-5-[[(1R)-1-carboxy-2-sulfanylethyl]amino]-5-oxopentanoic acid	gamma-Glutamyl-Glutamine	28818685	Endo	LC-MS	positive	toxic agent	Organic compounds	Organic acids and derivatives	Carboxylic acids and derivatives	Amino acids, peptides, and analogues	Amino acids and derivatives
VVLXCWVSSLFQDS-QWRGUYRKSA-N	C1=CC(=CC=C1C[C@@H](C(=O)O)NC(=O)CC[C@@H](C(=O)O)N)O	(2S)-2-amino-5-[[(1S)-1-carboxy-2-(4-hydroxyphenyl)ethyl]amino]-5-oxopentanoic acid	gamma-glutamyltyrosine	28818685	Endo	LC-MS	positive	toxic agent	Organic compounds	Organic acids and derivatives	Carboxylic acids and derivatives	Amino acids, peptides, and analogues	Amino acids and derivatives
AQAKHZVPOOGUCK-XPUUQOCRSA-N	CC(C)[C@@H](C(=O)O)NC(=O)CC[C@@H](C(=O)O)N	(2S)-2-amino-5-[[(1S)-1-carboxy-2-methylpropyl]amino]-5-oxopentanoic acid	gamma-glutamylvaline	28818685	Endo	LC-MS	positive	toxic agent	Organic compounds	Organic acids and derivatives	Carboxylic acids and derivatives	Amino acids, peptides, and analogues	Peptides
XHHOHZPNYFQJKL-QWRGUYRKSA-N	C1=CC=C(C=C1)C[C@@H](C(=O)O)NC(=O)CC[C@@H](C(=O)O)N	(2S)-2-amino-5-[[(1S)-1-carboxy-2-phenylethyl]amino]-5-oxopentanoic acid	gamma-glutamylphenylalanine	28818685	Endo	LC-MS	positive	toxic agent	Organic compounds	Organic acids and derivatives	Carboxylic acids and derivatives	Amino acids, peptides, and analogues	Amino acids and derivatives
WQXXXVRAFAKQJM-WHFBIAKZSA-N	C[C@@H](C(=O)O)NC(=O)CC[C@@H](C(=O)O)N	(2S)-2-amino-5-[[(1S)-1-carboxyethyl]amino]-5-oxopentanoic acid	gamma-glutamylalanine	28818685	Endo	LC-MS	positive	toxic agent	Organic compounds	Organic acids and derivatives	Carboxylic acids and derivatives	Amino acids, peptides, and analogues	Peptides
JBFYFLXEJFQWMU-WDSKDSINSA-N	C(CC(=O)N[C@@H](CCC(=O)N)C(=O)O)[C@@H](C(=O)O)N	(2S)-2-amino-5-[[(1S)-4-amino-1-carboxy-4-oxobutyl]amino]-5-oxopentanoic acid	gamma-glutamylglutamine	28818685	Endo	LC-MS	positive	toxic agent	Organic compounds	Organic acids and derivatives	Carboxylic acids and derivatives	Amino acids, peptides, and analogues	Peptides
GWNXFCYUJXASDX-ZDLURKLDSA-N	C[C@H]([C@@H](C(=O)O)NC(=O)CC[C@@H](C(=O)O)N)O	(2S)-2-amino-5-[[(1S,2R)-1-carboxy-2-hydroxypropyl]amino]-5-oxopentanoic acid	gamma-glutamylthreonine*	28818685	Endo	LC-MS	positive	toxic agent	Organic compounds	Organic acids and derivatives	Carboxylic acids and derivatives	Amino acids, peptides, and analogues	Peptides
RWSXRVCMGQZWBV-WDSKDSINSA-N	C(CC(=O)N[C@@H](CS)C(=O)NCC(=O)O)[C@@H](C(=O)O)N	(2S)-2-amino-5-[[(2R)-1-(carboxymethylamino)-1-oxo-3-sulfanylpropan-2-yl]amino]-5-oxopentanoic acid	Reduced glutathione	28818685	Endo	LC-MS	positive	toxic agent	Organic compounds	Organic acids and derivatives	Carboxylic acids and derivatives	Amino acids, peptides, and analogues	Peptides
GNTARDAHCXNJEX-ATVXKPNKSA-N	C(CC(=O)N[C@H](C(=O)NCC(=O)O)C(=S)SC[C@@H](C(O)O)N)[C@@H](C(=O)O)N	(2S)-2-amino-5-[[(2R)-1-[(2R)-2-amino-3,3-dihydroxypropyl]sulfanyl-3-(carboxymethylamino)-3-oxo-1-sulfanylidenepropan-2-yl]amino]-5-oxopentanoic acid	cysteine-glutathione disulfide	28818685	Endo	LC-MS	positive	toxic agent	Organic compounds	Organic acids and derivatives	Carboxylic acids and derivatives	Amino acids, peptides, and analogues	Peptides
YDGMGEXADBMOMJ-LURJTMIESA-N	CN(C)C(=NCCC[C@@H](C(=O)O)N)N	(2S)-2-amino-5-[[amino(dimethylamino)methylidene]amino]pentanoic acid	dimethylarginine (SDMA + ADMA)	28818685	Endo	LC-MS	positive	toxic agent	Organic compounds	Organic acids and derivatives	Carboxylic acids and derivatives	Amino acids, peptides, and analogues	Amino acids and derivatives
CKLJMWTZIZZHCS-REOHCLBHSA-N	C([C@@H](C(=O)O)N)C(=O)O	(2S)-2-aminobutanedioic acid	Aspartic acid	28818685	Endo	GC-MS	none	toxic agent	Organic compounds	Organic acids and derivatives	Carboxylic acids and derivatives	Amino acids, peptides, and analogues	Amino acids and derivatives
WHUUTDBJXJRKMK-VKHMYHEASA-N	C(CC(=O)O)[C@@H](C(=O)O)N	(2S)-2-aminopentanedioic acid	L-Glutamic Acid	28818685	Endo	LC-MS	positive	toxic agent	Organic compounds	Organic acids and derivatives	Carboxylic acids and derivatives	Amino acids, peptides, and analogues	Amino acids and derivatives
RBZUPETUJOEOGI-REOHCLBHSA-N	[CH2-][C@@H](C(=O)O)N	(2S)-2-aminopropanoic acid	Alanine	28818685	Endo	GC-MS	none	toxic agent	Organic compounds	Organic acids and derivatives	Carboxylic acids and derivatives	Amino acids, peptides, and analogues	Amino acids and derivatives
LEVWYRKDKASIDU-ZXZARUISSA-N	C([C@H](C(=O)[O-])[NH3+])SSC[C@@H](C(=O)[O-])[NH3+]	(2S)-2-azaniumyl-3-[[(2R)-2-azaniumyl-2-carboxylatoethyl]disulfanyl]propanoate	cystine	28818685	Endo	GC-MS	none	toxic agent	Organic compounds	Organic acids and derivatives	Carboxylic acids and derivatives	Amino acids, peptides, and analogues	Amino acids and derivatives
HBDWQSHEVMSFGY-SCQFTWEKSA-M	C([C@@H](C(=O)[O-])[NH3+])C(C(=O)[O-])O	(2S)-2-azaniumyl-4-hydroxypentanedioate	4-hydroxyglutamate	28818685	Endo	GC-MS	none	toxic agent	Organic compounds	Organic acids and derivatives	Carboxylic acids and derivatives	Amino acids, peptides, and analogues	Amino acids and derivatives
JCMUOFQHZLPHQP-BQBZGAKWSA-M	CC[C@@H](C(=O)NCC(=O)[O-])NC(=O)CC[C@@H](C(=O)[O-])[NH3+]	(2S)-2-azaniumyl-5-[[(2S)-1-(carboxylatomethylamino)-1-oxobutan-2-yl]amino]-5-oxopentanoate	ophthalmate	28818685	Endo	LC-MS	positive	toxic agent	Organic compounds	Organic acids and derivatives	Carboxylic acids and derivatives	Amino acids, peptides, and analogues	Peptides
SRXKAYJJGAAOBP-LURJTMIESA-N	CC(=O)NCCC[C@@H](C(=O)O)N	(2S)-5-acetamido-2-aminopentanoic acid	N-delta-acetylornithine*	28818685	Endo	LC-MS	positive	toxic agent	Organic compounds	Organic acids and derivatives	Carboxylic acids and derivatives	Amino acids, peptides, and analogues	Amino acids and derivatives
ODHCTXKNWHHXJC-VKHMYHEASA-N	C1CC(=O)N[C@@H]1C(=O)O	(2S)-5-oxopyrrolidine-2-carboxylic acid	Pyroglutamic acid	28818685	Endo	LC-MS	Negative	toxic agent	Organic compounds	Organic acids and derivatives	Carboxylic acids and derivatives	Amino acids, peptides, and analogues	Amino acids and derivatives
DTERQYGMUDWYAZ-ZETCQYMHSA-N	CC(=O)NCCCC[C@@H](C(=O)O)N	(2S)-6-acetamido-2-aminohexanoic acid	N6-acetyllysine	28818685	Endo	LC-MS	positive	toxic agent	Organic compounds	Organic acids and derivatives	Carboxylic acids and derivatives	Amino acids, peptides, and analogues	Amino acids and derivatives
ONIBWKKTOPOVIA-BYPYZUCNSA-N	C1C[C@H](NC1)C(=O)O	(2S)-pyrrolidine-2-carboxylic acid	Proline	28818685	Endo	LC-MS	positive	toxic agent	Organic compounds	Organic acids and derivatives	Carboxylic acids and derivatives	Amino acids, peptides, and analogues	Amino acids and derivatives
PEDXUVCGOLSNLQ-WUJLRWPWSA-N	C[C@H]([C@@H](C(=O)O)NC(=O)C)O	(2S,3R)-2-acetamido-3-hydroxybutanoic acid	N-acetylthreonine	28818685	Endo	LC-MS	Negative	toxic agent	Organic compounds	Organic acids and derivatives	Carboxylic acids and derivatives	Amino acids, peptides, and analogues	Amino acids and derivatives
AYFVYJQAPQTCCC-GBXIJSLDSA-N	C[C@H]([C@@H](C(=O)O)N)O	(2S,3R)-2-amino-3-hydroxybutanoic acid	Threonine	28818685	Endo	LC-MS	positive	toxic agent	Organic compounds	Organic acids and derivatives	Carboxylic acids and derivatives	Amino acids, peptides, and analogues	Amino acids and derivatives
OTKJDMGTUTTYMP-ZWKOTPCHSA-N	CCCCCCCCCCCCCCC[C@H]([C@H](CO)N)O	(2S,3R)-2-aminooctadecane-1,3-diol	sphinganine	28818685	Endo	LC-MS	positive	toxic agent	Organic compounds	Organic nitrogen compounds	Organonitrogen compounds	Amines	Alkanolamines
UNXHWFMMPAWVPI-ZXZARUISSA-N	C([C@H]([C@H](CO)O)O)O	(2S,3R)-butane-1,2,3,4-tetrol	Erythritol	28818685	Endo	GC-MS	none	toxic agent	Organic compounds	Organic oxygen compounds	Organooxygen compounds	Carbohydrates and carbohydrate conjugates	Sugar alcohols
QXKAIJAYHKCRRA-NUNKFHFFSA-M	C([C@@H]([C@H]([C@@H](C(=O)[O-])O)O)O)O	(2S,3R,4S)-2,3,4,5-tetrahydroxypentanoate	xylonate	28818685	Endo	GC-MS	none	toxic agent	Organic compounds	Organic oxygen compounds	Organooxygen compounds	Carbohydrates and carbohydrate conjugates	Sugar acids and derivatives
SNCKGJWJABDZHI-ZKWXMUAHSA-N	CC[C@H](C)[C@@H](C(=O)O)NC(=O)CC[C@@H](C(=O)O)N	(2S,3S)-2-[[(4S)-4-amino-4-carboxybutanoyl]amino]-3-methylpentanoic acid	gamma-glutamylisoleucine*	28818685	Endo	LC-MS	positive	toxic agent	Organic compounds	Organic acids and derivatives	Carboxylic acids and derivatives	Amino acids, peptides, and analogues	Peptides
AGPKZVBTJJNPAG-WHFBIAKZSA-N	CC[C@H](C)[C@@H](C(=O)O)N	(2S,3S)-2-amino-3-methylpentanoic acid	L-Isoleucine	28818685	Endo	LC-MS	positive	toxic agent	Organic compounds	Organic acids and derivatives	Carboxylic acids and derivatives	Amino acids, peptides, and analogues	Amino acids and derivatives
HDYANYHVCAPMJV-LXQIFKJMSA-N	C1=CN(C(=O)NC1=O)[C@H]2[C@@H]([C@@H]([C@H](O2)COP(=O)(O)OP(=O)(O)O[C@@H]3[C@@H]([C@H]([C@@H]([C@H](O3)C(=O)O)O)O)O)O)O	(2S,3S,4S,5R,6R)-6-[[[(2R,3S,4R,5R)-5-(2,4-dioxopyrimidin-1-yl)-3,4-dihydroxyoxolan-2-yl]methoxy-hydroxyphosphoryl]oxy-hydroxyphosphoryl]oxy-3,4,5-trihydroxyoxane-2-carboxylic acid	UDP-glucuronic acid	28818685	Endo	LC-MS	Negative	toxic agent	Organic compounds	Nucleosides, nucleotides, and analogues	Pyrimidine nucleotides	Pyrimidine nucleotide sugars	Pyrimidine nucleotide sugars
ONPXCLZMBSJLSP-CSMHCCOUSA-N	C1C[C@H]([NH2+]C1)C(=O)N2C[C@@H](C[C@H]2C(=O)[O-])O	(2S,4R)-4-hydroxy-1-[(2S)-pyrrolidin-1-ium-2-carbonyl]pyrrolidine-2-carboxylate	pro-hydroxy-pro	28818685	Endo	LC-MS	positive	toxic agent	Organic compounds	Organic acids and derivatives	Carboxylic acids and derivatives	Amino acids, peptides, and analogues	Peptides
PMMYEEVYMWASQN-DMTCNVIQSA-N	C1[C@H](CN[C@@H]1C(=O)O)O	(2S,4R)-4-hydroxypyrrolidine-2-carboxylic acid	trans-4-Hydroxyproline	28818685	Endo	GC-MS	none	toxic agent	Organic compounds	Organic acids and derivatives	Carboxylic acids and derivatives	Amino acids, peptides, and analogues	Amino acids and derivatives
HEBKCHPVOIAQTA-NGQZWQHPSA-N	C([C@H](C([C@H](CO)O)O)O)O	(2S,4R)-pentane-1,2,3,4,5-pentol	Ribitol	28818685	Endo	GC-MS	none	toxic agent	Organic compounds	Organic oxygen compounds	Organooxygen compounds	Carbohydrates and carbohydrate conjugates	Sugar alcohols
HEBKCHPVOIAQTA-NGQZWQHPSA-N	C([C@H](C([C@H](CO)O)O)O)O	(2S,4R)-pentane-1,2,3,4,5-pentol	Ribitol	28818685	Endo	GC-MS	none	toxic agent	Organic compounds	Organic oxygen compounds	Organooxygen compounds	Carbohydrates and carbohydrate conjugates	Sugar alcohols
JGSARLDLIJGVTE-MBNYWOFBSA-N	CC1([C@@H](N2[C@H](S1)[C@@H](C2=O)NC(=O)CC3=CC=CC=C3)C(=O)O)C	(2S,5R,6R)-3,3-dimethyl-7-oxo-6-[(2-phenylacetyl)amino]-4-thia-1-azabicyclo[3.2.0]heptane-2-carboxylic acid	penicillin G	28818685	Endo	LC-MS	Negative	toxic agent	Organic compounds	Organic acids and derivatives	Carboxylic acids and derivatives	Amino acids, peptides, and analogues	Peptides
PHIQHXFUZVPYII-UHFFFAOYSA-O	C[N+](C)(C)CC(CC(=O)O)O	(3-carboxy-2-hydroxypropyl)-trimethylazanium	Carnitine	28818685	Endo	LC-MS	positive	toxic agent	Organic compounds	Organic nitrogen compounds	Organonitrogen compounds	Quaternary ammonium salts	Carnitines
GNGACRATGGDKBX-UHFFFAOYSA-N	C(C(=O)COP(=O)(O)O)O	(3-hydroxy-2-oxopropyl) dihydrogen phosphate	dihydroxyacetone phosphate	28818685	Endo	GC-MS	none	toxic agent	Organic compounds	Organic oxygen compounds	Organooxygen compounds	Carbohydrates and carbohydrate conjugates	Monosaccharides
IHCPDBBYTYJYIL-QVDQXJPCSA-N	CCC(C)C(=O)O[C@H](CC(=O)[O-])C[N+](C)(C)C	(3R)-3-(2-methylbutanoyloxy)-4-(trimethylazaniumyl)butanoate	2-methylbutyrylcarnitine	28818685	Endo	LC-MS	positive	toxic agent	Organic compounds	Lipids and lipid-like molecules	Fatty Acyls	Fatty acid esters	Acyl carnitines
LRCNOZRCYBNMEP-SECBINFHSA-N	CC(C)C(=O)O[C@H](CC(=O)[O-])C[N+](C)(C)C	(3R)-3-(2-methylpropanoyloxy)-4-(trimethylazaniumyl)butanoate	isobutyrylcarnitine	28818685	Endo	LC-MS	positive	toxic agent	Organic compounds	Lipids and lipid-like molecules	Fatty Acyls	Fatty acid esters	Acyl carnitines
HAEVNYBCYZZDFL-MRVPVSSYSA-N	C[N+](C)(C)C[C@@H](CC(=O)[O-])OC(=O)CCC(=O)O	(3R)-3-(3-carboxypropanoyloxy)-4-(trimethylazaniumyl)butanoate	succinylcarnitine	28818685	Endo	LC-MS	positive	toxic agent	Organic compounds	Lipids and lipid-like molecules	Fatty Acyls	Fatty acid esters	Acyl carnitines
IGQBPDJNUXPEMT-SNVBAGLBSA-N	CC(C)CC(=O)O[C@H](CC(=O)[O-])C[N+](C)(C)C	(3R)-3-(3-methylbutanoyloxy)-4-(trimethylazaniumyl)butanoate	isovalerylcarnitine	28818685	Endo	LC-MS	positive	toxic agent	Organic compounds	Lipids and lipid-like molecules	Fatty Acyls	Fatty acid esters	Acyl carnitines
IPOLTUVFXFHAHI-WHIOSMTNSA-N	CCCCCCCC/C=C\CCCCCCCC(=O)O[C@H](CC(=O)[O-])C[N+](C)(C)C	(3R)-3-[(Z)-octadec-9-enoyl]oxy-4-(trimethylazaniumyl)butanoate	oleoylcarnitine	28818685	Endo	LC-MS	positive	toxic agent	Organic compounds	Lipids and lipid-like molecules	Fatty Acyls	Fatty acid esters	Acyl carnitines
QWYFHHGCZUCMBN-SECBINFHSA-N	CCCC(=O)O[C@H](CC(=O)[O-])C[N+](C)(C)C	(3R)-3-butanoyloxy-4-(trimethylazaniumyl)butanoate	Butyrylcarnitine	28818685	Endo	LC-MS	positive	toxic agent	Organic compounds	Lipids and lipid-like molecules	Fatty Acyls	Fatty acid esters	Acyl carnitines
VVPRQWTYSNDTEA-LLVKDONJSA-N	CCCCCC(=O)O[C@H](CC(=O)[O-])C[N+](C)(C)C	(3R)-3-hexanoyloxy-4-(trimethylazaniumyl)butanoate	hexanoylcarnitine	28818685	Endo	LC-MS	positive	toxic agent	Organic compounds	Lipids and lipid-like molecules	Fatty Acyls	Fatty acid esters	Acyl carnitines
FNPHNLNTJNMAEE-HSZRJFAPSA-N	CCCCCCCCCCCCCCCCCC(=O)O[C@H](CC(=O)[O-])C[N+](C)(C)C	(3R)-3-octadecanoyloxy-4-(trimethylazaniumyl)butanoate	Carnitine(18:0)	28818685	Endo	LC-MS	positive	toxic agent	Organic compounds	Lipids and lipid-like molecules	Fatty Acyls	Fatty acid esters	Acyl carnitines
ZAQJHHRNXZUBTE-NQXXGFSBSA-N	C([C@H]([C@H](C(=O)CO)O)O)O	(3R,4R)-1,3,4,5-tetrahydroxypentan-2-one	ribulose	28818685	Endo	GC-MS	none	toxic agent	Organic compounds	Organic oxygen compounds	Organooxygen compounds	Carbohydrates and carbohydrate conjugates	Monosaccharides
SRBFZHDQGSBBOR-SOOFDHNKSA-N	C1[C@H]([C@H]([C@H](C(O1)O)O)O)O	(3R,4R,5R)-oxane-2,3,4,5-tetrol	D-ribose	28818685	Endo	GC-MS	none	toxic agent	Organic compounds	Organic oxygen compounds	Organooxygen compounds	Carbohydrates and carbohydrate conjugates	Monosaccharides
SRBFZHDQGSBBOR-HWQSCIPKSA-N	C1[C@@H]([C@@H]([C@H](C(O1)O)O)O)O	(3R,4S,5S)-oxane-2,3,4,5-tetrol	arabinose	28818685	Endo	GC-MS	none	toxic agent	Organic compounds	Organic oxygen compounds	Organooxygen compounds	Carbohydrates and carbohydrate conjugates	Monosaccharides
WQZGKKKJIJFFOK-GASJEMHNSA-N	C([C@@H]1[C@H]([C@@H]([C@H](C(O1)O)O)O)O)O	(3R,4S,5S,6R)-6-(hydroxymethyl)oxane-2,3,4,5-tetrol	D-glucose	28818685	Endo	GC-MS	none	toxic agent	Organic compounds	Organic oxygen compounds	Organooxygen compounds	Carbohydrates and carbohydrate conjugates	Monosaccharides
UEFRDQSMQXDWTO-GKAPJAKFSA-N	CC(CC(=O)O[C@@H](CC(=O)[O-])C[N+](C)(C)C)O	(3S)-3-(3-hydroxybutanoyloxy)-4-(trimethylazaniumyl)butanoate	hydroxybutyrylcarnitine*	28818685	Endo	LC-MS	positive	toxic agent	Organic compounds	Lipids and lipid-like molecules	Fatty Acyls	Fatty acid esters	Acyl carnitines
XOMRRQXKHMYMOC-NRFANRHFSA-N	CCCCCCCCCCCCCCCC(=O)O[C@@H](CC(=O)[O-])C[N+](C)(C)C	(3S)-3-hexadecanoyloxy-4-(trimethylazaniumyl)butanoate	palmitoylcarnitine	28818685	Endo	LC-MS	positive	toxic agent	Organic compounds	Lipids and lipid-like molecules	Fatty Acyls	Fatty acid esters	Acyl carnitines
LKDRXBCSQODPBY-VRPWFDPXSA-N	C1[C@H]([C@H]([C@@H](C(O1)(CO)O)O)O)O	(3S,4R,5R)-2-(hydroxymethyl)oxane-2,3,4,5-tetrol	Fructose	28818685	Endo	GC-MS	none	toxic agent	Organic compounds	Organic oxygen compounds	Organooxygen compounds	Carbohydrates and carbohydrate conjugates	Monosaccharides
WQZGKKKJIJFFOK-QTVWNMPRSA-N	C([C@@H]1[C@H]([C@@H]([C@@H](C(O1)O)O)O)O)O	(3S,4S,5S,6R)-6-(hydroxymethyl)oxane-2,3,4,5-tetrol	D-mannose	28818685	Endo	GC-MS	none	toxic agent	Organic compounds	Organic oxygen compounds	Organooxygen compounds	Carbohydrates and carbohydrate conjugates	Monosaccharides
CAHGCLMLTWQZNJ-BQNIITSRSA-N	C[C@H](CCC=C(C)C)[C@H]1CC[C@@]2([C@@]1(CCC3=C2CC[C@@H]4[C@@]3(CC[C@@H](C4(C)C)O)C)C)C	(3S,5R,10S,13R,14R,17R)-4,4,10,13,14-pentamethyl-17-[(2R)-6-methylhept-5-en-2-yl]-2,3,5,6,7,11,12,15,16,17-decahydro-1H-cyclopenta[a]phenanthren-3-ol	lanosterol	28818685	Endo	GC-MS	none	toxic agent	Organic compounds	Lipids and lipid-like molecules	Prenol lipids	Triterpenoids	Triterpenoids
QYIXCDOBOSTCEI-PNIPQYGLSA-N	C[C@H](CCCC(C)C)[C@H]1CC[C@@H]2[C@@]1(CC[C@H]3[C@@H]2CC[C@@H]4[C@@]3(CC[C@@H](C4)O)C)C	(3S,5S,8S,9S,10S,13R,14S,17R)-10,13-dimethyl-17-[(2R)-6-methylheptan-2-yl]-2,3,4,5,6,7,8,9,11,12,14,15,16,17-tetradecahydro-1H-cyclopenta[a]phenanthren-3-ol	cholestanol	28818685	Endo	GC-MS	none	toxic agent	Organic compounds	Lipids and lipid-like molecules	Steroids and steroid derivatives	Cholestane steroids	Cholesterols and derivatives
IZVFFXVYBHFIHY-SKCNUYALSA-N	C[C@H](CCCC(C)C)[C@H]1CC[C@@H]2[C@@]1(CC[C@H]3C2=CC[C@@H]4[C@@]3(CC[C@@H](C4)O)C)C	(3S,5S,9R,10S,13R,14R,17R)-10,13-dimethyl-17-[(2R)-6-methylheptan-2-yl]-2,3,4,5,6,9,11,12,14,15,16,17-dodecahydro-1H-cyclopenta[a]phenanthren-3-ol	lathosterol	28818685	Endo	GC-MS	none	toxic agent	Organic compounds	Lipids and lipid-like molecules	Steroids and steroid derivatives	Cholestane steroids	Cholesterols and derivatives
OYXZMSRRJOYLLO-KGZHIOMZSA-N	C[C@H](CCCC(C)C)[C@H]1CC[C@@H]2[C@@]1(CC[C@H]3[C@H]2[C@H](C=C4[C@@]3(CC[C@@H](C4)O)C)O)C	(3S,7R,8S,9S,10R,13R,14S,17R)-10,13-dimethyl-17-[(2R)-6-methylheptan-2-yl]-2,3,4,7,8,9,11,12,14,15,16,17-dodecahydro-1H-cyclopenta[a]phenanthrene-3,7-diol	7-beta-hydroxycholesterol	28818685	Endo	GC-MS	none	toxic agent	Organic compounds	Lipids and lipid-like molecules	Steroids and steroid derivatives	Cholestane steroids	Cholesterols and derivatives
OYXZMSRRJOYLLO-RVOWOUOISA-N	C[C@H](CCCC(C)C)[C@H]1CC[C@@H]2[C@@]1(CC[C@H]3[C@H]2[C@@H](C=C4[C@@]3(CC[C@@H](C4)O)C)O)C	(3S,7S,8S,9S,10R,13R,14S,17R)-10,13-dimethyl-17-[(2R)-6-methylheptan-2-yl]-2,3,4,7,8,9,11,12,14,15,16,17-dodecahydro-1H-cyclopenta[a]phenanthrene-3,7-diol	7-alpha-hydroxycholesterol	28818685	Endo	GC-MS	none	toxic agent	Organic compounds	Lipids and lipid-like molecules	Steroids and steroid derivatives	Cholestane steroids	Cholesterols and derivatives
AVSXSVCZWQODGV-DPAQBDIFSA-N	C[C@H](CCC=C(C)C)[C@H]1CC[C@@H]2[C@@]1(CC[C@H]3[C@H]2CC=C4[C@@]3(CC[C@@H](C4)O)C)C	(3S,8S,9S,10R,13R,14S,17R)-10,13-dimethyl-17-[(2R)-6-methylhept-5-en-2-yl]-2,3,4,7,8,9,11,12,14,15,16,17-dodecahydro-1H-cyclopenta[a]phenanthren-3-ol	desmosterol	28818685	Endo	GC-MS	none	toxic agent	Organic compounds	Lipids and lipid-like molecules	Steroids and steroid derivatives	Cholestane steroids	Cholesterols and derivatives
HVYWMOMLDIMFJA-DPAQBDIFSA-N	C[C@H](CCCC(C)C)[C@H]1CC[C@@H]2[C@@]1(CC[C@H]3[C@H]2CC=C4[C@@]3(CC[C@@H](C4)O)C)C	(3S,8S,9S,10R,13R,14S,17R)-10,13-dimethyl-17-[(2R)-6-methylheptan-2-yl]-2,3,4,7,8,9,11,12,14,15,16,17-dodecahydro-1H-cyclopenta[a]phenanthren-3-ol	Cholesterol	28818685	Endo	GC-MS	none	toxic agent	Organic compounds	Lipids and lipid-like molecules	Steroids and steroid derivatives	Cholestane steroids	Cholesterols and derivatives
WGNAKZGUSRVWRH-UHFFFAOYSA-N	CC1=CC=C(C=C1)OS(=O)(=O)O	(4-methylphenyl) hydrogen sulfate	p-cresol sulfate	28818685	Endo	LC-MS	Negative	toxic agent	Organic compounds	Organic acids and derivatives	Organic sulfuric acids and derivatives	Arylsulfates	Phenylsulfates
RUDATBOHQWOJDD-BSWAIDMHSA-N	C[C@H](CCC(=O)O)[C@H]1CC[C@@H]2[C@@]1(CC[C@H]3[C@H]2[C@@H](C[C@H]4[C@@]3(CC[C@H](C4)O)C)O)C	(4R)-4-[(3R,5S,7R,8R,9S,10S,13R,14S,17R)-3,7-dihydroxy-10,13-dimethyl-2,3,4,5,6,7,8,9,11,12,14,15,16,17-tetradecahydro-1H-cyclopenta[a]phenanthren-17-yl]pentanoic acid	chenodeoxycholate	28818685	Endo	LC-MS	Negative	toxic agent	Organic compounds	Lipids and lipid-like molecules	Steroids and steroid derivatives	Bile acids, alcohols and derivatives	Hydroxy bile acids, alcohols and derivatives
SQVRNKJHWKZAKO-LUWBGTNYSA-M	CC(=O)N[C@@H]1[C@H](CC(O[C@H]1[C@@H]([C@@H](CO)O)O)(C(=O)[O-])O)O	(4S,5R,6R)-5-acetamido-2,4-dihydroxy-6-[(1R,2R)-1,2,3-trihydroxypropyl]oxane-2-carboxylate	N-acetylneuraminate	28818685	Endo	GC-MS	none	toxic agent	Organic compounds	Organic oxygen compounds	Organooxygen compounds	Carbohydrates and carbohydrate conjugates	Sugar acids and derivatives
AVKOENOBFIYBSA-WMPRHZDHSA-N	CCCCC/C=C\C/C=C\C/C=C\C/C=C\C/C=C\CCC(=O)O	(4Z,7Z,10Z,13Z,16Z)-docosa-4,7,10,13,16-pentaenoic acid	docosapentaenoate (n3 DPA; 22:5n3)	28818685	Endo	LC-MS	Negative	toxic agent	Organic compounds	Lipids and lipid-like molecules	Fatty Acyls	Fatty acids and conjugates	Very long-chain fatty acids
MBMBGCFOFBJSGT-KUBAVDMBSA-N	CC/C=C\C/C=C\C/C=C\C/C=C\C/C=C\C/C=C\CCC(=O)O	(4Z,7Z,10Z,13Z,16Z,19Z)-docosa-4,7,10,13,16,19-hexaenoic acid	docosahexaenoate (DHA; 22:6n3)	28818685	Endo	LC-MS	Negative	toxic agent	Organic compounds	Lipids and lipid-like molecules	Fatty Acyls	Fatty acids and conjugates	Very long-chain fatty acids
YZXBAPSDXZZRGB-DOFZRALJSA-N	CCCCC/C=C\C/C=C\C/C=C\C/C=C\CCCC(=O)O	(5Z,8Z,11Z,14Z)-icosa-5,8,11,14-tetraenoic acid	Arachidonic acid	28818685	Endo	LC-MS	Negative	toxic agent	Organic compounds	Lipids and lipid-like molecules	Fatty Acyls	Fatty acids and conjugates	Long-chain fatty acids
TWSWSIQAPQLDBP-DOFZRALJSA-N	CCCCC/C=C\C/C=C\C/C=C\C/C=C\CCCCCC(=O)O	(7Z,10Z,13Z,16Z)-docosa-7,10,13,16-tetraenoic acid	adrenate (22:4n6)	28818685	Endo	LC-MS	Negative	toxic agent	Organic compounds	Lipids and lipid-like molecules	Fatty Acyls	Fatty acids and conjugates	Very long-chain fatty acids
YUFFSWGQGVEMMI-JLNKQSITSA-N	CC/C=C\C/C=C\C/C=C\C/C=C\C/C=C\CCCCCC(=O)O	(7Z,10Z,13Z,16Z,19Z)-docosa-7,10,13,16,19-pentaenoic acid	docosapentaenoic acid	28818685	Endo	LC-MS	Negative	toxic agent	Organic compounds	Lipids and lipid-like molecules	Fatty Acyls	Fatty acids and conjugates	Very long-chain fatty acids
OYHQOLUKZRVURQ-HZJYTTRNSA-N	CCCCC/C=C\C/C=C\CCCCCCCC(=O)O	(9Z,12Z)-octadeca-9,12-dienoic acid	linoleic acid	28818685	Endo	LC-MS	Negative	toxic agent	Organic compounds	Lipids and lipid-like molecules	Fatty Acyls	Lineolic acids and derivatives	Lineolic acids and derivatives
DTOSIQBPPRVQHS-PDBXOOCHSA-N	CC/C=C\C/C=C\C/C=C\CCCCCCCC(=O)O	(9Z,12Z,15Z)-octadeca-9,12,15-trienoic acid	linolenate [alpha or gamma; (18:3n3 or 6)]	28818685	Endo	LC-MS	Negative	toxic agent	Organic compounds	Lipids and lipid-like molecules	Fatty Acyls	Lineolic acids and derivatives	Lineolic acids and derivatives
VZCYOOQTPOCHFL-OWOJBTEDSA-N	C(=C/C(=O)O)\C(=O)O	(E)-but-2-enedioic acid	Fumaric Acid	28818685	Endo	GC-MS	none	toxic agent	Organic compounds	Organic acids and derivatives	Carboxylic acids and derivatives	Dicarboxylic acids and derivatives	Dicarboxylic acids and derivatives
GDTXICBNEOEPAZ-BQYQJAHWSA-M	CCCCCC/C=C/CCCCCCCCC(=O)[O-]	(E)-heptadec-10-enoate	10-heptadecenoate (17:1n7)	28818685	Endo	LC-MS	Negative	toxic agent	Organic compounds	Lipids and lipid-like molecules	Fatty Acyls	Fatty acids and conjugates	Long-chain fatty acids
WWUZIQQURGPMPG-KRWOKUGFSA-N	CCCCCCCCCCCCC/C=C/[C@H]([C@H](CO)N)O	(E,2S,3R)-2-aminooctadec-4-ene-1,3-diol	sphingosine	28818685	Endo	LC-MS	positive	toxic agent	Organic compounds	Organic nitrogen compounds	Organonitrogen compounds	Amines	Alkanolamines
DPUOLQHDNGRHBS-KTKRTIGZSA-N	CCCCCCCC/C=C\CCCCCCCCCCCC(=O)O	(Z)-docos-13-enoic acid	erucic acid	28818685	Endo	LC-MS	Negative	toxic agent	Organic compounds	Lipids and lipid-like molecules	Fatty Acyls	Fatty acids and conjugates	Very long-chain fatty acids
SECPZKHBENQXJG-FPLPWBNLSA-N	CCCCCC/C=C\CCCCCCCC(=O)O	(Z)-hexadec-9-enoic acid	Palmitoleic acid	28818685	Endo	LC-MS	Negative	toxic agent	Organic compounds	Lipids and lipid-like molecules	Fatty Acyls	Fatty acids and conjugates	Long-chain fatty acids
BITHHVVYSMSWAG-KTKRTIGZSA-N	CCCCCCCC/C=C\CCCCCCCCCC(=O)O	(Z)-icos-11-enoic acid	eicosenoate (20:1n9 or 11)	28818685	Endo	LC-MS	Negative	toxic agent	Organic compounds	Lipids and lipid-like molecules	Fatty Acyls	Fatty acids and conjugates	Long-chain fatty acids
BOWVQLFMWHZBEF-KTKRTIGZSA-N	CCCCCCCC/C=C\CCCCCCCC(=O)NCCO	(Z)-N-(2-hydroxyethyl)octadec-9-enamide	oleic ethanolamide	28818685	Endo	LC-MS	Negative	toxic agent	Organic compounds	Organic nitrogen compounds	Organonitrogen compounds	Amines	Alkanolamines
BBOWBNGUEWHNQZ-KTKRTIGZSA-N	CCCCCCCC/C=C\CCCCCCCCC(=O)O	(Z)-nonadec-10-enoic acid	10-nonadecenoate (19:1n9)	28818685	Endo	LC-MS	Negative	toxic agent	Organic compounds	Lipids and lipid-like molecules	Fatty Acyls	Fatty acids and conjugates	Long-chain fatty acids
UWHZIFQPPBDJPM-FPLPWBNLSA-M	CCCCCC/C=C\CCCCCCCCCC(=O)[O-]	(Z)-octadec-11-enoate	cis-vaccenate (18:1n7)	28818685	Endo	GC-MS	none	toxic agent	Organic compounds	Lipids and lipid-like molecules	Fatty Acyls	Fatty acids and conjugates	Long-chain fatty acids
ZQPPMHVWECSIRJ-KTKRTIGZSA-N	CCCCCCCC/C=C\CCCCCCCC(=O)O	(Z)-octadec-9-enoic acid	Oleic acid	28818685	Endo	GC-MS	none	toxic agent	Organic compounds	Lipids and lipid-like molecules	Fatty Acyls	Fatty acids and conjugates	Long-chain fatty acids
GWHCXVQVJPWHRF-KTKRTIGZSA-N	CCCCCCCC/C=C\CCCCCCCCCCCCCC(=O)O	(Z)-tetracos-15-enoic acid	nervonate (24:1n9)	28818685	Endo	GC-MS	none	toxic agent	Organic compounds	Lipids and lipid-like molecules	Fatty Acyls	Fatty acids and conjugates	Very long-chain fatty acids
YWWVWXASSLXJHU-WAYWQWQTSA-M	CCCC/C=C\CCCCCCCC(=O)[O-]	(Z)-tetradec-9-enoate	myristoleate (14:1n5)	28818685	Endo	LC-MS	Negative	toxic agent	Organic compounds	Lipids and lipid-like molecules	Fatty Acyls	Fatty acids and conjugates	Long-chain fatty acids
FHQVHHIBKUMWTI-OTMQOFQLSA-N	CCCCCCCCCCCCCCCC(=O)OC[C@H](COP(=O)(O)OCCN)OC(=O)CCCCCCC/C=C\CCCCCCCC	[(2R)-1-[2-aminoethoxy(hydroxy)phosphoryl]oxy-3-hexadecanoyloxypropan-2-yl] (Z)-octadec-9-enoate	PE 34:1	28818685	Endo	LC-MS	Negative	toxic agent	Organic compounds	Lipids and lipid-like molecules	Glycerophospholipids	Glycerophosphoethanolamines	Phosphatidylethanolamines
SUHOQUVVVLNYQR-MRVPVSSYSA-N	C[N+](C)(C)CCOP(=O)([O-])OC[C@@H](CO)O	[(2R)-2,3-dihydroxypropyl] 2-(trimethylazaniumyl)ethyl phosphate	Glycerophosphocholine	28818685	Endo	LC-MS	positive	toxic agent	Organic compounds	Lipids and lipid-like molecules	Glycerophospholipids	Glycerophosphocholines	Glycerophosphocholines
NEGQHKSYEYVFTD-HSZRJFAPSA-N	CCCCCCCCCCCCCCCC(=O)O[C@H](CO)COP(=O)([O-])OCC[N+](C)(C)C	[(2R)-2-hexadecanoyloxy-3-hydroxypropyl] 2-(trimethylazaniumyl)ethyl phosphate	1-palmitoylglycerophosphocholine (16:0)	28818685	Endo	LC-MS	positive	toxic agent	Organic compounds	Lipids and lipid-like molecules	Glycerophospholipids	Glycerophosphocholines	Lysophosphatidylcholines
YAMUFBLWGFFICM-PTGWMXDISA-N	CCCCCCCC/C=C\CCCCCCCC(=O)OC[C@H](COP(=O)([O-])OCC[N+](C)(C)C)O	[(2R)-2-hydroxy-3-[(Z)-octadec-9-enoyl]oxypropyl] 2-(trimethylazaniumyl)ethyl phosphate	1-oleoylglycerophosphocholine (18:1)	28818685	Endo	LC-MS	positive	toxic agent	Organic compounds	Lipids and lipid-like molecules	Glycerophospholipids	Glycerophosphocholines	Lysophosphatidylcholines
UGDOFRYHDCDVHD-GFMLYYSJSA-N	CCCCCCCC/C=C\CCCCCCCC(=O)OC[C@H](COP(=O)(O)OC1[C@@H]([C@H](C([C@H]([C@H]1O)O)O)O)O)O	[(2R)-2-hydroxy-3-[hydroxy-[(2R,3R,5S,6R)-2,3,4,5,6-pentahydroxycyclohexyl]oxyphosphoryl]oxypropyl] (Z)-octadec-9-enoate	LysoPI(18:1)	28818685	Endo	LC-MS	Negative	toxic agent	Organic compounds	Lipids and lipid-like molecules	Glycerophospholipids	Glycerophosphoinositols	Lysophosphatidylinositols
MXAFDFDAIFZFET-QIEOIKHQSA-N	CCCCCCCCCCCCCCCCCC(=O)OC[C@H](COP(=O)(O)OC1[C@@H]([C@H](C([C@H]([C@H]1O)O)O)O)O)O	[(2R)-2-hydroxy-3-[hydroxy-[(2R,3R,5S,6R)-2,3,4,5,6-pentahydroxycyclohexyl]oxyphosphoryl]oxypropyl] octadecanoate	LysoPI(18:0)	28818685	Endo	LC-MS	Negative	toxic agent	Organic compounds	Lipids and lipid-like molecules	Glycerophospholipids	Glycerophosphoinositols	Lysophosphatidylinositols
IHNKQIMGVNPMTC-RUZDIDTESA-N	CCCCCCCCCCCCCCCCCC(=O)OC[C@H](COP(=O)([O-])OCC[N+](C)(C)C)O	[(2R)-2-hydroxy-3-octadecanoyloxypropyl] 2-(trimethylazaniumyl)ethyl phosphate	LysoPC 18:0	28818685	Endo	LC-MS	positive	toxic agent	Organic compounds	Lipids and lipid-like molecules	Glycerophospholipids	Glycerophosphocholines	Lysophosphatidylcholines
RJZVWDTYEWCUAR-JOCHJYFZSA-N	CCCCCCCCCCCCCCC(=O)OC[C@H](COP(=O)([O-])OCC[N+](C)(C)C)O	[(2R)-2-hydroxy-3-pentadecanoyloxypropyl] 2-(trimethylazaniumyl)ethyl phosphate	1-pentadecanoylglycerophosphocholine (15:0)*	28818685	Endo	LC-MS	positive	toxic agent	Organic compounds	Lipids and lipid-like molecules	Glycerophospholipids	Glycerophosphocholines	Lysophosphatidylcholines
VXUOFDJKYGDUJI-OAQYLSRUSA-N	CCCCCCCCCCCCCC(=O)OC[C@H](COP(=O)([O-])OCC[N+](C)(C)C)O	[(2R)-2-hydroxy-3-tetradecanoyloxypropyl] 2-(trimethylazaniumyl)ethyl phosphate	LysoPC(14:0)	28818685	Endo	LC-MS	positive	toxic agent	Organic compounds	Lipids and lipid-like molecules	Glycerophospholipids	Glycerophosphocholines	Lysophosphatidylcholines
LFUDDCMNKWEORN-ZXEGGCGDSA-N	CCCCCC/C=C\CCCCCCCC(=O)OC[C@H](COP(=O)([O-])OCC[N+](C)(C)C)O	[(2R)-3-[(Z)-hexadec-9-enoyl]oxy-2-hydroxypropyl] 2-(trimethylazaniumyl)ethyl phosphate	LysoPC 16:1	28818685	Endo	LC-MS	positive	toxic agent	Organic compounds	Lipids and lipid-like molecules	Glycerophospholipids	Glycerophosphocholines	Lysophosphatidylcholines
DBHKHNGBVGWQJE-USWSLJGRSA-N	CCCCC/C=C\C/C=C\CCCCCCCC(=O)OC[C@H](COP(=O)(O)OCCN)O	[(2R)-3-[2-aminoethoxy(hydroxy)phosphoryl]oxy-2-hydroxypropyl] (9Z,12Z)-octadeca-9,12-dienoate	1-linoleoylglycerophosphoethanolamine*	28818685	Endo	LC-MS	Negative	toxic agent	Organic compounds	Lipids and lipid-like molecules	Glycerophospholipids	Glycerophosphoethanolamines	Lysophosphatidylethanolamines
PYVRVRFVLRNJLY-MZMPXXGTSA-N	CCCCCCCC/C=C\CCCCCCCC(=O)OC[C@H](COP(=O)(O)OCCN)O	[(2R)-3-[2-aminoethoxy(hydroxy)phosphoryl]oxy-2-hydroxypropyl] (Z)-octadec-9-enoate	1-oleoylglycerophosphoethanolamine	28818685	Endo	LC-MS	Negative	toxic agent	Organic compounds	Lipids and lipid-like molecules	Glycerophospholipids	Glycerophosphoethanolamines	Lysophosphatidylethanolamines
YVYMBNSKXOXSKW-HXUWFJFHSA-N	CCCCCCCCCCCCCCCC(=O)OC[C@H](COP(=O)(O)OCCN)O	[(2R)-3-[2-aminoethoxy(hydroxy)phosphoryl]oxy-2-hydroxypropyl] hexadecanoate	1-palmitoylglycerophosphoethanolamine	28818685	Endo	LC-MS	Negative	toxic agent	Organic compounds	Lipids and lipid-like molecules	Glycerophospholipids	Glycerophosphoethanolamines	Lysophosphatidylethanolamines
BBYWOYAFBUOUFP-JOCHJYFZSA-N	CCCCCCCCCCCCCCCCCC(=O)OC[C@H](COP(=O)(O)OCCN)O	[(2R)-3-[2-aminoethoxy(hydroxy)phosphoryl]oxy-2-hydroxypropyl] octadecanoate	1-stearoylglycerophosphoethanolamine	28818685	Endo	LC-MS	Negative	toxic agent	Organic compounds	Lipids and lipid-like molecules	Glycerophospholipids	Glycerophosphoethanolamines	Lysophosphatidylethanolamines
NXJAXUYOQLTISD-SECBINFHSA-O	C[N+](C)(C)C[C@@H](CC(=O)O)OC(=O)CCCC(=O)O	[(2R)-3-carboxy-2-(4-carboxybutanoyloxy)propyl]-trimethylazanium	glutarylcarnitine (C5)	28818685	Endo	LC-MS	positive	toxic agent	Organic compounds	Lipids and lipid-like molecules	Fatty Acyls	Fatty acid esters	Acyl carnitines
UOXRPRZMAROFPH-IESLQMLBSA-M	CCCCCCCCCCCCCCCC(=O)OC[C@H](COP(=O)([O-])OC1[C@@H]([C@H](C([C@H]([C@H]1O)O)O)O)O)O	[(2R)-3-hexadecanoyloxy-2-hydroxypropyl] [(2R,3S,5R,6R)-2,3,4,5,6-pentahydroxycyclohexyl] phosphate	1-palmitoylglycerophosphoinositol*	28818685	Endo	LC-MS	Negative	toxic agent	Organic compounds	Lipids and lipid-like molecules	Glycerophospholipids	Glycerophosphoinositols	Lysophosphatidylinositols
PPQRONHOSHZGFQ-LMVFSUKVSA-N	C([C@H]([C@H]([C@H](C=O)O)O)O)OP(=O)(O)O	[(2R,3R,4R)-2,3,4-trihydroxy-5-oxopentyl] dihydrogen phosphate	Ribose-5-Phosphate	28818685	Endo	GC-MS	none	toxic agent	Organic compounds	Organic oxygen compounds	Organooxygen compounds	Carbohydrates and carbohydrate conjugates	Monosaccharides
ACFIXJIJDZMPPO-NNYOXOHSSA-K	C1C=CN(C=C1C(=O)N)[C@H]2[C@@H]([C@@H]([C@H](O2)COP(=O)([O-])OP(=O)([O-])OC[C@@H]3[C@H]([C@H]([C@@H](O3)N4C=NC5=C(N=CN=C54)N)OP(=O)(O)[O-])O)O)O	[(2R,3R,4R,5R)-2-(6-aminopurin-9-yl)-5-[[[[(2R,3S,4R,5R)-5-(3-carbamoyl-4H-pyridin-1-yl)-3,4-dihydroxyoxolan-2-yl]methoxy-oxidophosphoryl]oxy-oxidophosphoryl]oxymethyl]-4-hydroxyoxolan-3-yl] hydrogen phosphate	nicotinamide adenine dinucleotide phosphate reduced	28818685	Endo	LC-MS	Negative	toxic agent	Organic compounds	Nucleosides, nucleotides, and analogues	(5'->5')-dinucleotides	(5'->5')-dinucleotides	(5'->5')-dinucleotides
JDTUMPKOJBQPKX-GBNDHIKLSA-N	C([C@H]([C@H]([C@H]([C@@H](C(=O)CO)O)O)O)O)OP(=O)(O)O	[(2R,3R,4R,5S)-2,3,4,5,7-pentahydroxy-6-oxoheptyl] dihydrogen phosphate	Sedoheptulose 7-phosphate	28818685	Endo	GC-MS	none	toxic agent	Organic compounds	Organic oxygen compounds	Organooxygen compounds	Carbohydrates and carbohydrate conjugates	Monosaccharides
GSXOAOHZAIYLCY-HSUXUTPPSA-N	C([C@H]([C@H]([C@@H](C(=O)CO)O)O)O)OP(=O)(O)O	[(2R,3R,4S)-2,3,4,6-tetrahydroxy-5-oxohexyl] dihydrogen phosphate	Fructose-6-Phosphate	28818685	Endo	GC-MS	none	toxic agent	Organic compounds	Organic oxygen compounds	Organooxygen compounds	Carbohydrates and carbohydrate conjugates	Monosaccharides
INAPMGSXUVUWAF-GCVPSNMTSA-N	[C@H]1([C@H](C([C@@H]([C@@H](C1O)O)O)OP(=O)(O)O)O)O	[(2R,3R,5S,6R)-2,3,4,5,6-pentahydroxycyclohexyl] dihydrogen phosphate	inositol 1-phosphate	28818685	Endo	GC-MS	none	toxic agent	Organic compounds	Organic oxygen compounds	Organooxygen compounds	Alcohols and polyols	Cyclic alcohols and derivatives
GRSZFWQUAKGDAV-KQYNXXCUSA-N	C1=NC(=O)C2=C(N1)N(C=N2)[C@H]3[C@@H]([C@@H]([C@H](O3)COP(=O)(O)O)O)O	[(2R,3S,4R,5R)-3,4-dihydroxy-5-(6-oxo-3H-purin-9-yl)oxolan-2-yl]methyl dihydrogen phosphate	inosine 5'-monophosphate	28818685	Endo	LC-MS	positive	toxic agent	Organic compounds	Nucleosides, nucleotides, and analogues	Purine nucleotides	Purine ribonucleotides	Purine ribonucleoside monophosphates
[truncated: 21,886 more rows]
