# Supplementary material for: The Expectation and Reality of the HepG2 Core Metabolic Profile
Source: Metabolites. 2023 Aug 3;13(8):908. doi: 10.3390/metabo13080908 (PMC10456947; doi:10.3390/metabo13080908)
Supplement: Supplementary file 1 [file metabolites-13-00908-s001.zip › metabolites-2442665-supplementary (2)/supplementary/suppl_table_2.xlsx]

## Sheet: Лист1
Supplementary table 2
Map of various types of chemical or physical impacts on HepG2 cell line presented in scientific literature																			Private Communication:	raw data are provided by the authors upon e-mail request
																			Raw data:	raw data are provided via repositories
#	Type of data	PMID	Type of biological sample (Exo/Endo)	Title of the article	Journal	Year	Number of findings	Quality identification	Spectrometer (MS or NMR)	Quality control	Technical standards	Internal standards	Software	Criteria of identification	Library	Type of impact	Details of impact		Processed data:	processed data are provided for all identified metabolites
1	Processed data	26769129	Cells: "the medium was removed by aspiration, the cell monolayer was weshed with PBS"	Extending metabolome coverage for untargeted metabolite profiling of adherent cultured hepatic cells	Analytical and Bioanalytical Chemistry	2016	387	Metabolomics Standard Initiative	Synapt HDMS Q-ToF (Waters, UK)	Blank samples and a pooled quality control (with IS, normalization on protein)	Reference compound (leucine enkephalin) for lock mass correction	whenever possible	Masslynx v. 4.1; MZMine v. 2.9.1	Exact mass, Spectrum Match, Internal standart (Metabolomics Standards Initiative)	HMDB, LIPID MAPS, Nature Lipidomics Gateway and METLIN Database	no impact			Fold change:	processed data are provided only for significantly changed metabolites
2	Processed data	30146765	Cells	hiPSC-derived hepatocytes closely mimic the lipid profile of primary hepatocytes: A future personalised cell model for studying the lipid metabolism of the liver	Journal of Cellular Physiology	2019	41	not available	QTRAP 5500 (Sciex, USA)	not available (normalization on protein)	Internal standart for normalization	not available	MultiQuant, LipidView (Sciex, USA) и SAS	SRM, class‐specific precursor ion or neutral loss scans	not available
3	Processed data	31084745	Cells	Advanced liquid chromatography-mass spectrometry enables merging widely targeted metabolomics and proteomics	Analytica Chimica Acta	2019	324	27 presumably Q1	not available	not available	not available	61 in total was attempted by matching the mass spectral information with reference compounds and/or information archived in the publiclyaccessible databases.	Analyst software; SIMCA-P v14.0 software (Umetrics, Sweden)	SRM	not available
4	Processed data	31907937	Cells	Profiling nucleotides in low numbers of mammalian cells by sheathless CE-MS in positive ion mode: Circumventing corona discharge	Electrophoresis	2020	7	7 presumably Q1	TripleTOF 6600 MS (Sciex, USA)	not available	not available	isotope-labeled nucleotides, UMP (15N2), ATP (15N5), and GMP (15N5)	not available	The separation resolution, peak shapes, intensities, and S/N ratios obtained for NTPs	not available
5	Private communication*	32910851	Cell medium	3,3'-Dichlorobiphenyl Is Metabolized to a Complex Mixture of Oxidative Metabolites, Including Novel Methoxylated Metabolites, by HepG2 Cells	Environmental Science & Technology	2020	18329	not available	Q-Tof Premier (Waters, USA), Q Exactive Hybrid Quadrupole-Orbitrap mass spectrometer (LC-Orbitrap MS, Thermo Fisher, USA)	Metabolites from control sample	not available	not available	apLCMS, xMSanalyzer	A feature was included when it was detected in at least two out of the three replicates in the same group. A high confidence score of 3 was assigned for those metabolites with the detection of both primary molecular ions (e.g., [M+H]+ for positive mode and [M-H]− for negative mode) and clustered adducts. A medium confidence score of 2 was assigned for those metabolites with the detection of only …	All the metabolites were putatively annotated using xMSannotator with confidence scores based upon HMDB and KEGG.		control dataset (provided in private communication)
6	Processed data	32930239	Cells	Effects of harvesting and extraction methods on metabolite recovery from adherently growing mammalian cells	Analytical Methods	2020	178	not available	ABI Q-Trap 5500 (Sciex, USA)	Quality control (QC) samples were prepared by mixing equalaliquots of all the samples and analyzed after every 8 samples tomonitor the stability of the LC-MS system. In order to ensure thereliability of the data, only the metabolites in QC samples withan acceptable RSD% value (RSD < 30%) were used for methodcomparison.	(ESI+): Four internal standards containinglysphosphatidyl cholines LPC (12: 0), phosphatidyl ethanolamine PE (17: 0), octanoyl(8,8,8-D3)-L-carnitine, and L-phenylalanine-d5 were used for normalizing the peak areasof all other analytes; (ESI-): Octanoyl (8,8,8-D3)-L-carnitine, Lphenylalanine-d5, hendecanoic acid and nonadecanoic acid served as internal standards tonormalize the peak areas of all o…	Metabolite identification wascarried out in reference to authentic standards or data from MS/MS libraries including HMDB, METLIN and KEGG.	MultiQuant software (3.0.1, AB SCIEX)	MRM, standarts, library	HMDB; METLIN; KEGG
7	Processed data	33356171	Cells	High Coverage Profiling of Carboxylated Metabolites in HepG2 Cells Using Secondary Amine-Assisted Ultrahigh-Performance Liquid Chromatography Coupled to High-Resolution Mass Spectrometry	Analytical Chemistry	2021	248	Metabolomics Standard Initiative	LTQ Orbitrap Elite mass spectrometer (Thermo Fisher Scientific, USA)	RTs were calibrated by theretention index (RI) according to our previous work.	seven representative carboxylic acids to evaluate the accuracy of relative quantitation of the method	not available	Thermo Xcalibur 2.1 Software; Mass Frontier Server Manager 7.0 (Thermo Fisher Scientific, CA, USA; Thermo Sieve 2.2.0	Mass Frontier Server Manager 7.0 (Thermo Fisher Scientific, CA, USA) was used to help elucidate the structures of carboxylated metabolites.	HMDB; METLIN
8	Processed data	34289696	Cell suspension (single cell study)	Single Cell Metabolite Detection Using Inertial Microfluidics-Assisted Ion Mobility Mass Spectrometry	Analytical Chemistry	2021	10	not available	nanoESI enabled IMS-TOF mass spectrometer (SYNAPT G2-Si HDMS, Waters, Wilmslow, UK	not available	not available	not available	not available	Putative identification of single-cell components were made bysearching their m/z and fragment ions against public databases including LipidsMaps, theHuman Metabolome Database, METLIN metabolite database, and LipidBlast, followed by screening the measured CCS values against the Waters CCS Library.	LipidsMaps; theHuman Metabolome Database; METLIN; Waters CCS Library
9	Raw data	36428976	Cells	Exploring Dynamic Metabolome of the HepG2 Cell Line: Rise and Fall	Cells	2022	110	not available	time-of-flight mass spectrometer Pegasus BT 4D (LECO Corporation, Benton Harbor, MI, USA)	Contaminants (e.g., propylene glycol, glycerol monopaltimate, and monostearate), which likely originated from laboratory plasticware or chromatography columns, were not included in the interpretation. The final list of metabolites did not include identifications, the intensity of which, in relation to the blank, on at least one of the days, was less than three. Сorrected the intensity of the sele…	FAME	not available	ChromaTOF (v. 5.51, LECO Corporation, Benton Harbor, MI, USA); СhromaTOF Tile (v. 1.01, LECO, Benton Harbor, MI, USA)	Only the hits whose forward and reverse similarity exceeded 700 were considered. After processing the initial data under the indicated conditions, in all tiles, the hits with the maximum area difference between days of cultivation (F-ratio > 5) were accepted for further analysis.	mainlib, replib and Leco-Fiehn rtx5 library
10	Processed data	26190955	Cells	Temporal metabolomic responses of cultured HepG2 liver cells to high fructose and high glucose exposures	Metabolomics	2015	113	113 presumably Q1	Pegasus IV TOF MS (LECO, USA)	QC 30 metabolites. (Normalization on Ion currency)	FAME	not available	not available	not available	BinBase, Fiehn mass spectral library, NIST05	neutral compound	glucose and fructose
							51	51 presumably Q1	Agilent 6530 accurate-mass Q-TOF MS (Agilent, USA)	QC mix of acylcarnitine standards for control for chromatography quality and instrument sensitivity. (Normalization on Ion currency)	Reference compound for mass calibration, QC mix of acylcarnitine standards for RT	not available	Trapper mzXML; MZmine v2.0; NIST MS Search, Statistica 9.0.	Точные массы + RT, MS-MS library search. All MS/MS library matches were manually confirmed and any annotation with greater than 1.5 mDa mass error was removed.	METLIN; NIST MS/MS library; LipidBlast
11	Fold change	29454997	Cells	Regulatory responses of hepatocytes, macrophages and vascular endothelial cells to magnesium deficiency	The Journal of Nutritional Biochemistry	2018	90	not available	GCMS-QP2010 Ultra (Shimadzu, Japan)	Normalization on protein and IS	2-isopropylmalic acid (internal standard)	not available	not available	not available	GC/MS Metabolite Database Ver.2 (Shimadzu, Japan).		magnesium deficiency
12	Fold change	30400243	Cells	Stable Isotope-Labeled Lipidomics to Unravel the Heterogeneous Development Lipotoxicity	Molecules	2018	51	51 presumably Q1	(HDMS)TOF-MS (Waters, USA)	not available	Reference compound (leucine enkephalin) for lock mass correction	C17 ceramide	Progenesis QI V.2.3 (Waters, Milford, MA, USA); SIMCA-P.		METLIN, LIPID MAPS, HMDB, and in-house database		palmitoleic or palmitic acids
13	Raw data	33342928	Cells medium	Untargeted LC-MS Metabolomics for the Analysis of Micro-scaled Extracellular Metabolites from Hepatocytes	Analytical Sciences	2021	61	61 presumably Q1	Agilent 6550 Q-TOF-MS	not available	five technical internal standards for RT	not available	MS-DIAL version 4.2019	Annotation of detected featuresusing three criteria: (i) accurate mass (AM) match (tolerance:0.01 Da), (ii) RT match (tolerance: 1 min), and (iii) MS2spectrum match (similarity > 70%). The MS2 similarity was scored by the simple dot product without any weighting (at least two MS2 peaks match with the reference spectra).	in-house MS2 spectral library containing experimental MS2 spectra and retention times (RT) for 391 compounds obtained from standards.		low volume of cell culture medium
14	Processed data	33439775	Cells: "quickly washing the plates with 5 mL of ice-cold 150 mM ammonium acetate"	Global changes to HepG2 cell metabolism in response to galactose treatmen	American Journal of Physiology-Cell Physiology	2021	69	not available	presumably, LC/MSD TOF (Agilent, USA)	Normalization on protein	not available	not available	not available	not available	not available		glucose and galactose
15	Fold change	33736254	Cells: "washed with PBS"	Combined effects of arsenic and palmitic acid on oxidative stress and lipid metabolism disorder in human hepatoma HepG2 cells	Science of The Total Environment	2021	29	not available	NMR Bruker 600 MHz spectrometer (Bruker, Germany)	Each sample test was replicated eight times. All spectra were referenced to TSP (δ = 0.00 ppm). Each spectrum was segmented into 0.005-ppm bins. Water resonance (5.0–4.5 ppm) was removed before normalization.	not available	not available	MestReC software (MestreC Research, Spain)	metabolites were identifiedaccording to their chemical shift and the Human Metabolome Database (HMDB	not available		arsenic and palmitic acid
16	Fold change	36145081	Cells	Does Methionine Status Influence the Outcome of Selenomethinione Supplementation? A Comparative Study of Metabolic and Selenium Levels in HepG2 Cells	Nutrients	2022	36	not available	Bruker Avance III 800 MHz NMR (Bruker, Germany)	Region δ 4.606–5.166 was discarded to avoid the effect of water saturation. Each integral bucket was then normalized to the sum of the total integrals prior to statistical analysis.	not available	not available	AMIX software package (V3.9.2, Bruker Biospin, Karlsruhe, Germany);SIMCA-P+ software (V. 14.0, Umetrics, Malmö, Sweden);MATLAB R2016a, (The Mathworks Inc., Natwick, WY, USA)		not available		methionine and selenomethionine
17	Processed data	20432288	Cells: "harvested by trypsinization and rinsed twice with phosphate-buffered saline–D2O"	Quantitative two-dimensional HRMAS 1H-NMR spectroscopy-based metabolite profiling of human cancer cell lines and response to chemotherapy	Magnetic Resonance in Medicine	2010	27	not available	500-MHz Avance DRX equipped withan HRMAS probe (Bruker, Germany)	Baseline correction was applied interactively to the wings of the water signal, using a secondorder polynomial.	Referencing was done on the signal of 3-(trimethylsilyl)-1-propanesulfonic acid sodium salt onthe diagonal.	not available	not available	not available	not available	drug	fotemustine
18	Processed data	21949493	Cells: "to minimize the error, before harvest, cells were washed by cold PBS for 3 times and the numbers were counted and normalized"	Metabolic profiling of HepG2 cells incubated with S(-) and R(+) enantiomers of anti-coagulating drug warfarin	Metabolomics	2011	76	76 presumably Q1	QP2010plus GC–MS system (Shimadzu, Japan)	Between each sample, acetone was run as blank with the same method to avoid cross-contamination. The chromatogram of all the samples analyzed was under noise reduction and baseline correction before peak integration. Interesting peaks, with width at half-height being more than 2 s, were selected and subjected to library search. (Normalization on TIC and cell counts)	standard alkane series mixture (C-10 to C-40) was used to correct the retention time	not available	Shimadzu GCMSsolution (version 2.5)	Peaks with similarity index (SI) being more than 70% were selected and named for the compounds. If more than one compounds fulfilled the SI requirement, then Shimadzu’s GC–MS Metabolite Mass Spectra Database equipped with retention indices was used to give a more specific and reliable identification for candidate compounds.	NIST Mass Spectra Library and Shimadzu’s GC–MS Metabolite Mass Spectra Database		warfarin
19	Fold change	22037246	Cells	Effects of resveratrol on HepG2 cells as revealed by (1)H-NMR based metabolic profiling	Biochimica et Biophysica Acta	2012	34	not available	Avance 400 spectrometer (Bruker, Germany)	The duration of the detection pulse was calibrated prior to the acquisition of each spectrum. Cell medium was used as control.	not available	not available	1H-Manager ver. 12.0 software (Advanced Chemistry Development, Inc., Toronto, Ontario, Canada)	The assignmentof peaks to specific metabolites was achieved using an internal library of compounds and the literature andconfirmed by standard two-dimensional (2D)1H–1H correlationspectroscopy (COSY), total correlation spectroscopy (TOCSY), and1H–13C heteronuclear single quantum correlation (HSQC).	Internal library, HMDB		resveratrol
20	Fold change	28574427	Cells: "washed twice with PBS"	A Novel Anti-Hepatitis C Virus and Antiproliferative Agent Alters Metabolic Networks in HepG2 and Hep3B Cells	Metabolites	2017	43	43 presumably Q1	Agilent 5975B (Agilent, USA)	Normalization on protein and IS	4-chlorophenylacetic acid	not available	Agilent ChemStation; QuantBrowser GCMS software (Leoson BV, the Netherlands); SIMCA 14 (MKS Data Analytics Solutions, Sweden).	not available	NIST 14 Library , inhouse RT library		compound 3b
21	Processed data	29705631	Cells: "washed with PBS"	Metabolic switching in the hypoglycemic and antitumor effects of metformin on high glucose induced HepG2 cells	Journal of Pharmaceutical and Biomedical Analysis	2018	27	not available	AV-500 MHz spectrometer (Bruker, Germany)	D2O was used for field frequency locking.	not available	not available	MestReNova (Version 8.0.1, Mestrelab Research SL, Santiago de Compostela, Spain); Chenomx NMR suite 7.7 (Chenomx Inc, Edmonton, Canada)	the statistical total correlationspectroscopy techniques (STOCSY), and further confirmed by two-dimensional (2D) totalcorrelation spectroscopy (TOCSY) and heteronuclear single quantum correlation (HSQC)	HMDB		metformin
22	Fold change	29925852	Both cells and cell medium	NMR-based Metabolomic Techniques Identify the Toxicity of Emodin in HepG2 Cells	Scientific Reports	2018	42	not available	VARIAN VNMRS 600 MHz NMR spectrometer (Varian Inc, USA)	not available	not available	not available	MestReNova 7.1.2 software (Mestrelab Research, Spain);	not available	HMDB and the previous literature		emodin
23	Fold change	30552463	Both cells (GC-MS) and cell medium (NMR)	Acetaminophen cytotoxicity in HepG2 cells is associated with a decoupling of glycolysis from the TCA cycle, loss of NADPH production, and suppression of anabolism	Archives of Toxicology	2019	25	not available	AVANCE 600 spectrometer (Bruker, Germany)	Signal intensities were normalised to DSS	4,4-dimethyl-4-silapentane-1-sulfonic acid (DSS) in deuterium oxide (D2O) as an internal standard	not available	NMR 3.6 (Mestrelab); Matlab 2014b (Mathworks)	High-resolution 1H NMR spectra	internal and online databases		acetaminophen
								not available	Agilent 5975 MSD (Agilent, USA)	Metabolite levels were normalised to cell number	myristic acid-d27 as an internal standard	not available	AMDIS (Stein 1999); MATLAB-based pipeline Gavin	For 13C labelled spectra, in-house retention and mass spectral information were used for import and automated natural isotope correction was carried out for integrated metabolites. For trans-esterified fatty acids, the mass isotopologue distribution (MID) vectors were normalised and isotopomer spectral analysis applied using the ConvISA algorithm	Fiehn library
24	Fold change	30673264	Cells	Different Toxic Effects of Racemate, Enantiomers, and Metabolite of Malathion on HepG2 Cells Using High-Performance Liquid Chromatography-Quadrupole-Time-of-Flight-Based Metabolomics	Journal of Agricultural and Food Chemistry	2019	119	not available	Agilent 6510 Q−TOF mass spectrometry (Agilent, USA)	The counted number of cells was used to normalize metabolomics data.	not available	not available	MassHunter (Agilent, Santa Clara, CA, U.S.A.)	not available	HMDB, METLIN; Kyoto Encyclopedia of Genes and Genomes; LIPID MAPS databases.		malathion
								15 presumably Q1	TSQ Quantum Access Max mass spectrometer (Thermo Fisher Scientific, USA)	not available	not available	stable isotope-labeled internal standards for amino-acids target analysis	Xcalibur 2.2 (Thermo Fisher Scientific).	not available	not available
25	Processed data	31264262	Cells medium	Analysis of metabolome changes in the HepG2 cells of apatinib treatment by using the NMR-based metabolomics	Journal of Cellular Biochemistry	2019	29	not available	AVANCE III 600 Hz HD (Bruker, Germany)	not available	not available	not available	Chenomx NMR Suite 7.1 (Evaluate version; Chenomx Inc,Canada	not available	Biological Magnetic Resonance Data Bank and HMDB		aranitib
26	Fold change	32512549	Cells medium	Detection of the effects of triclosan (TCS) on the metabolism of VOCs in HepG2 cells by SPI-TOFMS	Journal of Breath Research	2020	15	not available	SPI-TOFMS (no details)	not available	not available	not available	not available	The accurate compound identifications cannot be provided, and the compounds identified are only based on previous results and expectations	not available		triclosan
27	Fold change	32531676	Cells: "cold methanol added to each well and adhered cells were scraped free and lysed with a cell pulverizer to fully extract the metabolites"	Solasonine promotes ferroptosis of hepatoma carcinoma cells via glutathione peroxidase 4-induced destruction of the glutathione redox system	Biomedicine & Pharmacotherapy	2020	51	51 presumably Q1	liquid chromatography-mass spectrometry (no details)	not available	not available	not available	Compound Discoverer 2.1 software	Metabolite identification was based on product ion spectra and accurate masses.	not available		solasoline
28	Fold change	34361761	Both cells and cell medium	Evaluation of Cocaine Effect on Endogenous Metabolites of HepG2 Cells Using Targeted Metabolomics	Molecules	2021	57	57 presumably Q1	Xevo TQD system (Waters, USA)	The samples were analyzed in a randomized order in one analytical batch. Quantification was based on a mean of two calibration curves series analyzed at the beginning and at the end of the analytical batch. A blank sample was analyzed before and after the calibration curves. To assess system’s analytical stability, QC samples were prepared by mixing a 20 μL aliquot of all samples (9 treated and 9…	not available	presumably, details are provided in 10.1002/elps.201500208	Waters MassLynx v. 4.1, TargetLynx	not available	not available		cocaine
29	Raw data	35740022	Both cells and cell medium	Molecular Mechanisms behind Safranal’s Toxicity to HepG2 Cells from Dual Omics	Antioxidants (Basel)	2022	265	not available	LC-MS QToF 6538 (Agilent, USA)	not available	not available	not available	XCMS	not available	not available		safranal
30	Fold change	36105197	Cells (no details)	Improved pharmacokinetics of tenofovir ester prodrugs strengthened the inhibition of HBV replication and the rebalance of hepatocellular metabolism in preclinical models	Frontiers in Pharmacology	2022	39	not available	5600+ Triple TOF MS system (Sciex, Canada)	not available	not available	not available	Analyst TF 1.7 (Sciex, Concord, Canada), MasterView 2.0 (Sciex, Concord, Canada), PeakView 1.2 (Sciex, Concord, Canada), Multiquant 2.0 (Sciex, Concord, Canada).	not available	LipidBlast		tenofovir ester prodrugs
31	Fold change	27265840	Cells: "after treatments, the culture medium was removed by aspiration. The cell monolayer was washed once with 1 mL of cold PBS and immediately frozen"	A metabolomics cell-based approach for anticipating and investigating drug-induced liver injury	Scientific Reports	2016	131	Metabolomics Standard Initiative	Synapt HDMS Q-ToF mass spectrometer (Waters, UK); Xevo TQS mass spectrometer (Waters, UK)	Blank samples and a pooled QC sample were employed to monitor LC-MS system performance. Blank samples were obtained by applying the extraction protocol over empty cultured plates and were employed to identify those background ions that were associated either with the extraction solvents or chromatographic separation (mobile phases plus column bleeding). The pooled QC sample was injected at the be…	Leucine Enkephalin (m/z 556.2771 or 554.2615, in ESI (+) and ESI (-), respectively)	Terfenadine, Verapamil, Reserpine, Sulfadimethoxine, Lithocholic acid-2,2,4,4-D4, Phenylalanine-D5, Val-TyrVal	MZMine (v. 2.9.1)	Metabolite identification was performed by the query of the exact mass of the detected features against online databases within a certain mass range (±10 ppm)	HMDB, LIPID MAPS, Metlin database		12 compounds
32	Fold change	30978940	Cells: "culture medium containing SSd was removed"	Untargeted Metabolomics Study of the In Vitro Anti-Hepatoma Effect of Saikosaponin d in Combination with NRP-1 Knockdown	Molecules	2019	30	30 loos like Q1	GCMS-QP2010 Ultra (Shimadzu, Japan)	Variables with relative standard deviation (RSD) lower than 30% in quality control (QC) samples were retained for further analysis.	Heptadecanoic acid	not available	GC-MS solution version 2.7 (Shimadzu, Kyoto, Japan); SIMCA-P (Umetrics, Sweden, Version 13.0)	Peaks with more than 80% similarity were assigned corresponding compound names	NIST library	drug / genetic technologies	saicosapoin / NRP1 knockdown
									Ion trap time-of flight mass spectrometry system (IT-TOF/MS) (Shimadzu, Japan)		Glibenclamide	Retention time, accurate m/z, and the MS/MS fragmentation of features of interest were compared with those standard compounds available in our lab.	LC-MS solution software (Shimadzu, Kyoto, Japan); SIMCA-P (Umetrics, Sweden, Version 13.0)	retention time, accurate m/z, and the MS/MS fragmentation	HMDB database
33	Fold change	36927819	Not available	Increased circulating uric acid aggravates heart failure via impaired fatty acid metabolism	Journal of Translational Medicine	2023	18	not available	not available	not available	not available	not available	not available	not available	not available		uric acid treatment / SREBP1 knockdown
34	Fold change	32450267	Cells: "cells were direct scraped, washed with PBS solution"	Metabolomics study of the metabolic changes in hepatoblastoma cells in response to NTCP/SLC10A1 overexpression	The International Journal of Biochemistry & Cell Biology	2020	40	40 loos like Q1	Q/TOF-MS (Agilent, USA)	Normalized the obtained data for the total area of the chromatograms.	N-Benzoyl-l-tyrosine and phenyl-β-d-glucopyranoside	not available	XCMS; SIMCA-P software version 13.0; excel 2010; Metabo Analyst 3.0 with R version 3.0.3; MZ mine	RT range 2.8–34.0 min; m/z range 50–250; MS data noise level 1.0 × 104; m/z tolerance 0.5; chromatogram baseline level 1.0 × 103; peak duration range 0.02–0.30 min. Also, all ions with a relative standard deviation greater than 30% as well as ions (m/z) coming from the column, the fiber, among others were manually removed from the matrix.	not available	genetic technologies	NTCP overexpression
35	Processed data	33182805	Cells	A Lipidomic Signature Complements Stemness Features Acquisition in Liver Cancer Cells	International Journal of Molecular Sciences	2020	28	not available	QTRAP 6500 system (Sciex, USA)	Total unsaturated fatty acids were assessed using the Lipid Assay Kit from Abcam (ab242305, Prague, Czech Republic), according to manufacturer’s instructions.	not available	Equisplash™ Lipidomix® as deuterated lipid internal standard (330731-1EA, Avanti Polar Lipids, Alabaster, AL, USA)	MetaboAnalyst 4.0	not available	A library of theoretical precursor ions was generated for Cer, SM, PC, PE, LPE, and LPC varying the length of ceramide or fatty acid carbon chain.		macroH2A1 / FAK silencing
36	Fold change	34703256	Cells	Betatrophin Improves Glucose Tolerance in Older Mice and Metabolomic Analysis Reveals Its Role in Insulin Resistance in HepG2 Cells	Dovepress	2021	83	83 loos like Q1	UPLC-MS/MS (no details)	Data were normalized, transformed and conducted hierarchical clustering in R language to generate the heat map	not available	not available	XCMS software; MetaboAnalyst 4.0; Compound Discoverer software; Simca-P software; Cytoscape software	The intracellular metabolites (endometabolome) were identified based on their retention time, mass spectra, and exact molecular weight.	mzCloud; HMDB; METLIN; MassBank; LIPID MAPS; KEGG		ANGPTL8/betatrophin knockout
37	Fold change	35926650	Cells: "cell pellets were extracted with 200 μl of 80% methanol"	Metabolic alterations and mitochondrial dysfunction underlie hepatocellular carcinoma cell death induced by a glycogen metabolic inhibitor	Biochemical Pharmacology	2022	42	not available	not available	The output data were normalized to internal standards, sum of all the metabolites within each sample, and protein content	not available	not available	Genedata Expressionist (Genedata, Basel, Switzerland); Metaboanalyst	not available	not available		glycogen phosphorylase inhibition
38	Processed data	21599895	Cells: "washing the cells several times with ice-cold 0.9% NaCl in ultra-pure water and disrupting them by osmotic shock with ice-cold ultra-pure water"	An untargeted multi-technique metabolomics approach to studying intracellular metabolites of HepG2 cells exposed to 2,3,7,8-tetrachlorodibenzo-p-dioxin	BMC Genomics	2011	16	not available	Avance 400 (Bruker, Germany)	NMR: Normalization: factors obtained from the scaling on the phospholipid signals of the 1H NMR spectra of the apolar fraction.	not available	residual proton signal of chloroform & phospholipid signals	Genemaths XT; MetAlign	The identification of relevant signals from the NMR data was carried out by using commercially available standards and/or from literature and databases, such as HMDB.	HMDB; NIST	toxic agent	2,3,7,8-tetrachlorodibenzo-p-dioxin
							11	not available	GC-MS (Trace MS Plus (Thermo Finnigan, USA)	GC-MS: normalized by scaling to the raw values of the integrals of docosahexaenoic and arachidonic methyl esters.				Polar metabolites were identified with commercially available standards, with FT-MS/MS analysis and using databases, such as the HMDB. Fatty acids were identified using the eluting order of the peaks and the NIST mass spectral library.
							15	not available	UPLC-TOF/MS (LCT Premier LC-TOF-MS system (Waters, USA)); LC-PDA-MS (LTQ/Orbitrap hybrid mass spectrometer (Thermo Fisher Scientific, USA))	LC-MS: normalized using the phospholipid scaling factors obtained from the 1H NMR spectra of the apolar fraction.
39	Fold change	26031481	Cells: "the culture medium was removed by aspiration, the cell monolayer was washed with PBS and immediately frozen"	LC-MS untargeted metabolomic analysis of drug-induced hepatotoxicity in HepG2 cells	Electrophoresis	2015	88	not available	Synapt HDMS Q-ToF mass spectrometer (Waters, UK)	not available	Leucine Enkephalin (m/z 556.2771 or 554.2615, in ESI (+) and ESI (−), respectively) prepared at 50 pg/mL in acetonitrile/water (1:1), plus 0.1% formic acid, was infused as the reference compound	sulfadimethoxine	MZMine (v. 2.9.1)	Metabolite identification was performed by the query of the exact mass of the detected features against online databases within a certain mass range (±5 ppm)	HMDB, Lipid Maps		11 compounds
40	Processed data	28818685	Cell pellets: "cells were washed with ice-cold PBS solution twice"	Ethyl carbamate induces cell death through its effects on multiple metabolic pathways	Chemico-Biological Interactions	2017	299	not available	GC-MS and UPLC-MS/MS (no details)	not available	not available	not available	not available	not available	not available		ethyl carbamate
41	Processed data	30772545	Cells: "the water-soluble cellular metabolites were extracted"	1H NMR-based metabolomic analysis of nine organophosphate flame retardants metabolic disturbance in Hep G2 cell line	Science of the Total Environment	2019	35	not available	AVANCE III HD 600 MHz spectrometer (Bruker, Germany)	not available	not available	not available	Chenomx NMR Suite (v. 7.0, Chenomx Inc., Canada)	not available	HMDB		organophosphate flame retardants
42	Fold change	30964272	Cells: "the culture medium was removed, and the cells were quickly rinsed with PBS and harvested by trypsin digestion"	Integration of Metabolomics and Lipidomics Reveals Metabolic Mechanisms of Triclosan-Induced Toxicity in Human Hepatocytes	Environmental Science & Technology	2019	61	31 presumably Q1	QE Orbitrap MS (Thermo Scientific, USA) for metabolomics samples, Orbitrap Fusion MS (Thermo Scientific, USA) for lipidomics samples	The QC sample was prepared by mixing 20 μL of solution from each sample in all groups. The blank and QC samples were injected at the beginning and at the end of the sample run, the QC sample was also analyzed every five samples.	not available	Stable isotope-labeled standard of 13C12-TCS	Xcalibur (v. 4.1, Thermo, USA), LipidSearch (Thermo, USA)	Metabolic features with disturbed signals in blank samples and coefficient of variation (CV) > 30% in QC samples were excluded to eliminate the potential contamination. Some metabolite was identified by the authentic standard.	METLIN, HMDB, LipidSearch		triclosan
43	Fold change	31121516	Cell medium: "the supernatants of culture medium were collected" and analyzed	Metabolomic modulations of HepG2 cells exposed to bisphenol analogues	Environment International	2019	18	not available	600 MHz spectrometer (Bruker, Germany)	0.2–10 ppm as the effective area of NMR spectra, the area of water suppression (4.67–5.10 ppm), the integral area of effective area - 100	not available	not available	MestRova 9.0 (Mestrelab Research S.L., Spain), SIMCA-P 14.1 (v. 14.1, Umetrics, Sweden), MATLAB (The MathWorks, Inc., USA)	not available	BMRB (http://www.bmrb.wisc.edu/), HMDB (http://www.hmdZb.ca/)		bisphenol analogues
44	Fold change	35216976	Cells	Non-targeted metabolomics revealing the effects of bisphenol analogues on human liver cancer cells	Chemosphere	2022	62	62 presumably Q1	6550 Q-TOF (Agilent, Singapore)	Quality control (QC) samples were prepared by pooling 10 μL ofeach sample. The QC samples were evenly distributed throughout theanalytical sequence to evaluate the stability and accuracy of theanalytical method.	not available	Metabolite standards verification was performed by the identical HPLC method to support the metabolite identification process if available.	MassHunter Acquisition Software 6.0; XCMS Online platform (Tautenhahn et al., 2012)	Metabolite identification was carried out using a number of filters,including MS/MS fragment match (auto/targeted MS/MS), accuratemass match and in-house retention time match (if available).	METLIN and HMDB.		bisphenol analogues
45	Fold change	35475631	Cells	Lipidomics Profiling of HepG2 Cells and Interference by Mycotoxins Based on UPLC-TOF-IMS	Analytical Chemistry	2022	179	4 presumably Q1	TWIMS-QToF mass spectrometer SYNAPT G2-S HDMS (Waters, U.K.)	To verify the cleanliness of the LC−MS system to correct thebackground in data processing, acetonitrile was employed as ablank control to subtract the blank response from the sample response. In the non targeted study, a series of QC injections were prepared by aggregatingequal aliquots of each sample and analyzed prior to theanalytical process to condition the analysis column. Those with CV% val…	Reference compound (leucine enkephalin) for lock mass correction	For the targeted study, several selected chemical standards in methanol were applied within the calibration range used.	MassLynx версии 4.2 (Waters Corporation, Wilmslow, U.K.); Progenesis QI. Ink(Nonlinear Dynamics, Newcastle, U.K.); EZ info 3.0 (WatersCorporation, Wilmslow, U.K.) and SIMCA 14.1 software(Umetrics, Sweden); UNIFI Portal software (WatersCorporation, Wilmslow, U.K.).	After statisticallysignificant features were filtered out, lipid identification wasperformed using LIPID MAPS online searching tools	LIPID MAPS		four mycotoxins
46	Processed data	35932296	Cells: "cell were washed with PBS, ACN/water"	Metabolic profiling as a powerful tool for the analysis of cellular alterations caused by 20 mycotoxins in HepG2 cells	Archives of Toxicology	2022	163	163 presumably Q1	Q-TOF with Apollo 2 souce (Impact II, Bruker, Germany); Triple quadrupole (EVOQ Elite, Bruker, Germany)	Normalized to the internal standard peak area; The reference cell extract from: IHKE (immortalized human kidney epithelial cells, HT-29 (colon carcinoma cells) and HepG2	D-(-)-α-phenylglycine	Multi-standard solution (Tab. S2)	For method development: Compass Data Analysis 4.4 (Bruker Daltonics, Bremen, Germany), Skyline 21.1. For metabolite identification: Metaboscape 5.0 (Bruker Daltonics, Bremen, Germany). For targeted analyses: MS Workstation (Version 8.2.1, Bruker Daltonics, Bremen) and TASQ 2.2.14 (Bruker Daltonics, Bremen, Germany)	Retention time, exact mass, isotopic pattern, and fragmentation spectra	Public spectral libraries like the Human Metabolome Database (HMDB) and the Mass Bank of North America (MoNA)		20 mycotoxins
47	Processed data	36850976	Cells: "rinsed with PBS and water"	Hepatocellular Metabolic Abnormalities Induced by Long-Term Exposure to Novel Brominated Flame Retardant, Hexabromobenzene	Toxics	2023	36	15 presumably Q1	GC-MS (no details)	retention index	not available	not available	MetAlign (v. 041012, WUR, the Netherlands)	not available	NIST08		brominated flame retardants
48	Processed data	26823999	Cells: "washed twice with PBS"	The metabolomic profile of gamma-irradiated human hepatoma and muscle cells reveals metabolic changes consistent with the Warburg effect	PeerJ	2016	47	47 presumably Q1	5975B mass selective detector (Agilent, USA)	QC samples, prepared from aliquots of each cell lysate, were analyzed as the first five samples injected and then interspersed between every fifth analytical sample. Peaks that were present in solvent and water blanks, which appeared to derive from laboratory plasticware, were neither quantitated nor included in the metabolomic analysis.	not available	4-chlorophenylacetic acid	Autoquant (Agilent, USA), Quant Browser GCMS software (Leoson BV, the Netherlands), SIMCA (v.13, Umetrics, Sweden)	Only spectral matches of >90% were accepted for provisional identification. Spectral comparisons and retention times matches within ±0.05 min were accepted for peak annotation.	NIST 14 Mass Spectral Library (MS Wil GmbH, Wil, Switzerland), an in-house library of >100 authentic compounds that are found commonly in human biofluids and cell lysates	gamma-irradiation	0 - 4 Gy
49	Fold change	27914347	Cells	Differential crosstalk between global DNA methylation and metabolomics associated with cell type specific stress response by pristine and functionalized MWCNT	Biomaterials	2017	11	not available	600 spectrometer (Agilent, USA)	All data were FT and calibrated to TSP-d4 as 0.00 ppm using Chenomx NMR suite 7.1 professional (Chenomx Inc., Canada)	not available	not available	not available (supplementary is not available on the site)	not available	NMR suite (v. 7.1, Chenomx, Canada) Chenomx 600 MHz library database (Chenomx, Canada)	nanomaterial	carbon
50	Processed data	29187207	Cells: "supernatand was removed prior to cell freezing"	Metabolomic effects of CeO2, SiO2 and CuO metal oxide nanomaterials on HepG2 cells	Particale and Fibre Toxicology	2017	332	332 presumably Q1	This study partnered with the Metabolon Inc. (USA) which used four analytical platforms: LC-MS/MS+ and -. HILIC-LC-MS/MS, Q-Exactive (Thermo Scientific, USA), HILIC LC-MS/MS-, Trace DSQ fast-scanning single-quadrupole GC-MS+ (Thermo-Finnigan, USA)	a pooled matrix sample generated by taking a small volume of each experimental sample (or well-characterized human plasma); extracted water samples served as process blanks; and a cocktail of QC standards that were carefully chosen not to interfere with the measurement of endogenous compounds were spiked into every analyzed sample, allowed instrument performance monitoring and aided chromatograph…	not available	not available	Metabolon’s software	retention index within a narrow RI window of the proposed identification, accurate mass match to the library +/- 0.005 amu, and the MS/MS forward and reverse scores between the experimental data and authentic standards. The MS/MS scores are based on a comparison of the ions present in the experimental spectrum to the ions present in the library spectrum	library entries of purified standards or recurrent unknown entities (authenticated standards that contains the retention time/index (RI), mass to charge ratio (m/z), and chromatographic data (including MS/MS spectral data) on all molecules present in the library)		cerium, silicon and copper oxides
51	Processed data	29392969	Both cell medium (analysis by NMR) and cells (analyses by LC- and GC-MS)	Metabolomics reveals the depletion of intracellular metabolites in HepG2 cells after treatment with gold nanoparticles	Nanotoxicology	2018	63	not available	Avance III HD NMR spectrometer (Bruker, Germany), Pegasus HT TOFMS (LECO, USA), 6410 LC-MS/MS (QQQ, Agilent, USA)	MSTUS normalization; compounds, for which stable isotope internal standards were added, were normalized with their respective isotopes	not available	internal standard (phenylbutyric acid, norleucine, 2-acetamidophenol) and stable isotope solution (arginine, citrulline, glycine, lysine, glutamic acid, phenylalanine, isoleucine, methionine, valine, free carnitine, acetylcarnitine, propionylcarnitine, isovalerylcarnitine, octanoylcarnitine, decanoylcarnitine, dodecanoylcarnitine, tetradecanoylcarnitine, hexadecanoylcarnitine, and octadecanoylcar…	Topspin (v. 3.1, Bruker, Germany), AMIX (v. 3.9.12, Bruker, Germany); ChromaTOF (LECO, USA); MassHunter Quantitative Analysis (Agilent, USA)	level 1 identification (for NMR); level 3 identity was awarded when a spectral match of 80% similarity was achieved, a level 1 identity was awarded when the retention time or retention index matched that of standards (GC-MS); level 1 (targeted LC-MS/MS)	Bruker pH 7.0 spectral libraries of pure compounds; NIST11 commercial library and an in-house library		gold
52	Processed data	29498529	Both cell medium and cells	NMR Metabolomics Reveals Metabolism-Mediated Protective Effects in Liver (HepG2) Cells Exposed to Subtoxic Levels of Silver Nanoparticles	Journal of Proteome Research	2018	46	not available	Advance DRX-500 (Bruker, Germany)	normalization by total spectral area	Spectra were normalized by total spectral area	not available	MATLAB (v. 7.9.0, The MathWorks, Inc., USA), SIMCA-P (v. 11.5, Umetrics, Sweden), R-statistical software (R Foundation for Statistical Computing, Austria), AmixViewer software. In cases of significant overlap, spectral deconvolution was employed, using a variable Gaussian/Lorentzian curve fitting, with a default line width of 1 Hz. For each metabolite, the percentage of variation and respective e…	FDR-corrected p values (confidence level 95%), Pearson correlation coefficients (r), and respective significance, a threshold of |r| > 0.75, with p < 0.005, was applied.	not available		silver
53	Fold change	32474618	Cells: following the method of Bligh and Dyer (1959)	Phospholipids modifications in human hepatoma cell lines (HepG2) exposed to silver and iron oxide nanoparticles	Archives of Toxicology	2020	15	not available	TripleTOF 5600+ mass spectrometer (Sciex, USA)	not available	lipid standard mix (15 ppm, no details)	not available	LipidView Software (Sciex, USA)	mass tolerance: 0.4, minimum S/N: 3, minimum % intensity=1; the list of the identifed lipid species was fltered to include all lipid species with greater than 30 counts per second and less than 75% missing values in all samples	not available		silver and iron oxide
54	Fold change	34352718	Cells: "HepG2 cells treated with S/A/CNP were collected for metabolomics study"	Strigol1/albumin/chitosan nanoparticles decrease cell viability, induce apoptosis and alter metabolomics profile in HepG2 cancer cell line	Biomedicine & Pharmacotherapy	2021	18	not available	LC-MS/MS (no details)	QS samples (no details)	not available	IS (no details)	not available	not available	the metabolites were identified using the database from the metabolomics line (no details)		strigol1, albumin, chitosan
55	Fold change	31326811	Cells "the medium was discarded, cells were washed with PBS and prepared for analysis"	Comprehensive metabolic responses of HepG2 cells to fine particulate matter exposure: Insights from an untargeted metabolomics	Science of the Total Environment	2019	109	not available	Q Exactive quadruple-Orbitrap high resolution mass spectrometer (Thermo Scientific, USA)	the residual (after sample preparation) supernatants were pooled and used as QCs (injected every three samples)	not available	not available	Compound Discoverer 2.1 (Thermo Scientific, USA), TraceFinder software (Thermo Scientific, USA)	proprietary Highchem HighRes algorithm, and the similarity score threshold was 50	local endogenous lipid and metabolite database and an in-house built MS2 spectral library and mzCloud library	ultrafine particles	particulate matter PM2.5
56	Fold change	34364209	Cells: "lipid extraction from cell pellets"	Lipidomic analysis of single and combined effects of polyethylene microplastics and polychlorinated biphenyls on human hepatoma cells	Journal of Hazardous Materials	2022	107	107 presumably Q1	LCT Premier orthogonal accelerated TOF-MS (Waters, USA)	samples were pooled to prepare QC samples to verify the performance of the LC-MS procedure	leucine (as an independent reference via the LockSpray interference to maintain mass accuracy and reproducibility of the MS-system)	7 lipid standards were spiked into the solution as instrumental internal standards	MassLynx 4.1 Databridge tool (Waters, USA)and XCMS software in Workflow4Metabolomics (v. 3.0)	mass value (?) and retention time	experimental and in-silico m/z values available in HMDB and Lipid Maps		PE microplastic and polychlorinated biphenyl
*		The authors of the article provided an extensive dataset reflecting the metabolomic composition of untreated HepG2 culture medium, which was used as a control sample compared to the HepG2 sample treated with 3,3'-dichlorobiphenyl
