# Supplementary material for: The Expectation and Reality of the HepG2 Core Metabolic Profile
Source: Metabolites. 2023 Aug 3;13(8):908. doi: 10.3390/metabo13080908 (PMC10456947; doi:10.3390/metabo13080908)
Supplement: Supplementary file 1 [file metabolites-13-00908-s001.zip › metabolites-2442665-supplementary (2)/supplementary/suppl_table_3.xlsx]

## Sheet: Лист1
Supplementary table 3
Contents of Venn diagram presenting subclasses of metabolites detected by various analytical technologies
GC-MS LC-MS NMR OTHER	GC-MS / LC-MS / NMR	GC-MS / LC-MS / OTHER	GC-MS / LC-MS	LC-MS / NMR	LC-MS /OTHER	GC-MS	NMR	LC-MS
Purine ribonucleotides	Dicarboxylic acids and derivatives	Unsaturated aliphatic hydrocarbons	Oxepanes	(5'->5')-dinucleotides	Phenol esters	N-organohydroxylamines	Homogeneous actinide compouds	Thiophosphoric acid esters
Glycerophosphoethanolamines	Benzoic acids and derivatives	Benzene and substituted derivatives	Glycerophosphoglycerols	Arylsulfates	Dialkylthioethers	Miscellaneous metallic oxoanionic compounds		Phosphoramidothioic-acid-O,S-diesters
Amino acids, peptides, and analogues	Organosulfonic acids and derivatives	Glycerophosphoinositols	Fatty amides	Medium-chain keto acids and derivatives	Coumarans	Caprolactams		Thiolactams
Pyrimidine ribonucleotides	Alpha-keto acids and derivatives	Glycerophosphoserines	Glycerophosphoglycerophosphoglycerols	Oxanes	Dialkyldisulfides	Non-metal pyrophosphates		Epothilones and analogues
Glycerophosphocolines	Imidazoles	Alkanes	Glycerolipids	Furanones	Alkylthiols	Homogeneous other non-metal compounds		Polyprenols
	Gamma-keto acids and derivatives	Carbonyl compounds	Isoprenoid phosphates	Indazoles	Sulfoxides			Anthracenes
	Carbohydrates and carbohydrate conjugates		1-hydroxy-2-unsubstituted benzenoids	Aminoxides				1,4-dioxanes
	Sulfinic acids		Short-chain hydroxy acids and derivatives	Carboxylic acids				Organothiophosphorus compounds
	Alcohols and polyols		Purine 2'-deoxyribonucleosides					Indoles
	Fatty acyl thioesters		Diradylglycerols					Organic hydroperoxides
	Pyridinecarboxylic acids and derivatives		Furoic acid and derivatives					Indoles and derivatives
	Purines and purine derivatives		Bile acids, alcohols and derivatives					Sulfuric acid esters
	Hybrid peptides		Monoradylglycerols					Sesterterpenoids
	Quaternary ammonium salts		Hydroxycinnamic acids and derivatives					Thienothiazines
	Pyrimidine nucleotide sugars		Pyrrole carboxylic acids and derivatives					Pyrrolopyrazines
	Cholestane steroids		Vitamin D and derivatives					Hydrolyzable tannins
	Short-chain keto acids and derivatives		Cyclic purine nucleotides					Podophyllotoxins
	Tricarboxylic acids and derivatives		Organic phosphonic acids					Eicosanoids
	Alpha hydroxy acids and derivatives		Quinone and hydroquinone lipids					Benzylethers
	Phosphate esters		Medium-chain hydroxy acids and derivatives					Phenylhydrazines
	Amines		Benzenetriols and derivatives					Benzazepines
	Fatty acids and conjugates		5'-deoxy-5'-thionucleosides					Imidazothiazoles
	Pyrimidine nucleosides		Fatty acid esters					Dithiolanecarboxylic acids
	Beta hydroxy acids and derivatives		Tryptamines and derivatives					Benzodiazines
	Indolyl carboxylic acids and derivatives		Fatty alcohols					Carboxylic acid derivatives
			Steroid esters					Estrane steroids
			Triradylcglycerols					Benzoxadiazoles
			Alpha-halocarboxylic acids and derivatives					Organosulfenic acids
			Diterpenoids					Linear 1,3-diarylpropanoids
			Coumarins and derivatives					Benzenoids
			Stigmastanes and derivatives					Oxazoles
			Ceramides					Thiazoles
			Organic carbonic acids and derivatives					Aryl thioethers
			Benzenesulfonic acids and derivatives					Tetrahydrofuran lignans
			Triterpenoids					Hydroxyquinolines
			Retinoids					Indenes and isoindenes
			Carboximidic acids					Rotenoids
			Alloxazines and isoalloxazines					Cyclohexylamines
			Non-metal phosphates					Nicotinamide nucleotides
			Phosphosphingolipids					Cinnamic acid amides
			Benzenesulfonamides					Pyrazolo[3,4-d]pyrimidines
			Ureas					Benzodioxoles
			Fatty acyl glycosides					Heteroaromatic compounds
			Purine nucleosides					Benzyloxycarbonyls
			Pyrimidines and pyrimidine derivatives					Pyrazolopyridines
			Porphyrins					Pyranoisoflavonoids
			Guanidines					Aristolactams
			Lineolic acids and derivatives					Benzotriazoles
			Benzenediols					Isofamides
			Anthraquinones					Piperidines
			Glycerophosphates					Morpholines
			Benzothiazoles					Benzimidazoles
								Quaternary benzophenanthridine alkaloids
								1,3-dioxepanes
								Naphthols and derivatives
								Benzyl alcohols
								Pyridoindoles
								Oximes
								Aminotriazines
								Phenylacetic acids
								Azaspirodecane derivatives
								Organic nitrates
								Benzimidazole ribonucleosides and ribonucleotides
								Beta-keto acids and derivatives
								2,3,5-trisubstituted thiophenes
								Indanes
								Pyrrolopyridines
								Organic alkali metal salts
								Flavin nucleotides
								Dibenzoxazepines
								Quinolines and derivatives
								Imidazolidines
								Chlorohydrins
								Protoberberine alkaloids and derivatives
								Phenylbutylamines
								Lactones
								Oxirane carboxylic acids and derivatives
								Purine deoxyribonucleotides
								Dihydrofuranoquinolines
								Furanocoumarins
								Furanoquinolines
								Polyprenylphenols
								Cinnamic acids
								Linear diarylheptanoids
								Cyclic diarylheptanoids
								Phenylbenzofurans
								Thiepanes
								Halophenols
								Dithiazinanes
								Macrolide lactams
								Pterins and derivatives
								1,2-dioxanes
								Organic nitroso compounds
								Trifluoromethylbenzenes
								Lignan glycosides
								Phenethylamines
								Cinnamic acid esters
								Dihydrofurans
								1,4-benzodiazepines
								3'-thia pyrimidine nucleosides
								Alkaloids and derivatives
								Chlorins
								Steroidal glycosides
								Methylpyridines
								Dibenzocycloheptenes
								Erythrinanes
								Phenylmethylamines
								Indolines
								Biflavonoids and polyflavonoids
								Phenylacetamides
								Kavalactones
								Phenylpyridines
								O-methylated isoflavonoids
								Hydroxy-7-aporphines
								1,3-dioxolanes
								Galanthamine-type amaryllidaceae alkaloids
								Pyrimidine 2',3'-dideoxyribonucleosides
								Naphthalene sulfonic acids and derivatives
								Dihydrothiophenes
								Oxocins
								6,6a-secoaporphines
								Triazolobenzothiazoles
								Tetrathianes
								Hydroxycoumarins
								Sulfonyls
								Phenoxy compounds
								Tropolones
								Benzothiazepines
								Pyrans
								Fatty alcohol esters
								1-benzothiophenes
								Triazinones
								Biphenols
								Dibenzodiazepines
								Thiiranes
								CDP-glycerols
								Dibenzylbutanediol lignans
								Pentacarboxylic acids and derivatives
								Imidazopyridines
								Diphenylethers
								Substituted pyrroles
								Physalins and derivatives
								Flavans
								Isobenzofurans
								Benzylamines
								Aurone flavonoids
								Hydroxyflavonoids
								Morphinans
								Cycloalkanes
								Indoloquinolines
								Tetracarboxylic acids and derivatives
								Pyrrolo[2,3-d]pyrimidines
								Sulfenyl compounds
								Tetraterpenoids
								Toluenes
								Hopanoids
								Isoflavonoid O-glycosides
								Benzisoxazoles
								Stilbene glycosides
								Pyridopyrimidines
								Quinoline carboxylic acids
								Aminopyridines and derivatives
								Imidazolines
								Furospirostanes and derivatives
								Phenylquinolines
								Organic thiophosphoric acids and derivatives
								1,3,5-triazines
								Benzofuranones
								Oxolanes
								Imidazo-[4,5-c]pyridines
								Organic sulfuric acids and derivatives
								Androstane steroids
								Isoindolines
								Phenylpropenes
								Indolonaphthyridine alkaloids
								Ribonucleoside 3'-phosphates
								Isoflavans
								Naphthalenes
								Organoarsenic compounds
								Thioenol ethers
								Phenylpiperidines
								Vinylogous acids
								Thiophenols
								Nitrogen mustard compounds
								Corynanthean-type alkaloids
								Allyl sulfur compounds
								Aryltetralin lignans
								Quinolones and derivatives
								Alkyl fluorides
								Halomethanes
								1,1'-azonaphthalenes
								Thiazolidines
								Thioesters
								Cinnamylphenols
								Monothioacetals
								Naphthoquinones
								Benzothiazines
								Coumestans
								Pyridyltriazoles
								Tetrazoles
								Zearalenones
								1,4-thiazines
								2,5-disubstituted thiophenes
								Tetracyclines
								Stilbenes
								Phenanthrenes and derivatives
								Sesquiterpenoids
								N-acylpyrrolidines
								Cinnamic acids and derivatives
								Hydrazines and derivatives
								Nitronaphthalenes
								Hydroxyindoles
								Tetrapyrroles and derivatives
								Thiosulfinic acid esters
								Benzoyl derivatives
								Azaphilones
								Pregnane steroids
								Polyterpenoids
								Azepines
								Lipoic acids and derivatives
								Acetophenones
								Pyridines and derivatives
								Benzoxazolones
								Pyrroloquinolines
								Pyrazolo[3,4-d]pyrimidine glycosides
								Oxathianes
								Benzoquinolines
								Benzo-1,4-dioxanes
								Depsipeptides
								Phenoxazines
								Imidolactams
								Fumonisins
								Isothiocyanates
								Dibenzazepines
								Organic phosphoramides
								Benzophenones
								Benzofurans
								Benzylpiperidines
								Ergostane steroids
								Anisoles
								Organic pyrophosphates
								Carbazoles
								Prenylated neoflavonoids
								Lysergic acids and derivatives
								Halobenzenes
								1-hydroxy-4-unsubstituted benzenoids
								Fatty aldehydes
								Phenothiazines
								Pyrrolidones
								Isoquinolines and derivatives
								Thienopyridines
								Naphthopyranones
								Dihydroisoquinolines
								4-alkoxyphenols
								Sulfated steroids
								Homogeneous lanthanide compounds
								3-phenoxypropionic acids
								Organooxygen compounds
								Benzenesulfonyl compounds
								Cycloheptathiophenes
								Benzoxazines
								Tropones
								Dibenzofurans
								Isoindoles
								Thiolanes
								Tametralines
								Quinolizines
								Organic trisulfides
								Xylenes
								Thiochromenes
								Organic oxides
								Acyl chlorides
								Dibenzylbutane lignans
								Sesquaterpenoids
								Chalcones and dihydrochalcones
								Piperidinecarboxylic acids and derivatives
								Oxazolidines
								Bi- and oligothiophenes
								Pyranones and derivatives
								Oxosteroids
								Dibenzothiophenes
								Flavones
								Cycloartanols and derivatives
								Aniline and substituted anilines
								O-methylated flavonoids
								Hydroxypyridines
								Pheniramines
								Thioaldehydes
								Hydroxysteroids
								Acrylic acids and derivatives
								Gamma butyrolactones
								Nitrofurans
								Anthracyclines
								Indolecarboxylic acids and derivatives
								Trioxanes
								Hydrophenanthrenes
								Pyridazines and derivatives
								Thienoimidazolidines
								Diphenylmethanes
								2-benzimidazolylcarbamic acid esters
								Complex tannins
								Pyrimidine 2'-deoxyribonucleosides
								Benzoxazinones
								Sulfinylbenzimidazoles
								Phenylpyruvic acid derivatives
								Pyranoflavonoids
								Cyclopyrrolones
								Phenylnaphthalenes
								Oxazolines
								Strychnos alkaloids
								3-pyridinecarbonitriles
								Thiazolines
								Triazoles
								Organochlorides
								Methoxyphenols
								Neoflavones
								Phenylpropanes
								Benzopyrans
								Piperazines
								Hydroxyisoflavonoids
								Pyrrolines
								4,5-dioxoaporphines
								Dihydrobenzophenanthridine alkaloids
								Pyrrolidine carboxylic acids and derivatives
								Harmala alkaloids
								Tropane alkaloids
								Pyrenes
								Cyclohexylphenols
								Pyrazines
								Dithioacetals
								Fluorohydrins
								Thiocyanates
								Benzylisoquinolines
								Pyrrolidines
								Furanoisoflavonoids
								Benzoxepines
								Organosilicon compounds
								Organic phosphoric acids and derivatives
								Isoxazoles
								Isobenzofuranones
								Pyrazoles
								Terpene lactones
								Flavonoid glycosides
								Phenol ethers
								Tyrosols and derivatives
								Saxitoxins, gonyautoxins, and derivatives
								Anilides
								Glycerophosphoglycerophosphates
								Sterigmatocystins
								Fluorenes
								Pyrroloindoles
								Carbonic acid diesters
								Phenylpyrrolines
								Sulfanilides
								Yohimbine alkaloids
								Benzoins
								Cumenes
								Styrenes
								Diphenylacetonitriles
								Tetrahydroisoquinolines
								1,3-dioxanes
								2-benzopyrans
								Hydropyridines
								Benzoxazoles
								Isocoumarins and derivatives
								Imines
								Dithianes
								Betacyanins and derivatives
								Glycosphingolipids
								Ethers
								Lignans, neolignans and related compounds
								Phenylpyrrolidines
								Furopyrans
								Pyranocoumarins
								Biotin and derivatives
								Thienopyrimidines
								Naphthofurans
								Cyclobutane lignans
								Glycerophosphoinositol phosphates
								Cytochalasans
								Branched unsaturated hydrocarbons
								1-pyranosylindoles
								Bisphosphonates
								Trithianes
								N-phenylureas
								Pyridoxamines
								Benzodiazepines
								Homoisoflavans
								2-phenoxypropionic acids
								Coumarin glycosides
								Biphenyls and derivatives
								N-alkylindoles
								Vinyl chlorides
								Organic cyanides
								Glycosylglycerols
								Saccharolipids
								Benzocycloheptapyridines
								Metallotetrapyrroles
								Anthocyanidins
								3,4-dihydrocoumarins
								Epoxides
								Benzyl cyanides
								Pteridines and derivatives
								Furanoid lignans
								Anthracenecarboxylic acids and derivatives
								Nucleoside and nucleotide analogues
								Bipyridines and oligopyridines
								Nitrobenzenes
								Benzopyrenes
								Cinchona alkaloids
								Olefins
								Depsides and depsidones
								Phenoxyacetic acid derivatives
								Cinnamaldehydes
								Imidazotetrazines
								Pyridoxines
								Phenyl methylcarbamates
								Enynes
								Peroxycarboxylic acids and derivatives
								Cucurbitacins
								1-ribosyl-imidazolecarboxamides
								Dioxolopyrans
								Lipoamides
								Glycerol vinyl ethers
								Benzoylindoles
								Cycloheptafurans
								Cyclic pyrimidine nucleotides
								Proaporphines
								Nitrophenols
								Delta valerolactones
								Aminophenyl ethers
								Isoflav-2-enes
								Purine nucleotide sugars
								Protopine alkaloids
								Pyridinesulfonamides
								Naphthyridines
								Carboximidic acids and derivatives
								Alpha-methyldeoxybenzoin flavonoids
								Furofurans
								Imidazole ribonucleosides and ribonucleotides
								Naphthopyrans
								Organic disulfides
								Cresols
								Pyrrolizidines
								Triphenylenes
								Nitroquinolines and derivatives
								Cinnamyl alcohols
								Haloquinolines
								5'-deoxyribonucleosides
								Tannins
								Aporphines
								Phenylacetaldehydes
								Organoselenium compounds
								Macrolides and analogues
								Beta lactams
								Clavines and derivatives
								Pyrimidine deoxyribonucleotides
								N-acylpiperidines
								Monoterpenoids
								Isosorbides
								Tetrahydrofurans
								Trithiolanes
								Terpene glycosides
								Pyridine carboxaldehydes
								1-benzopyrans
								Secobenzophenanthridine alkaloids
								Imidazoquinolines
								Phenanthrols
								Hydroquinolines
								Indanones
								Organofluorides
								Pyranopyridines
								Camptothecins
								Other non-metal oxides
								1,4-dioxepanes
								Dithiins
								Piperidinones
								Steroids and steroid derivatives
								Rhoeadine alkaloids
								Pyrrolizines
								N-alkylpyrrolidines
								N-arylamides
								Piperazinoazepines
								Quinonimines
								Steroid lactones
								Carbonic acid monoesters
								Phenylpropanoic acids
								1-benzothiopyrans
								Endocannabinoids
								Tetralins
								Bilirubins
								Azobenzenes
								Polycyclic hydrocarbons
								Dibenzoxepines
								Nicotinic acid nucleotides
								Aminoquinolines and derivatives
								Benzazocines
								Pyrrolotriazines
								2-arylbenzofuran flavonoids
								Pyrrolidinylpyridines
								Thienodiazepines
								Ajmaline-sarpagine alkaloids
								Cyclopentyl nucleosides
								Hexacarboxylic acids and derivatives
								Phenylbenzodioxanes
								Imidazodiazepines
								Methoxybenzenes
