# Supplementary material for: The Expectation and Reality of the HepG2 Core Metabolic Profile
Source: Metabolites. 2023 Aug 3;13(8):908. doi: 10.3390/metabo13080908 (PMC10456947; doi:10.3390/metabo13080908)
Supplement: Supplementary file 1 [file metabolites-13-00908-s001.zip › metabolites-2442665-supplementary (2)/supplementary/suppl_table_4.xlsx]

## Sheet: total with PMID 32910851
Supplementary table 4
Metabolite frequencies in publications describing various experiments (3 analytical methods and the absence or presence of influence on the HepG2 cell line are taken into account)
InChI key	SMILES	IUPAC name	NMR_i	LC_ni	LC_i	GC_ni	GC_i	SUM	sum_ni	sum_i	per_ni, %	per_i, %		NMR_i	NMR-based papers, presented studies of TREATED HepG2 cells
IHNKQIMGVNPMTC-RUZDIDTESA-N	CCCCCCCCCCCCCCCCCC(=O)OC[C@H](COP(=O)([O-])OCC[N+](C)(C)C)O	[(2R)-2-hydroxy-3-octadecanoyloxypropyl] 2-(trimethylazaniumyl)ethyl phosphate	0	15	5	0	1	21	15	6	71.4286	28.5714		LC_ni	LC-MS-based papers, presented studies of UNTREATED HepG2 cells
ODHCTXKNWHHXJC-VKHMYHEASA-N	C1CC(=O)N[C@@H]1C(=O)O	(2S)-5-oxopyrrolidine-2-carboxylic acid	2	8	11	1	6	28	9	19	32.1429	67.8571		LC_i	LC-MS-based papers, presented studies of TREATED HepG2 cells
WAYKKNOEMJFLDI-KOIKXXGWSA-N	CCCCCC/C=C\CCCCCCCCCC(=O)OC[C@H](COP(=O)(O)OCCN)O	[(2R)-3-[2-aminoethoxy(hydroxy)phosphoryl]oxy-2-hydroxypropyl] (Z)-octadec-11-enoate	0	9	1	0	1	11	9	2	81.8182	18.1818		GC_ni	GC-MS-based papers, presented studies of UNTREATED HepG2 cells
AGPKZVBTJJNPAG-WHFBIAKZSA-N	CC[C@H](C)[C@@H](C(=O)O)N	(2S,3S)-2-amino-3-methylpentanoic acid	9	6	9	1	6	31	7	24	22.5806	77.4194		GC_i	LC-MS-based papers, presented studies of TREATED HepG2 cells
AYFVYJQAPQTCCC-GBXIJSLDSA-N	C[C@H]([C@@H](C(=O)O)N)O	(2S,3R)-2-amino-3-hydroxybutanoic acid	8	6	12	1	7	34	7	27	20.5882	79.4118		SUM	summ of papers, reported about detection of the metabolite in HepG2 cells
CDAISMWEOUEBRE-UHFFFAOYSA-N	C1(C(C(C(C(C1O)O)O)O)O)O	cyclohexane-1,2,3,4,5,6-hexol	4	7	5	0	11	27	7	20	25.9259	74.0741		sum_ni	summ of papers, reported about detection of the metabolite in UNTREATED HepG2 cells
MAFRHGZTIOAXEL-WHXUGTBJSA-N	CCCCCC/C=C\CCCCCCCC(=O)O[C@H](CO)COP(=O)(O)OCCN	[(2R)-1-[2-aminoethoxy(hydroxy)phosphoryl]oxy-3-hydroxypropan-2-yl] (Z)-hexadec-9-enoate	0	7	3	0	0	10	7	3	70	30		sum_i	summ of papers, reported about detection of the metabolite in TREATED HepG2 cells
OIRDTQYFTABQOQ-KQYNXXCUSA-N	C1=NC(=C2C(=N1)N(C=N2)[C@H]3[C@@H]([C@@H]([C@H](O3)CO)O)O)N	(2R,3R,4S,5R)-2-(6-aminopurin-9-yl)-5-(hydroxymethyl)oxolane-3,4-diol	0	6	6	1	3	16	7	9	43.75	56.25		per_ni, %	proportion of articles (%) describing UNTREATED HepG2 cells, which reported the fact of detection of the metabolite
OUYCCCASQSFEME-QMMMGPOBSA-N	C1=CC(=CC=C1C[C@@H](C(=O)O)N)O	(2S)-2-amino-3-(4-hydroxyphenyl)propanoic acid	8	6	11	1	6	32	7	25	21.875	78.125		per_i, %	proportion of articles (%) describing TREATED HepG2 cells, which reported the fact of detection of the metabolite
SVRBKLJIDJHADS-USWSLJGRSA-N	CCCCC/C=C\C/C=C\CCCCCCCC(=O)O[C@H](CO)COP(=O)(O)OCCN	[(2R)-1-[2-aminoethoxy(hydroxy)phosphoryl]oxy-3-hydroxypropan-2-yl] (9Z,12Z)-octadeca-9,12-dienoate	0	7	1	0	1	9	7	2	77.7778	22.2222
YZXBAPSDXZZRGB-DOFZRALJSA-N	CCCCC/C=C\C/C=C\C/C=C\C/C=C\CCCC(=O)O	(5Z,8Z,11Z,14Z)-icosa-5,8,11,14-tetraenoic acid	0	6	6	1	3	16	7	9	43.75	56.25
ASWBNKHCZGQVJV-HSZRJFAPSA-N	CCCCCCCCCCCCCCCC(=O)OC[C@H](COP(=O)([O-])OCC[N+](C)(C)C)O	[(2R)-3-hexadecanoyloxy-2-hydroxypropyl] 2-(trimethylazaniumyl)ethyl phosphate	0	6	8	0	2	16	6	10	37.5	62.5
CKPBBEOJHAPPBT-HXUWFJFHSA-N	CCCCCCCCCCCCCCCC(=O)O[C@H](CO)COP(=O)(O)OCCN	[(2R)-1-[2-aminoethoxy(hydroxy)phosphoryl]oxy-3-hydroxypropan-2-yl] hexadecanoate	0	6	3	0	1	10	6	4	60	40
COLNVLDHVKWLRT-QMMMGPOBSA-N	C1=CC=C(C=C1)C[C@@H](C(=O)O)N	(2S)-2-amino-3-phenylpropanoic acid	10	5	15	1	8	39	6	33	15.3846	84.6154
KIHAGWUUUHJRMS-JOCHJYFZSA-N	CCCCCCCCCCCCCCCCCC(=O)O[C@H](CO)COP(=O)(O)OCCN	[(2R)-1-[2-aminoethoxy(hydroxy)phosphoryl]oxy-3-hydroxypropan-2-yl] octadecanoate	0	6	3	0	1	10	6	4	60	40
LRFVTYWOQMYALW-UHFFFAOYSA-N	C1=NC2=C(N1)C(=O)NC(=O)N2	3,7-dihydropurine-2,6-dione	0	5	9	1	2	17	6	11	35.2941	64.7059
MTCFGRXMJLQNBG-REOHCLBHSA-N	C([C@@H](C(=O)O)N)O	(2S)-2-amino-3-hydroxypropanoic acid	7	5	8	1	9	30	6	24	20	80
ONIBWKKTOPOVIA-BYPYZUCNSA-N	C1C[C@H](NC1)C(=O)O	(2S)-pyrrolidine-2-carboxylic acid	7	5	14	1	8	35	6	29	17.1429	82.8571
QIVBCDIJIAJPQS-VIFPVBQESA-N	C1=CC=C2C(=C1)C(=CN2)C[C@@H](C(=O)O)N	(2S)-2-amino-3-(1H-indol-3-yl)propanoic acid	1	5	14	1	2	23	6	17	26.087	73.913
RJZVWDTYEWCUAR-JOCHJYFZSA-N	CCCCCCCCCCCCCCC(=O)OC[C@H](COP(=O)([O-])OCC[N+](C)(C)C)O	[(2R)-2-hydroxy-3-pentadecanoyloxypropyl] 2-(trimethylazaniumyl)ethyl phosphate	0	6	3	0	1	10	6	4	60	40
ROHFNLRQFUQHCH-YFKPBYRVSA-N	CC(C)C[C@@H](C(=O)O)N	(2S)-2-amino-4-methylpentanoic acid	10	6	11	0	7	34	6	28	17.6471	82.3529
WHUUTDBJXJRKMK-VKHMYHEASA-N	C(CC(=O)O)[C@@H](C(=O)O)N	(2S)-2-aminopentanedioic acid	11	5	12	1	8	37	6	31	16.2162	83.7838
YAMUFBLWGFFICM-PTGWMXDISA-N	CCCCCCCC/C=C\CCCCCCCC(=O)OC[C@H](COP(=O)([O-])OCC[N+](C)(C)C)O	[(2R)-2-hydroxy-3-[(Z)-octadec-9-enoyl]oxypropyl] 2-(trimethylazaniumyl)ethyl phosphate	0	6	5	0	1	12	6	6	50	50
YYSFWGQAKJTHRE-MEOKJUQFSA-N	CCCCCCCC/C=C\CCCCCCCCCC(=O)OC[C@H](COP(=O)([O-])OCC[N+](C)(C)C)O	[(2R)-2-hydroxy-3-[(Z)-icos-11-enoyl]oxypropyl] 2-(trimethylazaniumyl)ethyl phosphate	0	6	2	0	0	8	6	2	75	25
BITHHVVYSMSWAG-KTKRTIGZSA-N	CCCCCCCC/C=C\CCCCCCCCCC(=O)O	(Z)-icos-11-enoic acid	0	5	3	0	1	9	5	4	55.5556	44.4444
BJEPYKJPYRNKOW-UHFFFAOYSA-N	C(C(C(=O)O)O)C(=O)O	2-hydroxybutanedioic acid	2	5	7	0	7	21	5	16	23.8095	76.1905
DHMQDGOQFOQNFH-UHFFFAOYSA-N	C(C(=O)O)N	2-aminoacetic acid	12	4	6	1	9	32	5	27	15.625	84.375
DRTQHJPVMGBUCF-XVFCMESISA-N	C1=CN(C(=O)NC1=O)[C@H]2[C@@H]([C@@H]([C@H](O2)CO)O)O	1-[(2R,3R,4S,5R)-3,4-dihydroxy-5-(hydroxymethyl)oxolan-2-yl]pyrimidine-2,4-dione	2	4	8	1	6	21	5	16	23.8095	76.1905
GFFGJBXGBJISGV-UHFFFAOYSA-N	C1=NC2=NC=NC(=C2N1)N	7H-purin-6-amine	0	4	10	1	3	18	5	13	27.7778	72.2222
ISAKRJDGNUQOIC-UHFFFAOYSA-N	C1=CNC(=O)NC1=O	1H-pyrimidine-2,4-dione	0	4	5	1	5	15	5	10	33.3333	66.6667
KZSNJWFQEVHDMF-BYPYZUCNSA-N	CC(C)[C@@H](C(=O)O)N	(2S)-2-amino-3-methylbutanoic acid	11	4	12	1	8	36	5	31	13.8889	86.1111
OTCCIMWXFLJLIA-BYPYZUCNSA-N	CC(=O)N[C@@H](CC(=O)O)C(=O)O	(2S)-2-acetamidobutanedioic acid	1	4	8	1	2	16	5	11	31.25	68.75
QIAFMBKCNZACKA-UHFFFAOYSA-N	C1=CC=C(C=C1)C(=O)NCC(=O)O	2-benzamidoacetic acid	0	5	5	0	1	11	5	6	45.4545	54.5455
QIQXTHQIDYTFRH-UHFFFAOYSA-N	CCCCCCCCCCCCCCCCCC(=O)O	octadecanoic acid	0	5	4	0	6	15	5	10	33.3333	66.6667
SECPZKHBENQXJG-FPLPWBNLSA-N	CCCCCC/C=C\CCCCCCCC(=O)O	(Z)-hexadec-9-enoic acid	0	4	3	1	2	10	5	5	50	50
SRBFZHDQGSBBOR-HWQSCIPKSA-N	C1[C@@H]([C@@H]([C@H](C(O1)O)O)O)O	(3R,4S,5S)-oxane-2,3,4,5-tetrol	0	5	0	0	1	6	5	1	83.3333	16.6667
UGQMRVRMYYASKQ-KQYNXXCUSA-N	C1=NC(=O)C2=C(N1)N(C=N2)[C@H]3[C@@H]([C@@H]([C@H](O3)CO)O)O	9-[(2R,3R,4S,5R)-3,4-dihydroxy-5-(hydroxymethyl)oxolan-2-yl]-3H-purin-6-one	0	4	6	1	5	16	5	11	31.25	68.75
UHDGCWIWMRVCDJ-XVFCMESISA-N	C1=CN(C(=O)N=C1N)[C@H]2[C@@H]([C@@H]([C@H](O2)CO)O)O	4-amino-1-[(2R,3R,4S,5R)-3,4-dihydroxy-5-(hydroxymethyl)oxolan-2-yl]pyrimidin-2-one	0	5	8	0	0	13	5	8	38.4615	61.5385
WNLRTRBMVRJNCN-UHFFFAOYSA-N	C(CCC(=O)O)CC(=O)O	hexanedioic acid	1	4	1	1	1	8	5	3	62.5	37.5
WQEPLUUGTLDZJY-UHFFFAOYSA-N	CCCCCCCCCCCCCCC(=O)O	pentadecanoic acid	0	5	2	0	1	8	5	3	62.5	37.5
WUUGFSXJNOTRMR-IOSLPCCCSA-N	CSC[C@@H]1[C@H]([C@H]([C@@H](O1)N2C=NC3=C(N=CN=C32)N)O)O	(2R,3R,4S,5S)-2-(6-aminopurin-9-yl)-5-(methylsulfanylmethyl)oxolane-3,4-diol	0	4	6	1	3	14	5	9	35.7143	64.2857
XEBKSQSGNGRGDW-YFHOEESVSA-N	CCCCC/C=C\CC(C(CCCCCCCC(=O)O)O)O	(Z)-9,10-dihydroxyoctadec-12-enoic acid	0	5	0	0	0	5	5	0	100	0
XVOUMQNXTGKGMA-OWOJBTEDSA-N	C(/C=C/C(=O)O)C(=O)O	(E)-pent-2-enedioic acid	0	5	0	0	1	6	5	1	83.3333	16.6667
ZDXPYRJPNDTMRX-VKHMYHEASA-N	C(CC(=O)N)[C@@H](C(=O)O)N	(2S)-2,5-diamino-5-oxopentanoic acid	12	4	15	1	7	39	5	34	12.8205	87.1795
AHLPHDHHMVZTML-BYPYZUCNSA-N	C(C[C@@H](C(=O)O)N)CN	(2S)-2,5-diaminopentanoic acid	2	4	8	0	4	18	4	14	22.2222	77.7778
ALTAAUJNHYWOGS-UHFFFAOYSA-N	C1CC(CCC1CC(=O)O)O	2-(4-hydroxycyclohexyl)acetic acid	0	4	0	0	0	4	4	0	100	0
BAVONGHXFVOKBV-NXEZZACHSA-N	CC1=CC[C@H](C[C@H]1O)C(=C)C	(1R,5R)-2-methyl-5-prop-1-en-2-ylcyclohex-2-en-1-ol	0	4	1	0	0	5	4	1	80	20
BAVONGHXFVOKBV-ZJUUUORDSA-N	CC1=CC[C@H](C[C@@H]1O)C(=C)C	(1S,5R)-2-methyl-5-prop-1-en-2-ylcyclohex-2-en-1-ol	0	4	1	0	0	5	4	1	80	20
BBIXOODYWPFNDT-CIUDSAMLSA-N	CC[C@H](C)[C@@H](C(=O)N1CCC[C@H]1C(=O)O)N	(2S)-1-[(2S,3S)-2-amino-3-methylpentanoyl]pyrrolidine-2-carboxylic acid	0	4	0	0	0	4	4	0	100	0
BCTBAGTXFYWYMW-PSASIEDQSA-N	C[C@]1(CC[C@H](C(O1)(C)C)O)C=C	(3R,6S)-6-ethenyl-2,2,6-trimethyloxan-3-ol	0	4	0	0	0	4	4	0	100	0
BDJRBEYXGGNYIS-UHFFFAOYSA-N	C(CCCC(=O)O)CCCC(=O)O	nonanedioic acid	0	3	0	1	2	6	4	2	66.6667	33.3333
BRHDDEIRQPDPMG-UHFFFAOYSA-N	CC1(CCC(O1)C(C)(C)O)C=C	2-(5-ethenyl-5-methyloxolan-2-yl)propan-2-ol	0	4	0	0	0	4	4	0	100	0
BYHJHXPTQMMKCA-QMMMGPOBSA-N	C1=CC=C(C(=C1)C(=O)C[C@@H](C(=O)O)N)NC=O	(2S)-2-amino-4-(2-formamidophenyl)-4-oxobutanoic acid	0	4	1	0	0	5	4	1	80	20
CVSVTCORWBXHQV-UHFFFAOYSA-N	CN(CC(=O)O)C(=N)N	2-[carbamimidoyl(methyl)amino]acetic acid	6	3	11	1	2	23	4	19	17.3913	82.6087
DOILLFCKSSPXMF-ZKZIFNJMSA-N	CCCCCCCC/C=C\CCCCCCCC(=O)O[C@H](COC(=O)CCCCCCC/C=C\C/C=C\CCCCC)COP(=O)(O)OCCN	[(2R)-1-[2-aminoethoxy(hydroxy)phosphoryl]oxy-3-[(9Z,12Z)-octadeca-9,12-dienoyl]oxypropan-2-yl] (Z)-octadec-9-enoate	0	4	3	0	0	7	4	3	57.1429	42.8571
DSCFFEYYQKSRSV-CEDNOLFGSA-N	COC1[C@@H]([C@@H](C([C@H]([C@@H]1O)O)O)O)O	(1S,2R,4R,5R)-6-methoxycyclohexane-1,2,3,4,5-pentol	0	4	0	0	0	4	4	0	100	0
DSCFFEYYQKSRSV-FEPQRWDDSA-N	COC1[C@@H]([C@H](C([C@@H]([C@@H]1O)O)O)O)O	(1S,2S,4S,5R)-6-methoxycyclohexane-1,2,3,4,5-pentol	0	4	0	0	0	4	4	0	100	0
DUUGKQCEGZLZNO-UHFFFAOYSA-N	C1=CC2=C(C=C1O)C(=CN2)CC(=O)O	2-(5-hydroxy-1H-indol-3-yl)acetic acid	0	4	0	0	1	5	4	1	80	20
DWGZTTFGUFHAJX-UHFFFAOYSA-N	CC1=C(C(=O)CC(C1)(C)C)O	2-hydroxy-3,5,5-trimethylcyclohex-2-en-1-one	0	4	0	0	0	4	4	0	100	0
FBPFZTCFMRRESA-JGWLITMVSA-N	C([C@H]([C@H]([C@@H]([C@H](CO)O)O)O)O)O	(2R,3R,4R,5S)-hexane-1,2,3,4,5,6-hexol	0	4	2	0	3	9	4	5	44.4444	55.5556
FDGQSTZJBFJUBT-UHFFFAOYSA-N	C1=NC2=C(N1)C(=O)N=CN2	3,7-dihydropurin-6-one	1	3	10	1	2	17	4	13	23.5294	76.4706
GHCZAUBVMUEKKP-GYPHWSFCSA-N	C[C@H](CCC(=O)NCC(=O)O)[C@H]1CC[C@@H]2[C@@]1(CC[C@H]3[C@H]2[C@@H](C[C@H]4[C@@]3(CC[C@H](C4)O)C)O)C	2-[[(4R)-4-[(3R,5S,7R,8R,9S,10S,13R,14S,17R)-3,7-dihydroxy-10,13-dimethyl-2,3,4,5,6,7,8,9,11,12,14,15,16,17-tetradecahydro-1H-cyclopenta[a]phenanthren-17-yl]pentanoyl]amino]acetic acid	0	4	1	0	1	6	4	2	66.6667	33.3333
GHOKWGTUZJEAQD-ZETCQYMHSA-N	CC(C)(CO)[C@H](C(=O)NCCC(=O)O)O	3-[[(2R)-2,4-dihydroxy-3,3-dimethylbutanoyl]amino]propanoic acid	1	4	16	0	6	27	4	23	14.8148	85.1852
GHSJKUNUIHUPDF-BYPYZUCNSA-N	C(CSC[C@@H](C(=O)O)N)N	(2R)-2-amino-3-(2-aminoethylsulfanyl)propanoic acid	0	4	0	0	0	4	4	0	100	0
GLONBVCUAVPJFV-PCDHEYSGSA-N	C[C@]12CC[C@H]3[C@H]([C@@H]1CCC2=O)CC=C4[C@@]3(CC[C@@H](C4)O[C@H]5[C@@H]([C@H]([C@@H]([C@H](O5)C(=O)O)O)O)O)C	(2S,3S,4S,5R,6R)-6-[[(3S,8R,9S,10R,13S,14S)-10,13-dimethyl-17-oxo-1,2,3,4,7,8,9,11,12,14,15,16-dodecahydrocyclopenta[a]phenanthren-3-yl]oxy]-3,4,5-trihydroxyoxane-2-carboxylic acid	0	4	0	0	0	4	4	0	100	0
GUBGYTABKSRVRQ-DCSYEGIMSA-N	C([C@@H]1[C@@H]([C@@H]([C@H]([C@@H](O1)O[C@@H]2[C@H](O[C@H]([C@@H]([C@H]2O)O)O)CO)O)O)O)O	(2R,3R,4S,5R,6S)-2-(hydroxymethyl)-6-[(2R,3S,4R,5R,6R)-4,5,6-trihydroxy-2-(hydroxymethyl)oxan-3-yl]oxyoxane-3,4,5-triol	0	3	0	1	2	6	4	2	66.6667	33.3333
HEBKCHPVOIAQTA-NGQZWQHPSA-N	C([C@H](C([C@H](CO)O)O)O)O	(2S,4R)-pentane-1,2,3,4,5-pentol	0	4	2	0	6	12	4	8	33.3333	66.6667
HNDVDQJCIGZPNO-YFKPBYRVSA-N	C1=C(NC=N1)C[C@@H](C(=O)O)N	(2S)-2-amino-3-(1H-imidazol-5-yl)propanoic acid	6	3	9	1	3	22	4	18	18.1818	81.8182
HXHZGHRLVRFQDR-HZJYTTRNSA-N	CCCCC/C=C\C/C=C\CCCC(=O)O	(5Z,8Z)-tetradeca-5,8-dienoic acid	0	4	0	0	0	4	4	0	100	0
IPOIBBMZOXJYFV-RMPHEQRESA-N	CC1=CC[C@H](C[C@@H]1O[C@H]2[C@@H]([C@H]([C@@H]([C@H](O2)CO)O)O)O)C(=C)C	(2R,3S,4S,5R,6R)-2-(hydroxymethyl)-6-[(1S,5R)-2-methyl-5-prop-1-en-2-ylcyclohex-2-en-1-yl]oxyoxane-3,4,5-triol	0	4	0	0	0	4	4	0	100	0
JFCQEDHGNNZCLN-UHFFFAOYSA-N	C(CC(=O)O)CC(=O)O	pentanedioic acid	0	3	2	1	1	7	4	3	57.1429	42.8571
JFQBNOIJWROZGE-HPMXROJMSA-N	C/C(=C\C(=O)O)/CC[C@@H]1C(=C)CC[C@H]2[C@]1(CCCC2(C)C)C	(E)-5-[(1R,4aR,8aR)-5,5,8a-trimethyl-2-methylidene-3,4,4a,6,7,8-hexahydro-1H-naphthalen-1-yl]-3-methylpent-2-enoic acid	0	4	0	0	0	4	4	0	100	0
JOZKFWLRHCDGJA-UHFFFAOYSA-N	CC(CCC=C(C)C)CCOC(=O)C	3,7-dimethyloct-6-enyl acetate	0	4	0	0	0	4	4	0	100	0
KDXKERNSBIXSRK-YFKPBYRVSA-N	C(CCN)C[C@@H](C(=O)O)N	(2S)-2,6-diaminohexanoic acid	9	3	11	1	7	31	4	27	12.9032	87.0968
KDYFGRWQOYBRFD-UHFFFAOYSA-N	C(CC(=O)O)C(=O)O	butanedioic acid	10	3	7	1	7	28	4	24	14.2857	85.7143
KPGXRSRHYNQIFN-UHFFFAOYSA-N	C(CC(=O)O)C(=O)C(=O)O	2-oxopentanedioic acid	4	4	5	0	4	17	4	13	23.5294	76.4706
LDCYZAJDBXYCGN-VIFPVBQESA-N	C1=CC2=C(C=C1O)C(=CN2)C[C@@H](C(=O)O)N	(2S)-2-amino-3-(5-hydroxy-1H-indol-3-yl)propanoic acid	0	4	2	0	0	6	4	2	66.6667	33.3333
LOIYMIARKYCTBW-OWOJBTEDSA-N	C1=C(NC=N1)/C=C/C(=O)O	(E)-3-(1H-imidazol-5-yl)prop-2-enoic acid	0	4	2	0	0	6	4	2	66.6667	33.3333
LVBXEMGDVWVTGY-VOTSOKGWSA-N	CCCCC/C=C/C=O	(E)-oct-2-enal	0	4	0	0	0	4	4	0	100	0
MATGKVZWFZHCLI-LSDHHAIUSA-N	COC1=C(C=CC(=C1)C[C@H]2COC(=O)[C@@H]2CC3=CC(=C(C=C3)O)OC)O	(3R,4R)-3,4-bis[(4-hydroxy-3-methoxyphenyl)methyl]oxolan-2-one	0	4	0	0	0	4	4	0	100	0
MBMBGCFOFBJSGT-KUBAVDMBSA-N	CC/C=C\C/C=C\C/C=C\C/C=C\C/C=C\C/C=C\CCC(=O)O	(4Z,7Z,10Z,13Z,16Z,19Z)-docosa-4,7,10,13,16,19-hexaenoic acid	0	3	3	1	2	9	4	5	44.4444	55.5556
MFWTZMQSTYTELL-XHYHITGYSA-N	CCCCCCCCCCCCCC(=O)O[C@H](COC(=O)CCCCCCC/C=C\CCCCCCCC)COP(=O)(O)OCCN	[(2R)-3-[2-aminoethoxy(hydroxy)phosphoryl]oxy-2-tetradecanoyloxypropyl] (Z)-octadec-9-enoate	0	4	0	0	0	4	4	0	100	0
NDTYTMIUWGWIMO-JTQLQIEISA-N	CC(=C)[C@@H]1CCC(=CC1)CO	[(4R)-4-prop-1-en-2-ylcyclohexen-1-yl]methanol	0	4	0	0	0	4	4	0	100	0
NGKZFDYBISXGGS-UHFFFAOYSA-N	CNCCC1=CC(=C(C=C1)O)O	4-[2-(methylamino)ethyl]benzene-1,2-diol	0	4	0	0	0	4	4	0	100	0
NNICRUQPODTGRU-UHFFFAOYSA-N	C1=CC=C(C=C1)C(C#N)O	2-hydroxy-2-phenylacetonitrile	0	4	0	0	0	4	4	0	100	0
NQPDZGIKBAWPEJ-UHFFFAOYSA-N	CCCCC(=O)O	pentanoic acid	0	4	0	0	0	4	4	0	100	0
OYIFNHCXNCRBQI-UHFFFAOYSA-N	C(CC(C(=O)O)N)CC(=O)O	2-aminohexanedioic acid	0	3	2	1	3	9	4	5	44.4444	55.5556
PFWLFWPASULGAN-UHFFFAOYSA-N	CN1C=NC2=C1C(=O)NC(=O)N2	7-methyl-3H-purine-2,6-dione	0	4	0	0	0	4	4	0	100	0
PXGPLTODNUVGFL-ZWAKLXPCSA-N	CCCCC[C@@H](/C=C/[C@H]1[C@H](C[C@@H]([C@@H]1C/C=C\CCCC(=O)O)O)O)O	(Z)-7-[(1R,2R,3S,5S)-3,5-dihydroxy-2-[(E,3S)-3-hydroxyoct-1-enyl]cyclopentyl]hept-5-enoic acid	0	4	0	0	0	4	4	0	100	0
QAIPRVGONGVQAS-DUXPYHPUSA-N	C1=CC(=C(C=C1/C=C/C(=O)O)O)O	(E)-3-(3,4-dihydroxyphenyl)prop-2-enoic acid	0	4	0	0	0	4	4	0	100	0
RFVFQQWKPSOBED-PSXMRANNSA-N	CCCCCCCCCCCCCCCC(=O)O[C@H](COC(=O)CCCCCCCCCCCCC)COP(=O)([O-])OCC[N+](C)(C)C	[(2R)-2-hexadecanoyloxy-3-tetradecanoyloxypropyl] 2-(trimethylazaniumyl)ethyl phosphate	0	4	3	0	0	7	4	3	57.1429	42.8571
SHZGCJCMOBCMKK-JFNONXLTSA-N	C[C@H]1[C@@H]([C@H]([C@H](C(O1)O)O)O)O	(3R,4R,5R,6S)-6-methyloxane-2,3,4,5-tetrol	0	3	0	1	0	4	4	0	100	0
SRRQPVVYXBTRQK-XMMPIXPASA-N	CCCCCCCCCCCCCCCCC(=O)OC[C@H](COP(=O)([O-])OCC[N+](C)(C)C)O	[(2R)-3-heptadecanoyloxy-2-hydroxypropyl] 2-(trimethylazaniumyl)ethyl phosphate	0	4	0	0	0	4	4	0	100	0
USMNOWBWPHYOEA-UHFFFAOYSA-N	CC1C2CC2(CC1=O)C(C)C	4-methyl-1-propan-2-ylbicyclo[3.1.0]hexan-3-one	0	4	0	0	0	4	4	0	100	0
VOXXWSYKYCBWHO-QMMMGPOBSA-N	C1=CC=C(C=C1)C[C@@H](C(=O)O)O	(2S)-2-hydroxy-3-phenylpropanoic acid	0	4	1	0	0	5	4	1	80	20
VZCYOOQTPOCHFL-OWOJBTEDSA-N	C(=C/C(=O)O)\C(=O)O	(E)-but-2-enedioic acid	3	3	6	1	6	19	4	15	21.0526	78.9474
WBWWGRHZICKQGZ-HZAMXZRMSA-N	C[C@H](CCC(=O)NCCS(=O)(=O)O)[C@H]1CC[C@@H]2[C@@]1([C@H](C[C@H]3[C@H]2[C@@H](C[C@H]4[C@@]3(CC[C@H](C4)O)C)O)O)C	2-[[(4R)-4-[(3R,5S,7R,8R,9S,10S,12S,13R,14S,17R)-3,7,12-trihydroxy-10,13-dimethyl-2,3,4,5,6,7,8,9,11,12,14,15,16,17-tetradecahydro-1H-cyclopenta[a]phenanthren-17-yl]pentanoyl]amino]ethanesulfonic acid	0	4	0	0	0	4	4	0	100	0
WBYWAXJHAXSJNI-VOTSOKGWSA-N	C1=CC=C(C=C1)/C=C/C(=O)O	(E)-3-phenylprop-2-enoic acid	0	4	2	0	0	6	4	2	66.6667	33.3333
WNVCMFHPRIBNCW-HTQZYQBOSA-N	CCCC[C@@H]1[C@@H](CC(=O)O1)C	(4R,5R)-5-butyl-4-methyloxolan-2-one	0	4	0	0	0	4	4	0	100	0
WPYMKLBDIGXBTP-UHFFFAOYSA-N	C1=CC=C(C=C1)C(=O)O	benzoic acid	0	4	1	0	2	7	4	3	57.1429	42.8571
WQZGKKKJIJFFOK-GASJEMHNSA-N	C([C@@H]1[C@H]([C@@H]([C@H](C(O1)O)O)O)O)O	(3R,4S,5S,6R)-6-(hydroxymethyl)oxane-2,3,4,5-tetrol	8	3	5	1	7	24	4	20	16.6667	83.3333
XOAAWQZATWQOTB-UHFFFAOYSA-N	C(CS(=O)(=O)O)N	2-aminoethanesulfonic acid	10	4	9	0	3	26	4	22	15.3846	84.6154
XUJNEKJLAYXESH-REOHCLBHSA-N	C([C@@H](C(=O)O)N)S	(2R)-2-amino-3-sulfanylpropanoic acid	0	3	5	1	7	16	4	12	25	75
XYIBRDXRRQCHLP-UHFFFAOYSA-N	CCOC(=O)CC(=O)C	ethyl 3-oxobutanoate	0	4	0	0	0	4	4	0	100	0
YHHSONZFOIEMCP-UHFFFAOYSA-O	C[N+](C)(C)CCOP(=O)(O)O	trimethyl(2-phosphonooxyethyl)azanium	6	4	4	0	0	14	4	10	28.5714	71.4286
YLTCTXBDDHSLCS-KOUJMVCDSA-N	C[C@]12CC[C@H]3[C@H]([C@@H]1CC[C@@H]2O)CCC4=CC(=O)CC[C@]34CO	(8R,9S,10S,13S,14S,17S)-17-hydroxy-10-(hydroxymethyl)-13-methyl-1,2,6,7,8,9,11,12,14,15,16,17-dodecahydrocyclopenta[a]phenanthren-3-one	0	4	0	0	0	4	4	0	100	0
YQDZGFAYWGWSJK-SLMGBJJTSA-N	C[C@]12CCC(=O)C=C1CC[C@@H]3[C@@H]2[C@H](C[C@]4([C@H]3CC[C@@H]4O)C)O	(8S,9S,10R,11S,13S,14S,17S)-11,17-dihydroxy-10,13-dimethyl-1,2,6,7,8,9,11,12,14,15,16,17-dodecahydrocyclopenta[a]phenanthren-3-one	0	4	0	0	0	4	4	0	100	0
YWTIDNZYLFTNQQ-UHFFFAOYSA-N	CC(=CCCC(C)(C#C)O)C	3,7-dimethyloct-6-en-1-yn-3-ol	0	4	0	0	0	4	4	0	100	0
ZQPPMHVWECSIRJ-KTKRTIGZSA-N	CCCCCCCC/C=C\CCCCCCCC(=O)O	(Z)-octadec-9-enoic acid	0	3	1	1	7	12	4	8	33.3333	66.6667
ADZLWSMFHHHOBV-BYPYZUCNSA-N	C(CC(=O)O)[C@@H](C(=O)O)NC=O	(2S)-2-formamidopentanedioic acid	0	3	0	0	0	3	3	0	100	0
AFGUVBVUFZMJMX-KTKRTIGZSA-N	CCCCCCCC/C=C\CCCC(=O)O	(Z)-tetradec-5-enoic acid	0	3	0	0	0	3	3	0	100	0
ANRKEHNWXKCXDB-BHFWLYLHSA-N	CCCCCCCCCCCCCCCCCC(=O)OC[C@H](COP(=O)(O)OCCN)OC(=O)CCC/C=C\C/C=C\C/C=C\C/C=C\CCCCC	[(2R)-1-[2-aminoethoxy(hydroxy)phosphoryl]oxy-3-octadecanoyloxypropan-2-yl] (5Z,8Z,11Z,14Z)-icosa-5,8,11,14-tetraenoate	0	3	2	0	0	5	3	2	60	40
AQGATPGTIUISSG-IRLNBCNISA-N	CCCCC/C=C\C/C=C\CCCCCCCCCC(=O)OC[C@H](COP(=O)(O)OCCN)OC(=O)CCC/C=C\C/C=C\C/C=C\C/C=C\C/C=C\CC	[(2R)-3-[2-aminoethoxy(hydroxy)phosphoryl]oxy-2-[(5Z,8Z,11Z,14Z,17Z)-icosa-5,8,11,14,17-pentaenoyl]oxypropyl] (11Z,14Z)-icosa-11,14-dienoate	0	3	0	0	0	3	3	0	100	0
AQYCMVICBNBXNA-UHFFFAOYSA-N	CC(CCC(=O)O)C(=O)O	2-methylpentanedioic acid	0	3	0	0	0	3	3	0	100	0
ARDJUHDXABDVFH-ZHSIBHBUSA-N	CCCCCCCCCCCCCCCC(=O)OC[C@H](COP(=O)([O-])OCC[N+](C)(C)C)OC(=O)CCCCC/C=C\C/C=C\C/C=C\C/C=C\C/C=C\CC	[(2R)-2-[(7Z,10Z,13Z,16Z,19Z)-docosa-7,10,13,16,19-pentaenoyl]oxy-3-hexadecanoyloxypropyl] 2-(trimethylazaniumyl)ethyl phosphate	0	3	0	0	0	3	3	0	100	0
ATHVAWFAEPLPPQ-VRDBWYNSSA-N	CCCCCCCCCCCCCCCCCC(=O)OC[C@H](COP(=O)([O-])OCC[N+](C)(C)C)OC(=O)CCCCCCC/C=C\CCCCCCCC	[(2R)-3-octadecanoyloxy-2-[(Z)-octadec-9-enoyl]oxypropyl] 2-(trimethylazaniumyl)ethyl phosphate	0	3	2	0	0	5	3	2	60	40
AVKOENOBFIYBSA-WMPRHZDHSA-N	CCCCC/C=C\C/C=C\C/C=C\C/C=C\C/C=C\CCC(=O)O	(4Z,7Z,10Z,13Z,16Z)-docosa-4,7,10,13,16-pentaenoic acid	0	3	3	0	0	6	3	3	50	50
AWDRATDZQPNJFN-VAYUFCLWSA-N	C[C@H](CCC(=O)NCCS(=O)(=O)O)[C@H]1CC[C@@H]2[C@@]1([C@H](C[C@H]3[C@H]2CC[C@H]4[C@@]3(CC[C@H](C4)O)C)O)C	2-[[(4R)-4-[(3R,5R,8R,9S,10S,12S,13R,14S,17R)-3,12-dihydroxy-10,13-dimethyl-2,3,4,5,6,7,8,9,11,12,14,15,16,17-tetradecahydro-1H-cyclopenta[a]phenanthren-17-yl]pentanoyl]amino]ethanesulfonic acid	0	3	0	0	0	3	3	0	100	0
AWUCVROLDVIAJX-UHFFFAOYSA-N	C(C(COP(=O)(O)O)O)O	2,3-dihydroxypropyl dihydrogen phosphate	0	3	3	0	6	12	3	9	25	75
BAWFJGJZGIEFAR-NNYOXOHSSA-N	C1=CC(=C[N+](=C1)[C@H]2[C@@H]([C@@H]([C@H](O2)COP(=O)([O-])OP(=O)(O)OC[C@@H]3[C@H]([C@H]([C@@H](O3)N4C=NC5=C(N=CN=C54)N)O)O)O)O)C(=O)N	[[(2R,3S,4R,5R)-5-(6-aminopurin-9-yl)-3,4-dihydroxyoxolan-2-yl]methoxy-hydroxyphosphoryl] [(2R,3S,4R,5R)-5-(3-carbamoylpyridin-1-ium-1-yl)-3,4-dihydroxyoxolan-2-yl]methyl phosphate	4	3	4	0	0	11	3	8	27.2727	72.7273
BBNYCLAREVXOSG-UHFFFAOYSA-N	CCCCCCCCCCCCCCCC(=O)OC(CO)CO	1,3-dihydroxypropan-2-yl hexadecanoate	0	2	0	1	2	5	3	2	60	40
BGKROBBCCGUUCF-UHFFFAOYSA-N	CCCCCCCCC(=O)CCCCCCCCC(=O)O	10-oxooctadecanoic acid	0	3	0	0	0	3	3	0	100	0
BHTRKEVKTKCXOH-BJLOMENOSA-N	C[C@H](CCC(=O)NCCS(=O)(=O)O)[C@H]1CC[C@@H]2[C@@]1(CC[C@H]3[C@H]2[C@@H](C[C@H]4[C@@]3(CC[C@H](C4)O)C)O)C	2-[[(4R)-4-[(3R,5S,7R,8R,9S,10S,13R,14S,17R)-3,7-dihydroxy-10,13-dimethyl-2,3,4,5,6,7,8,9,11,12,14,15,16,17-tetradecahydro-1H-cyclopenta[a]phenanthren-17-yl]pentanoyl]amino]ethanesulfonic acid	0	3	2	0	1	6	3	3	50	50
BHTRKEVKTKCXOH-LBSADWJPSA-N	C[C@H](CCC(=O)NCCS(=O)(=O)O)[C@H]1CC[C@@H]2[C@@]1(CC[C@H]3[C@H]2[C@H](C[C@H]4[C@@]3(CC[C@H](C4)O)C)O)C	2-[[(4R)-4-[(3R,5S,7S,8R,9S,10S,13R,14S,17R)-3,7-dihydroxy-10,13-dimethyl-2,3,4,5,6,7,8,9,11,12,14,15,16,17-tetradecahydro-1H-cyclopenta[a]phenanthren-17-yl]pentanoyl]amino]ethanesulfonic acid	0	3	0	0	0	3	3	0	100	0
BJEPYKJPYRNKOW-REOHCLBHSA-N	C([C@@H](C(=O)O)O)C(=O)O	(2S)-2-hydroxybutanedioic acid	0	2	0	1	0	3	3	0	100	0
BPYKTIZUTYGOLE-IFADSCNNSA-N	CC1=C(NC(=C1CCC(=O)O)CC2=C(C(=C(N2)/C=C\3/C(=C(C(=O)N3)C)C=C)C)CCC(=O)O)/C=C\4/C(=C(C(=O)N4)C=C)C	3-[2-[[3-(2-carboxyethyl)-5-[(Z)-(3-ethenyl-4-methyl-5-oxopyrrol-2-ylidene)methyl]-4-methyl-1H-pyrrol-2-yl]methyl]-5-[(Z)-(4-ethenyl-3-methyl-5-oxopyrrol-2-ylidene)methyl]-4-methyl-1H-pyrrol-3-yl]propanoic acid	0	3	1	0	0	4	3	1	75	25
CCPPLLJZDQAOHD-FLIBITNWSA-N	CCCCCC1C(O1)C/C=C\CCCCCCCC(=O)O	(Z)-11-(3-pentyloxiran-2-yl)undec-9-enoic acid	0	3	0	0	0	3	3	0	100	0
CCVYRRGZDBSHFU-UHFFFAOYSA-N	C1=CC=C(C(=C1)CC(=O)O)O	2-(2-hydroxyphenyl)acetic acid	0	3	0	0	0	3	3	0	100	0
CITHEXJVPOWHKC-UUWRZZSWSA-N	CCCCCCCCCCCCCC(=O)OC[C@H](COP(=O)([O-])OCC[N+](C)(C)C)OC(=O)CCCCCCCCCCCCC	[(2R)-2,3-di(tetradecanoyloxy)propyl] 2-(trimethylazaniumyl)ethyl phosphate	0	3	3	0	1	7	3	4	42.8571	57.1429
CIWBSHSKHKDKBQ-JLAZNSOCSA-N	C([C@@H]([C@@H]1C(=C(C(=O)O1)O)O)O)O	(2R)-2-[(1S)-1,2-dihydroxyethyl]-3,4-dihydroxy-2H-furan-5-one	0	3	0	0	0	3	3	0	100	0
CKLJMWTZIZZHCS-REOHCLBHSA-N	C([C@@H](C(=O)O)N)C(=O)O	(2S)-2-aminobutanedioic acid	8	2	13	1	8	32	3	29	9.375	90.625
CMUNUTVVOOHQPW-LURJTMIESA-N	C[N+]1(CCC[C@H]1C(=O)[O-])C	(2S)-1,1-dimethylpyrrolidin-1-ium-2-carboxylate	0	3	2	0	0	5	3	2	60	40
CQSLTKIXAJTQGA-FLIBITNWSA-N	CCCCCC(C(C/C=C\CCCCCCCC(=O)O)O)O	(Z)-12,13-dihydroxyoctadec-9-enoic acid	0	3	0	0	0	3	3	0	100	0
CUVLOCDGQCUQSI-KHPPLWFESA-N	CCCCCCCCC/C=C\CCC(=O)O	(Z)-tetradec-4-enoic acid	0	3	0	0	0	3	3	0	100	0
CVKMFSAVYPAZTQ-UHFFFAOYSA-N	CCCCC(C)C(=O)O	2-methylhexanoic acid	0	3	0	0	0	3	3	0	100	0
CVNYHSDFZXHMMJ-VPUMZWJWSA-N	C[C@H](CCC(=O)O)[C@H]1CC[C@@H]2[C@@]1(C(=O)C[C@H]3[C@H]2CC[C@H]4[C@@]3(CC[C@H](C4)O)C)C	(4R)-4-[(3R,5R,8R,9S,10S,13R,14S,17R)-3-hydroxy-10,13-dimethyl-12-oxo-1,2,3,4,5,6,7,8,9,11,14,15,16,17-tetradecahydrocyclopenta[a]phenanthren-17-yl]pentanoic acid	0	3	0	0	0	3	3	0	100	0
CXMXRPHRNRROMY-UHFFFAOYSA-N	C(CCCCC(=O)O)CCCC(=O)O	decanedioic acid	0	3	1	0	0	4	3	1	75	25
CZMRCDWAGMRECN-UGDNZRGBSA-N	C([C@@H]1[C@H]([C@@H]([C@H]([C@H](O1)O[C@]2([C@H]([C@@H]([C@H](O2)CO)O)O)CO)O)O)O)O	(2R,3R,4S,5S,6R)-2-[(2S,3S,4S,5R)-3,4-dihydroxy-2,5-bis(hydroxymethyl)oxolan-2-yl]oxy-6-(hydroxymethyl)oxane-3,4,5-triol	0	3	0	0	2	5	3	2	60	40
DBWQSCSXHFNTMO-TYAUOURKSA-N	CCCCC/C=C\C/C=C\CC1C(O1)C/C=C\CCCC(=O)O	(Z)-7-[3-[(2Z,5Z)-undeca-2,5-dienyl]oxiran-2-yl]hept-5-enoic acid	0	3	0	0	0	3	3	0	100	0
DCJBINATHQHPKO-TYAUOURKSA-N	CCCCC/C=C\C/C=C\CC(C(C/C=C\CCCC(=O)O)O)O	(5Z,11Z,14Z)-8,9-dihydroxyicosa-5,11,14-trienoic acid	0	3	0	0	0	3	3	0	100	0
DCXYFEDJOCDNAF-REOHCLBHSA-N	C([C@@H](C(=O)O)N)C(=O)N	(2S)-2,4-diamino-4-oxobutanoic acid	3	3	8	0	7	21	3	18	14.2857	85.7143
DGABKXLVXPYZII-JFSJFAPISA-N	CC(CCC(=O)O)C1CCC2[C@@]1(CCC3C2CC(C4[C@@]3(CCC(C4)O)C)O)C	4-[(10R,13R)-3,6-dihydroxy-10,13-dimethyl-2,3,4,5,6,7,8,9,11,12,14,15,16,17-tetradecahydro-1H-cyclopenta[a]phenanthren-17-yl]pentanoic acid	0	3	0	0	0	3	3	0	100	0
DGABKXLVXPYZII-PLYQRAMGSA-N	C[C@H](CCC(=O)O)[C@H]1CC[C@@H]2[C@@]1(CC[C@H]3[C@H]2C[C@H]([C@H]4[C@@]3(CC[C@H](C4)O)C)O)C	(4R)-4-[(3R,5R,6R,8S,9S,10R,13R,14S,17R)-3,6-dihydroxy-10,13-dimethyl-2,3,4,5,6,7,8,9,11,12,14,15,16,17-tetradecahydro-1H-cyclopenta[a]phenanthren-17-yl]pentanoic acid	0	3	0	0	0	3	3	0	100	0
DGABKXLVXPYZII-SIBKNCMHSA-N	C[C@H](CCC(=O)O)[C@H]1CC[C@@H]2[C@@]1(CC[C@H]3[C@H]2C[C@@H]([C@H]4[C@@]3(CC[C@H](C4)O)C)O)C	(4R)-4-[(3R,5R,6S,8S,9S,10R,13R,14S,17R)-3,6-dihydroxy-10,13-dimethyl-2,3,4,5,6,7,8,9,11,12,14,15,16,17-tetradecahydro-1H-cyclopenta[a]phenanthren-17-yl]pentanoic acid	0	3	0	0	0	3	3	0	100	0
DJJCXFVJDGTHFX-XVFCMESISA-N	C1=CN(C(=O)NC1=O)[C@H]2[C@@H]([C@@H]([C@H](O2)COP(=O)(O)O)O)O	[(2R,3S,4R,5R)-5-(2,4-dioxopyrimidin-1-yl)-3,4-dihydroxyoxolan-2-yl]methyl dihydrogen phosphate	0	2	7	1	0	10	3	7	30	70
DPRXQVIZBLENFV-NPQRSGSQSA-N	CCCCCCCCCCCCCCCCCC(=O)OC[C@H](COP(=O)(O)OCCN)OC(=O)CC/C=C\C/C=C\C/C=C\C/C=C\C/C=C\CCCCC	[(2R)-1-[2-aminoethoxy(hydroxy)phosphoryl]oxy-3-octadecanoyloxypropan-2-yl] (4Z,7Z,10Z,13Z,16Z)-docosa-4,7,10,13,16-pentaenoate	0	3	2	0	0	5	3	2	60	40
DTOSIQBPPRVQHS-IUQGRGSQSA-N	CC/C=C/C/C=C/C/C=C/CCCCCCCC(=O)O	(9E,12E,15E)-octadeca-9,12,15-trienoic acid	0	3	0	0	0	3	3	0	100	0
DTOSIQBPPRVQHS-PDBXOOCHSA-N	CC/C=C\C/C=C\C/C=C\CCCCCCCC(=O)O	(9Z,12Z,15Z)-octadeca-9,12,15-trienoic acid	0	3	3	0	0	6	3	3	50	50
DTUQWGWMVIHBKE-UHFFFAOYSA-N	C1=CC=C(C=C1)CC=O	2-phenylacetaldehyde	0	3	1	0	0	4	3	1	75	25
DUQDVNACTOXOJA-KTKXOIIHSA-N	CCCCCCCCCCCCCCCC(=O)O[C@H](COC(=O)CCC/C=C\C/C=C\C/C=C\C/C=C\CCCCC)COP(=O)(O)OCCN	[(2R)-3-[2-aminoethoxy(hydroxy)phosphoryl]oxy-2-hexadecanoyloxypropyl] (5Z,8Z,11Z,14Z)-icosa-5,8,11,14-tetraenoate	0	3	4	0	0	7	3	4	42.8571	57.1429
DXOCDBGWDZAYRQ-AURDAFMXSA-N	C[C@H](CCC(=O)O)[C@H]1CC[C@@H]2[C@@]1(CC[C@H]3[C@H]2C(=O)C[C@H]4[C@@]3(CC[C@H](C4)O)C)C	(4R)-4-[(3R,5S,8R,9S,10S,13R,14S,17R)-3-hydroxy-10,13-dimethyl-7-oxo-1,2,3,4,5,6,8,9,11,12,14,15,16,17-tetradecahydrocyclopenta[a]phenanthren-17-yl]pentanoic acid	0	3	0	0	0	3	3	0	100	0
DZDGAJVMZIHSLH-WTWBAFHPSA-N	CCCCCCCCCCCCCCC(=O)O[C@H](COC(=O)CCCCCCC/C=C\CCCCCC)COP(=O)([O-])OCC[N+](C)(C)C	[(2R)-3-[(Z)-hexadec-9-enoyl]oxy-2-pentadecanoyloxypropyl] 2-(trimethylazaniumyl)ethyl phosphate	0	3	0	0	0	3	3	0	100	0
FATBGEAMYMYZAF-KTKRTIGZSA-N	CCCCCCCC/C=C\CCCCCCCC(=O)N	(Z)-octadec-9-enamide	0	2	3	1	2	8	3	5	37.5	62.5
FBBVDCTXVFGXRW-UHFFFAOYSA-N	CC(=O)CC(CC(=O)O)(C(=O)O)O	2-hydroxy-2-(2-oxopropyl)butanedioic acid	0	3	0	0	0	3	3	0	100	0
FBPFZTCFMRRESA-GUCUJZIJSA-N	C([C@H]([C@@H]([C@@H]([C@H](CO)O)O)O)O)O	(2R,3S,4R,5S)-hexane-1,2,3,4,5,6-hexol	0	3	1	0	0	4	3	1	75	25
FBPFZTCFMRRESA-KVTDHHQDSA-N	C([C@H]([C@H]([C@@H]([C@@H](CO)O)O)O)O)O	(2R,3R,4R,5R)-hexane-1,2,3,4,5,6-hexol	0	3	1	0	2	6	3	3	50	50
FBZONXHGGPHHIY-UHFFFAOYSA-N	C1=CC2=C(C(=C1)O)NC(=CC2=O)C(=O)O	8-hydroxy-4-oxo-1H-quinoline-2-carboxylic acid	0	3	0	0	0	3	3	0	100	0
FERIUCNNQQJTOY-UHFFFAOYSA-N	CCCC(=O)O	butanoic acid	0	3	2	0	1	6	3	3	50	50
FEWJPZIEWOKRBE-LWMBPPNESA-N	[C@H]([C@@H](C(=O)O)O)(C(=O)O)O	(2S,3S)-2,3-dihydroxybutanedioic acid	0	3	0	0	0	3	3	0	100	0
FFDGPVCHZBVARC-UHFFFAOYSA-N	CN(C)CC(=O)O	2-(dimethylamino)acetic acid	2	3	0	0	0	5	3	2	60	40
FFEARJCKVFRZRR-BYPYZUCNSA-N	CSCC[C@@H](C(=O)O)N	(2S)-2-amino-4-methylsulfanylbutanoic acid	0	2	3	1	1	7	3	4	42.8571	57.1429
FORFDCPQKJHEBF-VPUSDGANSA-N	CCCCCCCCCCCCCCCCCC(=O)OC[C@H](COP(=O)([O-])OCC[N+](C)(C)C)OC(=O)CCCCCCC/C=C\C/C=C\CCCCC	[(2R)-2-[(9Z,12Z)-octadeca-9,12-dienoyl]oxy-3-octadecanoyloxypropyl] 2-(trimethylazaniumyl)ethyl phosphate	0	3	0	0	0	3	3	0	100	0
FTWHFXMUJQRNBK-UHFFFAOYSA-N	C=C(CCN)C(=O)O	4-amino-2-methylidenebutanoic acid	0	3	0	0	0	3	3	0	100	0
FUZZWVXGSFPDMH-UHFFFAOYSA-N	CCCCCC(=O)O	hexanoic acid	0	3	4	0	2	9	3	6	33.3333	66.6667
GCKMFJBGXUYNAG-HLXURNFRSA-N	C[C@]12CCC(=O)C=C1CC[C@@H]3[C@@H]2CC[C@]4([C@H]3CC[C@]4(C)O)C	(8R,9S,10R,13S,14S,17S)-17-hydroxy-10,13,17-trimethyl-2,6,7,8,9,11,12,14,15,16-decahydro-1H-cyclopenta[a]phenanthren-3-one	0	3	0	0	0	3	3	0	100	0
GHCZAUBVMUEKKP-XROMFQGDSA-N	C[C@H](CCC(=O)NCC(=O)O)[C@H]1CC[C@@H]2[C@@]1(CC[C@H]3[C@H]2[C@H](C[C@H]4[C@@]3(CC[C@H](C4)O)C)O)C	2-[[(4R)-4-[(3R,5S,7S,8R,9S,10S,13R,14S,17R)-3,7-dihydroxy-10,13-dimethyl-2,3,4,5,6,7,8,9,11,12,14,15,16,17-tetradecahydro-1H-cyclopenta[a]phenanthren-17-yl]pentanoyl]amino]acetic acid	0	3	0	0	1	4	3	1	75	25
GHVNFZFCNZKVNT-UHFFFAOYSA-N	CCCCCCCCCC(=O)O	decanoic acid	0	3	1	0	2	6	3	3	50	50
GNGACRATGGDKBX-UHFFFAOYSA-N	C(C(=O)COP(=O)(O)O)O	(3-hydroxy-2-oxopropyl) dihydrogen phosphate	0	3	2	0	1	6	3	3	50	50
GUBGYTABKSRVRQ-DKBJLJRDSA-N	C([C@@H]1[C@H]([C@@H]([C@H]([C@H](O1)O[C@@H]2[C@H](O[C@@H]([C@H]([C@H]2O)O)O)CO)O)O)O)O	(2R,3S,4S,5R,6R)-2-(hydroxymethyl)-6-[(2R,3S,4R,5S,6S)-4,5,6-trihydroxy-2-(hydroxymethyl)oxan-3-yl]oxyoxane-3,4,5-triol	0	2	0	1	0	3	3	0	100	0
GUBGYTABKSRVRQ-XLOQQCSPSA-N	C([C@@H]1[C@@H]([C@@H]([C@H]([C@@H](O1)O[C@@H]2[C@H](O[C@@H]([C@@H]([C@H]2O)O)O)CO)O)O)O)O	(2R,3R,4S,5R,6S)-2-(hydroxymethyl)-6-[(2R,3S,4R,5R,6S)-4,5,6-trihydroxy-2-(hydroxymethyl)oxan-3-yl]oxyoxane-3,4,5-triol	0	2	0	1	0	3	3	0	100	0
GWYFCOCPABKNJV-UHFFFAOYSA-N	CC(C)CC(=O)O	3-methylbutanoic acid	0	3	0	0	0	3	3	0	100	0
GZZPOFFXKUVNSW-UHFFFAOYSA-N	C=CCCCCCCCCCC(=O)O	dodec-11-enoic acid	0	3	0	0	0	3	3	0	100	0
HCQUFOLAJNWIDV-NQBPNILHSA-N	CCCCCCCC/C=C\C/C=C\C/C=C\CCCC(=O)O[C@H](COC(=O)CCCCCCCCC/C=C\C/C=C\CCCCC)COP(=O)(O)OCCN	[(2R)-1-[2-aminoethoxy(hydroxy)phosphoryl]oxy-3-[(11Z,14Z)-icosa-11,14-dienoyl]oxypropan-2-yl] (5Z,8Z,11Z)-icosa-5,8,11-trienoate	0	3	3	0	0	6	3	3	50	50
HCVIJONZMYVLAW-ZETCQYMHSA-N	CC(C)CC(=O)N[C@@H](CCC(=O)O)C(=O)O	(2S)-2-(3-methylbutanoylamino)pentanedioic acid	0	3	0	0	0	3	3	0	100	0
HCZHHEIFKROPDY-UHFFFAOYSA-N	C1=CC=C2C(=C1)C(=O)C=C(N2)C(=O)O	4-oxo-1H-quinoline-2-carboxylic acid	0	3	0	0	0	3	3	0	100	0
HDZVRBPBPCZCJG-XOSPZYHZSA-N	CCCCC/C=C\C/C=C\CCCCCCCC(=O)OC[C@H](COP(=O)(O)OCCN)OC(=O)CCCCCC/C=C\C/C=C\C/C=C\CCCCC	[(2R)-1-[2-aminoethoxy(hydroxy)phosphoryl]oxy-3-[(9Z,12Z)-octadeca-9,12-dienoyl]oxypropan-2-yl] (8Z,11Z,14Z)-icosa-8,11,14-trienoate	0	3	4	0	0	7	3	4	42.8571	57.1429
HEBKCHPVOIAQTA-IMJSIDKUSA-N	C([C@@H](C([C@H](CO)O)O)O)O	(2S,4S)-pentane-1,2,3,4,5-pentol	0	2	0	1	0	3	3	0	100	0
HEQMDGOBDIGJOC-XMMPIXPASA-N	CCCCCCCCCCCCCCCCCCCC(=O)OC[C@H](COP(=O)(O)OCCN)O	[(2R)-3-[2-aminoethoxy(hydroxy)phosphoryl]oxy-2-hydroxypropyl] icosanoate	0	3	1	0	0	4	3	1	75	25
HEXMLHKQVUFYME-UHFFFAOYSA-N	C1=NC(C(=O)N1)CCC(=O)O	3-(5-oxo-1,4-dihydroimidazol-4-yl)propanoic acid	0	3	0	0	0	3	3	0	100	0
HJTVQHVGMGKONQ-LUZURFALSA-N	COC1=C(C=CC(=C1)/C=C/C(=O)CC(=O)/C=C/C2=CC=C(C=C2)O)O	(1E,6E)-1-(4-hydroxy-3-methoxyphenyl)-7-(4-hydroxyphenyl)hepta-1,6-diene-3,5-dione	0	3	0	0	0	3	3	0	100	0
HMFHBZSHGGEWLO-HWQSCIPKSA-N	C([C@H]1[C@@H]([C@H](C(O1)O)O)O)O	(3R,4R,5S)-5-(hydroxymethyl)oxolane-2,3,4-triol	0	2	0	1	1	4	3	1	75	25
HNEGQIOMVPPMNR-IHWYPQMZSA-N	C/C(=C/C(=O)O)/C(=O)O	(Z)-2-methylbut-2-enedioic acid	0	3	1	0	1	5	3	2	60	40
HOBAELRKJCKHQD-QNEBEIHSSA-N	CCCCC/C=C\C/C=C\C/C=C\CCCCCCC(=O)O	(8Z,11Z,14Z)-icosa-8,11,14-trienoic acid	0	3	1	0	0	4	3	1	75	25
HQPCSDADVLFHHO-LTKCOYKYSA-N	CC/C=C\C/C=C\C/C=C\C/C=C\CCCCCCC(=O)O	(8Z,11Z,14Z,17Z)-icosa-8,11,14,17-tetraenoic acid	0	3	0	0	0	3	3	0	100	0
HXACOUQIXZGNBF-UHFFFAOYSA-N	CC1=NC=C(C(=C1O)C(=O)O)CO	3-hydroxy-5-(hydroxymethyl)-2-methylpyridine-4-carboxylic acid	0	3	4	0	0	7	3	4	42.8571	57.1429
HXATVKDSYDWTCX-UHFFFAOYSA-N	C(CCCC(=O)O)CCC(=O)NCC(=O)O	8-(carboxymethylamino)-8-oxooctanoic acid	0	3	0	0	1	4	3	1	75	25
IBMRTYCHDPMBFN-UHFFFAOYSA-N	COC(=O)CCCC(=O)O	5-methoxy-5-oxopentanoic acid	0	3	0	0	0	3	3	0	100	0
IBYFOBGPNPINBU-OUKQBFOZSA-N	CCCCCCCCCCC/C=C/C(=O)O	(E)-tetradec-2-enoic acid	0	3	0	0	0	3	3	0	100	0
ILRYLPWNYFXEMH-WHFBIAKZSA-N	C(CSC[C@@H](C(=O)O)N)[C@@H](C(=O)O)N	(2S)-2-amino-4-[(2R)-2-amino-2-carboxyethyl]sulfanylbutanoic acid	0	2	2	1	4	9	3	6	33.3333	66.6667
ILUJQPXNXACGAN-UHFFFAOYSA-N	COC1=CC=CC=C1C(=O)O	2-methoxybenzoic acid	0	3	0	0	0	3	3	0	100	0
IPCSVZSSVZVIGE-UHFFFAOYSA-N	CCCCCCCCCCCCCCCC(=O)O	hexadecanoic acid	1	3	6	0	6	16	3	13	18.75	81.25
IPOLTUVFXFHAHI-SEYXRHQNSA-N	CCCCCCCC/C=C\CCCCCCCC(=O)OC(CC(=O)[O-])C[N+](C)(C)C	3-[(Z)-octadec-9-enoyl]oxy-4-(trimethylazaniumyl)butanoate	0	3	1	0	0	4	3	1	75	25
IUGYQRQAERSCNH-UHFFFAOYSA-N	CC(C)(C)C(=O)O	2,2-dimethylpropanoic acid	0	3	0	0	0	3	3	0	100	0
IWYDHOAUDWTVEP-UHFFFAOYSA-N	C1=CC=C(C=C1)C(C(=O)O)O	2-hydroxy-2-phenylacetic acid	0	3	0	0	0	3	3	0	100	0
IZOFWCYKCWUJBY-SNAWJCMRSA-N	CCC/C=C/CCCCC(=O)O	(E)-dec-6-enoic acid	0	3	0	0	0	3	3	0	100	0
JAZBEHYOTPTENJ-JLNKQSITSA-N	CC/C=C\C/C=C\C/C=C\C/C=C\C/C=C\CCCC(=O)O	(5Z,8Z,11Z,14Z,17Z)-icosa-5,8,11,14,17-pentaenoic acid	0	3	1	0	0	4	3	1	75	25
JEAGLCKGAKACCE-OPSAWKISSA-N	CCCCCCCC/C=C\CCCCCCCCCC(=O)OC[C@H](COP(=O)(O)OCCN)O	[(2R)-3-[2-aminoethoxy(hydroxy)phosphoryl]oxy-2-hydroxypropyl] (Z)-icos-11-enoate	0	3	0	0	0	3	3	0	100	0
JEEMMQUVRFTVSG-AZITXYQXSA-N	CCCCC/C=C\C/C=C\CCCCCCCCCC(=O)O[C@H](COC(=O)CCCC/C=C\C/C=C\C/C=C\CCCCC)COP(=O)([O-])OCC[N+](C)(C)C	[(2R)-2-[(11Z,14Z)-icosa-11,14-dienoyl]oxy-3-[(6Z,9Z,12Z)-octadeca-6,9,12-trienoyl]oxypropyl] 2-(trimethylazaniumyl)ethyl phosphate	0	3	2	0	0	5	3	2	60	40
JGMYDQCXGIMHLL-AATRIKPKSA-N	CCCC/C=C/CCCCCCCCCC(=O)O	(E)-hexadec-11-enoic acid	0	3	0	0	0	3	3	0	100	0
JLPULHDHAOZNQI-ZTIMHPMXSA-N	CCCCCCCCCCCCCCCC(=O)OC[C@H](COP(=O)([O-])OCC[N+](C)(C)C)OC(=O)CCCCCCC/C=C\C/C=C\CCCCC	[(2R)-3-hexadecanoyloxy-2-[(9Z,12Z)-octadeca-9,12-dienoyl]oxypropyl] 2-(trimethylazaniumyl)ethyl phosphate	0	3	7	0	0	10	3	7	30	70
JVTAAEKCZFNVCJ-REOHCLBHSA-N	C[C@@H](C(=O)O)O	(2S)-2-hydroxypropanoic acid	0	2	2	1	2	7	3	4	42.8571	57.1429
JWGGSJFIGIGFSQ-UHFFFAOYSA-N	CCCCCCCCCCCC(=O)NCC(=O)O	2-(dodecanoylamino)acetic acid	0	3	0	0	0	3	3	0	100	0
JWUBBDSIWDLEOM-DTOXIADCSA-N	C[C@H](CCCC(C)(C)O)[C@H]1CC[C@@H]\2[C@@]1(CCC/C2=C\C=C/3\C[C@H](CCC3=C)O)C	(1S,3Z)-3-[(2E)-2-[(1R,3aS,7aR)-1-[(2R)-6-hydroxy-6-methylheptan-2-yl]-7a-methyl-2,3,3a,5,6,7-hexahydro-1H-inden-4-ylidene]ethylidene]-4-methylidenecyclohexan-1-ol	0	3	0	0	0	3	3	0	100	0
JXOHGGNKMLTUBP-HSUXUTPPSA-N	C1[C@H]([C@@H]([C@@H](C=C1C(=O)O)O)O)O	(3R,4S,5R)-3,4,5-trihydroxycyclohexene-1-carboxylic acid	0	3	0	0	0	3	3	0	100	0
KBOJOGQFRVVWBH-ZETCQYMHSA-N	CC(=O)N[C@@H](CC1=CN=CN1)C(=O)O	(2S)-2-acetamido-3-(1H-imidazol-5-yl)propanoic acid	0	3	1	0	0	4	3	1	75	25
KGIJOOYOSFUGPC-UHFFFAOYSA-N	CCCCCC=CCC=CCC=CC=CC(CCCC(=O)O)O	5-hydroxyicosa-6,8,11,14-tetraenoic acid	0	3	0	0	0	3	3	0	100	0
KKADPXVIOXHVKN-UHFFFAOYSA-N	C1=CC(=CC=C1CC(=O)C(=O)O)O	3-(4-hydroxyphenyl)-2-oxopropanoic acid	0	3	0	0	0	3	3	0	100	0
KNYQSFOUGYMRDE-UHFFFAOYSA-N	CCCCCCCCCC(=O)CCCCCCCC(=O)O	9-oxooctadecanoic acid	0	3	0	0	0	3	3	0	100	0
KQTIIICEAUMSDG-UHFFFAOYSA-N	C(C(CC(=O)O)C(=O)O)C(=O)O	propane-1,2,3-tricarboxylic acid	0	3	0	0	0	3	3	0	100	0
KRKNYBCHXYNGOX-UHFFFAOYSA-N	C(C(=O)O)C(CC(=O)O)(C(=O)O)O	2-hydroxypropane-1,2,3-tricarboxylic acid	5	2	8	1	5	21	3	18	14.2857	85.7143
KXDAEFPNCMNJSK-UHFFFAOYSA-N	C1=CC=C(C=C1)C(=O)N	benzamide	0	3	0	0	1	4	3	1	75	25
KXGVEGMKQFWNSR-LLQZFEROSA-N	C[C@H](CCC(=O)O)[C@H]1CC[C@@H]2[C@@]1([C@H](C[C@H]3[C@H]2CC[C@H]4[C@@]3(CC[C@H](C4)O)C)O)C	(4R)-4-[(3R,5R,8R,9S,10S,12S,13R,14S,17R)-3,12-dihydroxy-10,13-dimethyl-2,3,4,5,6,7,8,9,11,12,14,15,16,17-tetradecahydro-1H-cyclopenta[a]phenanthren-17-yl]pentanoic acid	0	3	0	0	0	3	3	0	100	0
KYICBZWZQPCUMO-PSALXKTOSA-N	CCCCCCCCCCCCC/C=C/[C@H]([C@H](COP(=O)([O-])OCC[N+](C)(C)C)NC(=O)CCCCCCCCCCCCC)O	[(E,2S,3R)-3-hydroxy-2-(tetradecanoylamino)octadec-4-enyl] 2-(trimethylazaniumyl)ethyl phosphate	0	3	1	0	1	5	3	2	60	40
LGZSMXJRMTYABD-MDZDMXLPSA-N	CCCCCCC/C=C/C(=O)CCC1=CC(=C(C=C1)O)OC	(E)-1-(4-hydroxy-3-methoxyphenyl)dodec-4-en-3-one	0	3	0	0	0	3	3	0	100	0
LKDRXBCSQODPBY-VRPWFDPXSA-N	C1[C@H]([C@H]([C@@H](C(O1)(CO)O)O)O)O	(3S,4R,5R)-2-(hydroxymethyl)oxane-2,3,4,5-tetrol	1	3	3	0	6	13	3	10	23.0769	76.9231
LRQKBLKVPFOOQJ-YFKPBYRVSA-N	CCCC[C@@H](C(=O)O)N	(2S)-2-aminohexanoic acid	0	2	0	1	0	3	3	0	100	0
LSOWKZULVQWMLY-APPDJCNMSA-N	CC/C=C\C/C=C\C/C=C\C/C=C\C/C=C\C/C=C\CCC(=O)OC[C@H](COP(=O)([O-])OCC[N+](C)(C)C)O	[(2R)-3-[(4Z,7Z,10Z,13Z,16Z,19Z)-docosa-4,7,10,13,16,19-hexaenoyl]oxy-2-hydroxypropyl] 2-(trimethylazaniumyl)ethyl phosphate	0	3	2	0	0	5	3	2	60	40
LTFHNKUKQYVHDX-UHFFFAOYSA-N	CC1=C(C=CC(=C1)C(=O)O)O	4-hydroxy-3-methylbenzoic acid	0	3	0	0	0	3	3	0	100	0
LWBHHRRTOZQPDM-UHFFFAOYSA-N	C(CCCCC(=O)O)CCCCC(=O)O	undecanedioic acid	0	3	0	0	0	3	3	0	100	0
LXNHXLLTXMVWPM-UHFFFAOYSA-N	CC1=NC=C(C(=C1O)CO)CO	4,5-bis(hydroxymethyl)-2-methylpyridin-3-ol	0	3	9	0	0	12	3	9	25	75
LZOSYCMHQXPBFU-UHFFFAOYSA-N	CCCCCCCCCC(=O)OC(CC(=O)[O-])C[N+](C)(C)C	3-decanoyloxy-4-(trimethylazaniumyl)butanoate	0	3	2	0	1	6	3	3	50	50
MBLYZRMZFUWLOZ-HPXZNILJSA-N	C[C@@H](CC(=O)O)[C@@H]1CC[C@H]\2[C@]1(CCC/C2=C\C=C/3\C[C@H](C[C@@H](C3=C)O)O)C	(3S)-3-[(1S,3aR,4E,7aS)-4-[(2Z)-2-[(3S,5R)-3,5-dihydroxy-2-methylidenecyclohexylidene]ethylidene]-7a-methyl-2,3,3a,5,6,7-hexahydro-1H-inden-1-yl]butanoic acid	0	3	0	0	0	3	3	0	100	0
MHPUGCYGQWGLJL-UHFFFAOYSA-N	CC(C)CCCC(=O)O	5-methylhexanoic acid	0	3	0	0	0	3	3	0	100	0
MJCBUQNQSMWXOI-NRNMZNASSA-N	CCCCCCCCCCCCCC(=O)O[C@H](COC(=O)CCC/C=C\C/C=C\C/C=C\CCCCCCCC)COP(=O)(O)OCCN	[(2R)-3-[2-aminoethoxy(hydroxy)phosphoryl]oxy-2-tetradecanoyloxypropyl] (5Z,8Z,11Z)-icosa-5,8,11-trienoate	0	3	0	0	0	3	3	0	100	0
MJLXQSQYKZWZCB-DQFWFXSYSA-N	CCCCC/C=C\C/C=C\CCCCCCCC(=O)O[C@H](CC(=O)[O-])C[N+](C)(C)C	(3R)-3-[(9Z,12Z)-octadeca-9,12-dienoyl]oxy-4-(trimethylazaniumyl)butanoate	0	3	0	0	0	3	3	0	100	0
MNWFXJYAOYHMED-UHFFFAOYSA-N	CCCCCCC(=O)O	heptanoic acid	0	3	0	0	0	3	3	0	100	0
MUBZPKHOEPUJKR-UHFFFAOYSA-N	C(=O)(C(=O)O)O	oxalic acid	0	2	1	1	2	6	3	3	50	50
MVAWJSIDNICKHF-UHFFFAOYSA-N	CC(=O)NCCC1=CNC2=C1C=C(C=C2)O	N-[2-(5-hydroxy-1H-indol-3-yl)ethyl]acetamide	0	3	1	0	0	4	3	1	75	25
MYFMARDICOWMQP-YUMQZZPRSA-N	CC(C)C[C@@H](C(=O)O)NC(=O)CC[C@@H](C(=O)O)N	(2S)-2-[[(4S)-4-amino-4-carboxybutanoyl]amino]-4-methylpentanoic acid	0	3	2	0	0	5	3	2	60	40
NGVDGCNFYWLIFO-UHFFFAOYSA-N	CC1=NC=C(C(=C1O)C=O)COP(=O)(O)O	(4-formyl-5-hydroxy-6-methylpyridin-3-yl)methyl dihydrogen phosphate	0	3	1	0	0	4	3	1	75	25
NHBRVTKHMMOYTG-XBJNFHHOSA-N	CCCCC/C=C\C/C=C\CCCCCCCCCC(=O)O[C@H](CO)COP(=O)(O)OCCN	[(2R)-1-[2-aminoethoxy(hydroxy)phosphoryl]oxy-3-hydroxypropan-2-yl] (11Z,14Z)-icosa-11,14-dienoate	0	3	0	0	0	3	3	0	100	0
NLUNAYAEIJYXRB-HEJOTXCHSA-N	CCCCC/C=C\C/C=C\C=C\C(C/C=C\CCCC(=O)O)O	(5Z,9E,11Z,14Z)-8-hydroxyicosa-5,9,11,14-tetraenoic acid	0	3	0	0	0	3	3	0	100	0
NNDIXBJHNLFJJP-DTLRTWKJSA-N	C(CC/C=C\C/C=C\C/C=C\C/C=C\CCCC(=O)O)CCO	(5Z,8Z,11Z,14Z)-20-hydroxyicosa-5,8,11,14-tetraenoic acid	0	3	0	0	0	3	3	0	100	0
NNNVXFKZMRGJPM-ZHACJKMWSA-N	CCCCCCCCC/C=C/CCCCC(=O)O	(E)-hexadec-6-enoic acid	0	3	0	0	0	3	3	0	100	0
NPDSHTNEKLQQIJ-ZJHFMPGASA-N	CCCCC/C=C\C=C\C(CCCCCCCC(=O)O)O	(10E,12Z)-9-hydroxyoctadeca-10,12-dienoic acid	0	3	0	0	0	3	3	0	100	0
NQNXERHVLXYXRO-UHFFFAOYSA-N	CC(=O)NCCCNCCCCNCCCNC(=O)C.Cl.Cl	N-[3-[4-(3-acetamidopropylamino)butylamino]propyl]acetamide;dihydrochloride	0	3	0	0	0	3	3	0	100	0
NTVFQBIHLSPEGQ-SYMVGPSASA-N	CCCCC[C@@H](/C=C/[C@H]([C@H](CCCCCCCC(=O)O)O)O)O	(E,9S,10R,13S)-9,10,13-trihydroxyoctadec-11-enoic acid	0	3	0	0	0	3	3	0	100	0
NYHNVHGFPZAZGA-UHFFFAOYSA-N	CCCCC(C(=O)O)O	2-hydroxyhexanoic acid	0	3	0	0	0	3	3	0	100	0
OEEUPULXQBRPEO-UHFFFAOYSA-N	CC(CC(C)C(=O)O)CC(=O)O	2,4-dimethylhexanedioic acid	0	3	0	0	0	3	3	0	100	0
OEOIWYCWCDBOPA-UHFFFAOYSA-N	CC(C)CCCCC(=O)O	6-methylheptanoic acid	0	3	0	0	0	3	3	0	100	0
OIPILFWXSMYKGL-UHFFFAOYSA-N	CC(=O)OCC[N+](C)(C)C	2-acetyloxyethyl(trimethyl)azanium	0	3	3	0	0	6	3	3	50	50
ONJSZLXSECQROL-UHFFFAOYSA-N	C1=CC=C(C(=C1)C(=O)NCC(=O)O)O	2-[(2-hydroxybenzoyl)amino]acetic acid	0	3	0	0	0	3	3	0	100	0
OPTASPLRGRRNAP-UHFFFAOYSA-N	C1=C(NC(=O)N=C1)N	6-amino-1H-pyrimidin-2-one	0	3	5	0	0	8	3	5	37.5	62.5
OVBPIULPVIDEAO-LBPRGKRZSA-N	C1=CC(=CC=C1C(=O)N[C@@H](CCC(=O)O)C(=O)O)NCC2=CN=C3C(=N2)C(=O)N=C(N3)N	(2S)-2-[[4-[(2-amino-4-oxo-1H-pteridin-6-yl)methylamino]benzoyl]amino]pentanedioic acid	0	3	3	0	0	6	3	3	50	50
OWQDWQKWSLFFFR-WDSKDSINSA-N	C(CC(=O)N[C@@H](CCC(=O)O)C(=O)O)[C@@H](C(=O)O)N	(2S)-2-[[(4S)-4-amino-4-carboxybutanoyl]amino]pentanedioic acid	0	3	4	0	1	8	3	5	37.5	62.5
OYHQOLUKZRVURQ-HZJYTTRNSA-N	CCCCC/C=C\C/C=C\CCCCCCCC(=O)O	(9Z,12Z)-octadeca-9,12-dienoic acid	0	3	2	0	0	5	3	2	60	40
PAWGRNGPMLVJQH-ZHACJKMWSA-N	CCCCCCCCC/C=C/C(=O)O	(E)-dodec-2-enoic acid	0	3	0	0	0	3	3	0	100	0
PFNFFQXMRSDOHW-UHFFFAOYSA-N	C(CCNCCCN)CNCCCN	N,N'-bis(3-aminopropyl)butane-1,4-diamine	0	3	2	0	1	6	3	3	50	50
PJHOFUXBXJNUAC-UHFFFAOYSA-N	CCCCCCCCC=CCCCCCC(=O)O	hexadec-7-enoic acid	0	3	0	0	0	3	3	0	100	0
PNFUIOJRSUFFPH-VYFLHTJVSA-N	CCCCC/C=C\C/C=C\CCCCCCCC(=O)OC[C@H](COP(=O)([O-])OCC[N+](C)(C)C)OC(=O)CCCCC/C=C\C/C=C\C/C=C\C/C=C\CCCCC	[(2R)-2-[(7Z,10Z,13Z,16Z)-docosa-7,10,13,16-tetraenoyl]oxy-3-[(9Z,12Z)-octadeca-9,12-dienoyl]oxypropyl] 2-(trimethylazaniumyl)ethyl phosphate	0	3	1	0	0	4	3	1	75	25
POULHZVOKOAJMA-UHFFFAOYSA-N	CCCCCCCCCCCC(=O)O	dodecanoic acid	0	3	3	0	4	10	3	7	30	70
PRHHYVQTPBEDFE-URZBRJKDSA-N	CCCCC/C=C\C/C=C\CCCC/C=C\CCCC(=O)O	(5Z,11Z,14Z)-icosa-5,11,14-trienoic acid	0	3	0	0	0	3	3	0	100	0
PVNIIMVLHYAWGP-UHFFFAOYSA-N	C1=CC(=CN=C1)C(=O)O	pyridine-3-carboxylic acid	0	3	0	0	1	4	3	1	75	25
PWKJMPFEQOHBAC-UHFFFAOYSA-N	CCCCC(CC)CCC(=O)O	4-ethyloctanoic acid	0	3	0	0	0	3	3	0	100	0
QEZWFCZNHWUARW-XQCAQTCHSA-N	CCCCCCCCCCCCCCCCCC(=O)OC[C@@H](COC(=O)CCCCCCC/C=C\CCCCCC)OC(=O)CCCCCCC/C=C\CCCCCC	[(2S)-2,3-bis[[(Z)-hexadec-9-enoyl]oxy]propyl] octadecanoate	0	3	2	0	0	5	3	2	60	40
QHNBKRVBKPWUKG-UHFFFAOYSA-N	CCC(CCC(=O)O)C(=O)O	2-ethylpentanedioic acid	0	3	0	0	0	3	3	0	100	0
QHZLMUACJMDIAE-SFHVURJKSA-N	CCCCCCCCCCCCCCCC(=O)OC[C@H](CO)O	[(2S)-2,3-dihydroxypropyl] hexadecanoate	0	3	1	0	2	6	3	3	50	50
QIOYMVALOOEDDF-UHFFFAOYSA-N	CC(CCCCC(=O)O)CC(=O)O	3-methyloctanedioic acid	0	3	0	0	0	3	3	0	100	0
QXKAIJAYHKCRRA-BXXZVTAOSA-N	C([C@H]([C@H]([C@H](C(=O)O)O)O)O)O	(2R,3R,4R)-2,3,4,5-tetrahydroxypentanoic acid	0	2	1	1	1	5	3	2	60	40
QZZGJDVWLFXDLK-UHFFFAOYSA-N	CCCCCCCCCCCCCCCCCCCCCCCC(=O)O	tetracosanoic acid	0	3	1	0	1	5	3	2	60	40
RBZUPETUJOEOGI-REOHCLBHSA-N	[CH2-][C@@H](C(=O)O)N	(2S)-2-aminopropanoic acid	13	3	5	0	6	27	3	24	11.1111	88.8889
RCCMXKJGURLWPB-UHFFFAOYSA-N	C=C(CC(C(=O)O)N)C(=O)O	2-amino-4-methylidenepentanedioic acid	0	3	0	0	0	3	3	0	100	0
RFDAIACWWDREDC-FRVQLJSFSA-N	C[C@H](CCC(=O)NCC(=O)O)[C@H]1CC[C@@H]2[C@@]1([C@H](C[C@H]3[C@H]2[C@@H](C[C@H]4[C@@]3(CC[C@H](C4)O)C)O)O)C	2-[[(4R)-4-[(3R,5S,7R,8R,9S,10S,12S,13R,14S,17R)-3,7,12-trihydroxy-10,13-dimethyl-2,3,4,5,6,7,8,9,11,12,14,15,16,17-tetradecahydro-1H-cyclopenta[a]phenanthren-17-yl]pentanoyl]amino]acetic acid	0	3	0	0	0	3	3	0	100	0
RFKXDFPDYHBCRC-JGDWKEERSA-N	CC/C=C\C/C=C\C/C=C\C/C=C\C/C=C\C=C/CCCCCC(=O)O	(7Z,9Z,12Z,15Z,18Z,21Z)-tetracosa-7,9,12,15,18,21-hexaenoic acid	0	3	0	0	0	3	3	0	100	0
RHCPKKNRWFXMAT-RRWYKFPJSA-N	C[C@H](CCC(=O)O)[C@H]1CC[C@@H]2[C@@]1([C@H](C[C@H]3[C@H]2C(=O)C[C@H]4[C@@]3(CC[C@H](C4)O)C)O)C	(4R)-4-[(3R,5S,8R,9S,10S,12S,13R,14S,17R)-3,12-dihydroxy-10,13-dimethyl-7-oxo-1,2,3,4,5,6,8,9,11,12,14,15,16,17-tetradecahydrocyclopenta[a]phenanthren-17-yl]pentanoic acid	0	3	1	0	1	5	3	2	60	40
RITKHVBHSGLULN-WHFBIAKZSA-N	C(CC(=O)N[C@@H](CS)C(=O)O)[C@@H](C(=O)O)N	(2S)-2-amino-5-[[(1R)-1-carboxy-2-sulfanylethyl]amino]-5-oxopentanoic acid	0	3	4	0	0	7	3	4	42.8571	57.1429
ROPRRXYVXLDXQO-XSQXPFHXSA-N	CCCCC/C=C\C/C=C\C/C=C\C/C=C\CCCC(=O)OC[C@H](COP(=O)(O)OCCN)O	[(2R)-3-[2-aminoethoxy(hydroxy)phosphoryl]oxy-2-hydroxypropyl] (5Z,8Z,11Z,14Z)-icosa-5,8,11,14-tetraenoate	0	3	3	0	1	7	3	4	42.8571	57.1429
RUDATBOHQWOJDD-BSWAIDMHSA-N	C[C@H](CCC(=O)O)[C@H]1CC[C@@H]2[C@@]1(CC[C@H]3[C@H]2[C@@H](C[C@H]4[C@@]3(CC[C@H](C4)O)C)O)C	(4R)-4-[(3R,5S,7R,8R,9S,10S,13R,14S,17R)-3,7-dihydroxy-10,13-dimethyl-2,3,4,5,6,7,8,9,11,12,14,15,16,17-tetradecahydro-1H-cyclopenta[a]phenanthren-17-yl]pentanoic acid	0	3	2	0	0	5	3	2	60	40
RUDATBOHQWOJDD-UZVSRGJWSA-N	C[C@H](CCC(=O)O)[C@H]1CC[C@@H]2[C@@]1(CC[C@H]3[C@H]2[C@H](C[C@H]4[C@@]3(CC[C@H](C4)O)C)O)C	(4R)-4-[(3R,5S,7S,8R,9S,10S,13R,14S,17R)-3,7-dihydroxy-10,13-dimethyl-2,3,4,5,6,7,8,9,11,12,14,15,16,17-tetradecahydro-1H-cyclopenta[a]phenanthren-17-yl]pentanoic acid	0	3	0	0	0	3	3	0	100	0
RUJPNZNXGCHGID-UHFFFAOYSA-N	CC(=C)C1CCC(CC1)(C)O	1-methyl-4-prop-1-en-2-ylcyclohexan-1-ol	0	3	0	0	0	3	3	0	100	0
RVSJNDKZLRQIIG-VDNIJTNNSA-N	CC/C=C\C/C=C\C/C=C\C/C=C\CCCCC(=O)OC[C@H](COP(=O)([O-])OCC[N+](C)(C)C)O	[(2R)-2-hydroxy-3-[(6Z,9Z,12Z,15Z)-octadeca-6,9,12,15-tetraenoyl]oxypropyl] 2-(trimethylazaniumyl)ethyl phosphate	0	3	0	0	0	3	3	0	100	0
RWQNBRDOKXIBIV-UHFFFAOYSA-N	CC1=CNC(=O)NC1=O	5-methyl-1H-pyrimidine-2,4-dione	0	3	4	0	2	9	3	6	33.3333	66.6667
RWSXRVCMGQZWBV-WDSKDSINSA-N	C(CC(=O)N[C@@H](CS)C(=O)NCC(=O)O)[C@@H](C(=O)O)N	(2S)-2-amino-5-[[(2R)-1-(carboxymethylamino)-1-oxo-3-sulfanylpropan-2-yl]amino]-5-oxopentanoic acid	7	3	9	0	1	20	3	17	15	85
RXKSKZZAOIRFLK-UQYDIMRYSA-N	CCCCCCCCCCCCCC(=O)OC[C@H](COP(=O)(O)OCCN)OC(=O)CCCCCCCCC/C=C\C/C=C\CCCCC	[(2R)-1-[2-aminoethoxy(hydroxy)phosphoryl]oxy-3-tetradecanoyloxypropan-2-yl] (11Z,14Z)-icosa-11,14-dienoate	0	3	4	0	0	7	3	4	42.8571	57.1429
RZRNAYUHWVFMIP-QJRAZLAKSA-N	CCCCCCCC/C=C\CCCCCCCC(=O)OC[C@H](CO)O	[(2S)-2,3-dihydroxypropyl] (Z)-octadec-9-enoate	0	2	1	1	1	5	3	2	60	40
SHGAZHPCJJPHSC-YCNIQYBTSA-N	CC1=C(C(CCC1)(C)C)/C=C/C(=C/C=C/C(=C/C(=O)O)/C)/C	(2E,4E,6E,8E)-3,7-dimethyl-9-(2,6,6-trimethylcyclohexen-1-yl)nona-2,4,6,8-tetraenoic acid	0	3	1	0	0	4	3	1	75	25
SIKJAQJRHWYJAI-UHFFFAOYSA-N	C1=CC=C2C(=C1)C=CN2	1H-indole	0	3	1	0	0	4	3	1	75	25
SITLTJHOQZFJGG-XPUUQOCRSA-N	CC(C)[C@@H](C(=O)O)NC(=O)[C@H](CCC(=O)O)N	(4S)-4-amino-5-[[(1S)-1-carboxy-2-methylpropyl]amino]-5-oxopentanoic acid	0	3	0	0	0	3	3	0	100	0
SLKDGVPOSSLUAI-PGUFJCEWSA-N	CCCCCCCCCCCCCCCC(=O)OC[C@H](COP(=O)(O)OCCN)OC(=O)CCCCCCCCCCCCCCC	[(2R)-3-[2-aminoethoxy(hydroxy)phosphoryl]oxy-2-hexadecanoyloxypropyl] hexadecanoate	0	3	3	0	0	6	3	3	50	50
SRBFZHDQGSBBOR-IOVATXLUSA-N	C1[C@H]([C@@H]([C@H](C(O1)O)O)O)O	(3R,4S,5R)-oxane-2,3,4,5-tetrol	0	3	0	0	1	4	3	1	75	25
SYAWGTIVOGUZMM-ILYOTBPNSA-N	CCCCCC(C(C/C=C\C/C=C\C/C=C\CCCC(=O)O)O)O	(5Z,8Z,11Z)-14,15-dihydroxyicosa-5,8,11-trienoic acid	0	3	0	0	0	3	3	0	100	0
TUHVEAJXIMEOSA-UHFFFAOYSA-N	C(CC(=O)O)CN=C(N)N	4-(diaminomethylideneamino)butanoic acid	0	3	2	0	0	5	3	2	60	40
TUNFSRHWOTWDNC-UHFFFAOYSA-N	CCCCCCCCCCCCCC(=O)O	tetradecanoic acid	0	3	4	0	5	12	3	9	25	75
TWSWSIQAPQLDBP-DOFZRALJSA-M	CCCCC/C=C\C/C=C\C/C=C\C/C=C\CCCCCC(=O)[O-]	(7Z,10Z,13Z,16Z)-docosa-7,10,13,16-tetraenoate	0	3	1	0	1	5	3	2	60	40
UDMBCSSLTHHNCD-KQYNXXCUSA-N	C1=NC(=C2C(=N1)N(C=N2)[C@H]3[C@@H]([C@@H]([C@H](O3)COP(=O)(O)O)O)O)N	[(2R,3S,4R,5R)-5-(6-aminopurin-9-yl)-3,4-dihydroxyoxolan-2-yl]methyl dihydrogen phosphate	1	2	8	1	0	12	3	9	25	75
UFAHZIUFPNSHSL-UHFFFAOYSA-N	CCC(=O)OC(CC(=O)[O-])C[N+](C)(C)C	3-propanoyloxy-4-(trimethylazaniumyl)butanoate	0	3	7	0	1	11	3	8	27.2727	72.7273
UIROXHXJKJUFSV-UHFFFAOYSA-N	CCCCCCCCCCCCCC(=O)CCCC(=O)O	5-oxooctadecanoic acid	0	3	0	0	0	3	3	0	100	0
UJUXUEKQHBXUEM-AATRIKPKSA-N	CCCC/C=C/CCCC(=O)O	(E)-dec-5-enoic acid	0	3	0	0	0	3	3	0	100	0
UNSRRHDPHVZAHH-YOILPLPUSA-N	CCCCCCCC/C=C\C/C=C\C/C=C\CCCC(=O)O	(5Z,8Z,11Z)-icosa-5,8,11-trienoic acid	0	3	4	0	2	9	3	6	33.3333	66.6667
UPCKIPHSXMXJOX-UHFFFAOYSA-N	CCCCCC(=O)NCC(=O)O	2-(hexanoylamino)acetic acid	0	3	0	0	0	3	3	0	100	0
UPWGQKDVAURUGE-KTKRTIGZSA-N	CCCCCCCC/C=C\CCCCCCCC(=O)OC(CO)CO	1,3-dihydroxypropan-2-yl (Z)-octadec-9-enoate	0	2	1	1	1	5	3	2	60	40
UQOQENZZLBSFKO-POPPZSFYSA-N	CCCCC[C@@H](/C=C/[C@@H]1[C@H](C=CC1=O)C/C=C\CCCC(=O)O)O	(Z)-7-[(1S,5R)-5-[(E,3S)-3-hydroxyoct-1-enyl]-4-oxocyclopent-2-en-1-yl]hept-5-enoic acid	0	3	0	0	0	3	3	0	100	0
UTYVDVLMYQPLQB-UHFFFAOYSA-N	C1=CC=C(C=C1)CC(=O)NCC(=O)O	2-[(2-phenylacetyl)amino]acetic acid	0	3	5	0	0	8	3	5	37.5	62.5
UYTPUPDQBNUYGX-UHFFFAOYSA-N	C1=NC2=C(N1)C(=O)N=C(N2)N	2-amino-3,7-dihydropurin-6-one	0	3	6	0	0	9	3	6	33.3333	66.6667
VOXZDWNPVJITMN-ZBRFXRBCSA-N	C[C@]12CC[C@H]3[C@H]([C@@H]1CC[C@@H]2O)CCC4=C3C=CC(=C4)O	(8R,9S,13S,14S,17S)-13-methyl-6,7,8,9,11,12,14,15,16,17-decahydrocyclopenta[a]phenanthrene-3,17-diol	0	3	1	0	0	4	3	1	75	25
VXUOFDJKYGDUJI-OAQYLSRUSA-N	CCCCCCCCCCCCCC(=O)OC[C@H](COP(=O)([O-])OCC[N+](C)(C)C)O	[(2R)-2-hydroxy-3-tetradecanoyloxypropyl] 2-(trimethylazaniumyl)ethyl phosphate	0	3	3	0	0	6	3	3	50	50
VYFYYTLLBUKUHU-UHFFFAOYSA-N	C1=CC(=C(C=C1CCN)O)O	4-(2-aminoethyl)benzene-1,2-diol	0	3	2	0	0	5	3	2	60	40
VZCCETWTMQHEPK-QNEBEIHSSA-N	CCCCC/C=C\C/C=C\C/C=C\CCCCC(=O)O	(6Z,9Z,12Z)-octadeca-6,9,12-trienoic acid	0	3	1	0	0	4	3	1	75	25
VZCYOOQTPOCHFL-UPHRSURJSA-N	C(=C\C(=O)O)\C(=O)O	(Z)-but-2-enedioic acid	0	3	0	0	1	4	3	1	75	25
WBWWGRHZICKQGZ-FREJXKSPSA-N	C[C@H](CCC(=O)NCCS(=O)(=O)O)[C@H]1CC[C@@H]2[C@@]1([C@H](C[C@H]3[C@H]2[C@H](C[C@H]4[C@@]3(CC[C@H](C4)O)C)O)O)C	2-[[(4R)-4-[(3R,5S,7S,8R,9S,10S,12S,13R,14S,17R)-3,7,12-trihydroxy-10,13-dimethyl-2,3,4,5,6,7,8,9,11,12,14,15,16,17-tetradecahydro-1H-cyclopenta[a]phenanthren-17-yl]pentanoyl]amino]ethanesulfonic acid	0	3	0	0	0	3	3	0	100	0
WEHMGSDVHYNINH-GEXNIIJGSA-N	CCCCCCCC/C=C\C/C=C\C/C=C\CCCC(=O)OC[C@H](COP(=O)(O)OCCN)OC(=O)CCCCCC/C=C\C/C=C\C/C=C\CCCCC	[(2R)-3-[2-aminoethoxy(hydroxy)phosphoryl]oxy-2-[(8Z,11Z,14Z)-icosa-8,11,14-trienoyl]oxypropyl] (5Z,8Z,11Z)-icosa-5,8,11-trienoate	0	3	1	0	0	4	3	1	75	25
WFOFKRKDDKGRIK-UHFFFAOYSA-N	C1C(C=NC1C(=O)O)O	4-hydroxy-3,4-dihydro-2H-pyrrole-2-carboxylic acid	0	3	0	0	0	3	3	0	100	0
WFZKUWGUJVKMHC-UKBUZQLGSA-N	C[C@H](CC[C@H](C(C)(C)O)O)[C@H]1CC[C@@H]\2[C@@]1(CCC/C2=C\C=C/3\C[C@H](C[C@@H](C3=C)O)O)C	(1R,3S,5Z)-5-[(2E)-2-[(1R,3aS,7aR)-1-[(2R,5R)-5,6-dihydroxy-6-methylheptan-2-yl]-7a-methyl-2,3,3a,5,6,7-hexahydro-1H-inden-4-ylidene]ethylidene]-4-methylidenecyclohexane-1,3-diol	0	3	0	0	0	3	3	0	100	0
WGNUNYPERJMVRM-UHFFFAOYSA-N	C1=CC(=CN=C1)CC(=O)O	2-pyridin-3-ylacetic acid	0	3	0	0	0	3	3	0	100	0
WHUUTDBJXJRKMK-UHFFFAOYSA-N	C(CC(=O)O)C(C(=O)O)N	2-aminopentanedioic acid	0	3	0	0	0	3	3	0	100	0
WLAMNBDJUVNPJU-UHFFFAOYSA-N	CCC(C)C(=O)O	2-methylbutanoic acid	0	3	1	0	0	4	3	1	75	25
WLJVNTCWHIRURA-UHFFFAOYSA-N	C(CCC(=O)O)CCC(=O)O	heptanedioic acid	0	3	0	0	0	3	3	0	100	0
WLJVXDMOQOGPHL-UHFFFAOYSA-N	C1=CC=C(C=C1)CC(=O)O	2-phenylacetic acid	0	2	1	1	1	5	3	2	60	40
WQTZCQIRCYSUBQ-UHFFFAOYSA-N	CCCCCC(C)CCC(=O)O	4-methylnonanoic acid	0	3	0	0	0	3	3	0	100	0
WQZGKKKJIJFFOK-QTVWNMPRSA-N	C([C@@H]1[C@H]([C@@H]([C@@H](C(O1)O)O)O)O)O	(3S,4S,5S,6R)-6-(hydroxymethyl)oxane-2,3,4,5-tetrol	0	2	3	1	4	10	3	7	30	70
WQZGKKKJIJFFOK-SVZMEOIVSA-N	C([C@@H]1[C@@H]([C@@H]([C@H](C(O1)O)O)O)O)O	(3R,4S,5R,6R)-6-(hydroxymethyl)oxane-2,3,4,5-tetrol	0	3	1	0	4	8	3	5	37.5	62.5
WTJKGGKOPKCXLL-VYOBOKEXSA-N	CCCCCCCCCCCCCCCC(=O)OC[C@H](COP(=O)([O-])OCC[N+](C)(C)C)OC(=O)CCCCCCC/C=C\CCCCCCCC	[(2R)-3-hexadecanoyloxy-2-[(Z)-octadec-9-enoyl]oxypropyl] 2-(trimethylazaniumyl)ethyl phosphate	0	3	5	0	0	8	3	5	37.5	62.5
WUDDSDIHJHPJRP-UHFFFAOYSA-N	CCC(CCCCCC(=O)O)C(=O)O	2-ethyloctanedioic acid	0	3	0	0	0	3	3	0	100	0
WVMWZWGZRAXUBK-SYTVJDICSA-N	C1[C@H]([C@@H](C(=O)C[C@]1(C(=O)O)O)O)O	(1R,3R,4S)-1,3,4-trihydroxy-5-oxocyclohexane-1-carboxylic acid	0	3	0	0	1	4	3	1	75	25
WWZKQHOCKIZLMA-UHFFFAOYSA-N	CCCCCCCC(=O)O	octanoic acid	0	3	3	0	3	9	3	6	33.3333	66.6667
WXNXCEHXYPACJF-ZETCQYMHSA-N	CC(C)C[C@@H](C(=O)O)NC(=O)C	(2S)-2-acetamido-4-methylpentanoic acid	0	3	0	0	0	3	3	0	100	0
WXUAQHNMJWJLTG-UHFFFAOYSA-N	CC(CC(=O)O)C(=O)O	2-methylbutanedioic acid	0	3	0	0	1	4	3	1	75	25
XCCTYIAWTASOJW-XVFCMESISA-N	C1=CN(C(=O)NC1=O)[C@H]2[C@@H]([C@@H]([C@H](O2)COP(=O)(O)OP(=O)(O)O)O)O	[(2R,3S,4R,5R)-5-(2,4-dioxopyrimidin-1-yl)-3,4-dihydroxyoxolan-2-yl]methyl phosphono hydrogen phosphate	1	3	5	0	0	9	3	6	33.3333	66.6667
XFTRTWQBIOMVPK-UHFFFAOYSA-N	CC(CC(=O)O)(C(=O)O)O	2-hydroxy-2-methylbutanedioic acid	0	3	0	0	1	4	3	1	75	25
XJMMNTGIMDZPMU-UHFFFAOYSA-N	CC(CC(=O)O)CC(=O)O	3-methylpentanedioic acid	0	3	0	0	0	3	3	0	100	0
XQXPVVBIMDBYFF-UHFFFAOYSA-N	C1=CC(=CC=C1CC(=O)O)O	2-(4-hydroxyphenyl)acetic acid	0	2	0	1	0	3	3	0	100	0
XSOLDPYUICCHJX-QZEPYOAJSA-N	C[C@H](CCC(=O)NCCS(=O)(=O)O)[C@H]1CC[C@@H]2[C@@]1(CC[C@H]3[C@H]2[C@@H]([C@@H]([C@H]4[C@@]3(CC[C@H](C4)O)C)O)O)C	2-[[(4R)-4-[(3R,5R,6R,7S,8S,9S,10R,13R,14S,17R)-3,6,7-trihydroxy-10,13-dimethyl-2,3,4,5,6,7,8,9,11,12,14,15,16,17-tetradecahydro-1H-cyclopenta[a]phenanthren-17-yl]pentanoyl]amino]ethanesulfonic acid	0	3	0	0	0	3	3	0	100	0
YBJHBAHKTGYVGT-ZKWXMUAHSA-N	C1[C@H]2[C@@H]([C@@H](S1)CCCCC(=O)O)NC(=O)N2	5-[(3aS,4S,6aR)-2-oxo-1,3,3a,4,6,6a-hexahydrothieno[3,4-d]imidazol-4-yl]pentanoic acid	0	3	2	0	0	5	3	2	60	40
YDCRNMJQROAWFT-UHFFFAOYSA-N	CC(CCCC(=O)O)O	5-hydroxyhexanoic acid	0	3	0	0	0	3	3	0	100	0
YDNKGFDKKRUKPY-TURZORIXSA-N	CCCCCCCCCCCCCCCC(=O)N[C@@H](CO)[C@@H](/C=C/CCCCCCCCCCCCC)O	N-[(E,2S,3R)-1,3-dihydroxyoctadec-4-en-2-yl]hexadecanamide	0	3	2	0	1	6	3	3	50	50
YGSDEFSMJLZEOE-UHFFFAOYSA-N	C1=CC=C(C(=C1)C(=O)O)O	2-hydroxybenzoic acid	0	3	1	0	0	4	3	1	75	25
YKBGVTZYEHREMT-KVQBGUIXSA-N	C1[C@@H]([C@H](O[C@H]1N2C=NC3=C2NC(=NC3=O)N)CO)O	2-amino-9-[(2R,4S,5R)-4-hydroxy-5-(hydroxymethyl)oxolan-2-yl]-3H-purin-6-one	0	3	2	0	0	5	3	2	60	40
YNBADRVTZLEFNH-UHFFFAOYSA-N	COC(=O)C1=CN=CC=C1	methyl pyridine-3-carboxylate	0	3	0	0	0	3	3	0	100	0
YQGGUZWHNVQJMF-UHFFFAOYSA-N	CCCCCCCCCCCCCCCC(=O)CC(=O)O	3-oxooctadecanoic acid	0	3	1	0	1	5	3	2	60	40
YUFFSWGQGVEMMI-JLNKQSITSA-N	CC/C=C\C/C=C\C/C=C\C/C=C\C/C=C\CCCCCC(=O)O	(7Z,10Z,13Z,16Z,19Z)-docosa-7,10,13,16,19-pentaenoic acid	0	3	2	0	0	5	3	2	60	40
YUYHINCTHBQFIT-YPKPFQOOSA-N	CC1=CCC2C(CCCC2(C1CC/C(=C\C(=O)O)/C)C)(C)C	(Z)-5-(2,5,5,8a-tetramethyl-1,4,4a,6,7,8-hexahydronaphthalen-1-yl)-3-methylpent-2-enoic acid	0	3	0	0	0	3	3	0	100	0
YWWVWXASSLXJHU-WAYWQWQTSA-N	CCCC/C=C\CCCCCCCC(=O)O	(Z)-tetradec-9-enoic acid	0	3	0	0	0	3	3	0	100	0
ZAYXPDDGEIJGGW-VSDNDEBUSA-N	CCCCCCCC/C=C\CCCCCCCC(=O)OC[C@H](COP(=O)([O-])OCC[N+](C)(C)C)OC(=O)CCC/C=C\C/C=C\C/C=C\C/C=C\CCCCC	[(2R)-2-[(5Z,8Z,11Z,14Z)-icosa-5,8,11,14-tetraenoyl]oxy-3-[(Z)-octadec-9-enoyl]oxypropyl] 2-(trimethylazaniumyl)ethyl phosphate	0	3	0	0	0	3	3	0	100	0
ZFYPAFIPVJFFPE-GWOLXUBNSA-N	CCCCCC/C=C\CCCCCCCCCC(=O)OC[C@H](COP(=O)(O)OCCN)OC(=O)CCCCCCC/C=C\CCCC	[(2R)-3-[2-aminoethoxy(hydroxy)phosphoryl]oxy-2-[(Z)-tetradec-9-enoyl]oxypropyl] (Z)-octadec-11-enoate	0	3	0	0	0	3	3	0	100	0
ZHCAAZIHTDCFJX-QLEQUTGBSA-N	C[C@H](CCC(=O)O)[C@H]1CC[C@@H]2[C@@]1([C@H](C[C@H]3[C@H]2[C@@H](C[C@H]4[C@@]3(CCCC4)C)O)O)C	(4R)-4-[(5S,7R,8R,9S,10S,12S,13R,14S,17R)-7,12-dihydroxy-10,13-dimethyl-2,3,4,5,6,7,8,9,11,12,14,15,16,17-tetradecahydro-1H-cyclopenta[a]phenanthren-17-yl]pentanoic acid	0	3	0	0	0	3	3	0	100	0
ZKHQWZAMYRWXGA-KQYNXXCUSA-N	C1=NC(=C2C(=N1)N(C=N2)[C@H]3[C@@H]([C@@H]([C@H](O3)COP(=O)(O)OP(=O)(O)OP(=O)(O)O)O)O)N	[[(2R,3S,4R,5R)-5-(6-aminopurin-9-yl)-3,4-dihydroxyoxolan-2-yl]methoxy-hydroxyphosphoryl] phosphono hydrogen phosphate	4	3	2	0	0	9	3	6	33.3333	66.6667
ZMNDHWFRGYCJKG-UQIQIHEKSA-N	CCCCCCCCCCCCCCCCCC(=O)OC[C@H](COP(=O)([O-])OCC[N+](C)(C)C)OC(=O)CCC/C=C\C/C=C\C/C=C\C/C=C\C/C=C\CC	[(2R)-2-[(5Z,8Z,11Z,14Z,17Z)-icosa-5,8,11,14,17-pentaenoyl]oxy-3-octadecanoyloxypropyl] 2-(trimethylazaniumyl)ethyl phosphate	0	3	0	0	0	3	3	0	100	0
ZNHVWPKMFKADKW-VDLUXKEASA-N	CCCCC/C=C\C[C@@H](/C=C/C=C/C/C=C/CCCC(=O)O)O	(5E,8E,10E,12S,14Z)-12-hydroxyicosa-5,8,10,14-tetraenoic acid	0	3	0	0	0	3	3	0	100	0
ZUKPVRWZDMRIEO-VKHMYHEASA-N	C([C@@H](C(=O)NCC(=O)O)N)S	2-[[(2R)-2-amino-3-sulfanylpropanoyl]amino]acetic acid	0	2	3	1	1	7	3	4	42.8571	57.1429
ZWXGGJPQIPPKPP-UHFFFAOYSA-N	CCCCCCCC(=O)CCCCCCCCCC(=O)O	11-oxooctadecanoic acid	0	3	0	0	0	3	3	0	100	0
AALLCALQGXXWNA-JJBJBUIQSA-N	C[C@]12CC[C@H]3C(=O)O[C@H](C[C@@]3([C@H]1[C@H]4C=C[C@@]2(C(=O)O4)O)C)C5=COC=C5	(1R,2R,3R,5R,8R,11S,12R)-5-(furan-3-yl)-12-hydroxy-3,11-dimethyl-6,14-dioxatetracyclo[10.2.2.02,11.03,8]hexadec-15-ene-7,13-dione	0	2	0	0	0	2	2	0	100	0
AALUCPRYHRPMAG-UHFFFAOYSA-N	CCC(=O)OCC(CO)O	2,3-dihydroxypropyl propanoate	0	2	0	0	0	2	2	0	100	0
AAOFJKLTRKOQTQ-UHFFFAOYSA-N	CC1=C(C(=C(C=C1OC)OC)C(=O)C)O	1-(2-hydroxy-4,6-dimethoxy-3-methylphenyl)ethanone	0	2	0	0	0	2	2	0	100	0
AAPBYIVJOWCMGH-HYXAFXHYSA-N	CCCSS/C=C\C	1-[[(Z)-prop-1-enyl]disulfanyl]propane	0	2	0	0	0	2	2	0	100	0
AAQDYYFAFXGBFZ-UHFFFAOYSA-N	CC(=O)OCC1CCCO1	oxolan-2-ylmethyl acetate	0	2	0	0	0	2	2	0	100	0
AASSLPGKTZCKLS-YILALFFRSA-N	CCCCC/C=C\CC/C=C/C(=O)OCC	ethyl (2E,6Z)-dodeca-2,6-dienoate	0	2	0	0	0	2	2	0	100	0
AAWZDTNXLSGCEK-LNVDRNJUSA-N	C1[C@H](C([C@@H](CC1(C(=O)O)O)O)O)O	(3R,5R)-1,3,4,5-tetrahydroxycyclohexane-1-carboxylic acid	0	2	0	0	0	2	2	0	100	0
AAYIYWGTGAUKQY-AATRIKPKSA-N	CCC/C=C/CCOC(=O)C	[(E)-hept-3-enyl] acetate	0	2	0	0	0	2	2	0	100	0
AAYSYQLAQZJKRL-AFBXMZPGSA-N			0	2	0	0	0	2	2	0	100	0
ABCOOORLYAOBOZ-KQYNXXCUSA-N	C1=NC(=C(N1[C@H]2[C@@H]([C@@H]([C@H](O2)COP(=O)(O)O)O)O)NC=O)C(=O)N	[(2R,3S,4R,5R)-5-(4-carbamoyl-5-formamidoimidazol-1-yl)-3,4-dihydroxyoxolan-2-yl]methyl dihydrogen phosphate	0	2	0	0	0	2	2	0	100	0
ABDKAPXRBAPSQN-UHFFFAOYSA-N	COC1=CC=CC=C1OC	1,2-dimethoxybenzene	0	2	0	0	0	2	2	0	100	0
ABFHVQPVDSMGNR-UHFFFAOYSA-N	CC(C)(C(CC1=C(C=CC(=C1)C(=O)OC)O)O)O	methyl 3-(2,3-dihydroxy-3-methylbutyl)-4-hydroxybenzoate	0	2	0	0	0	2	2	0	100	0
ABXZOXDTHTTZJW-UHFFFAOYSA-N	C1CNC(C2=CC(=C(C=C21)O)O)CC3=CC(=C(C=C3)O)O	1-[(3,4-dihydroxyphenyl)methyl]-1,2,3,4-tetrahydroisoquinoline-6,7-diol	0	2	0	0	0	2	2	0	100	0
ACCKUVIGBCFDJR-VGWQDUHJSA-N	CCCCCCCC/C=C\C/C=C\C/C=C\CCCC(=O)O[C@H](COC(=O)CCCCCCC/C=C\CCCCCC)COP(=O)(O)OCCN	[(2R)-1-[2-aminoethoxy(hydroxy)phosphoryl]oxy-3-[(Z)-hexadec-9-enoyl]oxypropan-2-yl] (5Z,8Z,11Z)-icosa-5,8,11-trienoate	0	2	0	0	0	2	2	0	100	0
ACHFSGOIKJNVJV-UHFFFAOYSA-N	COC1=C(C(=CC2=C1OCO2)O)C3=CC4=CC=CC=C4O3	6-(1-benzofuran-2-yl)-7-methoxy-1,3-benzodioxol-5-ol	0	2	0	0	0	2	2	0	100	0
ACRWYXSKEHUQDB-UHFFFAOYSA-N	C1=CC=C(C=C1)CCC#N	3-phenylpropanenitrile	0	2	0	0	0	2	2	0	100	0
ACSAQPSTIMIXGH-BQYQJAHWSA-N	CCCCCC/C=C/CCCCCCCC1=C(C(=CC(=C1)O)O)C(=O)O	2,4-dihydroxy-6-[(E)-pentadec-8-enyl]benzoic acid	0	2	0	0	0	2	2	0	100	0
ACUIYXOOZPHRRA-DHEZTBRESA-N	CCCCCCCCCCC/C=C\C=C\C(=O)OC	methyl (2E,4Z)-hexadeca-2,4-dienoate	0	2	0	0	0	2	2	0	100	0
ACXLVKYMISNUFD-UHFFFAOYSA-N	CC1(CCCC2(C1CCC34C2CCC(C3)C(C4)CO)C)C=O	14-(hydroxymethyl)-5,9-dimethyltetracyclo[11.2.1.01,10.04,9]hexadecane-5-carbaldehyde	0	2	0	0	0	2	2	0	100	0
ADFWQBGTDJIESE-UHFFFAOYSA-N	CCCCCCCCCCCCCCCC1=C(C(=CC=C1)O)C(=O)O	2-hydroxy-6-pentadecylbenzoic acid	0	2	0	0	0	2	2	0	100	0
ADIDFXCLFPHHLE-UHFFFAOYSA-N	CCC1=NC=C(O1)C	2-ethyl-5-methyl-1,3-oxazole	0	2	0	0	0	2	2	0	100	0
ADJNQGJVAJRCCO-KDFHGORWSA-N	CCCCCC(/C=C/C=C/C#CC#CC(C=C)O)O	(8E,10E)-heptadeca-1,8,10-trien-4,6-diyne-3,12-diol	0	2	0	0	0	2	2	0	100	0
ADKNUXINKGBJMY-CPLBAJMFSA-N	CCCCCC/C=C\CCCCCCCCCC(=O)O[C@H](COC(=O)CCCCCCC/C=C\C/C=C\CCCCC)COP(=O)(O)OCCN	[(2R)-1-[2-aminoethoxy(hydroxy)phosphoryl]oxy-3-[(9Z,12Z)-octadeca-9,12-dienoyl]oxypropan-2-yl] (Z)-octadec-11-enoate	0	2	0	0	0	2	2	0	100	0
ADLXTJMPCFOTOO-BQYQJAHWSA-N	CCCCCC/C=C/C(=O)O	(E)-non-2-enoic acid	0	2	0	0	0	2	2	0	100	0
ADNFCKCPNFGLCH-UHFFFAOYSA-N	CC1CC(C(C12CC=C(C(=O)C2)C)C(C)C)O	3-hydroxy-1,8-dimethyl-4-propan-2-ylspiro[4.5]dec-7-en-9-one	0	2	0	0	0	2	2	0	100	0
AEDBOXCTQDATMF-FBGJJBNLSA-N	C[C@@H]1CC[C@@]2([C@H]([C@H]3[C@@H](O2)C[C@@H]4[C@@]3(C(=O)C[C@H]5[C@H]4C[C@H]([C@@H]6[C@@]5(CC[C@@H](C6)O)C)O)C)C)OC1	(1R,2S,4S,5'R,6R,7S,8R,9S,12S,13R,16S,18S,19R)-16,19-dihydroxy-5',7,9,13-tetramethylspiro[5-oxapentacyclo[10.8.0.02,9.04,8.013,18]icosane-6,2'-oxane]-10-one	0	2	0	0	0	2	2	0	100	0
AEJPPSRYXGEVDT-UHFFFAOYSA-N	CCC(=O)C1=CC=CN1	1-(1H-pyrrol-2-yl)propan-1-one	0	2	0	0	0	2	2	0	100	0
AEMOLEFTQBMNLQ-DTEWXJGMSA-N	[C@@H]1([C@H]([C@H](O[C@H]([C@@H]1O)O)C(=O)O)O)O	(2S,3R,4S,5R,6R)-3,4,5,6-tetrahydroxyoxane-2-carboxylic acid	0	1	0	1	0	2	2	0	100	0
AEVLWICMAHGAMS-UHFFFAOYSA-N	CC(C)C1CCC(=CC1)C=O	4-propan-2-ylcyclohexene-1-carbaldehyde	0	2	0	0	0	2	2	0	100	0
AEXJMQYVIPHZDJ-UHFFFAOYSA-N	CC(C)CC(=O)OC(COC1=C2C(=CC3=C1OC=C3)C=CC(=O)O2)C(C)(C)O	[3-hydroxy-3-methyl-1-(7-oxofuro[3,2-g]chromen-9-yl)oxybutan-2-yl] 3-methylbutanoate	0	2	0	0	0	2	2	0	100	0
AFDXODALSZRGIH-QPJJXVBHSA-N	COC1=CC=C(C=C1)/C=C/C(=O)O	(E)-3-(4-methoxyphenyl)prop-2-enoic acid	0	2	0	0	0	2	2	0	100	0
AFENDNXGAFYKQO-UHFFFAOYSA-N	CCC(C(=O)O)O	2-hydroxybutanoic acid	0	2	1	0	0	3	2	1	66.6667	33.3333
AFGUVBVUFZMJMX-MDZDMXLPSA-N	CCCCCCCC/C=C/CCCC(=O)O	(E)-tetradec-5-enoic acid	0	2	0	0	0	2	2	0	100	0
AFZCVSRIUXFFJO-UHFFFAOYSA-N	CC1(C2CCC34CC(C(CC3C2(CCC1=O)C)C=C4)(C)O)C	16-hydroxy-5,5,9,16-tetramethyltetracyclo[10.2.2.01,10.04,9]hexadec-13-en-6-one	0	2	0	0	0	2	2	0	100	0
AGABNGOXUSXQDD-WZUFQYTHSA-N	C/C=C(/C)\C(=O)OC1CC2=C(C=C3C(=C2)C=CC(=O)O3)OC1(C)C	(2,2-dimethyl-8-oxo-3,4-dihydropyrano[3,2-g]chromen-3-yl) (Z)-2-methylbut-2-enoate	0	2	0	0	0	2	2	0	100	0
AGILGFCOHSGLIT-UHFFFAOYSA-N	CC1C2=C(CCN1C)C3=C(N2)C=C(C=C3)O	1,2-dimethyl-1,3,4,9-tetrahydropyrido[3,4-b]indol-7-ol	0	2	0	0	0	2	2	0	100	0
AGPKZVBTJJNPAG-UHNVWZDZSA-N	CC[C@@H](C)[C@@H](C(=O)O)N	(2S,3R)-2-amino-3-methylpentanoic acid	0	2	0	0	0	2	2	0	100	0
AGQBGLZQKDLJAR-UHFFFAOYSA-N	CC(=CCC1=C(C=C(C2=C1OC(=CC2=O)C3=C(C=C(C=C3)O)OC)O)OC)C	5-hydroxy-2-(4-hydroxy-2-methoxyphenyl)-7-methoxy-8-(3-methylbut-2-enyl)chromen-4-one	0	2	0	0	0	2	2	0	100	0
AGUBCDYYAKENKG-YVNJGZBMSA-N	CCOC(=O)[C@@]1(CCC[C@]2([C@H]1CC=C3[C@@H]2CCC(=C3)C(C)C)C)C	ethyl (1R,4aR,4bR,10aR)-1,4a-dimethyl-7-propan-2-yl-2,3,4,4b,5,6,10,10a-octahydrophenanthrene-1-carboxylate	0	2	0	0	0	2	2	0	100	0
AGUISGUERLMHFF-UHFFFAOYSA-N	CC1CCC2(CC1=O)C(CC(=O)C2C(C)C)C	1,8-dimethyl-4-propan-2-ylspiro[4.5]decane-3,9-dione	0	2	0	0	0	2	2	0	100	0
AGWFAJXETXIOEE-UHFFFAOYSA-N	C=CC#CC#CCCO	oct-7-en-3,5-diyn-1-ol	0	2	0	0	0	2	2	0	100	0
AHANXAKGNAKFSK-PDBXOOCHSA-N	CC/C=C\C/C=C\C/C=C\CCCCCCCCCC(=O)O	(11Z,14Z,17Z)-icosa-11,14,17-trienoic acid	0	2	1	0	0	3	2	1	66.6667	33.3333
AHHXLFNPCWCNQF-SOOJVSLFSA-N	CCCCC/C=C\CC(=O)CC/C=C/C=C\[C@@H](CCCC(=O)O)O	(5R,6Z,8E,14Z)-5-hydroxy-12-oxoicosa-6,8,14-trienoic acid	0	2	0	0	0	2	2	0	100	0
AHLDCEZSQNGEFT-UHFFFAOYSA-N	CC(=O)C1CCC(=O)O1	5-acetyloxolan-2-one	0	2	0	0	0	2	2	0	100	0
AHLPHDHHMVZTML-SCSAIBSYSA-N	C(C[C@H](C(=O)O)N)CN	(2R)-2,5-diaminopentanoic acid	0	2	0	0	0	2	2	0	100	0
AHMIDUVKSGCHAU-LURJTMIESA-N	C1=CC(=O)C(=O)C=C1C[C@@H](C(=O)O)N	(2S)-2-amino-3-(3,4-dioxocyclohexa-1,5-dien-1-yl)propanoic acid	0	2	0	0	0	2	2	0	100	0
AHMIDUVKSGCHAU-UHFFFAOYSA-N	C1=CC(=O)C(=O)C=C1CC(C(=O)O)N	2-amino-3-(3,4-dioxocyclohexa-1,5-dien-1-yl)propanoic acid	0	2	0	0	0	2	2	0	100	0
AHNGXHRYFGQWSL-ZQDZILKHSA-N	CC(C)[C@@H]1CC[C@]([C@H]2[C@]1(CC(=C)CC2)O)(C)O	(1S,4S,4aR,8aS)-1-methyl-6-methylidene-4-propan-2-yl-3,4,5,7,8,8a-hexahydro-2H-naphthalene-1,4a-diol	0	2	0	0	0	2	2	0	100	0
AHPWEWASPTZMEK-PEBGCTIMSA-N	C1=C(N=CN1[C@H]2[C@@H]([C@@H]([C@H](O2)CO)O)O)CC(=O)O	2-[1-[(2R,3R,4S,5R)-3,4-dihydroxy-5-(hydroxymethyl)oxolan-2-yl]imidazol-4-yl]acetic acid	0	2	0	0	0	2	2	0	100	0
AHWXJDWBIIDPKS-TZUVPVEASA-N	CCCCCCCCCCCCCCCCCC(=O)O[C@H](COC(=O)CC/C=C\C/C=C\C/C=C\C/C=C\C/C=C\C/C=C\CC)COP(=O)([O-])OCC[N+](C)(C)C	[(2R)-3-[(4Z,7Z,10Z,13Z,16Z,19Z)-docosa-4,7,10,13,16,19-hexaenoyl]oxy-2-octadecanoyloxypropyl] 2-(trimethylazaniumyl)ethyl phosphate	0	2	0	0	0	2	2	0	100	0
AIFNAMVERSBWPS-ZCFIWIBFSA-N	C[C@@H]1CC2=C(C(=CC(=C2)OC)O)C(=O)O1	(3R)-8-hydroxy-6-methoxy-3-methyl-3,4-dihydroisochromen-1-one	0	2	0	0	0	2	2	0	100	0
AIFRHYZBTHREPW-UHFFFAOYSA-N	C1=CC=C2C(=C1)C3=C(N2)C=NC=C3	9H-pyrido[3,4-b]indole	0	2	0	0	0	2	2	0	100	0
AILFSZXBRNLVHY-UHFFFAOYSA-N	CCOC1=C(OC(C1=O)C)C	4-ethoxy-2,5-dimethylfuran-3-one	0	2	0	0	0	2	2	0	100	0
AIQDYKMWENWVQJ-AQKNRBDQSA-N	[C@@H]1([C@@H]([C@H](OC([C@@H]1O)OP(=O)(O)O)C(=O)O)O)O	(2S,3S,4S,5R)-3,4,5-trihydroxy-6-phosphonooxyoxane-2-carboxylic acid	0	1	0	1	0	2	2	0	100	0
AIQLNKITFBJPFO-AATRIKPKSA-N	CC/C=C/CCOC(=O)CC(C)C	[(E)-hex-3-enyl] 3-methylbutanoate	0	2	0	0	0	2	2	0	100	0
AISZSTYLOVXFII-HJWRWDBZSA-N	CCCCC/C=C\C(=O)OCC	ethyl (Z)-oct-2-enoate	0	2	0	0	0	2	2	0	100	0
AIULWNKTYPZYAN-SFHVURJKSA-N	CCCCCCCCC[C@@H](CC(=O)CCC1=CC(=C(C=C1)O)OC)O	(5S)-5-hydroxy-1-(4-hydroxy-3-methoxyphenyl)tetradecan-3-one	0	2	0	0	0	2	2	0	100	0
AIZCSTFUIXPHFD-XYOKQWHBSA-N	CC/C(=C/C(=O)OC1CC(C2C(C1=C)CC(=O)C2C(C)O)C(C)C)/C	[1-(1-hydroxyethyl)-4-methylidene-2-oxo-7-propan-2-yl-3,3a,5,6,7,7a-hexahydro-1H-inden-5-yl] (E)-3-methylpent-2-enoate	0	2	0	0	0	2	2	0	100	0
AJFJTORMMHWKFW-UHFFFAOYSA-N	CC1=CC(=C(C(=O)O1)C(=O)CCC(C)C)O	4-hydroxy-6-methyl-3-(4-methylpentanoyl)pyran-2-one	0	2	0	0	0	2	2	0	100	0
AJGYLNFUYLRZFR-MVWKSXLKSA-N	CC1([C@@H]([C@H](C([C@H]([C@@H]1O)O)O)O)O)O	(2S,3R,5S,6R)-1-methylcyclohexane-1,2,3,4,5,6-hexol	0	2	0	0	0	2	2	0	100	0
AJHCSUXXECOXOY-NSHDSACASA-N	C1=CC=C2C(=C1)C(=CN2)C[C@@H](C(=O)O)NC(=O)CN	(2S)-2-[(2-aminoacetyl)amino]-3-(1H-indol-3-yl)propanoic acid	0	2	0	0	0	2	2	0	100	0
AJKVQEKCUACUMD-UHFFFAOYSA-N	CC(=O)C1=CC=CC=N1	1-pyridin-2-ylethanone	0	2	0	0	0	2	2	0	100	0
AJPADPZSRRUGHI-RFZPGFLSSA-N	CC(=O)[C@H]([C@@H](COP(=O)(O)O)O)O	[(2R,3S)-2,3-dihydroxy-4-oxopentyl] dihydrogen phosphate	0	2	0	0	0	2	2	0	100	0
AJQOASGWDCBKCJ-UHFFFAOYSA-N	CCCCOCC(=O)O	2-butoxyacetic acid	0	2	0	0	0	2	2	0	100	0
AKASWINDKIEEBO-ZJUUUORDSA-N	CC(=C1CC[C@]2([C@@H](C1=O)O2)C)C	(1S,6S)-6-methyl-3-propan-2-ylidene-7-oxabicyclo[4.1.0]heptan-2-one	0	2	0	0	0	2	2	0	100	0
AKDLSISGGARWFP-UHFFFAOYSA-N	CC(C)CCCCCCCC(=O)NCC1=CC(=C(C=C1)O)OC	N-[(4-hydroxy-3-methoxyphenyl)methyl]-9-methyldecanamide	0	2	0	0	0	2	2	0	100	0
AKEOFNYGACQDRM-XQCPFYKGSA-N	CCCCC/C=C\C/C=C\C/C=C\CCCCCCC(=O)O[C@H](CO)COP(=O)(O)OCCN	[(2R)-1-[2-aminoethoxy(hydroxy)phosphoryl]oxy-3-hydroxypropan-2-yl] (8Z,11Z,14Z)-icosa-8,11,14-trienoate	0	2	0	0	0	2	2	0	100	0
AKFASBOHJPPIRI-LMVHXZALSA-N	C1[C@@H]([C@@H]([C@H]([C@@H](O1)O[C@@H]([C@H](CO)O)[C@H](C=O)O)O)O)O	(2R,3S,4S)-2,4,5-trihydroxy-3-[(2S,3R,4S,5S)-3,4,5-trihydroxyoxan-2-yl]oxypentanal	0	2	0	0	0	2	2	0	100	0
AKFJXINWDQGPHO-UHFFFAOYSA-N	CC(=NNC1=NN=CC2=CC=CC=C21)C	N-(propan-2-ylideneamino)phthalazin-1-amine	0	2	0	0	0	2	2	0	100	0
AKIHYQWCLCDMMI-VMPITWQZSA-N	C1=CC(=CC=C1/C=C/C(=O)NCCCCN=C(N)N)O	(E)-N-[4-(diaminomethylideneamino)butyl]-3-(4-hydroxyphenyl)prop-2-enamide	0	2	0	0	0	2	2	0	100	0
AKKNWGRLXKHQDH-UHFFFAOYSA-N	CC1(CCC=C2C13CCC(O3)(OC2)C)C	2,2,9-trimethyl-8,12-dioxatricyclo[7.2.1.01,6]dodec-5-ene	0	2	0	0	0	2	2	0	100	0
AKLWUKOTFBFPBC-RCKQDAJWSA-N	CCCCCC/C=C\CCCCCCCCCC(=O)O[C@H](COC(=O)CCCCCC/C=C\C/C=C\C/C=C\C/C=C\CC)COP(=O)([O-])OCC[N+](C)(C)C	[(2R)-3-[(8Z,11Z,14Z,17Z)-icosa-8,11,14,17-tetraenoyl]oxy-2-[(Z)-octadec-11-enoyl]oxypropyl] 2-(trimethylazaniumyl)ethyl phosphate	0	2	0	0	0	2	2	0	100	0
AKRBLZKRYPEVIK-PEMPUTJUSA-N	C[C@]12CC[C@@H](CC1=CC[C@@H]3[C@@H]2CC[C@]4([C@H]3CC(=O)[C@@H]4O)C)O	(3S,8R,9S,10R,13S,14S,17R)-3,17-dihydroxy-10,13-dimethyl-1,2,3,4,7,8,9,11,12,14,15,17-dodecahydrocyclopenta[a]phenanthren-16-one	0	2	0	0	0	2	2	0	100	0
AKVFHSQBKRFJIZ-MDZDMXLPSA-N	CC1C(CCC2C1(C(C3=C(C(=O)OC3(C2)OC)C)OC)C)OC(=O)/C=C/SC	(4,9a-dimethoxy-3,4a,5-trimethyl-2-oxo-5,6,7,8,8a,9-hexahydro-4H-benzo[f][1]benzofuran-6-yl) (E)-3-methylsulfanylprop-2-enoate	0	2	0	0	0	2	2	0	100	0
AKXOIHNFHOEPHN-UHFFFAOYSA-N	CN1CCC2=CC(=C(C3=C2C1CC4=CC=CC=C43)OC)O	1-methoxy-6-methyl-5,6,6a,7-tetrahydro-4H-dibenzo[de,g]quinolin-2-ol	0	2	0	0	0	2	2	0	100	0
ALFGKMXHOUSVAD-UHFFFAOYSA-N	CCC(=O)C1(CCN(CC1)C)C2=CC(=CC=C2)O	1-[4-(3-hydroxyphenyl)-1-methylpiperidin-4-yl]propan-1-one	0	2	0	0	0	2	2	0	100	0
ALFNTRJPGFNJQV-UHFFFAOYSA-N	COC1=CC(=C2C(=C1)OC=C(C2=O)C3=C(C=C(C=C3)O)O)O	3-(2,4-dihydroxyphenyl)-5-hydroxy-7-methoxychromen-4-one	0	2	0	0	0	2	2	0	100	0
ALKCLFLTXBBMMP-UHFFFAOYSA-N	CCCCCC(=O)OC(C)(CCC=C(C)C)C=C	3,7-dimethylocta-1,6-dien-3-yl hexanoate	0	2	0	0	0	2	2	0	100	0
ALNDFFUAQIVVPG-OGJBGXRQSA-N	[2H]CO[C@@H](C=O)[C@H]([C@@H](CO)O)O	(2R,3S,4R)-2-(deuteriomethoxy)-3,4,5-trihydroxypentanal	0	2	0	0	0	2	2	0	100	0
ALOBUEHUHMBRLE-UHFFFAOYSA-N	CCCCCCCN(CC)CCCC(C1=CC=C(C=C1)NS(=O)(=O)C)O	N-[4-[4-[ethyl(heptyl)amino]-1-hydroxybutyl]phenyl]methanesulfonamide	0	2	0	0	0	2	2	0	100	0
ALRYNTSLFYRKGF-UHFFFAOYSA-N	CCCCCCCC(=O)OC1=CC=C(C=C1)C	(4-methylphenyl) octanoate	0	2	0	0	0	2	2	0	100	0
ALTFLAPROMVXNX-UHFFFAOYSA-N	CC1COC(O1)(C)C	2,2,4-trimethyl-1,3-dioxolane	0	2	0	0	0	2	2	0	100	0
ALVPFGSHPUPROW-UHFFFAOYSA-N	CCCSSCCC	1-(propyldisulfanyl)propane	0	2	0	0	0	2	2	0	100	0
ALWIMEGFKSOEQI-UHFFFAOYSA-N	CC1C2C(CC3C2(CCC4C3CC=C5C4(CCC(C5)O)C)C)OC16CCC(O6)(CO)CO	5',5'-bis(hydroxymethyl)-7,9,13-trimethylspiro[5-oxapentacyclo[10.8.0.02,9.04,8.013,18]icos-18-ene-6,2'-oxolane]-16-ol	0	2	0	0	0	2	2	0	100	0
ALWUKGXLBSQSMA-UHFFFAOYSA-N	CCCCCCC1(CCC(=O)O1)C	5-hexyl-5-methyloxolan-2-one	0	2	0	0	0	2	2	0	100	0
ALYNCZNDIQEVRV-UHFFFAOYSA-N	C1=CC(=CC=C1C(=O)O)N	4-aminobenzoic acid	0	2	0	0	0	2	2	0	100	0
ALZLTHLQMAFAPA-UHFFFAOYSA-N	CC1CC(=O)OC1	4-methyloxolan-2-one	0	2	0	0	0	2	2	0	100	0
AMBUOMWGQGABQI-JWVBYZEHSA-N	CCCCCCCCCCCCCC(=O)O[C@@H](CO)COC(=O)CCCCCCC/C=C\C/C=C\CCCCC	[(2S)-3-hydroxy-2-tetradecanoyloxypropyl] (9Z,12Z)-octadeca-9,12-dienoate	0	2	0	0	0	2	2	0	100	0
AMHRXSOVSAQOKL-UHFFFAOYSA-N	C1=CC=C(C=C1)CCCOC=O	3-phenylpropyl formate	0	2	0	0	0	2	2	0	100	0
AMLVNNDHFHTSBV-NTMALXAHSA-N	CCCCCC/C=C(/C)\CC(=O)O	(Z)-3-methyldec-3-enoic acid	0	2	0	0	0	2	2	0	100	0
AMOGMTLMADGEOQ-WDGZGBMKSA-N	C[C@@H]1C(=O)O[C@@H]2[C@]1([C@@]34C(=O)O[C@H]5[C@]3([C@@H]2O)[C@]6([C@@H]([C@H]5O)C(C)(C)C)[C@H](O4)OC(=O)C6O)O	(1R,3R,7S,8S,9R,10S,11R,12S,13S,16S,17R)-8-tert-butyl-6,9,12,17-tetrahydroxy-16-methyl-2,4,14,19-tetraoxahexacyclo[8.7.2.01,11.03,7.07,11.013,17]nonadecane-5,15,18-trione	0	2	0	0	0	2	2	0	100	0
AMXYRHBJZOVHOL-KPDBFRNYSA-N	CC/C=C\CC/C=C\CO	(2Z,6Z)-nona-2,6-dien-1-ol	0	2	0	0	0	2	2	0	100	0
AMZORBZSQRUXNC-UHFFFAOYSA-N	CC1=CC=CC=C1OC(=O)C	(2-methylphenyl) acetate	0	2	0	0	0	2	2	0	100	0
ANFDUFMLLFNVTE-UHFFFAOYSA-N	COC1=CC2=C(C=C1)NC3=C2C=C(C=C3)C(=O)OC	methyl 6-methoxy-9H-carbazole-3-carboxylate	0	2	0	0	0	2	2	0	100	0
ANGCIHCSPJLGME-UHFFFAOYSA-N	CC1=C(C(=O)OC(C1)C(C)(C2CCC3C2(CCC4C3CC=C5C4(C(CC(C5)O)OC(=O)C)C)C)O)C	[17-[1-(4,5-dimethyl-6-oxo-2,3-dihydropyran-2-yl)-1-hydroxyethyl]-3-hydroxy-10,13-dimethyl-2,3,4,7,8,9,11,12,14,15,16,17-dodecahydro-1H-cyclopenta[a]phenanthren-1-yl] acetate	0	2	0	0	0	2	2	0	100	0
ANJQEDFWRSLVBR-VHUDCFPWSA-N	CC1=CC(=O)C[C@H]2[C@]1([C@H]3CC[C@]4([C@H]([C@@H]3CC2)CC[C@@H]4O)C)C	(5S,8R,9S,10S,13S,14S,17S)-17-hydroxy-1,10,13-trimethyl-4,5,6,7,8,9,11,12,14,15,16,17-dodecahydrocyclopenta[a]phenanthren-3-one	0	2	0	0	0	2	2	0	100	0
ANJRGSHRMWLHFZ-UHFFFAOYSA-N	CCCC(=O)OC(C)CC1=CC=CC=C1	1-phenylpropan-2-yl butanoate	0	2	0	0	0	2	2	0	100	0
ANKFPIBCTISOBX-UHFFFAOYSA-N	CC1CCCC2C1(C(C3=C(C2)OC=C3C)O)C	3,4a,5-trimethyl-5,6,7,8,8a,9-hexahydro-4H-benzo[f][1]benzofuran-4-ol	0	2	0	0	0	2	2	0	100	0
ANQQVTWQIBPDKQ-UHFFFAOYSA-N	CCCCCC(=O)CCCCCCCCCC(=O)O	11-oxohexadecanoic acid	0	2	0	0	0	2	2	0	100	0
AOEYNSLUBHRZPA-UHFFFAOYSA-N	CC1=C(C=CO1)SC(C)C(=O)C	3-(2-methylfuran-3-yl)sulfanylbutan-2-one	0	2	0	0	0	2	2	0	100	0
AOGQPLXWSUTHQB-UHFFFAOYSA-N	CCCCCCOC(=O)C	hexyl acetate	0	2	0	0	0	2	2	0	100	0
AOKNWGQMRWJWFS-UHFFFAOYSA-N	CCCCCC(C)CCCCCCCCCC(=O)O	11-methylhexadecanoic acid	0	2	0	0	0	2	2	0	100	0
AOKPDATZUBLDMG-UHFFFAOYSA-N	CC1=CCC(CC1=O)C(C)(CO)O	5-(1,2-dihydroxypropan-2-yl)-2-methylcyclohex-2-en-1-one	0	2	0	0	0	2	2	0	100	0
AOMLMYXPXUTBQH-UHFFFAOYSA-N	C1C(CN=C1C(=O)O)O	3-hydroxy-3,4-dihydro-2H-pyrrole-5-carboxylic acid	0	2	0	0	0	2	2	0	100	0
AONMKBNBGDQZEW-CTPDUYQJSA-N	CCCCC/C=C\C/C=C\CCCCCCCCCC(=O)O[C@H](COC(=O)CCCCCC/C=C\C/C=C\C/C=C\C/C=C\CC)COP(=O)(O)OCCN	[(2R)-1-[2-aminoethoxy(hydroxy)phosphoryl]oxy-3-[(8Z,11Z,14Z,17Z)-icosa-8,11,14,17-tetraenoyl]oxypropan-2-yl] (11Z,14Z)-icosa-11,14-dienoate	0	2	0	0	0	2	2	0	100	0
AORCXYMSPVAQIZ-UHFFFAOYSA-N	CC(CCC(C1=COC=C1)O)O	1-(furan-3-yl)pentane-1,4-diol	0	2	0	0	0	2	2	0	100	0
AOSKXPFBGRLCEG-XQRVVYSFSA-N	CCOC1=C(C=C(C=C1)/C=C\C)OC	1-ethoxy-2-methoxy-4-[(Z)-prop-1-enyl]benzene	0	2	0	0	0	2	2	0	100	0
AOWPAWLEXIYETE-UHFFFAOYSA-N	CC(C(C)(C(=O)O)O)O	2,3-dihydroxy-2-methylbutanoic acid	0	2	0	0	0	2	2	0	100	0
APEHGLQXFOZAEF-MHNOHXJZSA-N	CCCCC/C=C\C/C=C\C/C=C\C/C=C\CCCC(=O)OC[C@H](COP(=O)([O-])OCC[N+](C)(C)C)OC(=O)CC/C=C\C/C=C\C/C=C\C/C=C\C/C=C\C/C=C\CC	[(2R)-2-[(4Z,7Z,10Z,13Z,16Z,19Z)-docosa-4,7,10,13,16,19-hexaenoyl]oxy-3-[(5Z,8Z,11Z,14Z)-icosa-5,8,11,14-tetraenoyl]oxypropyl] 2-(trimethylazaniumyl)ethyl phosphate	0	2	0	0	0	2	2	0	100	0
APFBWMGEGSELQP-AATRIKPKSA-N	CC/C=C/CC(C=C)O	(5E)-octa-1,5-dien-3-ol	0	2	0	0	0	2	2	0	100	0
APWLDLGOYJHNIK-UHFFFAOYSA-N	CC1=C2CC(CCC2(CCC1O)C)C(=C)C	1,4a-dimethyl-7-prop-1-en-2-yl-3,4,5,6,7,8-hexahydro-2H-naphthalen-2-ol	0	2	0	0	0	2	2	0	100	0
AQAKHZVPOOGUCK-XPUUQOCRSA-N	CC(C)[C@@H](C(=O)O)NC(=O)CC[C@@H](C(=O)O)N	(2S)-2-amino-5-[[(1S)-1-carboxy-2-methylpropyl]amino]-5-oxopentanoic acid	0	2	2	0	0	4	2	2	50	50
AQIVDANQKWQSRX-UHFFFAOYSA-N	CCCCCCC1CCC(O1)CCCCCCCC(=O)O	8-(5-hexyloxolan-2-yl)octanoic acid	0	2	0	0	0	2	2	0	100	0
AQKVISOBVPVACA-BYNIDDHOSA-N	C1=CC(=CC=C1CCN)O[C@H]2[C@@H]([C@H]([C@@H]([C@H](O2)C(=O)O)O)O)O	(2S,3S,4S,5R,6S)-6-[4-(2-aminoethyl)phenoxy]-3,4,5-trihydroxyoxane-2-carboxylic acid	0	2	0	0	0	2	2	0	100	0
AQZFORIMCWMRNP-FYWRMAATSA-N	CCCCCCCCCCC(=O)OCC(COC/C=C/CCCC)O	[3-[(E)-hept-2-enoxy]-2-hydroxypropyl] undecanoate	0	2	0	0	0	2	2	0	100	0
AQZHZTTUVYQMIN-UHFFFAOYSA-N	CC(=O)CC1=CC(=C(C=C1OC)OC)OC	1-(2,4,5-trimethoxyphenyl)propan-2-one	0	2	0	0	0	2	2	0	100	0
ARJPPNFIEQKVBB-UHFFFAOYSA-N	CC(=O)NCCC=O	N-(3-oxopropyl)acetamide	0	2	1	0	0	3	2	1	66.6667	33.3333
ARJWAURHQDJJAC-XQRVVYSFSA-N	CCC(C)C(=O)/C=C\C	(Z)-5-methylhept-2-en-4-one	0	2	0	0	0	2	2	0	100	0
ARJZZFJXSNJKGR-UHFFFAOYSA-N	C(CCC(=O)O)CC(CC(=O)O)O	3-hydroxyoctanedioic acid	0	2	0	0	0	2	2	0	100	0
ARRIBDAUGOLZSJ-VWPGOWEMSA-N	C[C@H](C[C@H](C(=O)C(C)(C)O)O)[C@H]1CC[C@@H]\2[C@@]1(CCC/C2=C\C=C\3/C[C@H](C[C@@H](C3=C)O)O)C	(4R,6R)-6-[(1R,3aS,4E,7aR)-4-[(2E)-2-[(3S,5R)-3,5-dihydroxy-2-methylidenecyclohexylidene]ethylidene]-7a-methyl-2,3,3a,5,6,7-hexahydro-1H-inden-1-yl]-2,4-dihydroxy-2-methylheptan-3-one	0	2	0	0	0	2	2	0	100	0
ARVSCQUZFFSNKF-NTCAYCPXSA-N	CCCCCC(=O)OC/C=C(\C)/CCC=C(C)C	[(2E)-3,7-dimethylocta-2,6-dienyl] hexanoate	0	2	0	0	0	2	2	0	100	0
ARZWATDYIYAUTA-UHFFFAOYSA-N	CN1C2=C(C3=C(C=C2)N=CC=C3)N=C1N	3-methylimidazo[4,5-f]quinolin-2-amine	0	2	0	0	0	2	2	0	100	0
ASETYIALRXDVDF-UHFFFAOYSA-N	CCCCCCCC(=O)OCCC1=CC=CC=C1	2-phenylethyl octanoate	0	2	0	0	0	2	2	0	100	0
ASICPMTWQSESKX-UHFFFAOYSA-N	CCCCCCCCCCCCCC(=O)CC(=O)O	3-oxohexadecanoic acid	0	2	0	0	0	2	2	0	100	0
ASJBOIQMTVOWBG-LZSLGQGWSA-N	C1=CC=C2C(=C1)C(=O)OC(=N2)/C=C/C=C/C3=CC=C(C=C3)O	2-[(1E,3E)-4-(4-hydroxyphenyl)buta-1,3-dienyl]-3,1-benzoxazin-4-one	0	2	0	0	0	2	2	0	100	0
ASJSAQIRZKANQN-CRCLSJGQSA-N	C(C=O)[C@@H]([C@@H](CO)O)O	(3S,4R)-3,4,5-trihydroxypentanal	0	2	0	0	0	2	2	0	100	0
ASKJTZIKSPCIKT-UHFFFAOYSA-N	CC(CC1=C(COC1=O)CO)C2=CCC(C2)(C)C	4-[2-(4,4-dimethylcyclopenten-1-yl)propyl]-3-(hydroxymethyl)-2H-furan-5-one	0	2	0	0	0	2	2	0	100	0
ASOSVCXGWPDUGN-UHFFFAOYSA-N	CC1C(=O)C=C(O1)C	2,5-dimethylfuran-3-one	0	2	0	0	0	2	2	0	100	0
ASSQAPAKOQZNJP-UHFFFAOYSA-N	CCCCCCCCCCCCCC(=O)CC(=O)CCC	nonadecane-4,6-dione	0	2	0	0	0	2	2	0	100	0
ATANIONNQLTUND-CKYFFXLPSA-N	C1=CC=C2C(=C1)N=C3C(=O)NC(=O)N=C3N2C[C@H]([C@H]([C@@H](CO)O)O)O	10-[(2R,3R,4R)-2,3,4,5-tetrahydroxypentyl]benzo[g]pteridine-2,4-dione	0	2	0	0	0	2	2	0	100	0
ATBZZQPALSPNMF-UHFFFAOYSA-N	CN1C2=CC=CC=C2C(=O)C3=C(C(=C(C=C31)OC)OC)O	1-hydroxy-2,3-dimethoxy-10-methylacridin-9-one	0	2	0	0	0	2	2	0	100	0
ATHGHQPFGPMSJY-UHFFFAOYSA-N	C(CCNCCCN)CN	N'-(3-aminopropyl)butane-1,4-diamine	1	1	5	1	1	9	2	7	22.2222	77.7778
ATOPEAUOJODWMN-UHFFFAOYSA-N	CC(=CCC1=C(C(=CC2=C1C(=O)C3=C(O2)C=C(C(=C3O)CC(C(=C)C)O)O)O)OC)C	1,3,6-trihydroxy-2-(2-hydroxy-3-methylbut-3-enyl)-7-methoxy-8-(3-methylbut-2-enyl)xanthen-9-one	0	2	0	0	0	2	2	0	100	0
ATRNZOYKSNPPBF-CYBMUJFWSA-N	CCCCCCCCCCC[C@H](CC(=O)O)O	(3R)-3-hydroxytetradecanoic acid	0	2	0	0	0	2	2	0	100	0
AUAXRALNWSHMRJ-UHFFFAOYSA-N	CC(CC(C=C(C)C(=O)O)O)C1CC(C2(C1(CC(=O)C3=C2CCC4C3(CCC(=O)C4(C)C)C)C)C)O	4-hydroxy-6-(15-hydroxy-4,4,10,13,14-pentamethyl-3,11-dioxo-2,5,6,7,12,15,16,17-octahydro-1H-cyclopenta[a]phenanthren-17-yl)-2-methylhept-2-enoic acid	0	2	0	0	0	2	2	0	100	0
AUDDNHGBAJNKEH-UHFFFAOYSA-N	C1C(OC(O1)C2=CC=CC=C2)CO	(2-phenyl-1,3-dioxolan-4-yl)methanol	0	2	0	0	0	2	2	0	100	0
AUNAUZZQBAIQFJ-UHFFFAOYSA-N	COC1=CC(=C(C=C1CC=C)OC)OC	1,2,4-trimethoxy-5-prop-2-enylbenzene	0	2	0	0	0	2	2	0	100	0
AUNLIRXIJAVBNM-YBXLEUBGSA-N	C[C@H](CCC=C(C)C)[C@H]1CC[C@@H]2[C@@]1(CCC3=C2CCC4[C@@]3(CCC(=O)C4)C)C	(10S,13R,14R,17R)-10,13-dimethyl-17-[(2R)-6-methylhept-5-en-2-yl]-1,2,4,5,6,7,11,12,14,15,16,17-dodecahydrocyclopenta[a]phenanthren-3-one	0	2	0	0	0	2	2	0	100	0
AUQPBBOKCAROLF-DTQAZKPQSA-N	CCCCCCCC(/C=C/C#CC#CC(CC)O)OC(=O)C	[(E)-15-hydroxyheptadec-9-en-11,13-diyn-8-yl] acetate	0	2	0	0	0	2	2	0	100	0
AUQRNOWNSNAWBI-LQARPJOMSA-N	CCCCCC/C=C\CCCCCCCCCC(=O)OC[C@H](COP(=O)(O)OCCN)OC(=O)CCCCC/C=C\C/C=C\C/C=C\C/C=C\C/C=C\CC	[(2R)-1-[2-aminoethoxy(hydroxy)phosphoryl]oxy-3-[(Z)-octadec-11-enoyl]oxypropan-2-yl] (7Z,10Z,13Z,16Z,19Z)-docosa-7,10,13,16,19-pentaenoate	0	2	0	0	0	2	2	0	100	0
AURKDPLYMRHYAY-WZUFQYTHSA-N	C/C/1=C/CCC2(CO2)C3CC(C3CC1)(C)C	(4Z)-4,11,11-trimethylspiro[bicyclo[7.2.0]undec-4-ene-8,2'-oxirane]	0	2	0	0	0	2	2	0	100	0
AUSLLMXXJBCZGL-PGUFJCEWSA-N	CCCCCCCCCCCCCCCCCC(=O)O[C@H](COC(=O)CCCCCCCCCCCCC)COP(=O)(O)OCCN	[(2R)-1-[2-aminoethoxy(hydroxy)phosphoryl]oxy-3-tetradecanoyloxypropan-2-yl] octadecanoate	0	2	0	0	0	2	2	0	100	0
AVAGQVZSHJYDED-RRIKAWJQSA-N	C/C=C(/C)\C(=O)O[C@H]1CC[C@@H]([C@@]2([C@H]1[C@H]([C@@]3(C2)C(=C)COC3=O)OC(=O)C)C)C	[(2R,3R,3aR,4S,7S,7aR)-3-acetyloxy-7,7a-dimethyl-4'-methylidene-2'-oxospiro[3,3a,4,5,6,7-hexahydro-1H-indene-2,3'-oxolane]-4-yl] (Z)-2-methylbut-2-enoate	0	2	0	0	0	2	2	0	100	0
AVCZHZMYOZARRJ-JWLMTKEBSA-N	CCCC/C=C\CCCCCCCC(=O)OC[C@H](COP(=O)([O-])OCC[N+](C)(C)C)OC(=O)CCCCCCC/C=C\CCCC	[(2R)-2,3-bis[[(Z)-tetradec-9-enoyl]oxy]propyl] 2-(trimethylazaniumyl)ethyl phosphate	0	2	0	0	0	2	2	0	100	0
AVGPOAXYRRIZMM-UHFFFAOYSA-N	C(C(CO)(C(C=O)O)O)O	2,3,4-trihydroxy-3-(hydroxymethyl)butanal	0	2	0	0	0	2	2	0	100	0
AVHURGYCHVYRHG-UHFFFAOYSA-N	CCCCC1CCC(C(=O)O1)C(=O)O	6-butyl-2-oxooxane-3-carboxylic acid	0	2	0	0	0	2	2	0	100	0
AVMSWPWPYJVYKY-UHFFFAOYSA-N	CC(C)COC=O	2-methylpropyl formate	0	2	0	0	0	2	2	0	100	0
AVORYUIJMLOMPW-UHFFFAOYSA-N	C[N+]1(C=CC2=CC(=C(C=C21)O)[O-])C	6-hydroxy-1,1-dimethylindol-1-ium-5-olate	0	2	0	0	0	2	2	0	100	0
AVZCSGMWWXMJEA-UHFFFAOYSA-N	CC1C(CCC2=CC(=O)C(=C(C)C)CC12C)OC3C(C(C(C(O3)CO)O)O)O	4a,5-dimethyl-3-propan-2-ylidene-6-[3,4,5-trihydroxy-6-(hydroxymethyl)oxan-2-yl]oxy-5,6,7,8-tetrahydro-4H-naphthalen-2-one	0	2	0	0	0	2	2	0	100	0
AWCPMVVOGVEPRC-VOTSOKGWSA-N	CCCC/C=C/COC(=O)C	[(E)-hept-2-enyl] acetate	0	2	0	0	0	2	2	0	100	0
AWGFYZFANDHELM-SCPMJEMWSA-N	CC/C=C/CCCC/C=C/CCCCCCCC(=O)O	(9E,15E)-octadeca-9,15-dienoic acid	0	2	0	0	0	2	2	0	100	0
AWGIRTJPUGDYCN-VOTSOKGWSA-N	C1C(COC(O1)/C=C/C2=CC=CC=C2)O	2-[(E)-2-phenylethenyl]-1,3-dioxan-5-ol	0	2	0	0	0	2	2	0	100	0
AWGUDSPRBOCEJK-UHFFFAOYSA-N	CC1=CC(=O)C2=C(C=C(C=C2O1)O)CC(=O)O	2-(7-hydroxy-2-methyl-4-oxochromen-5-yl)acetic acid	0	2	0	0	0	2	2	0	100	0
AWJMEKMEOPNUNJ-GYEARLHBSA-N	CCCCC/C=C\C/C=C\CCCCCCCCCC(=O)OC[C@H](COP(=O)(O)OCCN)OC(=O)CCCCCCC/C=C\C/C=C\C/C=C\CC	[(2R)-3-[2-aminoethoxy(hydroxy)phosphoryl]oxy-2-[(9Z,12Z,15Z)-octadeca-9,12,15-trienoyl]oxypropyl] (11Z,14Z)-icosa-11,14-dienoate	0	2	0	0	0	2	2	0	100	0
AWNIQMQADACLCJ-CMDGGOBGSA-N	CCCCC/C=C/CCC(=O)OCC	ethyl (E)-dec-4-enoate	0	2	0	0	0	2	2	0	100	0
AWUCVROLDVIAJX-GSVOUGTGSA-N	C([C@H](COP(=O)(O)O)O)O	[(2R)-2,3-dihydroxypropyl] dihydrogen phosphate	0	1	4	1	5	11	2	9	18.1818	81.8182
AWUXYTGHWWSMNI-WRMCHHCUSA-N	CCCCCCCCCCCCCCC(=O)O[C@H](COC(=O)CCCCCC/C=C\C/C=C\C/C=C\C/C=C\CC)COP(=O)([O-])OCC[N+](C)(C)C	[(2R)-3-[(8Z,11Z,14Z,17Z)-icosa-8,11,14,17-tetraenoyl]oxy-2-pentadecanoyloxypropyl] 2-(trimethylazaniumyl)ethyl phosphate	0	2	0	0	0	2	2	0	100	0
AXAAMKAGJNUYDB-UHFFFAOYSA-N	CC(C)C(=O)C1C(=O)C(CC(C1(C)CCC=C(C)C)CC=C(C)C)CC=C(C)C	3-methyl-4,6-bis(3-methylbut-2-enyl)-3-(4-methylpent-3-enyl)-2-(2-methylpropanoyl)cyclohexan-1-one	0	2	0	0	0	2	2	0	100	0
AXCCTUATUTWPBD-UHFFFAOYSA-N	CC(=O)OCC1CC23CCC4C(CCCC4(C2CCC1C3)C)(C)C=O	(5-formyl-5,9-dimethyl-14-tetracyclo[11.2.1.01,10.04,9]hexadecanyl)methyl acetate	0	2	0	0	0	2	2	0	100	0
AXDXVEYHEODSPN-HVATVPOCSA-N	C[C@H](CCC(=O)O)[C@H]1CC[C@@H]2[C@@]1(CC[C@H]3[C@H]2CC[C@H]4[C@@]3(CC[C@H](C4)OS(=O)(=O)O)C)C	(4R)-4-[(3R,5R,8R,9S,10S,13R,14S,17R)-10,13-dimethyl-3-sulfooxy-2,3,4,5,6,7,8,9,11,12,14,15,16,17-tetradecahydro-1H-cyclopenta[a]phenanthren-17-yl]pentanoic acid	0	2	0	0	0	2	2	0	100	0
AXFYFNCPONWUHW-UHFFFAOYSA-N	CC(C)(CC(=O)O)O	3-hydroxy-3-methylbutanoic acid	1	2	0	0	0	3	2	1	66.6667	33.3333
AXKKANUAFIGTQI-UHFFFAOYSA-N	CC(=C)C1CCC2(CCC(C3(C2(C1)O3)C)O)C	1a,4a-dimethyl-7-prop-1-en-2-yl-3,4,5,6,7,8-hexahydro-2H-naphtho[1,8a-b]oxiren-2-ol	0	2	0	0	0	2	2	0	100	0
AXODOWFEFKOVSH-UHFFFAOYSA-N	CC1=C(C2=C(CCC(O2)(C)CCC(=O)O)C(=C1O)C)C	3-(6-hydroxy-2,5,7,8-tetramethyl-3,4-dihydrochromen-2-yl)propanoic acid	0	2	0	0	0	2	2	0	100	0
AXQMCYYCOKLZPP-UHFFFAOYSA-N	CC1CCC2(O1)C(=CC(=O)CC2(C)C)C	2,6,6,10-tetramethyl-1-oxaspiro[4.5]dec-9-en-8-one	0	2	0	0	0	2	2	0	100	0
AXRMSBLBSHJLGO-UHFFFAOYSA-N	CC1(C2CCC1(OC(=O)C2)C)C	1,8,8-trimethyl-2-oxabicyclo[3.2.1]octan-3-one	0	2	0	0	0	2	2	0	100	0
AXVZFRBSCNEKPQ-UHFFFAOYSA-N	CNCCC1=CC=C(C=C1)O	4-[2-(methylamino)ethyl]phenol	0	2	0	0	0	2	2	0	100	0
AXVZFRBSCNEKPQ-UHFFFAOYSA-O	C[NH2+]CCC1=CC=C(C=C1)O	2-(4-hydroxyphenyl)ethyl-methylazanium	0	2	0	0	0	2	2	0	100	0
AYDBLCSLKNTEJL-RFQIPJPRSA-N	COC(=O)[C@@H]1[C@H]2CC[C@H](N2)C[C@@H]1OC(=O)C3=CC=CC=C3	methyl (1R,2R,3S,5S)-3-benzoyloxy-8-azabicyclo[3.2.1]octane-2-carboxylate	0	2	0	0	0	2	2	0	100	0
AYFVYJQAPQTCCC-HRFVKAFMSA-N	C[C@@H]([C@@H](C(=O)O)N)O	(2S,3S)-2-amino-3-hydroxybutanoic acid	0	2	1	0	0	3	2	1	66.6667	33.3333
AYIZHKDZYOSOGY-IUCAKERBSA-N	CSCC[C@@H](C(=O)[O-])NC(=O)[C@H](CC1=CN=CN1)[NH3+]	(2S)-2-[[(2S)-2-azaniumyl-3-(1H-imidazol-5-yl)propanoyl]amino]-4-methylsulfanylbutanoate	0	2	0	0	0	2	2	0	100	0
AYJJZBHSZOCJJX-UHFFFAOYSA-N	CCCCCC1COC(=O)CO1	5-pentyl-1,4-dioxan-2-one	0	2	0	0	0	2	2	0	100	0
AYJXHIDNNLJQDT-UHFFFAOYSA-N	CC1=CC(=O)CC(C1=O)(C)C	2,6,6-trimethylcyclohex-2-ene-1,4-dione	0	2	0	0	0	2	2	0	100	0
AYKYOOPFBCOXSL-UHFFFAOYSA-N	C1=CC(=CC=C1CC#N)O	2-(4-hydroxyphenyl)acetonitrile	0	2	0	0	0	2	2	0	100	0
AYLURHVFAYRSHT-UHFFFAOYSA-N	CC1=CC=CN2C1=NC3=C2N=C(C=C3)N	10-methyl-1,3,8-triazatricyclo[7.4.0.02,7]trideca-2(7),3,5,8,10,12-hexaen-4-amine	0	2	0	0	0	2	2	0	100	0
AYRIVCKWIAUVOO-UHFFFAOYSA-N	C1=CC=C(C=C1)C(COC(=O)N)C(=O)O	3-carbamoyloxy-2-phenylpropanoic acid	0	2	0	0	0	2	2	0	100	0
AYXCIWVJOBQVFH-VMPITWQZSA-N	COC1=CC(=O)OC(C1)/C=C/C2=CC=C(C=C2)OC	4-methoxy-2-[(E)-2-(4-methoxyphenyl)ethenyl]-2,3-dihydropyran-6-one	0	2	0	0	0	2	2	0	100	0
AYXGHIQPMDYMJC-AHMBLZLYSA-N	CCCCCCCCCCCCCCCCCC(=O)O[C@H](COC(=O)CCCCCC/C=C\C/C=C\C/C=C\CCCCC)COP(=O)(O)OCCN	[(2R)-3-[2-aminoethoxy(hydroxy)phosphoryl]oxy-2-octadecanoyloxypropyl] (8Z,11Z,14Z)-icosa-8,11,14-trienoate	0	2	0	0	0	2	2	0	100	0
AYZAKYXVCRFKJG-HTCLYNKVSA-N	CCCCCC/C=C\CCCCCCCCCC(=O)O[C@H](COC(=O)CCCCCCC/C=C\C/C=C\C/C=C\CC)COP(=O)(O)OCCN	[(2R)-1-[2-aminoethoxy(hydroxy)phosphoryl]oxy-3-[(9Z,12Z,15Z)-octadeca-9,12,15-trienoyl]oxypropan-2-yl] (Z)-octadec-11-enoate	0	2	0	0	0	2	2	0	100	0
AZBQETWHIPZCRW-WMCAVMQMSA-N	CCCCCC/C=C\CCCCCCCCCC(=O)O[C@H](COC(=O)CCCCCC/C=C\C/C=C\C/C=C\CCCCC)COP(=O)(O)OCCN	[(2R)-3-[2-aminoethoxy(hydroxy)phosphoryl]oxy-2-[(Z)-octadec-11-enoyl]oxypropyl] (8Z,11Z,14Z)-icosa-8,11,14-trienoate	0	2	0	0	0	2	2	0	100	0
AZFKWPDLOCRQKE-UHFFFAOYSA-N	CCC(=O)C1CC(C2(O1)CC(=O)C3(C2(CC=C4C3=CCC5C4(CCC(C5(C)CO)O)C)C)C)C	3-hydroxy-4-(hydroxymethyl)-3',4,10,13,14-pentamethyl-5'-propanoylspiro[2,3,5,6,12,16-hexahydro-1H-cyclopenta[a]phenanthrene-17,2'-oxolane]-15-one	0	2	0	0	0	2	2	0	100	0
AZFUASHXSOTBNU-UHFFFAOYSA-N	CCCOC(=O)C(C)C	propyl 2-methylpropanoate	0	2	0	0	0	2	2	0	100	0
AZKKNWAHCAZDCU-UHFFFAOYSA-N	CC(C(=O)O)NC(=O)CC(=O)O	3-(1-carboxyethylamino)-3-oxopropanoic acid	0	2	0	0	0	2	2	0	100	0
AZOCECCLWFDTAP-IUCAKERBSA-N	C[C@H]1CC[C@@H](CC1=O)C(=C)C	(2S,5S)-2-methyl-5-prop-1-en-2-ylcyclohexan-1-one	0	2	0	0	0	2	2	0	100	0
AZOCECCLWFDTAP-UHFFFAOYSA-N	CC1CCC(CC1=O)C(=C)C	2-methyl-5-prop-1-en-2-ylcyclohexan-1-one	0	2	0	0	0	2	2	0	100	0
AZTMWIPCEFFOJD-UHFFFAOYSA-N	CC1C2=C(CCN1)C3=C(N2)C=C(C=C3)O	1-methyl-2,3,4,9-tetrahydro-1H-pyrido[3,4-b]indol-7-ol	0	2	0	0	0	2	2	0	100	0
AZUZXOSWBOBCJY-UHFFFAOYSA-N	CC(C(CCCCC=O)O)C(=O)CCC(=O)O	6-hydroxy-5-methyl-4,11-dioxoundecanoic acid	0	2	0	0	0	2	2	0	100	0
BAKUYTLDCVITBO-YSKCIPFOSA-N	CC/C=C\C/C=C\C/C=C\C/C=C\CCCCCCC(=O)O[C@H](CO)COP(=O)(O)OCCN	[(2R)-1-[2-aminoethoxy(hydroxy)phosphoryl]oxy-3-hydroxypropan-2-yl] (8Z,11Z,14Z,17Z)-icosa-8,11,14,17-tetraenoate	0	2	1	0	0	3	2	1	66.6667	33.3333
BAORKIQZJCLKSH-JUUFPVJKSA-N	CCCCCCCC/C=C\CCCCCCCCCC(=O)OC[C@H](COP(=O)(O)OCCN)OC(=O)CCCC/C=C\C/C=C\C/C=C\CCCCC	[(2R)-3-[2-aminoethoxy(hydroxy)phosphoryl]oxy-2-[(6Z,9Z,12Z)-octadeca-6,9,12-trienoyl]oxypropyl] (Z)-icos-11-enoate	0	2	0	0	0	2	2	0	100	0
BAQMYDQNMFBZNA-MNXVOIDGSA-N	C1[C@H]2[C@@H]([C@@H](S1)CCCCC(=O)NCCCC[C@@H](C(=O)O)N)NC(=O)N2	(2S)-6-[5-[(3aS,4S,6aR)-2-oxo-1,3,3a,4,6,6a-hexahydrothieno[3,4-d]imidazol-4-yl]pentanoylamino]-2-aminohexanoic acid	0	2	0	0	0	2	2	0	100	0
BATFJLLEMUIAJD-FLIUJYPFSA-N	CC1=C[C@]23C[C@@H]1CC[C@H]2[C@@]4(CCC[C@]([C@H]4C[C@@H]3O)(C)CO)C	(1R,2S,4S,5S,9R,10S,13S)-5-(hydroxymethyl)-5,9,14-trimethyltetracyclo[11.2.1.01,10.04,9]hexadec-14-en-2-ol	0	2	0	0	0	2	2	0	100	0
BAVONGHXFVOKBV-UHFFFAOYSA-N	CC1=CCC(CC1O)C(=C)C	2-methyl-5-prop-1-en-2-ylcyclohex-2-en-1-ol	0	2	0	0	0	2	2	0	100	0
BAZHKHFAYOGVAJ-UIQAKJDRSA-N	CCCCCCCC/C=C\C/C=C\C/C=C\CCCC(=O)OC[C@H](COP(=O)(O)OCCN)OC(=O)CCC/C=C\C/C=C\C/C=C\CCCCCCCC	[(2R)-3-[2-aminoethoxy(hydroxy)phosphoryl]oxy-2-[(5Z,8Z,11Z)-icosa-5,8,11-trienoyl]oxypropyl] (5Z,8Z,11Z)-icosa-5,8,11-trienoate	0	2	0	0	0	2	2	0	100	0
BBJRTSLPWQUASB-DBBPNLNOSA-N	CCCCC/C=C\C[C@@H](/C=C/C=C\C=C\[C@@H](CCCC(=O)N(C)C)O)O	(5R,6E,8Z,10E,12S,14Z)-5,12-dihydroxy-N,N-dimethylicosa-6,8,10,14-tetraenamide	0	2	0	0	0	2	2	0	100	0
BBNHCUBQEQJHIG-FZZJNMCHSA-N	CCCCC/C=C\C/C=C\C/C=C\CCCCCCC(=O)OC[C@H](COP(=O)([O-])OCC[N+](C)(C)C)O	[(2R)-2-hydroxy-3-[(8Z,11Z,14Z)-icosa-8,11,14-trienoyl]oxypropyl] 2-(trimethylazaniumyl)ethyl phosphate	0	2	1	0	0	3	2	1	66.6667	33.3333
BBOWBNGUEWHNQZ-KTKRTIGZSA-N	CCCCCCCC/C=C\CCCCCCCCC(=O)O	(Z)-nonadec-10-enoic acid	0	2	2	0	0	4	2	2	50	50
BBRNVDBLOTVLMB-VURMDHGXSA-N	C/C/1=C/C(C(=O)C(=C)C2CC(C2C(C1=O)O)(C)C)OC(=O)C	[(5Z)-8-hydroxy-6,10,10-trimethyl-2-methylidene-3,7-dioxo-4-bicyclo[7.2.0]undec-5-enyl] acetate	0	2	0	0	0	2	2	0	100	0
BBYWOYAFBUOUFP-JOCHJYFZSA-N	CCCCCCCCCCCCCCCCCC(=O)OC[C@H](COP(=O)(O)OCCN)O	[(2R)-3-[2-aminoethoxy(hydroxy)phosphoryl]oxy-2-hydroxypropyl] octadecanoate	0	2	4	0	0	6	2	4	33.3333	66.6667
BCLVLAZXTOULCD-UHFFFAOYSA-N	C1C(CNC1C(=O)NC(CCC(=O)N)C(=O)O)O	5-amino-2-[(4-hydroxypyrrolidine-2-carbonyl)amino]-5-oxopentanoic acid	0	2	0	0	0	2	2	0	100	0
BCMYNNIPTQUKAC-UHFFFAOYSA-N	CCCCC=CCC(=O)OCC	ethyl oct-3-enoate	0	2	0	0	0	2	2	0	100	0
BCPSFKBPHHBDAI-LURJTMIESA-N	CC(=O)N[C@@H](CCC=O)C(=O)O	(2S)-2-acetamido-5-oxopentanoic acid	0	2	0	0	0	2	2	0	100	0
BCQUMXPGAAJTET-MMDTYXNTSA-N	CCCCCCCCCCCCCCCCCC(=O)O[C@H](COC(=O)CC/C=C\C/C=C\C/C=C\C/C=C\C/C=C\C/C=C\CC)COP(=O)(O)OCCN	[(2R)-3-[2-aminoethoxy(hydroxy)phosphoryl]oxy-2-octadecanoyloxypropyl] (4Z,7Z,10Z,13Z,16Z,19Z)-docosa-4,7,10,13,16,19-hexaenoate	0	2	0	0	0	2	2	0	100	0
BCTBAGTXFYWYMW-SCZZXKLOSA-N	C[C@@]1(CC[C@H](C(O1)(C)C)O)C=C	(3R,6R)-6-ethenyl-2,2,6-trimethyloxan-3-ol	0	2	0	0	0	2	2	0	100	0
BCTBAGTXFYWYMW-WCBMZHEXSA-N	C[C@]1(CC[C@@H](C(O1)(C)C)O)C=C	(3S,6S)-6-ethenyl-2,2,6-trimethyloxan-3-ol	0	2	0	0	0	2	2	0	100	0
BCWZIZLVBYHFES-PYEWSWHRSA-N	C[C@]12CC[C@H]3[C@H]([C@@H]1CC[C@@H]2O)CCC4=C3C=CC(=C4OC)O	(8R,9S,13S,14S,17S)-4-methoxy-13-methyl-6,7,8,9,11,12,14,15,16,17-decahydrocyclopenta[a]phenanthrene-3,17-diol	0	2	0	0	0	2	2	0	100	0
BCZXLGKYFZTAJX-JDWANTKOSA-N	CCCCCCCC/C=C\CC(CC(=O)O[C@@H](CCC(=O)[O-])[N+](C)(C)C)O	(4S)-4-[(Z)-3-hydroxytetradec-5-enoyl]oxy-4-(trimethylazaniumyl)butanoate	0	2	0	0	0	2	2	0	100	0
BDCLDNALSPBWPQ-UHFFFAOYSA-N	CCCC(=O)CC(=O)O	3-oxohexanoic acid	0	2	0	0	0	2	2	0	100	0
BDGVLOCEQIJJDJ-UHFFFAOYSA-N	CC(C)C1=CC2(CCC3C(C2CC1=O)(CCCC3(C)C(=O)O)C)O	8a-hydroxy-1,4a-dimethyl-6-oxo-7-propan-2-yl-2,3,4,4b,5,9,10,10a-octahydrophenanthrene-1-carboxylic acid	0	2	0	0	0	2	2	0	100	0
BDLLSHRIFPDGQB-WAYWQWQTSA-N	CCCC/C=C\CCCCCCCCCCCC(=O)O	(Z)-octadec-13-enoic acid	0	2	0	0	0	2	2	0	100	0
BDQNCUODBJZKIY-UHFFFAOYSA-N	CC1C=C(C(=O)C2(C1CC3C4(C2C(=O)C(=C(C4CC(O3)O)C)OC)C)C)OC	11-hydroxy-4,15-dimethoxy-2,6,14,17-tetramethyl-10-oxatetracyclo[7.7.1.02,7.013,17]heptadeca-4,14-diene-3,16-dione	0	2	0	0	0	2	2	0	100	0
BDRPKQLVISVUCU-UZBWDOCNSA-N			0	2	0	0	0	2	2	0	100	0
BDWKHKXSYDEDRO-UHFFFAOYSA-N	CC1(CCCC2(C1CC(C34C2CCC(C3)C5(C4O5)C)O)C)CO	5-(hydroxymethyl)-5,9,14-trimethyl-15-oxapentacyclo[11.3.1.01,10.04,9.014,16]heptadecan-2-ol	0	2	0	0	0	2	2	0	100	0
BECPPKYKPSRKCP-ZDLURKLDSA-N	C[C@H]([C@@H](C(=O)N[C@@H](CCC(=O)O)C(=O)O)N)O	(2S)-2-[[(2S,3R)-2-amino-3-hydroxybutanoyl]amino]pentanedioic acid	0	2	0	0	0	2	2	0	100	0
BEECYWPPXWUPIT-UHFFFAOYSA-N	CC(C)C1=C2C3CC=C(C4C(C3(CCC2(CC1)C)C)OC5C(O4)C(C(CO5)O)O)C=O	17,18-dihydroxy-2,5-dimethyl-8-propan-2-yl-15,20,22-trioxapentacyclo[12.8.0.02,10.05,9.016,21]docosa-8,12-diene-13-carbaldehyde	0	2	0	0	0	2	2	0	100	0
BEJNERDRQOWKJM-UHFFFAOYSA-N	C1=C(OC=C(C1=O)O)CO	5-hydroxy-2-(hydroxymethyl)pyran-4-one	0	2	0	0	0	2	2	0	100	0
BEOUGZFCUMNGOU-UHFFFAOYSA-N	CCCCCCCCC(C)CCCCCCCCC(=O)O	10-methyloctadecanoic acid	0	2	0	0	0	2	2	0	100	0
BERFDQAMXIBOHM-UHFFFAOYSA-N	CCOC1=C(C=C(C=C1)C=O)OC	4-ethoxy-3-methoxybenzaldehyde	0	2	0	0	0	2	2	0	100	0
BFBMDZOSZQDEKW-UHFFFAOYSA-N	CSCCCCCCCCN=C=S	1-isothiocyanato-8-methylsulfanyloctane	0	2	0	0	0	2	2	0	100	0
BFPAVSSBPLQXJZ-UHFFFAOYSA-N	CC1(CCC2=C(C1)CCC3C2(CCCC3(C)C(=O)O)C)C=C	7-ethenyl-1,4a,7-trimethyl-3,4,5,6,8,9,10,10a-octahydro-2H-phenanthrene-1-carboxylic acid	0	2	0	0	0	2	2	0	100	0
BFQQKLXDPGTJKC-HQJQHLMTSA-N	CC[C@@H]1CCC2=C([C@H]1O)C(=O)C(=CO2)CO	(5S,6R)-6-ethyl-5-hydroxy-3-(hydroxymethyl)-5,6,7,8-tetrahydrochromen-4-one	0	2	0	0	0	2	2	0	100	0
BFWYTORDSFIVKP-VAEKSGALSA-N	CCCCC[C@@H](/C=C/C=C\C/C=C\C/C=C\CCCC(=O)O)OO	(5Z,8Z,11Z,13E,15S)-15-hydroperoxyicosa-5,8,11,13-tetraenoic acid	0	2	0	0	0	2	2	0	100	0
BFYWJELXORKNFO-UHFFFAOYSA-N	CC(C)(C1CCC(=CC1)C(=O)O)O	4-(2-hydroxypropan-2-yl)cyclohexene-1-carboxylic acid	0	2	0	0	0	2	2	0	100	0
BGBNIHUXOLZWIB-UHFFFAOYSA-N	CCCCOC(=O)C(=C)C(C)O	butyl 3-hydroxy-2-methylidenebutanoate	0	2	0	0	0	2	2	0	100	0
BGJZMKPSRLHMME-UHFFFAOYSA-N	CCCCCOC(=O)C1=CC=CO1	pentyl furan-2-carboxylate	0	2	0	0	0	2	2	0	100	0
BGKAKRUFBSTALK-UHFFFAOYSA-N	CC(C)C(=O)OC1=C(C=C(C=C1)C=O)OC	(4-formyl-2-methoxyphenyl) 2-methylpropanoate	0	2	0	0	0	2	2	0	100	0
BGKHCLZFGPIKKU-DRSVPBQLSA-N	CCCCC[C@@H](/C=C/[C@H]1C=CC(=O)[C@H]1CCCCCCC(=O)O)O	7-[(1S,2S)-2-[(E,3S)-3-hydroxyoct-1-enyl]-5-oxocyclopent-3-en-1-yl]heptanoic acid	0	2	0	0	0	2	2	0	100	0
BGKHCLZFGPIKKU-LDDQNKHRSA-N	CCCCC[C@@H](/C=C/[C@H]1C=CC(=O)[C@@H]1CCCCCCC(=O)O)O	7-[(1R,2S)-2-[(E,3S)-3-hydroxyoct-1-enyl]-5-oxocyclopent-3-en-1-yl]heptanoic acid	0	2	1	0	0	3	2	1	66.6667	33.3333
BGMOXLYBBTWIMD-UHFFFAOYSA-N	CC(C1C=CC(=O)O1)O	2-(1-hydroxyethyl)-2H-furan-5-one	0	2	0	0	0	2	2	0	100	0
BGNXCDMCOKJUMV-UHFFFAOYSA-N	CC(C)(C)C1=C(C=CC(=C1)O)O	2-tert-butylbenzene-1,4-diol	0	2	0	0	0	2	2	0	100	0
BGVBGAIWXAXBLP-UHFFFAOYSA-N	CCCCCC(=O)C(C)C(=O)C	3-methylnonane-2,4-dione	0	2	0	0	0	2	2	0	100	0
BHAAPTBBJKJZER-UHFFFAOYSA-N	COC1=CC=C(C=C1)N	4-methoxyaniline	0	2	0	0	0	2	2	0	100	0
BHFJAGXKWFRMSK-ZUSAGPHLSA-N	CCCCCC/C=C\CCCCCCCCCC(=O)OC[C@H](COP(=O)([O-])OCC[N+](C)(C)C)OC(=O)CCC/C=C\C/C=C\C/C=C\C/C=C\CCCCC	[(2R)-2-[(5Z,8Z,11Z,14Z)-icosa-5,8,11,14-tetraenoyl]oxy-3-[(Z)-octadec-11-enoyl]oxypropyl] 2-(trimethylazaniumyl)ethyl phosphate	0	2	0	0	0	2	2	0	100	0
BHHGXPLMPWCGHP-UHFFFAOYSA-N	C1=CC=C(C=C1)CCN	2-phenylethanamine	0	2	0	0	0	2	2	0	100	0
BHIWKHZACMWKOJ-UHFFFAOYSA-N	CC(C)C(=O)OC	methyl 2-methylpropanoate	0	2	0	0	0	2	2	0	100	0
BHJHPYFAYGAPLS-UHFFFAOYSA-N	CC(=O)OC1=CC=CC=C1OC	(2-methoxyphenyl) acetate	0	2	0	0	0	2	2	0	100	0
BHJLLBCJOQXMIH-UHFFFAOYSA-N	CCCCCCCCCCCCCC(CC(=O)C1=CC=CC=C1)O	3-hydroxy-1-phenylhexadecan-1-one	0	2	0	0	0	2	2	0	100	0
BHPXBBXWEPCSOK-RMKNXTFCSA-N	CC(=CC/C=C(\C)/C(=O)OC1C(C(C(C(O1)CO)O)O)O)C	[3,4,5-trihydroxy-6-(hydroxymethyl)oxan-2-yl] (2E)-2,6-dimethylhepta-2,5-dienoate	0	2	0	0	0	2	2	0	100	0
BHQCQFFYRZLCQQ-OELDTZBJSA-N	C[C@H](CCC(=O)O)[C@H]1CC[C@@H]2[C@@]1([C@H](C[C@H]3[C@H]2[C@@H](C[C@H]4[C@@]3(CC[C@H](C4)O)C)O)O)C	(4R)-4-[(3R,5S,7R,8R,9S,10S,12S,13R,14S,17R)-3,7,12-trihydroxy-10,13-dimethyl-2,3,4,5,6,7,8,9,11,12,14,15,16,17-tetradecahydro-1H-cyclopenta[a]phenanthren-17-yl]pentanoic acid	0	2	1	0	0	3	2	1	66.6667	33.3333
BHQCQFFYRZLCQQ-PGHAKIONSA-N	C[C@H](CCC(=O)O)[C@H]1CC[C@@H]2[C@@]1([C@H](C[C@H]3[C@H]2[C@@H](C[C@@H]4[C@@]3(CC[C@H](C4)O)C)O)O)C	(4R)-4-[(3R,5R,7R,8R,9S,10S,12S,13R,14S,17R)-3,7,12-trihydroxy-10,13-dimethyl-2,3,4,5,6,7,8,9,11,12,14,15,16,17-tetradecahydro-1H-cyclopenta[a]phenanthren-17-yl]pentanoic acid	0	2	0	0	0	2	2	0	100	0
BHYOQNUELFTYRT-DPAQBDIFSA-N	C[C@H](CCCC(C)C)[C@H]1CC[C@@H]2[C@@]1(CC[C@H]3[C@H]2CC=C4[C@@]3(CC[C@@H](C4)OS(=O)(=O)O)C)C	[(3S,8S,9S,10R,13R,14S,17R)-10,13-dimethyl-17-[(2R)-6-methylheptan-2-yl]-2,3,4,7,8,9,11,12,14,15,16,17-dodecahydro-1H-cyclopenta[a]phenanthren-3-yl] hydrogen sulfate	0	2	0	0	0	2	2	0	100	0
BIABMEZBCHDPBV-MPQUPPDSSA-N	CCCCCCCCCCCCCCCC(=O)OC[C@H](COP(=O)(O)OC[C@H](CO)O)OC(=O)CCCCCCCCCCCCCCC	[(2R)-3-[[(2S)-2,3-dihydroxypropoxy]-hydroxyphosphoryl]oxy-2-hexadecanoyloxypropyl] hexadecanoate	0	2	0	0	0	2	2	0	100	0
BIEOSECQPGGZMF-NAIWXXGBSA-N	CC/C=C\C/C=C\C/C=C\C/C=C\C/C=C\CCCCCC(=O)OC[C@H](COP(=O)([O-])OCC[N+](C)(C)C)O	[(2R)-3-[(7Z,10Z,13Z,16Z,19Z)-docosa-7,10,13,16,19-pentaenoyl]oxy-2-hydroxypropyl] 2-(trimethylazaniumyl)ethyl phosphate	0	2	1	0	0	3	2	1	66.6667	33.3333
BIIJJHXLFCDTIZ-UHFFFAOYSA-N	CC1CCC(OC2=C1C=C(C(=C2)C)O)C(C)(C)O	2-(2-hydroxypropan-2-yl)-5,8-dimethyl-2,3,4,5-tetrahydro-1-benzoxepin-7-ol	0	2	0	0	0	2	2	0	100	0
BINIQAMAYCKIRZ-UHFFFAOYSA-N	CC1CC2(CC(C(=O)O2)C)C3C1C4(C(C(=O)C5=C(C4(C3=O)C)C(CC6C5(CCC(=O)C6(C)C)C)O)O)C	10',20'-dihydroxy-2',3,7',9',13',17',17'-heptamethylspiro[oxolane-5,5'-pentacyclo[10.8.0.02,9.04,8.013,18]icos-1(12)-ene]-2,3',11',16'-tetrone	0	2	0	0	0	2	2	0	100	0
BIRSGZKFKXLSJQ-SQOUGZDYSA-N	C([C@H]([C@H]([C@@H]([C@H](C(=O)O)O)O)O)O)OP(=O)(O)O	(2R,3S,4R,5R)-2,3,4,5-tetrahydroxy-6-phosphonooxyhexanoic acid	0	1	7	1	1	10	2	8	20	80
BISQPGCQOHLHQK-HDNPQISLSA-N	CC/C=C\C/C=C\C[C@H](/C=C/C=C/C=C\[C@H](CCCC(=O)O)O)O	(5S,6Z,8E,10E,12R,14Z,17Z)-5,12-dihydroxyicosa-6,8,10,14,17-pentaenoic acid	0	2	0	0	0	2	2	0	100	0
BITBXAWCPCNKKN-UHFFFAOYSA-N	CC(C)C1CCC2(C1C3C(=C)CCC2O3)C	2-methyl-8-methylidene-5-propan-2-yl-11-oxatricyclo[5.3.1.02,6]undecane	0	2	0	0	0	2	2	0	100	0
BITYXLXUCSKTJS-UHFFFAOYSA-N	CC(C)C(CC(=O)O)(C(=O)O)O	2-hydroxy-2-propan-2-ylbutanedioic acid	0	2	0	0	0	2	2	0	100	0
BIUSXTISNNLMOR-UHFFFAOYSA-N	CC1=CCC(CC1)(C)C(=O)C	1-(1,4-dimethylcyclohex-3-en-1-yl)ethanone	0	2	0	0	0	2	2	0	100	0
BJDCWCLMFKKGEE-AGQWIWFJSA-N	C[C@H]1CCC2[C@@H]([C@@H](O[C@@H]3[C@]24[C@@H]1CCC(O3)(OO4)C)O)C	(4R,5S,9S,10R,12S,13S)-1,5,9-trimethyl-11,14,15,16-tetraoxatetracyclo[10.3.1.04,13.08,13]hexadecan-10-ol	0	2	0	0	0	2	2	0	100	0
BJDCWCLMFKKGEE-KDTBHNEXSA-N	C[C@@H]1CC[C@H]2[C@H]([C@@H](O[C@H]3[C@@]24[C@H]1CC[C@](O3)(OO4)C)O)C	(1R,4S,5R,8S,9R,10R,12R,13R)-1,5,9-trimethyl-11,14,15,16-tetraoxatetracyclo[10.3.1.04,13.08,13]hexadecan-10-ol	0	2	0	0	0	2	2	0	100	0
BJEPYKJPYRNKOW-UWTATZPHSA-N	C([C@H](C(=O)O)O)C(=O)O	(2R)-2-hydroxybutanedioic acid	0	2	0	0	0	2	2	0	100	0
BJIOGJUNALELMI-ONEGZZNKSA-N	C/C=C/C1=CC(=C(C=C1)O)OC	2-methoxy-4-[(E)-prop-1-enyl]phenol	0	2	0	0	0	2	2	0	100	0
BJJQJLOZWBZEGA-UHFFFAOYSA-N	COC1=CC=CC(=C1)CCC(=O)O	3-(3-methoxyphenyl)propanoic acid	0	2	0	0	0	2	2	0	100	0
BKAJNAXTPSGJCU-UHFFFAOYSA-N	CC(C)CC(=O)C(=O)O	4-methyl-2-oxopentanoic acid	0	2	0	0	2	4	2	2	50	50
BKBDQKWNZFNSMN-LDLOPFEMSA-N	CCCCCCCCCCCCCCCCCCCCCC(=O)OC[C@H](COP(=O)(O)OCCN)OC(=O)CCCCCCCCCCCCC	[(2R)-3-[2-aminoethoxy(hydroxy)phosphoryl]oxy-2-tetradecanoyloxypropyl] docosanoate	0	2	1	0	0	3	2	1	66.6667	33.3333
BKKDUUVBVHYZFA-UHFFFAOYSA-N	CC1=CC=CC=C1COC(=O)C	(2-methylphenyl)methyl acetate	0	2	0	0	0	2	2	0	100	0
BKKGUKSHPCTUGE-GSRSKSEFSA-N	CC/C=C\CC1C(O1)C/C=C/CCCCCCCC(=O)O	(E)-11-[3-[(Z)-pent-2-enyl]oxiran-2-yl]undec-9-enoic acid	0	2	0	0	0	2	2	0	100	0
BKKGUKSHPCTUGE-OOHFSOINSA-N	CC/C=C\CC1C(O1)C/C=C\CCCCCCCC(=O)O	(Z)-11-[3-[(Z)-pent-2-enyl]oxiran-2-yl]undec-9-enoic acid	0	2	0	0	0	2	2	0	100	0
BKMZEBCQEFQERC-RWWOECIPSA-N	CCCCCCCCCCCCCCCC(=O)O[C@H](COC(=O)CC/C=C\C/C=C\C/C=C\C/C=C\C/C=C\CCCCC)COP(=O)([O-])OCC[N+](C)(C)C	[(2R)-3-[(4Z,7Z,10Z,13Z,16Z)-docosa-4,7,10,13,16-pentaenoyl]oxy-2-hexadecanoyloxypropyl] 2-(trimethylazaniumyl)ethyl phosphate	0	2	0	0	0	2	2	0	100	0
BLCSHJQURBOXAI-UHFFFAOYSA-N	CC(C)C1(CCC(=C)C=C1)O	4-methylidene-1-propan-2-ylcyclohex-2-en-1-ol	0	2	0	0	0	2	2	0	100	0
BLDFHTPIEUHZJY-UHFFFAOYSA-N	CCC(C)C1SC(NC(S1)C)C	2-butan-2-yl-4,6-dimethyl-1,3,5-dithiazinane	0	2	0	0	0	2	2	0	100	0
BLFLLBZGZJTVJG-UHFFFAOYSA-N	CCOC(=O)C1=CC=C(C=C1)N	ethyl 4-aminobenzoate	0	2	0	0	0	2	2	0	100	0
BLGXFZZNTVWLAY-SCYLSFHTSA-N	COC(=O)[C@H]1[C@H](CC[C@@H]2[C@@H]1C[C@H]3C4=C(CCN3C2)C5=CC=CC=C5N4)O	methyl (1S,15R,18S,19R,20S)-18-hydroxy-1,3,11,12,14,15,16,17,18,19,20,21-dodecahydroyohimban-19-carboxylate	0	2	0	0	0	2	2	0	100	0
BLHQFTDZMFXXHV-LLPREHSBSA-N	CCCCCCCCCCCCCCCC(=O)O[C@H](COC(=O)CCCCC/C=C\C/C=C\C/C=C\C/C=C\C/C=C\CC)COP(=O)(O)OCCN	[(2R)-3-[2-aminoethoxy(hydroxy)phosphoryl]oxy-2-hexadecanoyloxypropyl] (7Z,10Z,13Z,16Z,19Z)-docosa-7,10,13,16,19-pentaenoate	0	2	0	0	0	2	2	0	100	0
BLILOGGUTRWFNI-UHFFFAOYSA-M	CC1CCC(C(C1)OC(=O)CCC(=O)[O-])C(C)C	4-(5-methyl-2-propan-2-ylcyclohexyl)oxy-4-oxobutanoate	0	2	0	0	0	2	2	0	100	0
BLWCDFIELVFRJY-QXBXTPPVSA-N	CC/C=C\CC(C(C/C=C\C/C=C\C/C=C\CCCC(=O)O)O)O	(5Z,8Z,11Z,17Z)-14,15-dihydroxyicosa-5,8,11,17-tetraenoic acid	0	2	0	0	0	2	2	0	100	0
BMDGYQSEWGPUNB-ZOAQPGSISA-N	CCCCCCCC/C=C\CCCCCCCC(=O)O[C@H](COC(=O)CC/C=C\C/C=C\C/C=C\C/C=C\C/C=C\CCCCC)COP(=O)([O-])OCC[N+](C)(C)C	[(2R)-3-[(4Z,7Z,10Z,13Z,16Z)-docosa-4,7,10,13,16-pentaenoyl]oxy-2-[(Z)-octadec-9-enoyl]oxypropyl] 2-(trimethylazaniumyl)ethyl phosphate	0	2	0	0	0	2	2	0	100	0
BMEBSYWMLXABAW-MRYWNOOGSA-N	CCCCC/C=C\C/C=C\C/C=C\C/C=C\CCCC(=O)OC[C@H](COP(=O)([O-])OCC[N+](C)(C)C)OC(=O)CCCCCCC/C=C\CCCC	[(2R)-3-[(5Z,8Z,11Z,14Z)-icosa-5,8,11,14-tetraenoyl]oxy-2-[(Z)-tetradec-9-enoyl]oxypropyl] 2-(trimethylazaniumyl)ethyl phosphate	0	2	1	0	0	3	2	1	66.6667	33.3333
BMGNJDVZBKRPAW-YXPBIPRFSA-N			0	2	0	0	0	2	2	0	100	0
BMPRGPGLZWJNOP-XFFZJAGNSA-N	C/C=C(/C)\C(=O)OC1C2=C(C(=O)OC2(CC3C1(C(C(CC3)O)C)C)OC)C	(6-hydroxy-9a-methoxy-3,4a,5-trimethyl-2-oxo-5,6,7,8,8a,9-hexahydro-4H-benzo[f][1]benzofuran-4-yl) (Z)-2-methylbut-2-enoate	0	2	0	0	0	2	2	0	100	0
BMPRGPGLZWJNOP-YRNVUSSQSA-N	C/C=C(\C)/C(=O)OC1C2=C(C(=O)OC2(CC3C1(C(C(CC3)O)C)C)OC)C	(6-hydroxy-9a-methoxy-3,4a,5-trimethyl-2-oxo-5,6,7,8,8a,9-hexahydro-4H-benzo[f][1]benzofuran-4-yl) (E)-2-methylbut-2-enoate	0	2	0	0	0	2	2	0	100	0
BMQYVXCPAOLZOK-XINAWCOVSA-N	C1=C(N=C2C(=N1)NC(=NC2=O)N)[C@@H]([C@@H](CO)O)O	2-amino-6-[(1S,2R)-1,2,3-trihydroxypropyl]-1H-pteridin-4-one	0	2	0	0	0	2	2	0	100	0
BMQZUVJDTYLGMN-FENGWBDOSA-N	CCCCCCCC/C=C\CCCCCCCCCCCC(=O)OC[C@H](COP(=O)([O-])OCC[N+](C)(C)C)OC(=O)CC/C=C\C/C=C\C/C=C\C/C=C\C/C=C\C/C=C\CC	[(2R)-2-[(4Z,7Z,10Z,13Z,16Z,19Z)-docosa-4,7,10,13,16,19-hexaenoyl]oxy-3-[(Z)-docos-13-enoyl]oxypropyl] 2-(trimethylazaniumyl)ethyl phosphate	0	2	0	0	0	2	2	0	100	0
BMSUKKKAAVHUEW-PKNBQFBNSA-N	CCCCCC(=O)CC/C=C/CCCCCCCCCC(=O)O	(E)-15-oxoicos-11-enoic acid	0	2	0	0	0	2	2	0	100	0
BNJOQKFENDDGSC-UHFFFAOYSA-N	C(CCCCCCCCC(=O)O)CCCCCCCC(=O)O	octadecanedioic acid	0	2	0	0	0	2	2	0	100	0
BNKFSWVSTAGGGC-BHSUFVBCSA-N	CC(O)OC[C@@H]1[C@H]([C@@H]([C@H]([C@@H](O1)O[C@@H]2[C@H](O[C@H]([C@@H]([C@H]2OC(C)O)O)O[C@@H]3[C@H](O[C@H]([C@@H]([C@H]3OC(C)O)O)OC(C)O)CO)CO)O)OC(C)O)O	(2R,3R,4S,5R,6S)-4-(1-hydroxyethoxy)-2-(1-hydroxyethoxymethyl)-6-[(2R,3R,4R,5R,6S)-5-hydroxy-6-[(2R,3R,4R,5R,6S)-5-hydroxy-4,6-bis(1-hydroxyethoxy)-2-(hydroxymethyl)oxan-3-yl]oxy-4-(1-hydroxyethoxy)-2-(hydroxymethyl)oxan-3-yl]oxyoxane-3,5-diol	0	2	0	0	0	2	2	0	100	0
BNTPVRGYUHJFHN-HWKANZROSA-N	C(CCC(=O)O)C/C=C/C(=O)O	(E)-oct-2-enedioic acid	0	2	0	0	0	2	2	0	100	0
BOALWZNGHWYCRG-FPLPWBNLSA-N	CC/C=C\CCC(OCC)OCC	(Z)-7,7-diethoxyhept-3-ene	0	2	0	0	0	2	2	0	100	0
BOBZQUWDNGGBHD-UZOMYAKVSA-N	C[C@@H]1CC[C@@H]2[C@H](C3=C(C(=O)C[C@]13C2(C)C)C)O	(1R,6R,7S,10R)-6-hydroxy-4,10,11,11-tetramethyltricyclo[5.3.1.01,5]undec-4-en-3-one	0	2	0	0	0	2	2	0	100	0
BOKUGUNGXBFCNH-CYCUUUHGSA-N	CCCCCC/C=C\CCCCCCCCCC(=O)O[C@H](COC(=O)CC/C=C\C/C=C\C/C=C\C/C=C\C/C=C\C/C=C\CC)COP(=O)(O)OCCN	[(2R)-3-[2-aminoethoxy(hydroxy)phosphoryl]oxy-2-[(Z)-octadec-11-enoyl]oxypropyl] (4Z,7Z,10Z,13Z,16Z,19Z)-docosa-4,7,10,13,16,19-hexaenoate	0	2	0	0	0	2	2	0	100	0
BOPGDPNILDQYTO-NNYOXOHSSA-N	C1C=CN(C=C1C(=O)N)[C@H]2[C@@H]([C@@H]([C@H](O2)COP(=O)(O)OP(=O)(O)OC[C@@H]3[C@H]([C@H]([C@@H](O3)N4C=NC5=C(N=CN=C54)N)O)O)O)O	[[(2R,3S,4R,5R)-5-(6-aminopurin-9-yl)-3,4-dihydroxyoxolan-2-yl]methoxy-hydroxyphosphoryl] [(2R,3S,4R,5R)-5-(3-carbamoyl-4H-pyridin-1-yl)-3,4-dihydroxyoxolan-2-yl]methyl hydrogen phosphate	0	2	4	0	0	6	2	4	33.3333	66.6667
BPDHZCGFGOWILW-UHFFFAOYSA-N	CC1CCC2(C13CC(C(C24COC4=O)(C(=O)OC)O)OC(=O)C3O)O	methyl 5,7,11-trihydroxy-2-methyl-2',10-dioxospiro[9-oxatricyclo[6.3.1.01,5]dodecane-6,3'-oxetane]-7-carboxylate	0	2	0	0	0	2	2	0	100	0
BPIPRLPHPUGIIF-UHFFFAOYSA-N	CC(=CCC1=CC2=C(C(=C1O)O)OC3=C(C2=O)C(=CC(=C3C(C)(C)C=C)O)O)C	1,3,5,6-tetrahydroxy-4-(2-methylbut-3-en-2-yl)-7-(3-methylbut-2-enyl)xanthen-9-one	0	2	0	0	0	2	2	0	100	0
BPKAHTKRCLCHEA-UBFJEZKGSA-N	C[C@H](/C=C/[C@H](C)C(C)(C)O)[C@H]1CC[C@@H]\2[C@@]1(CCC/C2=C\C=C3C[C@H](C[C@@H](C3)O)O)C	(1R,3R)-5-[(2E)-2-[(1R,3aS,7aR)-1-[(E,2R,5S)-6-hydroxy-5,6-dimethylhept-3-en-2-yl]-7a-methyl-2,3,3a,5,6,7-hexahydro-1H-inden-4-ylidene]ethylidene]cyclohexane-1,3-diol	0	2	0	0	0	2	2	0	100	0
BPLQKQKXWHCZSS-UHFFFAOYSA-N	COC1=CC(=CC(=C1OC)OC)CC=C	1,2,3-trimethoxy-5-prop-2-enylbenzene	0	2	0	0	0	2	2	0	100	0
BPSNETAIJADFTO-UHFFFAOYSA-N	C1=CC=NC(=C1)CC(=O)O	2-pyridin-2-ylacetic acid	0	2	0	0	0	2	2	0	100	0
BQIOAYLGMWMRRP-MPXNVAGNSA-N	COC(=O)C(CO)OC(C(C(=O)OC)O)O[C@H](C#N)C1=CC=CC=C1	methyl 3-[(S)-cyano(phenyl)methoxy]-2-hydroxy-3-(3-hydroxy-1-methoxy-1-oxopropan-2-yl)oxypropanoate	0	2	0	0	0	2	2	0	100	0
BQNMOLSYHYSCMS-TUUYSWIFSA-N	C[C@@H]1CC[C@@]2([C@H]([C@H]3[C@@H](O2)C[C@@H]4[C@@]3([C@@H](C[C@H]5[C@H]4CC[C@@H]6[C@@]5(CC[C@@H](C6)O)C)O)C)C)OC1	(1R,2S,4S,5'R,6R,7S,8R,9S,10R,12S,13S,16S,18S)-5',7,9,13-tetramethylspiro[5-oxapentacyclo[10.8.0.02,9.04,8.013,18]icosane-6,2'-oxane]-10,16-diol	0	2	0	0	0	2	2	0	100	0
BQOFWKZOCNGFEC-UHFFFAOYSA-N	CC1=CCC2C(C1)C2(C)C	3,7,7-trimethylbicyclo[4.1.0]hept-3-ene	0	2	0	0	0	2	2	0	100	0
BQOIJSIMMIDHMO-XRJYYLNASA-N	C[C@]12CCC3C(C1CC[C@@H]2O)CCC4=C(C(=O)CC[C@]34C)O	(10R,13S,17S)-4,17-dihydroxy-10,13-dimethyl-1,2,6,7,8,9,11,12,14,15,16,17-dodecahydrocyclopenta[a]phenanthren-3-one	0	2	0	0	0	2	2	0	100	0
BQUAFPABUCARCY-BQYQJAHWSA-N	CC(=O)/C=C/C1C2(CCCC(C2CC(C1(C)O)O)(C)C)C	(E)-4-(2,3-dihydroxy-2,5,5,8a-tetramethyl-3,4,4a,6,7,8-hexahydro-1H-naphthalen-1-yl)but-3-en-2-one	0	2	0	0	0	2	2	0	100	0
BRAPXNOAYHMWEX-JHHJWKSXSA-N	CCCCCCCCCCCCCC(=O)OC[C@H](COP(=O)([O-])OCC[N+](C)(C)C)OC(=O)CCCCCCCCCCC/C=C\C/C=C\CCCCC	[(2R)-2-[(13Z,16Z)-docosa-13,16-dienoyl]oxy-3-tetradecanoyloxypropyl] 2-(trimethylazaniumyl)ethyl phosphate	0	2	0	0	0	2	2	0	100	0
BRHDDEIRQPDPMG-WCBMZHEXSA-N	C[C@]1(CC[C@H](O1)C(C)(C)O)C=C	2-[(2S,5S)-5-ethenyl-5-methyloxolan-2-yl]propan-2-ol	0	2	0	0	0	2	2	0	100	0
BRHJBHVGLHMQCU-WZUFQYTHSA-N	C/C/1=C/CC(=C(C)C)C(=O)CC2(C(O2)CC1)C	(6Z)-1,7-dimethyl-4-propan-2-ylidene-11-oxabicyclo[8.1.0]undec-6-en-3-one	0	2	0	0	0	2	2	0	100	0
BROZQMCDYUJKFQ-UHFFFAOYSA-N	CC(C)CC(CC(C)CCC(=O)C1=COC=C1)O	1-(furan-3-yl)-6-hydroxy-4,8-dimethylnonan-1-one	0	2	0	0	0	2	2	0	100	0
BRZHNCZGBULDIZ-XYHFPQPRSA-N	CCCCC/C=C\C/C=C\CCCCCCCCCCCC(=O)OC[C@H](COP(=O)(O)OCCN)OC(=O)CCCC/C=C\C/C=C\C/C=C\CCCCC	[(2R)-3-[2-aminoethoxy(hydroxy)phosphoryl]oxy-2-[(6Z,9Z,12Z)-octadeca-6,9,12-trienoyl]oxypropyl] (13Z,16Z)-docosa-13,16-dienoate	0	2	0	0	0	2	2	0	100	0
BSAIUMLZVGUGKX-BQYQJAHWSA-N	CCCCCC/C=C/C=O	(E)-non-2-enal	0	2	0	0	0	2	2	0	100	0
BSDNZCQPDVTDET-HWKANZROSA-N	C1=CC=C(C(=C1)/C=C/C=O)O	(E)-3-(2-hydroxyphenyl)prop-2-enal	0	2	0	0	0	2	2	0	100	0
BSFUDCIRZBAPDS-UHFFFAOYSA-N	CC1(CC2C1CCC(=C)C(CCC2=O)O)C	5-hydroxy-10,10-dimethyl-6-methylidenebicyclo[7.2.0]undecan-2-one	0	2	0	0	0	2	2	0	100	0
BSGGRZQAABTTBE-UHFFFAOYSA-N	CC1(C2CCC34CC(C=C3)(C(=O)CC4C2(C(C1=O)O)C)C)C	7-hydroxy-5,5,8,12-tetramethyltetracyclo[10.2.1.01,9.04,8]pentadec-13-ene-6,11-dione	0	2	0	0	0	2	2	0	100	0
BSKRYZBCMPUFRS-WEVVVXLNSA-N	CCCCCCOC(=O)C(C)/C=C/C	hexyl (E)-2-methylpent-3-enoate	0	2	0	0	0	2	2	0	100	0
BSNJSZUDOMPYIR-KOHXHNRGSA-N			0	2	0	0	0	2	2	0	100	0
BSWHERGFUNMWGS-HAFWLYHUSA-N	CC[C@H](C)[C@@H](C(=O)O)NC(=O)[C@H](CC(=O)O)N	(2S,3S)-2-[[(2S)-2-amino-3-carboxypropanoyl]amino]-3-methylpentanoic acid	0	2	0	0	0	2	2	0	100	0
BSYNRYMUTXBXSQ-UHFFFAOYSA-N	CC(=O)OC1=CC=CC=C1C(=O)O	2-acetyloxybenzoic acid	0	2	0	0	0	2	2	0	100	0
BSYVTEYKTMYBMK-UHFFFAOYSA-N	C1CC(OC1)CO	oxolan-2-ylmethanol	0	2	0	0	0	2	2	0	100	0
BTBFUBUCCJKJOZ-UHFFFAOYSA-N	C1=CN(C=C1)CC2=CC=CO2	1-(furan-2-ylmethyl)pyrrole	0	2	0	0	0	2	2	0	100	0
BTCSSZJGUNDROE-UHFFFAOYSA-N	C(CC(=O)O)CN	4-aminobutanoic acid	0	2	2	0	3	7	2	5	28.5714	71.4286
BTFQKIATRPGRBS-UHFFFAOYSA-N	CC1=CC=CC=C1C=O	2-methylbenzaldehyde	0	2	0	0	0	2	2	0	100	0
BTGPDGNORXGZJQ-QYJIKUIUSA-N	CCCCCC/C=C\CCCCCCCCCC(=O)O[C@H](COC(=O)CCCCC/C=C\C/C=C\C/C=C\C/C=C\C/C=C\CC)COP(=O)(O)OCCN	[(2R)-3-[2-aminoethoxy(hydroxy)phosphoryl]oxy-2-[(Z)-octadec-11-enoyl]oxypropyl] (7Z,10Z,13Z,16Z,19Z)-docosa-7,10,13,16,19-pentaenoate	0	2	0	0	0	2	2	0	100	0
BTHAWHOTHGQIKC-SOFGYWHQSA-N	C/C(=C\CC(C(C)(C)O)O)/C=C	(5E)-2,6-dimethylocta-5,7-diene-2,3-diol	0	2	0	0	0	2	2	0	100	0
BTHNNPTZHGZNAO-UHFFFAOYSA-N	CCCCCCCCCCCCC(=O)NCC(=O)O	2-(tridecanoylamino)acetic acid	0	2	0	0	0	2	2	0	100	0
BTJXBZZBBNNTOV-UHFFFAOYSA-N	CC(=CCCC(C)(C=C)OC(=O)C1=CC=CC=C1)C	3,7-dimethylocta-1,6-dien-3-yl benzoate	0	2	0	0	0	2	2	0	100	0
BTMVHUNTONAYDX-UHFFFAOYSA-N	CCCCOC(=O)CC	butyl propanoate	0	2	0	0	0	2	2	0	100	0
BTSHHJQHTVNSLW-LSLZVYMXSA-N	C[C@H]1CC[C@@]2([C@H]([C@H]3[C@@H](O2)C[C@@H]4[C@@]3(CC[C@H]5[C@H]4C[C@H]([C@@H]6[C@@]5(CC(=O)[C@@H](C6)O)C)O)C)C)OC1	(1R,2S,4S,5'S,6R,7S,8R,9S,12S,13R,16R,18S,19R)-16,19-dihydroxy-5',7,9,13-tetramethylspiro[5-oxapentacyclo[10.8.0.02,9.04,8.013,18]icosane-6,2'-oxane]-15-one	0	2	0	0	0	2	2	0	100	0
BUIZMIHPZOBMLF-RXMGPZFASA-N	CCCCCCCC/C=C\CCCCCCCCCC(=O)O[C@H](COC(=O)CCC/C=C\C/C=C\C/C=C\C/C=C\CCCCC)COP(=O)(O)OCCN	[(2R)-1-[2-aminoethoxy(hydroxy)phosphoryl]oxy-3-[(5Z,8Z,11Z,14Z)-icosa-5,8,11,14-tetraenoyl]oxypropan-2-yl] (Z)-icos-11-enoate	0	2	0	0	0	2	2	0	100	0
BUOLDWJIICQRBU-UHFFFAOYSA-N	C1C(C(OC2=C1C(=CC(=C2C3C(C(OC4=CC(=CC(=C34)O)O)C5=CC(=C(C=C5)O)O)O)O)O)C6=CC(=C(C(=C6)O)O)O)OC(=O)C7=CC(=C(C(=C7)O)O)O	[8-[2-(3,4-dihydroxyphenyl)-3,5,7-trihydroxy-3,4-dihydro-2H-chromen-4-yl]-5,7-dihydroxy-2-(3,4,5-trihydroxyphenyl)-3,4-dihydro-2H-chromen-3-yl] 3,4,5-trihydroxybenzoate	0	2	0	0	0	2	2	0	100	0
BUQQDANPHQFSEK-UHFFFAOYSA-N	COC1=C(C=C2C(C(C(CC2=C1)COC3C(C(C(C(O3)CO)O)O)O)CO)C4=CC(=C(C=C4)O)OC)O	2-[[6-hydroxy-4-(4-hydroxy-3-methoxyphenyl)-3-(hydroxymethyl)-7-methoxy-1,2,3,4-tetrahydronaphthalen-2-yl]methoxy]-6-(hydroxymethyl)oxane-3,4,5-triol	0	2	0	0	0	2	2	0	100	0
BUSOTUQRURCMCM-UHFFFAOYSA-N	C1=CC=C(C=C1)OCCC(=O)O	3-phenoxypropanoic acid	0	2	0	0	0	2	2	0	100	0
BUTHMSUEBYPMKJ-UHFFFAOYSA-L	C(C(=O)C(=O)[O-])S(=O)(=O)[O-]	2-oxo-3-sulfonatopropanoate	0	2	0	0	0	2	2	0	100	0
BUTHMSUEBYPMKJ-UHFFFAOYSA-N	C(C(=O)C(=O)O)S(=O)(=O)O	2-oxo-3-sulfopropanoic acid	0	2	0	0	0	2	2	0	100	0
BVCNHEVITXGCEP-UHFFFAOYSA-N	CC1=CCC2C3C1C2(CC(C3C(C)C)O)C	2,8-dimethyl-5-propan-2-yltricyclo[4.4.0.02,7]dec-8-en-4-ol	0	2	0	0	0	2	2	0	100	0
BVEYJWQCMOVMAR-UHFFFAOYSA-N	CCCC(C(=O)CCC)O	5-hydroxyoctan-4-one	0	2	0	0	0	2	2	0	100	0
BVQVLAIMHVDZEL-UHFFFAOYSA-N	CC(=O)C(=O)C1=CC=CC=C1	1-phenylpropane-1,2-dione	0	2	0	0	0	2	2	0	100	0
BWEICTHJUIJQPH-UHFFFAOYSA-N	C1CC(=O)OC1CC(=O)O	2-(5-oxooxolan-2-yl)acetic acid	0	2	0	0	0	2	2	0	100	0
BWFFGWCCMCLGBQ-JSQGHLFOSA-N	C/C=C\C#CC#CC#C/C=C/C(CCl)O	(3E,11Z)-1-chlorotrideca-3,11-dien-5,7,9-triyn-2-ol	0	2	0	0	0	2	2	0	100	0
BWFQMABKLLTETH-UZEGMWDYSA-N	C[C@H](CCC(=O)C(C)(C)O)[C@H]1CC[C@@H]\2[C@@]1(CCC/C2=C\C=C\3/C[C@H](C[C@@H](C3=C)O)O)C	(6R)-6-[(1R,3aS,4E,7aR)-4-[(2E)-2-[(3S,5R)-3,5-dihydroxy-2-methylidenecyclohexylidene]ethylidene]-7a-methyl-2,3,3a,5,6,7-hexahydro-1H-inden-1-yl]-2-hydroxy-2-methylheptan-3-one	0	2	0	0	0	2	2	0	100	0
BWKDAAFSXYPQOS-UHFFFAOYSA-N	C1C(COC(O1)C2=CC=CC=C2)O	2-phenyl-1,3-dioxan-5-ol	0	2	0	0	0	2	2	0	100	0
BWRPYSJNBVBIRP-FLFBIERCSA-N	C[C@]1(C[C@@H]([C@]2([C@@H]3CCCC([C@]3(CC(=O)C2=C1)O)(C)C)C)O)C=C	(4aS,4bS,5S,7S,10aR)-7-ethenyl-5,10a-dihydroxy-1,1,4b,7-tetramethyl-3,4,4a,5,6,10-hexahydro-2H-phenanthren-9-one	0	2	0	0	0	2	2	0	100	0
BXAXVVVVPFELOK-QNEBEIHSSA-N	CCCCC/C=C\C/C=C\C/C=C\CCCCC(=O)OC(CO)CO	1,3-dihydroxypropan-2-yl (6Z,9Z,12Z)-octadeca-6,9,12-trienoate	0	2	0	0	0	2	2	0	100	0
BXBVPYSHEOQGHP-UHFFFAOYSA-N	CC(C)CCCCCC(=O)OCC1=CC(=C(C=C1)O)OC	(4-hydroxy-3-methoxyphenyl)methyl 7-methyloctanoate	0	2	0	0	0	2	2	0	100	0
BXDBZZUQTQKCEI-UHFFFAOYSA-N	CC1(C2CCC3=CC(C(CC3C2(CCC1O)C)O)(C)C=C)C	7-ethenyl-1,1,4a,7-tetramethyl-3,4,4b,5,6,9,10,10a-octahydro-2H-phenanthrene-2,6-diol	0	2	0	0	0	2	2	0	100	0
BXFOFFBJRFZBQZ-QYWOHJEZSA-N	CC1=C[C@@H]2[C@](C[C@@H]1OC(=O)CC(C)C)([C@]3([C@@H]([C@H]([C@H]([C@@]34CO4)O2)O)OC(=O)C)C)COC(=O)C	[(1S,2R,4S,7R,9R,10R,11S,12S)-11-acetyloxy-2-(acetyloxymethyl)-10-hydroxy-1,5-dimethylspiro[8-oxatricyclo[7.2.1.02,7]dodec-5-ene-12,2'-oxirane]-4-yl] 3-methylbutanoate	0	2	0	0	0	2	2	0	100	0
BXHPMUQFGGSDAK-PDFUHZMOSA-N	CCCCC/C=C\C/C=C\C[C@@H]1[C@@H](O1)C/C=C\CCCC(=O)NCCO	(Z)-N-(2-hydroxyethyl)-7-[(2S,3R)-3-[(2Z,5Z)-undeca-2,5-dienyl]oxiran-2-yl]hept-5-enamide	0	2	0	0	0	2	2	0	100	0
BXKLSVWRSUPMBO-UHFFFAOYSA-N	CC1=CN=C(C(=N1)C)OC	2-methoxy-3,5-dimethylpyrazine	0	2	0	0	0	2	2	0	100	0
BXRGGUXPWTWACZ-UHFFFAOYSA-N	CC1C2CCC3(CCC(=O)C(C3C2OC1=O)C)C	3,5a,9-trimethyl-3a,4,5,6,7,9,9a,9b-octahydro-3H-benzo[g][1]benzofuran-2,8-dione	0	2	0	0	0	2	2	0	100	0
BXRHNOVSIVSFJG-JUFZMCDQSA-N	C[C@]12CC[C@@H](C([C@@H]1CC=C3[C@@H]2COC3=O)(C)C)O	(5aR,7S,9aS,9bR)-7-hydroxy-6,6,9a-trimethyl-5,5a,7,8,9,9b-hexahydro-1H-benzo[e][2]benzofuran-3-one	0	2	0	0	0	2	2	0	100	0
BXRLWGXPSRYJDZ-VKHMYHEASA-N	C(C#N)[C@@H](C(=O)O)N	(2S)-2-amino-3-cyanopropanoic acid	0	2	0	0	0	2	2	0	100	0
BXSFSSDQHFBPDQ-HSCCQJOQSA-N	CCCCCCCCCCCCCCCC(=O)OC[C@H](COP(=O)(O)OCCN)OC(=O)CCCCC/C=C\C/C=C\C/C=C\C/C=C\C/C=C\CC	[(2R)-1-[2-aminoethoxy(hydroxy)phosphoryl]oxy-3-hexadecanoyloxypropan-2-yl] (7Z,10Z,13Z,16Z,19Z)-docosa-7,10,13,16,19-pentaenoate	0	2	0	0	0	2	2	0	100	0
BXXSHQYDJWZXPB-OKNSCYNVSA-N	C[C@@H]1[C@@H](C[C@H](C2=CC[C@H](C[C@]12C)C(=C)C)O)O	(1R,3R,4S,4aR,6R)-4,4a-dimethyl-6-prop-1-en-2-yl-2,3,4,5,6,7-hexahydro-1H-naphthalene-1,3-diol	0	2	0	0	0	2	2	0	100	0
BXZSKDOPGDPDEG-UHFFFAOYSA-N	COC1=CC=CC2=C1NC(=CC2=O)C(=O)O	8-methoxy-4-oxo-1H-quinoline-2-carboxylic acid	0	2	0	0	0	2	2	0	100	0
BYCHQEILESTMQU-XFXZXTDPSA-N	CCC(=O)OC/C=C(/C)\CCC=C(C)C	[(2Z)-3,7-dimethylocta-2,6-dienyl] propanoate	0	2	0	0	0	2	2	0	100	0
BYDOYRHWHKPKQP-UHFFFAOYSA-N	COC1=C(C=C2C3=CC=CC=C3NC2=C1)C(=O)OC	methyl 2-methoxy-9H-carbazole-3-carboxylate	0	2	0	0	0	2	2	0	100	0
BYEAHWXPCBROCE-UHFFFAOYSA-N	C(C(F)(F)F)(C(F)(F)F)O	1,1,1,3,3,3-hexafluoropropan-2-ol	0	2	0	0	0	2	2	0	100	0
BYHDDXPKOZIZRV-UHFFFAOYSA-N	C1=CC=C(C=C1)CCCCC(=O)O	5-phenylpentanoic acid	0	2	0	0	0	2	2	0	100	0
BYQKGWSQMLLYGJ-UHFFFAOYSA-N	CC(C)(CCC1=C(C=CC2=C1OCC(C2=O)C3=C(C=C(C=C3)O)O)O)O	3-(2,4-dihydroxyphenyl)-7-hydroxy-8-(3-hydroxy-3-methylbutyl)-2,3-dihydrochromen-4-one	0	2	0	0	0	2	2	0	100	0
BYRZLWJKTOLLBX-UHFFFAOYSA-N	CCC1=C(C(=C(C(=O)O1)CC2=C(C(=C(OC2=O)CC)C)O)O)C	6-ethyl-3-[(6-ethyl-4-hydroxy-5-methyl-2-oxopyran-3-yl)methyl]-4-hydroxy-5-methylpyran-2-one	0	2	0	0	0	2	2	0	100	0
BYUOBSUZYQAFJM-UHFFFAOYSA-N	C1=NC(=O)C2=C(N1)NC(=O)N2	7,9-dihydro-3H-purine-6,8-dione	0	2	0	0	0	2	2	0	100	0
BYVQCOREHGDXRD-WCABBIDISA-N	CCCCC/C=C\C/C=C\CCCCCCCCCC(=O)O[C@H](COC(=O)CCCCCC/C=C\C/C=C\C/C=C\CCCCC)COP(=O)(O)OCCN	[(2R)-1-[2-aminoethoxy(hydroxy)phosphoryl]oxy-3-[(8Z,11Z,14Z)-icosa-8,11,14-trienoyl]oxypropan-2-yl] (11Z,14Z)-icosa-11,14-dienoate	0	2	0	0	0	2	2	0	100	0
BZQFBWGGLXLEPQ-UHFFFAOYSA-N	C(C(C(=O)O)N)OP(=O)(O)O	2-amino-3-phosphonooxypropanoic acid	0	2	0	0	0	2	2	0	100	0
CAHLQXBTMALBQE-XCVCLJGOSA-N	C1=CC(=CC=C1/C=C/C(=O)OC2=CC(=C3C(=C2)OC(=C(C3=O)OC4C(C(C(C(O4)CO)O)O)O)C5=CC=C(C=C5)O)O)O	[5-hydroxy-2-(4-hydroxyphenyl)-4-oxo-3-[3,4,5-trihydroxy-6-(hydroxymethyl)oxan-2-yl]oxychromen-7-yl] (E)-3-(4-hydroxyphenyl)prop-2-enoate	0	2	0	0	0	2	2	0	100	0
CBFBPWNKOMZXKO-XKDWLADFSA-N	CCCCCC/C=C\CCCCCCCC(=O)O[C@H](COC(=O)CCCCCCCCC/C=C\C/C=C\CCCCC)COP(=O)(O)OCCN	[(2R)-3-[2-aminoethoxy(hydroxy)phosphoryl]oxy-2-[(Z)-hexadec-9-enoyl]oxypropyl] (11Z,14Z)-icosa-11,14-dienoate	0	2	0	0	0	2	2	0	100	0
CBGDIJWINPWWJW-IYSWYEEDSA-N	C[C@@H]1[C@H](OC=C2C1=C(C(=C(C2=O)C(=O)O)O)C)C	(3R,4S)-6-hydroxy-3,4,5-trimethyl-8-oxo-3,4-dihydroisochromene-7-carboxylic acid	0	2	0	0	0	2	2	0	100	0
CBIDRCWHNCKSTO-UHFFFAOYSA-K	CC(=CCOP(=O)([O-])OP(=O)([O-])[O-])C	[3-methylbut-2-enoxy(oxido)phosphoryl] phosphate	0	2	0	0	0	2	2	0	100	0
CBJPZHSWLMJQRI-UHFFFAOYSA-N	C1=COC(=C1)CSSCC2=CC=CO2	2-[(furan-2-ylmethyldisulfanyl)methyl]furan	0	2	0	0	0	2	2	0	100	0
CBMYJHIOYJEBSB-CRQQDORFSA-N	C[C@]12CCC3C(C1CC[C@H]2O)CCC4[C@@]3(CC[C@H](C4)O)C	(3R,10S,13S,17R)-10,13-dimethyl-2,3,4,5,6,7,8,9,11,12,14,15,16,17-tetradecahydro-1H-cyclopenta[a]phenanthrene-3,17-diol	0	2	0	0	0	2	2	0	100	0
CBMYJHIOYJEBSB-CUZKMJQKSA-N	C[C@]12CC[C@H](C[C@@H]1CC[C@@H]3[C@@H]2CC[C@]4([C@H]3CC[C@H]4O)C)O	(3R,5S,8R,9S,10S,13S,14S,17R)-10,13-dimethyl-2,3,4,5,6,7,8,9,11,12,14,15,16,17-tetradecahydro-1H-cyclopenta[a]phenanthrene-3,17-diol	0	2	0	0	0	2	2	0	100	0
CBMYJHIOYJEBSB-GCXXXECGSA-N	C[C@]12CC[C@H](C[C@H]1CC[C@@H]3[C@@H]2CC[C@]4([C@H]3CC[C@@H]4O)C)O	(3R,5R,8R,9S,10S,13S,14S,17S)-10,13-dimethyl-2,3,4,5,6,7,8,9,11,12,14,15,16,17-tetradecahydro-1H-cyclopenta[a]phenanthrene-3,17-diol	0	2	0	0	0	2	2	0	100	0
CBMYJHIOYJEBSB-ILNNWSBUSA-N	C[C@]12CCC3C(C1CC[C@H]2O)CCC4[C@@]3(CC[C@@H](C4)O)C	(3S,10S,13S,17R)-10,13-dimethyl-2,3,4,5,6,7,8,9,11,12,14,15,16,17-tetradecahydro-1H-cyclopenta[a]phenanthrene-3,17-diol	0	2	0	0	0	2	2	0	100	0
CBMYJHIOYJEBSB-KHOSGYARSA-N	C[C@]12CC[C@H](C[C@@H]1CC[C@@H]3[C@@H]2CC[C@]4([C@H]3CC[C@@H]4O)C)O	(3R,5S,8R,9S,10S,13S,14S,17S)-10,13-dimethyl-2,3,4,5,6,7,8,9,11,12,14,15,16,17-tetradecahydro-1H-cyclopenta[a]phenanthrene-3,17-diol	0	2	0	0	0	2	2	0	100	0
CBMYJHIOYJEBSB-RLSXWVIDSA-N	CC12CCC3C(C1CC[C@@H]2O)CCC4C3(CC[C@H](C4)O)C	(3R,17S)-10,13-dimethyl-2,3,4,5,6,7,8,9,11,12,14,15,16,17-tetradecahydro-1H-cyclopenta[a]phenanthrene-3,17-diol	0	2	0	0	0	2	2	0	100	0
CBMYJHIOYJEBSB-WTVXNACZSA-N	C[C@]12CCC3C(C1CC[C@@H]2O)CCC4[C@@]3(CC[C@@H](C4)O)C	(3S,10S,13S,17S)-10,13-dimethyl-2,3,4,5,6,7,8,9,11,12,14,15,16,17-tetradecahydro-1H-cyclopenta[a]phenanthrene-3,17-diol	0	2	0	0	0	2	2	0	100	0
CBMYJHIOYJEBSB-YSZCXEEOSA-N	C[C@]12CC[C@@H](C[C@@H]1CC[C@@H]3[C@@H]2CC[C@]4([C@H]3CC[C@@H]4O)C)O	(3S,5S,8R,9S,10S,13S,14S,17S)-10,13-dimethyl-2,3,4,5,6,7,8,9,11,12,14,15,16,17-tetradecahydro-1H-cyclopenta[a]phenanthrene-3,17-diol	0	2	0	0	0	2	2	0	100	0
CBMYJHIOYJEBSB-ZGLQAYRUSA-N	C[C@]12CCC(CC1CCC3C2CC[C@]4(C3CCC4O)C)O	(10S,13S)-10,13-dimethyl-2,3,4,5,6,7,8,9,11,12,14,15,16,17-tetradecahydro-1H-cyclopenta[a]phenanthrene-3,17-diol	0	2	0	0	0	2	2	0	100	0
CBOQJANXLMLOSS-UHFFFAOYSA-N	CCOC1=C(C=CC(=C1)C=O)O	3-ethoxy-4-hydroxybenzaldehyde	0	2	0	0	0	2	2	0	100	0
CBQJSKKFNMDLON-JTQLQIEISA-N	CC(=O)N[C@@H](CC1=CC=CC=C1)C(=O)O	(2S)-2-acetamido-3-phenylpropanoic acid	0	2	0	0	0	2	2	0	100	0
CBQMKYHLDADRLN-UHFFFAOYSA-N	CN1C=NC2=C1C(=O)N=CN2	7-methyl-3H-purin-6-one	0	2	0	0	0	2	2	0	100	0
CCEFMUBVSUDRLG-UHFFFAOYSA-N	CC(=C)C1CCC2(C(C1)O2)C	1-methyl-4-prop-1-en-2-yl-7-oxabicyclo[4.1.0]heptane	0	2	0	0	0	2	2	0	100	0
CDDRQTICNABTAT-UHFFFAOYSA-N	CC#CC#CC#CCO	octa-2,4,6-triyn-1-ol	0	2	0	0	0	2	2	0	100	0
CDIKGISJRLTLRA-UHFFFAOYSA-N	CC1COC(O1)C2=CC=CC=C2	4-methyl-2-phenyl-1,3-dioxolane	0	2	0	0	0	2	2	0	100	0
CDJJKTLOZJAGIZ-UHFFFAOYSA-N	CC1=CC=C(C=C1)OC(=O)C	(4-methylphenyl) acetate	0	2	0	0	0	2	2	0	100	0
CDKITPQUODTFLF-FQFQCYJKSA-N	CCCCCCCCCCCCCCCCCC(=O)OC[C@@H](COC(=O)CCCCCCC/C=C\CCCCCC)OC(=O)CCCCCCCCCCCCCCCCC	[(2S)-3-[(Z)-hexadec-9-enoyl]oxy-2-octadecanoyloxypropyl] octadecanoate	0	2	0	0	0	2	2	0	100	0
CDLUQRUBQHRFDS-BQOJMOTRSA-N	CC/C=C/C/C=C\C/C=C/CCCC(=O)C	(6E,9Z,12E)-pentadeca-6,9,12-trien-2-one	0	2	0	0	0	2	2	0	100	0
CDOSHBSSFJOMGT-SNVBAGLBSA-N	CC(=CCC[C@@](C)(C=C)O)C	(3S)-3,7-dimethylocta-1,6-dien-3-ol	0	2	0	0	0	2	2	0	100	0
CDSMSBUVCWHORP-UHFFFAOYSA-N	CC(=C)C1CCC(=CC1)C(=O)O	4-prop-1-en-2-ylcyclohexene-1-carboxylic acid	0	2	0	0	0	2	2	0	100	0
CDSQRAACZGXZNE-UHFFFAOYSA-N	CC(=C)C1CCC(=CC1)C(=O)OC2C(C(C(C(O2)CO)O)O)O	[3,4,5-trihydroxy-6-(hydroxymethyl)oxan-2-yl] 4-prop-1-en-2-ylcyclohexene-1-carboxylate	0	2	0	0	0	2	2	0	100	0
CDWBHGXGXFTKRD-UHFFFAOYSA-N	CCCCCC(CCC(C(CCCCCCCC(=O)O)O)O)O	9,10,13-trihydroxyoctadecanoic acid	0	2	0	0	0	2	2	0	100	0
CEEXFPAPVYIDPW-GKKNSTMJSA-N	CCCCCC/C=C\CCCCCCCCCC(=O)OC[C@H](COP(=O)(O)OCCN)OC(=O)CCCCCC/C=C\C/C=C\C/C=C\CCCCC	[(2R)-1-[2-aminoethoxy(hydroxy)phosphoryl]oxy-3-[(Z)-octadec-11-enoyl]oxypropan-2-yl] (8Z,11Z,14Z)-icosa-8,11,14-trienoate	0	2	0	0	0	2	2	0	100	0
CEMAWMOMDPGJMB-UHFFFAOYSA-N	CC(C)NCC(COC1=CC=CC=C1OCC=C)O	1-(propan-2-ylamino)-3-(2-prop-2-enoxyphenoxy)propan-2-ol	0	2	0	0	0	2	2	0	100	0
CERZMXAJYMMUDR-QBTAGHCHSA-N	C1[C@@H]([C@H]([C@@H](OC1(C(=O)O)O)[C@@H]([C@@H](CO)O)O)N)O	(4S,5R,6R)-5-amino-2,4-dihydroxy-6-[(1R,2R)-1,2,3-trihydroxypropyl]oxane-2-carboxylic acid	0	2	0	0	0	2	2	0	100	0
CEVCMCWHMHJEQS-UHFFFAOYSA-N	CCC(C)C(=O)OC1CC2CCC1(C2(C)C)C	(1,7,7-trimethyl-2-bicyclo[2.2.1]heptanyl) 2-methylbutanoate	0	2	0	0	0	2	2	0	100	0
CEVNHRPKRNTGKO-MRLBHPIUSA-N	C[C@@H]1C[C@@H](C[C@H]([C@]12CC[C@H](C2)C(=C)C)C=O)O	(3R,5S,6R,8S,10R)-8-hydroxy-6-methyl-3-prop-1-en-2-ylspiro[4.5]decane-10-carbaldehyde	0	2	0	0	0	2	2	0	100	0
CEVOEEDUEYZGMY-UHFFFAOYSA-N	CCC(C)COC(=O)C=C(C)C	2-methylbutyl 3-methylbut-2-enoate	0	2	0	0	0	2	2	0	100	0
CEVXKPYOEMAOPG-JUSPWNQSSA-N			0	2	0	0	0	2	2	0	100	0
CFFZDZCDUFSOFZ-UHFFFAOYSA-N	C1=CC(=C(C=C1CC(=O)O)O)O	2-(3,4-dihydroxyphenyl)acetic acid	0	2	0	0	0	2	2	0	100	0
CFGQZPIKGWYREM-HZJYTTRNSA-N	CCCCC/C=C\C/C=C\CCCCCCCCCCCC1=CC(=CC(=C1)O)O	5-[(12Z,15Z)-henicosa-12,15-dienyl]benzene-1,3-diol	0	2	0	0	0	2	2	0	100	0
CFQJLIHMLCPJQF-UHFFFAOYSA-N	C(CCNC1C(C(C(C(O1)C(=O)O)O)O)O)CC(C(=O)O)N	6-[(5-amino-5-carboxypentyl)amino]-3,4,5-trihydroxyoxane-2-carboxylic acid	0	2	0	0	0	2	2	0	100	0
CFSCYYFRHIBXMS-UHFFFAOYSA-N	CC(C)(CC1=CC=CC=C1)OC=O	(2-methyl-1-phenylpropan-2-yl) formate	0	2	0	0	0	2	2	0	100	0
CFVCOEMVLNMDAX-AHYZLEOVSA-N	C[C@H](CCC(=O)C(C)(C)O)[C@H]1CC[C@H]2[C@@]1([C@@H](C[C@@H]3[C@@H]2[C@H](C[C@@H]4[C@]3(CC[C@@H](C4)O)C)O)O)C	(6R)-2-hydroxy-2-methyl-6-[(3S,5R,7S,8S,9R,10R,12R,13R,14R,17R)-3,7,12-trihydroxy-10,13-dimethyl-2,3,4,5,6,7,8,9,11,12,14,15,16,17-tetradecahydro-1H-cyclopenta[a]phenanthren-17-yl]heptan-3-one	0	2	0	0	0	2	2	0	100	0
CGBXSWXZXBQCMR-UHFFFAOYSA-N	CCCCCCCCCCCCCCCC(=O)O.C(C(CO)O)O	hexadecanoic acid;propane-1,2,3-triol	0	2	0	0	0	2	2	0	100	0
CGBYBGVMDAPUIH-ARJAWSKDSA-N	C/C(=C(\C)/C(=O)O)/C(=O)O	(Z)-2,3-dimethylbut-2-enedioic acid	0	2	0	0	0	2	2	0	100	0
CGCZPIJMGKLVTQ-PAJBVNRRSA-N	CCCCC1[C@H]2CC(=O)[C@@H]([C@H]2CCC1=O)C/C=C\CCCC(=O)O	(Z)-7-[(1R,3aS,7aS)-4-butyl-2,5-dioxo-3,3a,4,6,7,7a-hexahydro-1H-inden-1-yl]hept-5-enoic acid	0	2	0	0	0	2	2	0	100	0
CGXBWJDAGMQUFG-MHJIJCEHSA-N	CCCCCCCC/C=C\CCCCCCCCCCCC(=O)O[C@H](COC(=O)CCCCCCC/C=C\CCCC)COP(=O)([O-])OCC[N+](C)(C)C	[(2R)-2-[(Z)-docos-13-enoyl]oxy-3-[(Z)-tetradec-9-enoyl]oxypropyl] 2-(trimethylazaniumyl)ethyl phosphate	0	2	0	0	0	2	2	0	100	0
CGXQJOWMWZPOPV-UHFFFAOYSA-N	CC1CCC2(C(C3C(O2)CC4C3(CCC5C4CC(=O)C6C5(CCC(=O)C6)C)C)C)OC1	5',7,9,13-tetramethylspiro[5-oxapentacyclo[10.8.0.02,9.04,8.013,18]icosane-6,2'-oxane]-16,19-dione	0	2	0	0	0	2	2	0	100	0
CGYLWHVYZDSTDR-UHFFFAOYSA-N	CC(=C)C1CCC(=CC1O)C=O	3-hydroxy-4-prop-1-en-2-ylcyclohexene-1-carbaldehyde	0	2	0	0	0	2	2	0	100	0
CGZDWVZMOMDGBN-UHFFFAOYSA-N	CCC1=NC=CS1	2-ethyl-1,3-thiazole	0	2	0	0	0	2	2	0	100	0
CHNXZKVNWQUJIB-CEGNMAFCSA-N	C[C@]12CCC(=O)C=C1CC[C@@H]3[C@@H]2CC[C@]4([C@H]3CC[C@]4(C#C)O)C	(8R,9S,10R,13S,14S,17R)-17-ethynyl-17-hydroxy-10,13-dimethyl-2,6,7,8,9,11,12,14,15,16-decahydro-1H-cyclopenta[a]phenanthren-3-one	0	2	0	0	0	2	2	0	100	0
CHWNEIVBYREQRF-UHFFFAOYSA-N	CCC1=CC(=C(C=C1)O)OC	4-ethyl-2-methoxyphenol	0	2	0	0	0	2	2	0	100	0
CHZJSQCDRSPCMD-KGLIPLIRSA-N	CC1=C2C[C@H]([C@H](CC2=C(C=C1)C)O)C(C)(C)O	(2S,3R)-3-(2-hydroxypropan-2-yl)-5,8-dimethyl-1,2,3,4-tetrahydronaphthalen-2-ol	0	2	0	0	0	2	2	0	100	0
CIBWCGFXPGNENM-BVAWILIRSA-N			0	2	0	0	0	2	2	0	100	0
CIFFBTOJCKSRJY-UHFFFAOYSA-N	C1C=CCC2C1C(=O)NC2=O	3a,4,7,7a-tetrahydroisoindole-1,3-dione	0	2	0	0	0	2	2	0	100	0
CIGBUIJNIAKRIV-QAYFXLHOSA-N	CC/C=C\C/C=C\C/C=C\C/C=C\C/C=C\CCCCCC(=O)OC[C@H](CO)OC(=O)CCC/C=C\C/C=C\C/C=C\C/C=C\C/C=C\CC	[(2S)-3-hydroxy-2-[(5Z,8Z,11Z,14Z,17Z)-icosa-5,8,11,14,17-pentaenoyl]oxypropyl] (7Z,10Z,13Z,16Z,19Z)-docosa-7,10,13,16,19-pentaenoate	0	2	0	0	0	2	2	0	100	0
CIGXGWDUXOBPIO-UHFFFAOYSA-N	C1=CC(=O)NC1O	2-hydroxy-1,2-dihydropyrrol-5-one	0	2	0	0	0	2	2	0	100	0
CIMMACURCPXICP-PNQRDDRVSA-N	CCCCC[C@@H](/C=C/[C@@H]1[C@H]([C@H](CC1=O)O)CCCCCCC(=O)O)O	7-[(1R,2R,5S)-5-hydroxy-2-[(E,3S)-3-hydroxyoct-1-enyl]-3-oxocyclopentyl]heptanoic acid	0	2	0	0	0	2	2	0	100	0
CISMGNUPDUKNQK-UHFFFAOYSA-N	C1C(CNC1C(=O)O)CO	4-(hydroxymethyl)pyrrolidine-2-carboxylic acid	0	2	0	0	0	2	2	0	100	0
CIUUBTODGJJDIL-KPIHBUISSA-N	CCCCCCCC/C=C\C/C=C\C/C=C\CCCC(=O)O[C@H](COC(=O)CCC/C=C\C/C=C\C/C=C\C/C=C\CCCCC)COP(=O)(O)OCCN	[(2R)-1-[2-aminoethoxy(hydroxy)phosphoryl]oxy-3-[(5Z,8Z,11Z,14Z)-icosa-5,8,11,14-tetraenoyl]oxypropan-2-yl] (5Z,8Z,11Z)-icosa-5,8,11-trienoate	0	2	0	0	0	2	2	0	100	0
CIYRSZQQVYGESH-UHFFFAOYSA-N	CC1C(CCC2C1(CC3=C(C(=O)OC3C2)C)C)O	6-hydroxy-3,4a,5-trimethyl-4,5,6,7,8,8a,9,9a-octahydrobenzo[f][1]benzofuran-2-one	0	2	0	0	0	2	2	0	100	0
CJBDUOMQLFKVQC-UHFFFAOYSA-N	C1=CC=C(C(=C1)CCC(=O)O)O	3-(2-hydroxyphenyl)propanoic acid	0	2	0	0	0	2	2	0	100	0
CJBHVSFSJIZOSI-CCQVWZKGSA-N	CCCCC/C=C\C/C=C\C/C=C\CCCCC(=O)OC[C@H](COP(=O)(O)OCCN)OC(=O)CCCCC/C=C\C/C=C\C/C=C\C/C=C\CCCCC	[(2R)-1-[2-aminoethoxy(hydroxy)phosphoryl]oxy-3-[(6Z,9Z,12Z)-octadeca-6,9,12-trienoyl]oxypropan-2-yl] (7Z,10Z,13Z,16Z)-docosa-7,10,13,16-tetraenoate	0	2	1	0	0	3	2	1	66.6667	33.3333
CJBQSBZJDJHMLF-BQYQJAHWSA-N	CCCCC/C=C/C(=O)OC	methyl (E)-oct-2-enoate	0	2	0	0	0	2	2	0	100	0
CJBQSBZJDJHMLF-FPLPWBNLSA-N	CCCCC/C=C\C(=O)OC	methyl (Z)-oct-2-enoate	0	2	0	0	0	2	2	0	100	0
CJEFWISJWQNPSZ-GFCCVEGCSA-N	C[C@@]1(C2=CC(=C(C=C2CC[NH2+]1)O)OC)C(=O)[O-]	(1R)-6-hydroxy-7-methoxy-1-methyl-3,4-dihydro-2H-isoquinolin-2-ium-1-carboxylate	0	2	0	0	0	2	2	0	100	0
CJHBQGYRPYRMEB-UHFFFAOYSA-N	CCCCCCCCCCCCCC(=O)CC(=O)CCCC	icosane-5,7-dione	0	2	0	0	0	2	2	0	100	0
CJUFNYIRKDOQMC-SNVBAGLBSA-N	C=C[C@H](CCCCCCCC(=O)O)O	(9S)-9-hydroxyundec-10-enoic acid	0	2	0	0	0	2	2	0	100	0
CJWLGOWMMDDXLV-UHFFFAOYSA-N	CC(=C)C12CCC3(C(C1O2)O3)C	4-methyl-7-prop-1-en-2-yl-3,8-dioxatricyclo[5.1.0.02,4]octane	0	2	0	0	0	2	2	0	100	0
CJXCLBPFKGZXJP-UHFFFAOYSA-N	CCC(C(C(=O)O)O)O	2,3-dihydroxypentanoic acid	0	2	0	0	0	2	2	0	100	0
CJXMVKYNVIGQBS-OWOJBTEDSA-N	C1=CC(=CC=C1/C=C/C=O)O	(E)-3-(4-hydroxyphenyl)prop-2-enal	0	2	0	0	0	2	2	0	100	0
CJZUKWREGMGONS-NFOTXUCKSA-N	CC1(C=CC(=O)[C@@]23[C@H]1CC=C4[C@@H]2[C@H](OC4)OC3=O)C	(1R,6S,12R,15S)-5,5-dimethyl-11,13-dioxatetracyclo[7.5.1.01,6.012,15]pentadeca-3,8-diene-2,14-dione	0	2	0	0	0	2	2	0	100	0
CKHCFVWFFIHGMT-ZDUSSCGKSA-O	C[C@H]1CCC2=C1C=[N+](C=C2C)CCC3=CC=C(C=C3)O	4-[2-[(7S)-4,7-dimethyl-6,7-dihydro-5H-cyclopenta[c]pyridin-2-ium-2-yl]ethyl]phenol	0	2	0	0	0	2	2	0	100	0
CKIHZSGJPSDCNC-UHFFFAOYSA-N	C1=CC=C2C(=C1)N(C=C[N+]2=O)[O-]	4-oxidoquinoxalin-1-ium 1-oxide	0	2	0	0	0	2	2	0	100	0
CKLJMWTZIZZHCS-UWTATZPHSA-N	C([C@H](C(=O)O)N)C(=O)O	(2R)-2-aminobutanedioic acid	0	2	0	0	0	2	2	0	100	0
CKMXAIVXVKGGFM-UHFFFAOYSA-N	CC(C)C1=CC=C(C=C1)C(=O)O	4-propan-2-ylbenzoic acid	0	2	0	0	0	2	2	0	100	0
CKOMXBHMKXXTNW-UHFFFAOYSA-N	CNC1=NC=NC2=C1NC=N2	N-methyl-7H-purin-6-amine	0	2	0	0	0	2	2	0	100	0
CKOYRRWBOKMNRG-UHFFFAOYSA-N	CC(=O)OCC1=CC=CO1	furan-2-ylmethyl acetate	0	2	0	0	0	2	2	0	100	0
CKRHSGZMMGXRKZ-UHFFFAOYSA-N	CC1C=C(C(=O)C2(C1CC3C4(C2C(C(C(=C)C4CC(=O)O3)O)O)C)C)OC	15,16-dihydroxy-4-methoxy-2,6,17-trimethyl-14-methylidene-10-oxatetracyclo[7.7.1.02,7.013,17]heptadec-4-ene-3,11-dione	0	2	0	0	0	2	2	0	100	0
CKTSBUTUHBMZGZ-SHYZEUOFSA-N	C1[C@@H]([C@H](O[C@H]1N2C=CC(=NC2=O)N)CO)O	4-amino-1-[(2R,4S,5R)-4-hydroxy-5-(hydroxymethyl)oxolan-2-yl]pyrimidin-2-one	0	2	1	0	0	3	2	1	66.6667	33.3333
CKXSSEHWXMVQRZ-UHFFFAOYSA-N	CC(C(=O)NCCOP(=O)(O)O)O	2-(2-hydroxypropanoylamino)ethyl dihydrogen phosphate	0	2	0	0	0	2	2	0	100	0
CLAQTYSICSOFAV-UHFFFAOYSA-N	C=C(CCCCC(=O)O)C(=C)C(=O)O	2,3-dimethylideneoctanedioic acid	0	2	0	0	0	2	2	0	100	0
CLFRCXCBWIQVRN-UHFFFAOYSA-N	C1=CC(=C(C=C1O)C=O)O	2,5-dihydroxybenzaldehyde	0	2	0	0	0	2	2	0	100	0
CLGFIVUFZRGQRP-UHFFFAOYSA-N	C12=C(NC(=NC1=O)N)NC(=O)N2	2-amino-7,9-dihydro-3H-purine-6,8-dione	0	2	1	0	0	3	2	1	66.6667	33.3333
CLRLHXKNIYJWAW-QBTAGHCHSA-N	C1[C@@H]([C@H]([C@@H](OC1(C(=O)O)O)[C@@H]([C@@H](CO)O)O)O)O	(4S,5R,6R)-2,4,5-trihydroxy-6-[(1R,2R)-1,2,3-trihydroxypropyl]oxane-2-carboxylic acid	0	2	0	0	0	2	2	0	100	0
CLSDNFWKGFJIBZ-YUMQZZPRSA-N	C(CCN)C[C@@H](C(=O)O)NC(=O)[C@H](CCC(=O)N)N	(2S)-6-amino-2-[[(2S)-2,5-diamino-5-oxopentanoyl]amino]hexanoic acid	0	2	0	0	0	2	2	0	100	0
CLYSZQBIUYRLNX-UHFFFAOYSA-N	CC1C(COC1O)C(=O)C	1-(5-hydroxy-4-methyloxolan-3-yl)ethanone	0	2	0	0	0	2	2	0	100	0
CMBOTAQMTNMTBD-KLASNZEFSA-N	CCCCC[C@@H](/C=C/C1=CCC(=O)[C@@H]1C/C=C\CCCC(=O)O)O	(Z)-7-[(1R)-2-[(E,3S)-3-hydroxyoct-1-enyl]-5-oxocyclopent-2-en-1-yl]hept-5-enoic acid	0	2	0	0	0	2	2	0	100	0
CMCSZZOVEJFBEY-UHFFFAOYSA-N	CC1(CCC(C=C1)(C)O)C2(CC(C=C2CO)O)C	4-[4-hydroxy-2-(hydroxymethyl)-1-methylcyclopent-2-en-1-yl]-1,4-dimethylcyclohex-2-en-1-ol	0	2	0	0	0	2	2	0	100	0
CMFWLOPIOWBYCM-UHFFFAOYSA-N	CC(=O)N1CCC=C1	1-(2,3-dihydropyrrol-1-yl)ethanone	0	2	0	0	0	2	2	0	100	0
CMJSVJIGLBDCME-VBKFSLOCSA-N	CCCCC/C(=C/C1=CC=CC=C1)/COC(=O)C	[(2Z)-2-benzylideneheptyl] acetate	0	2	0	0	0	2	2	0	100	0
CMKQOKAXUWQAHG-UHFFFAOYSA-N	CCC(=O)OC(C)(C)C1CCC(=CC1)C	2-(4-methylcyclohex-3-en-1-yl)propan-2-yl propanoate	0	2	0	0	0	2	2	0	100	0
CMLIEOOXQFWANJ-UHFFFAOYSA-N	C1=CC(=CC(=C1)O)CCCCC(=O)O	5-(3-hydroxyphenyl)pentanoic acid	0	2	1	0	1	4	2	2	50	50
CMOJDAJROWMHLQ-UHFFFAOYSA-N	CCCCCC1OC(C(O1)C)C	4,5-dimethyl-2-pentyl-1,3-dioxolane	0	2	0	0	0	2	2	0	100	0
CNGGAQLBGKHOCL-PIBPSNQISA-N	CCCCCCCC/C=C\CCCCCCCC(=O)O[C@H](COC(=O)CCC/C=C\C/C=C\C/C=C\CCCCCCCC)COP(=O)(O)OCCN	[(2R)-3-[2-aminoethoxy(hydroxy)phosphoryl]oxy-2-[(Z)-octadec-9-enoyl]oxypropyl] (5Z,8Z,11Z)-icosa-5,8,11-trienoate	0	2	0	0	0	2	2	0	100	0
CNGKBUHOCIWLHJ-ADLMAVQZSA-N	CC1=C(C=C2CC[C@@](OC2=C1C)(C)CCC[C@@H](C)C(=O)O)O	(2R)-5-[(2R)-6-hydroxy-2,7,8-trimethyl-3,4-dihydrochromen-2-yl]-2-methylpentanoic acid	0	2	0	0	0	2	2	0	100	0
CNGTXGHYZBQUQS-UHFFFAOYSA-N	CC(OCCOC)OCC1=CC=CC=C1	1-(2-methoxyethoxy)ethoxymethylbenzene	0	2	0	0	0	2	2	0	100	0
CNTWHHYMFNSRNJ-OUUKCGNVSA-O	COC1=C(C=C(C=C1)C2=[O+]C3=CC(=CC(=C3C=C2O[C@H]4[C@@H]([C@H]([C@@H]([C@H](O4)CO)O)O)O)O)O)O	(2S,3R,4S,5S,6R)-2-[5,7-dihydroxy-2-(3-hydroxy-4-methoxyphenyl)chromenylium-3-yl]oxy-6-(hydroxymethyl)oxane-3,4,5-triol	0	2	0	0	0	2	2	0	100	0
CNTWHHYMFNSRNJ-VRRLNDPFSA-O	COC1=C(C=C(C=C1)C2=[O+]C3=CC(=CC(=C3C=C2O[C@H]4[C@@H]([C@H]([C@H]([C@H](O4)CO)O)O)O)O)O)O	(2S,3R,4S,5R,6R)-2-[5,7-dihydroxy-2-(3-hydroxy-4-methoxyphenyl)chromenylium-3-yl]oxy-6-(hydroxymethyl)oxane-3,4,5-triol	0	2	0	0	0	2	2	0	100	0
CNWPIIOQKZNXBB-VCVMUKOKSA-N	C[C@H](CCCC(C)C(=O)O)[C@H]1CC[C@@H]2[C@@]1([C@H](C[C@H]3[C@H]2[C@@H](C[C@H]4[C@@]3(CC[C@H](C4)O)C)O)O)C	(6R)-2-methyl-6-[(3R,5S,7R,8R,9S,10S,12S,13R,14S,17R)-3,7,12-trihydroxy-10,13-dimethyl-2,3,4,5,6,7,8,9,11,12,14,15,16,17-tetradecahydro-1H-cyclopenta[a]phenanthren-17-yl]heptanoic acid	0	2	0	0	0	2	2	0	100	0
CNWPIIOQKZNXBB-WBYPBBSPSA-N	C[C@H](CCC[C@@H](C)C(=O)O)[C@H]1CC[C@@H]2[C@@]1([C@H](C[C@H]3[C@H]2[C@@H](C[C@H]4[C@@]3(CC[C@H](C4)O)C)O)O)C	(2R,6R)-2-methyl-6-[(3R,5S,7R,8R,9S,10S,12S,13R,14S,17R)-3,7,12-trihydroxy-10,13-dimethyl-2,3,4,5,6,7,8,9,11,12,14,15,16,17-tetradecahydro-1H-cyclopenta[a]phenanthren-17-yl]heptanoic acid	0	2	0	0	0	2	2	0	100	0
CNXVDVMAYXLWPD-UHFFFAOYSA-N	C1OC2=C(O1)C3=CN=C4C(=C3C=C2)C=CC5=CC6=C(C=C54)OCO6	5,7,18,20-tetraoxa-24-azahexacyclo[11.11.0.02,10.04,8.014,22.017,21]tetracosa-1(24),2,4(8),9,11,13,15,17(21),22-nonaene	0	2	0	0	0	2	2	0	100	0
COCNDHOPIHDTHK-UHFFFAOYSA-N	COC1=CC2=C(C=C1)NC=C2CC(=O)O	2-(5-methoxy-1H-indol-3-yl)acetic acid	0	2	0	0	0	2	2	0	100	0
COUDKMJLVVETJL-UHFFFAOYSA-N	CC1=C(C(C=C(C1=O)O)(C)C)C=O	4-hydroxy-2,6,6-trimethyl-3-oxocyclohexa-1,4-diene-1-carbaldehyde	0	2	0	0	0	2	2	0	100	0
CPPDWYIPKSSNNM-UHFFFAOYSA-N	C1=CC(=CC=C1CC(=O)NCC(=O)O)O	2-[[2-(4-hydroxyphenyl)acetyl]amino]acetic acid	0	2	0	0	0	2	2	0	100	0
CPTBDICYNRMXFX-UHFFFAOYSA-N	CC(C)NC(=O)C1=CC=C(C=C1)CNNC	4-[(2-methylhydrazinyl)methyl]-N-propan-2-ylbenzamide	0	2	0	0	0	2	2	0	100	0
CPTWPKCLDUXOKW-RBQYXHKQSA-N	C(CCC=O)C/C=C\CC(=O)/C=C/C=C/C=C\[C@H](CCCC(=O)O)O	(5S,6Z,8E,10E,14Z)-5-hydroxy-12,20-dioxoicosa-6,8,10,14-tetraenoic acid	0	2	0	0	0	2	2	0	100	0
CPVUNKGURQKKKX-BQYQJAHWSA-N	CCCCCC/C=C/CC(=O)O	(E)-dec-3-enoic acid	0	2	0	0	0	2	2	0	100	0
CPVZVPMWOUNPLY-RWYXZJOVSA-N	CCCCC/C=C\C/C=C\C/C=C\CCCCCCC(=O)OC[C@H](COP(=O)(O)OCCN)OC(=O)CCC/C=C\C/C=C\C/C=C\C/C=C\CCCCC	[(2R)-3-[2-aminoethoxy(hydroxy)phosphoryl]oxy-2-[(5Z,8Z,11Z,14Z)-icosa-5,8,11,14-tetraenoyl]oxypropyl] (8Z,11Z,14Z)-icosa-8,11,14-trienoate	0	2	0	0	0	2	2	0	100	0
CQEKWFACITVTKT-UHFFFAOYSA-N	CC(=O)OCC1(CCC2C3(CCCC(C3CCC2(C1CC(C4=CC(=O)OC4OC(=O)C)O)C)(C)C)C)O	[1-[2-(2-acetyloxy-5-oxo-2H-furan-3-yl)-2-hydroxyethyl]-2-hydroxy-4b,8,8,10a-tetramethyl-1,3,4,4a,5,6,7,8a,9,10-decahydrophenanthren-2-yl]methyl acetate	0	2	0	0	0	2	2	0	100	0
CQLRIUYMQWJYSR-UHFFFAOYSA-N	CCCCCCCCCC(CC(=O)OCC)O	ethyl 3-hydroxydodecanoate	0	2	0	0	0	2	2	0	100	0
CQOQDQWUFQDJMK-SSTWWWIQSA-N	C[C@]12CC[C@H]3[C@H]([C@@H]1CC[C@@H]2O)CCC4=CC(=C(C=C34)OC)O	(8R,9S,13S,14S,17S)-2-methoxy-13-methyl-6,7,8,9,11,12,14,15,16,17-decahydrocyclopenta[a]phenanthrene-3,17-diol	0	2	0	0	0	2	2	0	100	0
CQUUHDQRJWXDPY-UHFFFAOYSA-N	C1=CC2=C(C=C1O)C(=O)C=C(N2)C(=O)O	6-hydroxy-4-oxo-1H-quinoline-2-carboxylic acid	0	2	0	0	0	2	2	0	100	0
CREVIXFSUWYGRJ-IHMUCKAYSA-N	C[C@H](CCC(=O)O)[C@H]1CC[C@@H]2[C@@]1(CC[C@H]3[C@H]2C=CC4=CC(=O)CC[C@]34C)C	(4R)-4-[(8S,9S,10R,13R,14S,17R)-10,13-dimethyl-3-oxo-1,2,8,9,11,12,14,15,16,17-decahydrocyclopenta[a]phenanthren-17-yl]pentanoic acid	0	2	0	0	0	2	2	0	100	0
CRHVNDIIVMMHRQ-CJXRWIEJSA-N			0	2	0	0	0	2	2	0	100	0
CRQPNYSGCDQCRE-CLFAGFIQSA-N	CCCCCCCC/C=C\CCCCCC(=O)OCC(O)COC(=O)CCCCC/C=C\CCCCCCCC	[3-[(Z)-hexadec-7-enoyl]oxy-2-hydroxypropyl] (Z)-hexadec-7-enoate	0	2	0	0	0	2	2	0	100	0
CRZQGDNQQAALAY-UHFFFAOYSA-N	COC(=O)CC1=CC=CC=C1	methyl 2-phenylacetate	0	2	0	0	0	2	2	0	100	0
CSDPVAKVEWETFG-UHFFFAOYSA-N	C1CC=NC(C1)C(=O)O	2,3,4,5-tetrahydropyridine-2-carboxylic acid	0	2	0	0	0	2	2	0	100	0
CSDPVAKVEWETFG-YFKPBYRVSA-N	C1CC=N[C@@H](C1)C(=O)O	(2S)-2,3,4,5-tetrahydropyridine-2-carboxylic acid	0	2	0	0	0	2	2	0	100	0
CSILYJHAPLAXTQ-UHFFFAOYSA-N	CC1=CC=C(O1)C(=O)C(=O)C	1-(5-methylfuran-2-yl)propane-1,2-dione	0	2	0	0	0	2	2	0	100	0
CSLBUZGPLRECOR-BBIZWXPBSA-N	C[C@@H]1CC(=O)[C@H]2[C@@H]1C[C@@]3(CC[C@]2(O3)C)C(C)C	(1R,2S,5R,6R,8S)-1,5-dimethyl-8-propan-2-yl-11-oxatricyclo[6.2.1.02,6]undecan-3-one	0	2	0	0	0	2	2	0	100	0
CSNVGEOLHZRUFI-UHFFFAOYSA-N	C=C(CCC(=O)O)C(=C)CC(=O)O	3,4-dimethylideneheptanedioic acid	0	2	0	0	0	2	2	0	100	0
CSYVMZMEBKUDRQ-BNWDXEGFSA-N	CC1=C[C@@H]2[C@](C[C@@H]1O)([C@]3([C@@H]([C@H]([C@H]([C@@]34CO4)O2)O)OC(=O)C)C)CO	[(1S,2R,4S,7R,9R,10R,11S,12S)-4,10-dihydroxy-2-(hydroxymethyl)-1,5-dimethylspiro[8-oxatricyclo[7.2.1.02,7]dodec-5-ene-12,2'-oxirane]-11-yl] acetate	0	2	0	0	0	2	2	0	100	0
CTKXFMQHOOWWEB-UHFFFAOYSA-N	CCCOC(C)COCCO	2-(2-propoxypropoxy)ethanol	0	2	0	0	0	2	2	0	100	0
CTORLPNPQPAKGI-WZUFQYTHSA-N	CC1=CCC2CC1C2(C)CC/C=C(/C)\C(=O)O	(Z)-5-(2,6-dimethyl-6-bicyclo[3.1.1]hept-2-enyl)-2-methylpent-2-enoic acid	0	2	0	0	0	2	2	0	100	0
CTQNGGLPUBDAKN-UHFFFAOYSA-N	CC1=CC=CC=C1C	1,2-xylene	0	2	0	0	0	2	2	0	100	0
CTRLABGOLIVAIY-UHFFFAOYSA-N	C1C2=CC=CC=C2N(C3=CC=CC=C3C1=O)C(=O)N	5-oxo-6H-benzo[b][1]benzazepine-11-carboxamide	0	2	0	0	0	2	2	0	100	0
CTTOFMJLOGMZRN-MGXYISIMSA-N	C[C@]12CCC(=O)C[C@H]1CC[C@@H]3[C@@H]2[C@H](C[C@]4([C@H]3CCC4C(=O)CO)C)O	(5R,8S,9S,10S,11S,13S,14S)-11-hydroxy-17-(2-hydroxyacetyl)-10,13-dimethyl-1,2,4,5,6,7,8,9,11,12,14,15,16,17-tetradecahydrocyclopenta[a]phenanthren-3-one	0	2	0	0	0	2	2	0	100	0
CTTYZRNOKDZJRY-UHFFFAOYSA-N	CC(=CCC1=C2C(=C3CCC(OC3=C1O)(C)C)C(=O)C4=C(C5=C(C=C4O2)OC(C=C5)(C)C)O)C	10,22-dihydroxy-7,7,18,18-tetramethyl-11-(3-methylbut-2-enyl)-8,13,17-trioxapentacyclo[12.8.0.03,12.04,9.016,21]docosa-1(22),3,9,11,14,16(21),19-heptaen-2-one	0	2	0	0	0	2	2	0	100	0
CTULHRFLFQFJDU-UHFFFAOYSA-N	CC1=CC23CC1CCC2C4(CCCC(C4CC3=O)(C)CO)C	5-(hydroxymethyl)-5,9,14-trimethyltetracyclo[11.2.1.01,10.04,9]hexadec-14-en-2-one	0	2	0	0	0	2	2	0	100	0
CUDSBWGCGSUXDB-UHFFFAOYSA-N	CCCCSSCCCC	1-(butyldisulfanyl)butane	0	2	0	0	0	2	2	0	100	0
CUGVBZDXUTZXJO-GCIQOJCMSA-N	CC1=C(C2=C(CC[C@](O2)(C)CCC[C@@H](C)CCCC(C)C(=O)O)C(=C1O)C)C	(6S)-9-[(2S)-6-hydroxy-2,5,7,8-tetramethyl-3,4-dihydrochromen-2-yl]-2,6-dimethylnonanoic acid	0	2	0	0	0	2	2	0	100	0
CUOKHACJLGPRHD-BXXZVTAOSA-N	C([C@@H]1[C@H]([C@H](C(=O)O1)O)O)O	(3R,4S,5R)-3,4-dihydroxy-5-(hydroxymethyl)oxolan-2-one	0	2	0	0	0	2	2	0	100	0
CUPQSMZELNNSIR-AATVIRSZSA-N			0	2	0	0	0	2	2	0	100	0
CUPQSMZELNNSIR-FBYGVVJCSA-N			0	2	0	0	0	2	2	0	100	0
CUPQSMZELNNSIR-LZRZFMTJSA-N			0	2	0	0	0	2	2	0	100	0
CUXBICPZQSXIEU-RJFXKCBKSA-N	C1=CC(=CC=C1/C=C/C(=O)OC/C(=C\COC2C(C(C(C(O2)CO)O)O)O)/C#N)O	[(Z)-2-cyano-4-[3,4,5-trihydroxy-6-(hydroxymethyl)oxan-2-yl]oxybut-2-enyl] (E)-3-(4-hydroxyphenyl)prop-2-enoate	0	2	0	0	0	2	2	0	100	0
CUXYLFPMQMFGPL-BGDVVUGTSA-N	CCCC/C=C\C=C\C=C/CCCCCCCC(=O)O	(9Z,11E,13Z)-octadeca-9,11,13-trienoic acid	0	2	0	0	0	2	2	0	100	0
CVBQXRRJAJMJSI-UEBQKXMZSA-N	CC(=O)OCC1C(C(C(C(O1)OC2=C(OC3=CC(=CC(=C3C2=O)O)O)C4=CC=C(C=C4)O)OC(=O)/C=C\C5=CC=C(C=C5)O)OC(=O)C)OC(=O)/C=C/C6=CC=C(C=C6)O	[4-acetyloxy-2-(acetyloxymethyl)-6-[5,7-dihydroxy-2-(4-hydroxyphenyl)-4-oxochromen-3-yl]oxy-5-[(Z)-3-(4-hydroxyphenyl)prop-2-enoyl]oxyoxan-3-yl] (E)-3-(4-hydroxyphenyl)prop-2-enoate	0	2	0	0	0	2	2	0	100	0
CVEGYVMAZQZPTH-UHFFFAOYSA-N	CC(CCC(=O)O)C1CC(=O)C2(C1(C(C(=O)C3=C2C(=O)CC4C3(CCC(C4(C)C)O)C)O)C)C	4-(3,12-dihydroxy-4,4,10,13,14-pentamethyl-7,11,15-trioxo-1,2,3,5,6,12,16,17-octahydrocyclopenta[a]phenanthren-17-yl)pentanoic acid	0	2	0	0	0	2	2	0	100	0
CVHITWPBDVBDIQ-UHFFFAOYSA-N	CCC1CCC2=C(C1)C(=O)C(=CO2)CO	6-ethyl-3-(hydroxymethyl)-5,6,7,8-tetrahydrochromen-4-one	0	2	0	0	0	2	2	0	100	0
CVNZYQJBZIJLCL-TWTPFVCWSA-N	C/C=C/C=C/C(=O)OCC=C	prop-2-enyl (2E,4E)-hexa-2,4-dienoate	0	2	0	0	0	2	2	0	100	0
CVSWGLSBJFKWMW-SDNWHVSQSA-N	CCCCC(=O)OC/C=C(\C)/CCC=C(C)C	[(2E)-3,7-dimethylocta-2,6-dienyl] pentanoate	0	2	0	0	0	2	2	0	100	0
CVTPSMRXSUPVPJ-UHFFFAOYSA-N	CCCC(=O)C1=C(C=C(OC1=O)C)O	3-butanoyl-4-hydroxy-6-methylpyran-2-one	0	2	0	0	0	2	2	0	100	0
CVULGJIRGZVJHQ-UHFFFAOYSA-N	CCC1=NC2=CC=CC=C2S1	2-ethyl-1,3-benzothiazole	0	2	0	0	0	2	2	0	100	0
CVYAVSIMBYOCGA-UHFFFAOYSA-N	C1CC(OC1CC(=O)O)CC(=O)O	2-[5-(carboxymethyl)oxolan-2-yl]acetic acid	0	2	0	0	0	2	2	0	100	0
CVYBRMSQMLJGOI-YTXTXJHMSA-N	C/C=C/C=C/COC(=O)C(C)C	[(2E,4E)-hexa-2,4-dienyl] 2-methylpropanoate	0	2	0	0	0	2	2	0	100	0
CWCAGZXBGYHWNE-UHFFFAOYSA-N	CC1C=C(C(=O)O1)CCCCCCCCCCCCC=O	13-(2-methyl-5-oxo-2H-furan-4-yl)tridecanal	0	2	0	0	0	2	2	0	100	0
CWKRVCVOEADAEH-UHFFFAOYSA-O	C[N+]12CCC3=CC(=C(C=C3C1CC4=CC(=C(C=C24)O)OC)O)OC	3,10-dimethoxy-7-methyl-5,6,12,12a-tetrahydroindolo[2,1-a]isoquinolin-7-ium-2,9-diol	0	2	0	0	0	2	2	0	100	0
CWMPPVPFLSZGCY-VOTSOKGWSA-N	CCCCC/C=C/C(=O)O	(E)-oct-2-enoic acid	0	2	0	0	0	2	2	0	100	0
CWOYLIJQLSNRRN-UHFFFAOYSA-N	CC1=NCCC2=C1NC3=CC=CC=C23	1-methyl-4,9-dihydro-3H-pyrido[3,4-b]indole	0	2	0	0	0	2	2	0	100	0
CWTQYXSFDFSPQG-UHFFFAOYSA-N	CCC1C2CCOC(O2)(O1)C	6-ethyl-1-methyl-2,7,8-trioxabicyclo[3.2.1]octane	0	2	0	0	0	2	2	0	100	0
CWVRJTMFETXNAD-DUXPYHPUSA-N	C1C(C(C(CC1(C(=O)O)O)OC(=O)/C=C/C2=CC(=C(C=C2)O)O)O)O	3-[(E)-3-(3,4-dihydroxyphenyl)prop-2-enoyl]oxy-1,4,5-trihydroxycyclohexane-1-carboxylic acid	0	2	0	0	0	2	2	0	100	0
CWVRJTMFETXNAD-JUHZACGLSA-N	C1[C@H]([C@H]([C@@H](C[C@@]1(C(=O)O)O)OC(=O)/C=C/C2=CC(=C(C=C2)O)O)O)O	(1S,3R,4R,5R)-3-[(E)-3-(3,4-dihydroxyphenyl)prop-2-enoyl]oxy-1,4,5-trihydroxycyclohexane-1-carboxylic acid	0	2	0	0	0	2	2	0	100	0
CWVRJTMFETXNAD-RQOWECAXSA-N	C1C(C(C(CC1(C(=O)O)O)OC(=O)/C=C\C2=CC(=C(C=C2)O)O)O)O	3-[(Z)-3-(3,4-dihydroxyphenyl)prop-2-enoyl]oxy-1,4,5-trihydroxycyclohexane-1-carboxylic acid	0	2	0	0	0	2	2	0	100	0
CWVRJTMFETXNAD-XYXZIBEBSA-N	C1[C@H]([C@H]([C@@H](C[C@@]1(C(=O)O)O)OC(=O)/C=C\C2=CC(=C(C=C2)O)O)O)O	(1S,3R,4R,5R)-3-[(Z)-3-(3,4-dihydroxyphenyl)prop-2-enoyl]oxy-1,4,5-trihydroxycyclohexane-1-carboxylic acid	0	2	0	0	0	2	2	0	100	0
CWXYHOHYCJXYFQ-UHFFFAOYSA-N	C1=CC=C(C=C1)C(=O)NCCC(=O)O	3-benzamidopropanoic acid	0	2	0	0	0	2	2	0	100	0
CXDPJDYGYSRNDR-MTJRIOAFSA-N	CC1=CC(=CC(=C1C(=O)O[C@@H]2C[C@]3([C@@]2(C(=C[C@]4([C@@H]3CC(C4)(C)C)O)C=O)O)C)O)O	[(2R,2aS,4aR,7aR,7bR)-3-formyl-2a,4a-dihydroxy-6,6,7b-trimethyl-2,5,7,7a-tetrahydro-1H-cyclobuta[e]inden-2-yl] 2,4-dihydroxy-6-methylbenzoate	0	2	0	0	0	2	2	0	100	0
CXENHBSYCFFKJS-VDQVFBMKSA-N	CC(=CCC/C(=C/C/C=C(\C)/C=C)/C)C	(3E,6E)-3,7,11-trimethyldodeca-1,3,6,10-tetraene	0	2	0	0	0	2	2	0	100	0
CXGDCGIPEJKSCK-IWQZZHSRSA-N	C(CCC(=O)O)C/C=C\CCC(=O)O	(Z)-dec-4-enedioic acid	0	2	0	0	0	2	2	0	100	0
CXIOSEMXFPKHOB-UHFFFAOYSA-N	CON1C2=CC=CC=C2C3=C1C(=NC=C3)C=C	1-ethenyl-9-methoxypyrido[3,4-b]indole	0	2	0	0	0	2	2	0	100	0
CXOFVDLJLONNDW-UHFFFAOYSA-N	C1=CC=C(C=C1)C2(C(=O)NC(=O)N2)C3=CC=CC=C3	5,5-diphenylimidazolidine-2,4-dione	0	2	0	0	0	2	2	0	100	0
CXTATJFJDMJMIY-CYBMUJFWSA-N	CCCCCCCC(=O)O[C@H](CC(=O)[O-])C[N+](C)(C)C	(3R)-3-octanoyloxy-4-(trimethylazaniumyl)butanoate	0	2	1	0	0	3	2	1	66.6667	33.3333
CXUXMSACCLYMBI-FPLPWBNLSA-N	CCCCCC/C=C\CCCCCCCC(=O)OC(CO)CO	1,3-dihydroxypropan-2-yl (Z)-hexadec-9-enoate	0	2	1	0	0	3	2	1	66.6667	33.3333
CXZIQFLLAXJLDS-UHFFFAOYSA-N	CC1C(CCC2C1(C(C3=C(C2)OC=C3C)OC(=O)C)C)O	(6-hydroxy-3,4a,5-trimethyl-5,6,7,8,8a,9-hexahydro-4H-benzo[f][1]benzofuran-4-yl) acetate	0	2	0	0	0	2	2	0	100	0
CYGPPWVXOWCHJB-UHFFFAOYSA-N	CCC(C)COC(=O)CC(C)C	2-methylbutyl 3-methylbutanoate	0	2	0	0	0	2	2	0	100	0
CYHBDKTZDLSRMY-UHFFFAOYSA-N	CCCCCCOC(=O)C(C)C	hexyl 2-methylpropanoate	0	2	0	0	0	2	2	0	100	0
CYJDDIDEUCNWDQ-IAOSCPQNSA-N	CCCCCC/C=C\CCCCCCCCCC(=O)OC[C@H](COP(=O)([O-])OCC[N+](C)(C)C)OC(=O)CC/C=C\C/C=C\C/C=C\C/C=C\C/C=C\CCCCC	[(2R)-2-[(4Z,7Z,10Z,13Z,16Z)-docosa-4,7,10,13,16-pentaenoyl]oxy-3-[(Z)-octadec-11-enoyl]oxypropyl] 2-(trimethylazaniumyl)ethyl phosphate	0	2	0	0	0	2	2	0	100	0
CYLQPOIZDBIXFP-BQYQJAHWSA-N	CCCC/C=C/C(=O)OCC	ethyl (E)-hept-2-enoate	0	2	0	0	0	2	2	0	100	0
CYONWSIQFYQFOS-UHFFFAOYSA-N	CC(=CCC1=C2C(=C(C3=C1OC4=C(C3=O)CC5C6=C4C(=CC(=C6OC5(C)C)O)O)O)C=CC(O2)(C)C)C	12,21,23-trihydroxy-8,8,18,18-tetramethyl-5-(3-methylbut-2-enyl)-3,7,19-trioxahexacyclo[15.6.1.02,15.04,13.06,11.020,24]tetracosa-1(24),2(15),4(13),5,9,11,20,22-octaen-14-one	0	2	0	0	0	2	2	0	100	0
CYQFCXCEBYINGO-IAGOWNOFSA-N	CCCCCC1=CC(=C2[C@@H]3C=C(CC[C@H]3C(OC2=C1)(C)C)C)O	(6aR,10aR)-6,6,9-trimethyl-3-pentyl-6a,7,8,10a-tetrahydrobenzo[c]chromen-1-ol	0	2	0	0	0	2	2	0	100	0
CYQUGAJGPGKDFF-MHJIJCEHSA-N	CCCCCCCC/C=C\CCCCCCCCCCCC(=O)OC[C@H](COP(=O)([O-])OCC[N+](C)(C)C)OC(=O)CCCCCCC/C=C\CCCC	[(2R)-3-[(Z)-docos-13-enoyl]oxy-2-[(Z)-tetradec-9-enoyl]oxypropyl] 2-(trimethylazaniumyl)ethyl phosphate	0	2	0	0	0	2	2	0	100	0
CYSRKZFPSNZSCS-UHFFFAOYSA-N	C1=CC2=C(C=C1O)OC(=O)C=C2O	4,7-dihydroxychromen-2-one	0	2	0	0	0	2	2	0	100	0
CZCOHVXNUPVUBC-UHFFFAOYSA-N	COC1=CC=C(C=C1)CCC2=CC(=CC(=O)O2)OC	4-methoxy-6-[2-(4-methoxyphenyl)ethyl]pyran-2-one	0	2	0	0	0	2	2	0	100	0
CZEMYYICWZPENF-VOLTXKGXSA-N	C[C@@]12CCC[C@@]([C@H]1[C@@H]([C@]34[C@H]2CC[C@](C3)(C(=C)C4)O)C(=O)O)(C)C(=O)O	(1S,2S,3S,4R,8S,9S,12S)-12-hydroxy-4,8-dimethyl-13-methylidenetetracyclo[10.2.1.01,9.03,8]pentadecane-2,4-dicarboxylic acid	0	2	0	0	0	2	2	0	100	0
CZFHAODYOVXPIQ-UHFFFAOYSA-N	CC(=C)C1CCC2(CCC(C(=C)C2C1)O)C	4a-methyl-1-methylidene-7-prop-1-en-2-yl-2,3,4,5,6,7,8,8a-octahydronaphthalen-2-ol	0	2	0	0	0	2	2	0	100	0
CZGIUGHMJZYXNX-CCEZHUSRSA-N	CCCCCC(/C=C/C(=O)CCCCCCCCC(=O)O)O	(E)-13-hydroxy-10-oxooctadec-11-enoic acid	0	2	0	0	0	2	2	0	100	0
CZIXJKXAQLINMJ-UHFFFAOYSA-N	CC(CC1=CC2=C(C=C1)OCO2)C(C)CC3=CC(=C(C(=C3)OC)O)C4=C(C(=CC(=C4)CC(C)C(C)CC5=CC6=C(C=C5)OCO6)OC)O	4-[4-(1,3-benzodioxol-5-yl)-2,3-dimethylbutyl]-2-[5-[4-(1,3-benzodioxol-5-yl)-2,3-dimethylbutyl]-2-hydroxy-3-methoxyphenyl]-6-methoxyphenol	0	2	0	0	0	2	2	0	100	0
CZNJCCVKDVCRKF-UHFFFAOYSA-N	C1=CC=C(C=C1)COS(=O)(=O)O	benzyl hydrogen sulfate	0	2	0	0	0	2	2	0	100	0
CZOSTDZGCCEZTJ-WMHOIYFHSA-N	CCCCCCCCCCCCCCCC(=O)OC[C@H](COP(=O)(O)OCCN)OC(=O)CCCCCCC/C=C\CCCCCC	[(2R)-3-[2-aminoethoxy(hydroxy)phosphoryl]oxy-2-[(Z)-hexadec-9-enoyl]oxypropyl] hexadecanoate	0	2	0	0	0	2	2	0	100	0
CZTZKVUEUYRGFD-UHFFFAOYSA-N	CC12CCCC(C1C=CC34C2CCC(C3)C(=C)C4)(C)C(=O)O	5,9-dimethyl-14-methylidenetetracyclo[11.2.1.01,10.04,9]hexadec-2-ene-5-carboxylic acid	0	2	0	0	0	2	2	0	100	0
CZXLHIZQQUJTND-UHFFFAOYSA-N	CC(C)CCCC(C)C1CC=C2C1(CCC3=C2CC(C4C3(CCC(C4)O)C)O)C	10,13-dimethyl-17-(6-methylheptan-2-yl)-2,3,4,5,6,7,11,12,16,17-decahydro-1H-cyclopenta[a]phenanthrene-3,6-diol	0	2	0	0	0	2	2	0	100	0
CZYOFWNORPEFDG-KOIKXXGWSA-N	CCCCCC/C=C\CCCCCCCCCC(=O)O[C@H](CO)COP(=O)(O)OCCN	[(2R)-1-[2-aminoethoxy(hydroxy)phosphoryl]oxy-3-hydroxypropan-2-yl] (Z)-octadec-11-enoate	0	2	1	0	0	3	2	1	66.6667	33.3333
DAELTTGCCPRYTP-ZLQZEYEISA-N	C[C@H]1[C@@H]([C@H]([C@H]([C@@H](O1)OC[C@@H]2[C@H]([C@@H]([C@H]([C@@H](O2)OC3=CC=C(C=C3)CC=C)O)O)O)O)O)O	(2S,3R,4R,5R,6R)-2-methyl-6-[[(2R,3S,4S,5R,6S)-3,4,5-trihydroxy-6-(4-prop-2-enylphenoxy)oxan-2-yl]methoxy]oxane-3,4,5-triol	0	2	0	0	0	2	2	0	100	0
DANIONWINZEYME-UHFFFAOYSA-N	CC1=C2C(=NC=C1O)N(C3=C(C=CC=N3)C(=O)N2)C4CC4	2-cyclopropyl-6-hydroxy-7-methyl-2,4,9,15-tetrazatricyclo[9.4.0.03,8]pentadeca-1(11),3,5,7,12,14-hexaen-10-one	0	2	0	0	0	2	2	0	100	0
DAYLJWODMCOQEW-TURQNECASA-N	C1=CC(=C[N+](=C1)[C@H]2[C@@H]([C@@H]([C@H](O2)COP(=O)(O)[O-])O)O)C(=O)N	[(2R,3S,4R,5R)-5-(3-carbamoylpyridin-1-ium-1-yl)-3,4-dihydroxyoxolan-2-yl]methyl hydrogen phosphate	0	2	0	0	0	2	2	0	100	0
DBDKLFOUWUHPDW-UHFFFAOYSA-N	C1=CN=CC(=C1N)O	4-aminopyridin-3-ol	0	2	0	0	0	2	2	0	100	0
DBERHVIZRVGDFO-UHFFFAOYSA-N	CC(=O)COC(=O)C	2-oxopropyl acetate	0	2	0	0	0	2	2	0	100	0
DBGLRAHCYJTYEH-UHFFFAOYSA-N	CC(C)CCOC(=O)C=C(C)C	3-methylbutyl 3-methylbut-2-enoate	0	2	0	0	0	2	2	0	100	0
DBHKHNGBVGWQJE-USWSLJGRSA-N	CCCCC/C=C\C/C=C\CCCCCCCC(=O)OC[C@H](COP(=O)(O)OCCN)O	[(2R)-3-[2-aminoethoxy(hydroxy)phosphoryl]oxy-2-hydroxypropyl] (9Z,12Z)-octadeca-9,12-dienoate	0	2	2	0	0	4	2	2	50	50
DBMWDRVDXUPGBP-UQCOIBPSSA-N	C/C=C(/C=O)\C(CC=O)CC(=O)O	(E)-4-formyl-3-(2-oxoethyl)hex-4-enoic acid	0	2	0	0	0	2	2	0	100	0
DCBSHORRWZKAKO-INIZCTEOSA-N	CCCCCCCCCCCCCC(=O)OC[C@H](CO)O	[(2S)-2,3-dihydroxypropyl] tetradecanoate	0	2	2	0	0	4	2	2	50	50
DCFGGGCMICWSJX-SNAWJCMRSA-N	CCCCOC(=O)CCCCCCC/C=C/CCCCCCCCOS(=O)(=O)O	butyl (E)-18-sulfooxyoctadec-9-enoate	0	2	0	0	0	2	2	0	100	0
DCICDMMXFIELDF-UHFFFAOYSA-N	CC(C)C(=O)NCC(=O)O	2-(2-methylpropanoylamino)acetic acid	0	2	0	0	1	3	2	1	66.6667	33.3333
DCJXJVWGBOCAHZ-UZVREBQPSA-N	CCCCCCCC/C=C\C/C=C\C/C=C\CCCC(=O)O[C@H](COC(=O)CCCCCCC/C=C\C/C=C\CCCCC)COP(=O)([O-])OCC[N+](C)(C)C	[(2R)-2-[(5Z,8Z,11Z)-icosa-5,8,11-trienoyl]oxy-3-[(9Z,12Z)-octadeca-9,12-dienoyl]oxypropyl] 2-(trimethylazaniumyl)ethyl phosphate	0	2	0	0	0	2	2	0	100	0
DCPDPBCUPLKQNQ-HPSODUDCSA-N	CCCCCCCCCCCCCCCCCC(=O)OC[C@H](COP(=O)(O)OCCN)OC(=O)CCCCCCC/C=C\C/C=C\C/C=C\CC	[(2R)-3-[2-aminoethoxy(hydroxy)phosphoryl]oxy-2-[(9Z,12Z,15Z)-octadeca-9,12,15-trienoyl]oxypropyl] octadecanoate	0	2	0	0	0	2	2	0	100	0
DCSUBABJRXZOMT-LWMIZPGFSA-N	CO[C@@H]1CN(CCC1NC(=O)C2=CC(=C(C=C2OC)N)Cl)CCCOC3=CC=C(C=C3)F	4-amino-5-chloro-N-[(3R)-1-[3-(4-fluorophenoxy)propyl]-3-methoxypiperidin-4-yl]-2-methoxybenzamide	0	2	0	0	0	2	2	0	100	0
DCWXELXMIBXGTH-QMMMGPOBSA-N	C1=CC(=CC=C1C[C@@H](C(=O)O)N)OP(=O)(O)O	(2S)-2-amino-3-(4-phosphonooxyphenyl)propanoic acid	0	2	0	0	0	2	2	0	100	0
DCXNRXBLAGAHIL-OUKQBFOZSA-N	CCCCCCCOC(=O)/C=C/C1=CC=CC=C1	heptyl (E)-3-phenylprop-2-enoate	0	2	0	0	0	2	2	0	100	0
DCYLYWXGIOPMPD-JPHHGWJMSA-N	CCCCCCCCCCCCCCC(=O)O[C@H](COC(=O)CCC/C=C\C/C=C\C/C=C\C/C=C\CCCCC)COP(=O)([O-])OCC[N+](C)(C)C	[(2R)-3-[(5Z,8Z,11Z,14Z)-icosa-5,8,11,14-tetraenoyl]oxy-2-pentadecanoyloxypropyl] 2-(trimethylazaniumyl)ethyl phosphate	0	2	0	0	0	2	2	0	100	0
DDAUKBBLCGQHIP-UHFFFAOYSA-N	CC1=CC2C(CC1OC(=O)CC(C)C)(C3(C(C(C(C34CO4)O2)O)O)C)CO	[10,11-dihydroxy-2-(hydroxymethyl)-1,5-dimethylspiro[8-oxatricyclo[7.2.1.02,7]dodec-5-ene-12,2'-oxirane]-4-yl] 3-methylbutanoate	0	2	0	0	0	2	2	0	100	0
DDIZAANNODHTRB-UHFFFAOYSA-N	COC1=CC=C(C=C1)C(=O)OC	methyl 4-methoxybenzoate	0	2	0	0	0	2	2	0	100	0
DDQFHDNWZKJNLC-UHFFFAOYSA-N	CC1(CCC(CC1OC2C(C(C(C(O2)CO)O)O)O)C(=C)CO)O	2-[2-hydroxy-5-(3-hydroxyprop-1-en-2-yl)-2-methylcyclohexyl]oxy-6-(hydroxymethyl)oxane-3,4,5-triol	0	2	0	0	0	2	2	0	100	0
DDRJAANPRJIHGJ-UHFFFAOYSA-N	CN1CC(=O)N=C1N	2-amino-3-methyl-4H-imidazol-5-one	0	2	7	0	4	13	2	11	15.3846	84.6154
DDUWSZBURGHFEW-UHFFFAOYSA-N	CC1CCC2C13CC(CC3O)(C(=O)C2(C)C)C	10-hydroxy-2,6,6,8-tetramethyltricyclo[6.2.1.01,5]undecan-7-one	0	2	0	0	0	2	2	0	100	0
DDUZNLUWXLYPCP-GOSISDBHSA-N	CCCCCCCCCCCCCC(=O)O[C@H](CO)COP(=O)(O)OCCN	[(2R)-1-[2-aminoethoxy(hydroxy)phosphoryl]oxy-3-hydroxypropan-2-yl] tetradecanoate	0	2	0	0	0	2	2	0	100	0
DEBDFZGNZTYPMF-NZBPQXDJSA-N	C[C@H]1CC[C@@H]2[C@]13CC(=C(C)C)[C@](O3)(CC2=C)O	(1S,2S,5S,8R)-2-methyl-6-methylidene-9-propan-2-ylidene-11-oxatricyclo[6.2.1.01,5]undecan-8-ol	0	2	0	0	0	2	2	0	100	0
DEBINYRQIQKNDF-UHFFFAOYSA-N	CC1(CC2C(C1)C3(CC34C(OCC4(C2O)O)OC)C)C	13-methoxy-3,6,6-trimethyl-12-oxatetracyclo[8.3.0.01,3.04,8]tridecane-9,10-diol	0	2	0	0	0	2	2	0	100	0
DEIBHEUILKXZOZ-UHFFFAOYSA-N	CC1CC(OC12CCC(=CC2)C)C=C(C)C	4,8-dimethyl-2-(2-methylprop-1-enyl)-1-oxaspiro[4.5]dec-7-ene	0	2	0	0	0	2	2	0	100	0
DEKASDKLVVYODQ-UKHRKFAVSA-N	C[C@H]1[C@@H]2CC[C@]3([C@H]([C@]2(CCC1=O)C)[C@@H](C[C@@H]\4[C@@]3(C[C@@H](/C4=C(/CCC=C(C)C)\C(=O)O)OC(=O)C)C)O)C	(2Z)-2-[(4S,5S,8S,9S,10S,11R,13R,14S,16S)-16-acetyloxy-11-hydroxy-4,8,10,14-tetramethyl-3-oxo-1,2,4,5,6,7,9,11,12,13,15,16-dodecahydrocyclopenta[a]phenanthren-17-ylidene]-6-methylhept-5-enoic acid	0	2	0	0	0	2	2	0	100	0
DFMKTPQXPWVNAK-UHFFFAOYSA-N	CCC(=O)C.CC1CC(=CC(C1C=O)C)C	butan-2-one;2,4,6-trimethylcyclohex-3-ene-1-carbaldehyde	0	2	0	0	0	2	2	0	100	0
DFNOHNMHWQVJHX-UHFFFAOYSA-N	CCC(C#CC#CCC1C(O1)CCCCCC=C)OC(=O)C	8-(3-hept-6-enyloxiran-2-yl)octa-4,6-diyn-3-yl acetate	0	2	0	0	0	2	2	0	100	0
DFPAKSUCGFBDDF-UHFFFAOYSA-N	C1=CC(=CN=C1)C(=O)N	pyridine-3-carboxamide	1	2	7	0	1	11	2	9	18.1818	81.8182
DFSVNSCDOZSUCT-UHFFFAOYSA-N	CC1=CC=C(O1)C(C)CC=O	3-(5-methylfuran-2-yl)butanal	0	2	0	0	0	2	2	0	100	0
DFVXNZOMAOGTBL-UHFFFAOYSA-N	CCC(=O)OC1CC(CC=C1C)C(=C)C	(2-methyl-5-prop-1-en-2-ylcyclohex-2-en-1-yl) propanoate	0	2	0	0	0	2	2	0	100	0
DGABKXLVXPYZII-MMTMODRTSA-N	C[C@H](CCC(=O)O)[C@H]1CC[C@@H]2[C@@]1(CC[C@H]3[C@H]2C[C@@H]([C@H]4[C@@]3(CC[C@@H](C4)O)C)O)C	(4R)-4-[(3S,5R,6S,8S,9S,10R,13R,14S,17R)-3,6-dihydroxy-10,13-dimethyl-2,3,4,5,6,7,8,9,11,12,14,15,16,17-tetradecahydro-1H-cyclopenta[a]phenanthren-17-yl]pentanoic acid	0	2	0	0	0	2	2	0	100	0
DGADNPLBVRLJGD-UHFFFAOYSA-N	CC(CO)(C(=O)O)O	2,3-dihydroxy-2-methylpropanoic acid	0	2	0	0	0	2	2	0	100	0
DGAUETYRWFLGRT-OPSAWKISSA-N	CCCCCCCC/C=C\CCCCCCCCCC(=O)O[C@H](CO)COP(=O)(O)OCCN	[(2R)-1-[2-aminoethoxy(hydroxy)phosphoryl]oxy-3-hydroxypropan-2-yl] (Z)-icos-11-enoate	0	2	0	0	0	2	2	0	100	0
DGIGXLXLGBAJJN-HBMWYZLLSA-N	CC(=O)OC(C)(C)/C=C/C(=O)[C@@](C)([C@H]1[C@@H](C[C@@]2([C@@]1(CC(=O)[C@@]3([C@H]2CC=C4[C@H]3CCC(C4(C)C)O)CO)C)C)O)O	[(E,6R)-6-[(8S,9R,10R,13R,14S,16R,17R)-3,16-dihydroxy-9-(hydroxymethyl)-4,4,13,14-tetramethyl-11-oxo-1,2,3,7,8,10,12,15,16,17-decahydrocyclopenta[a]phenanthren-17-yl]-6-hydroxy-2-methyl-5-oxohept-3-en-2-yl] acetate	0	2	0	0	0	2	2	0	100	0
DGMHVWLIESGCSH-UHFFFAOYSA-N	CC(C1CCC2C1(CCC3C2C(CC4C3(C(=O)CCC4O)C)O)C)C5CC6(C(O6)(C(=O)O5)C)C	4-[1-(4,7-dihydroxy-10,13-dimethyl-1-oxo-2,3,4,5,6,7,8,9,11,12,14,15,16,17-tetradecahydrocyclopenta[a]phenanthren-17-yl)ethyl]-1,6-dimethyl-3,7-dioxabicyclo[4.1.0]heptan-2-one	0	2	0	0	0	2	2	0	100	0
DGMSJCVOBYTYTE-UHFFFAOYSA-N	C1=CC(=CC=C1C(C(CO)O)O)O	1-(4-hydroxyphenyl)propane-1,2,3-triol	0	2	0	0	0	2	2	0	100	0
DGMXGJQMPUKDQN-VLGBJMDQSA-N	C1C[C@@]2([C@@]3(C[C@H](O[C@H]3O)C4=COC=C4)[C@@H](C[C@H]([C@@]2([C@]([C@@H]1O)(CC(=O)O)C=O)C(=O)O)O)CO)CO	(2'R,3R,4S,4aR,5R,5'S,7R,8R,8aS)-4-(carboxymethyl)-4-formyl-5'-(furan-3-yl)-2',3,5-trihydroxy-7,8a-bis(hydroxymethyl)spiro[1,2,3,5,6,7-hexahydronaphthalene-8,3'-oxolane]-4a-carboxylic acid	0	2	0	0	0	2	2	0	100	0
DGSOSGWZWRIJEU-KUJSZIQWSA-N	CCCCC/C=C\C/C=C\C/C=C\CCCCCCC(=O)O[C@H](COC(=O)CCC/C=C\C/C=C\C/C=C\C/C=C\CCCCC)COP(=O)(O)OCCN	[(2R)-1-[2-aminoethoxy(hydroxy)phosphoryl]oxy-3-[(5Z,8Z,11Z,14Z)-icosa-5,8,11,14-tetraenoyl]oxypropan-2-yl] (8Z,11Z,14Z)-icosa-8,11,14-trienoate	0	2	0	0	0	2	2	0	100	0
DGXLYHAWEBCTRU-UHFFFAOYSA-N	C(C(=O)O)C(C(C(=O)O)F)(C(=O)O)O	1-fluoro-2-hydroxypropane-1,2,3-tricarboxylic acid	0	2	0	0	0	2	2	0	100	0
DGXZNOOUXAHVAE-UHFFFAOYSA-N	CC(=C)C1CCC2(C3C1C2C(CC3)(C)O)C	1,3-dimethyl-8-prop-1-en-2-yltricyclo[4.4.0.02,7]decan-3-ol	0	2	0	0	0	2	2	0	100	0
DHKBMMCQVXFEJY-CLTKARDFSA-N	CC/C=C\C1=CC2=CC=CC=C2C(=O)O1	3-[(Z)-but-1-enyl]isochromen-1-one	0	2	0	0	0	2	2	0	100	0
DHNGCHLFKUPGPX-RMKNXTFCSA-N	CCOC(=O)/C=C/C1=CC=C(C=C1)OC	ethyl (E)-3-(4-methoxyphenyl)prop-2-enoate	0	2	0	0	0	2	2	0	100	0
DHNIKYWYTSMDDA-UHFFFAOYSA-N	CN1C=NC2=C1NC(=O)NC2=O	9-methyl-3H-purine-2,6-dione	0	2	0	0	0	2	2	0	100	0
DHNSTMIMQCKEPC-UHFFFAOYSA-N	C=C(CCCCC(=O)O)C(=C)CC(=O)O	3,4-dimethylidenenonanedioic acid	0	2	0	0	0	2	2	0	100	0
DHNUPRDARUHAJK-UHFFFAOYSA-N	CC(C)C1=C(C2=C(C(=C1O)O)C34CCCC(C3C(C2OC)OC4=O)(C)C)OC	3,4-dihydroxy-6,8-dimethoxy-11,11-dimethyl-5-propan-2-yl-16-oxatetracyclo[7.5.2.01,10.02,7]hexadeca-2(7),3,5-trien-15-one	0	2	0	0	0	2	2	0	100	0
DHSUYTOATWAVLW-WFVMDLQDSA-N	CC1(C[C@@H]1C(=O)N/C(=C\CCCCSC[C@@H](C(=O)O)N)/C(=O)O)C	(Z)-7-[(2R)-2-amino-2-carboxyethyl]sulfanyl-2-[[(1S)-2,2-dimethylcyclopropanecarbonyl]amino]hept-2-enoic acid	0	2	0	0	0	2	2	0	100	0
DICUPLXUNISGAQ-UHFFFAOYSA-N	CC(C)CCCCCOC(=O)C	6-methylheptyl acetate	0	2	0	0	0	2	2	0	100	0
DIFAFZFNMSLGGN-UHFFFAOYSA-N	C1=CC(=CC=C1C2C(=O)C(=C(C2=O)O)C3=CC=C(C=C3)O)O	4-hydroxy-2,5-bis(4-hydroxyphenyl)cyclopent-4-ene-1,3-dione	0	2	0	0	0	2	2	0	100	0
DINQMNROFIPFOH-UPHRSURJSA-N	C/1COC(=O)CC2CCC(=O)C2C/C=C1	(6Z)-1,4,5,8,8a,10,11,11a-octahydrocyclopenta[d]oxecine-2,9-dione	0	2	0	0	0	2	2	0	100	0
DIQMPQMYFZXDAX-UHFFFAOYSA-N	CCCCCOC=O	pentyl formate	0	2	0	0	0	2	2	0	100	0
DIRDKDDFAMNBNY-UHFFFAOYSA-N	CCC(C)C(=O)OC(C)C	propan-2-yl 2-methylbutanoate	0	2	0	0	0	2	2	0	100	0
DIVDFFZHCJEHGG-UHFFFAOYSA-N	C1=C(C(=CC(=C1O)O)O)CCN	5-(2-aminoethyl)benzene-1,2,4-triol	0	2	0	0	0	2	2	0	100	0
DIVJRNQAZRYCIO-UHFFFAOYSA-N	CC1(CCC(CC1O)C(=C)CCC(C(C)(C)O)O)O	4-(5,6-dihydroxy-6-methylhept-1-en-2-yl)-1-methylcyclohexane-1,2-diol	0	2	0	0	0	2	2	0	100	0
DIVQKHQLANKJQO-UHFFFAOYSA-N	COC1=C(C=CC(=C1)CCN)O	4-(2-aminoethyl)-2-methoxyphenol	0	2	0	0	0	2	2	0	100	0
DJCKLUPKZRLTPE-CMVHYPBASA-N	CCCCCC1=CC(=C2C3C=C(C[C@@H](C3C(OC2=C1)(C)C)O)C)O	(7S)-6,6,9-trimethyl-3-pentyl-6a,7,8,10a-tetrahydrobenzo[c]chromene-1,7-diol	0	2	0	0	0	2	2	0	100	0
DJCQJZKZUCHHAL-VOTSOKGWSA-N	CCCCC/C=C/CCCCCCCC(=O)O	(E)-pentadec-9-enoic acid	0	2	0	0	0	2	2	0	100	0
DJDSLBVSSOQSLW-UHFFFAOYSA-N	CCCCC(CC)COC(=O)C1=CC=CC=C1C(=O)O	2-(2-ethylhexoxycarbonyl)benzoic acid	0	2	0	0	0	2	2	0	100	0
DJJQAEJJUDCQHY-UHFFFAOYSA-N	CC1(C(CCC23C1CC=C4C2C(OC4)OC3)O)C	5,5-dimethyl-11,13-dioxatetracyclo[7.5.1.01,6.012,15]pentadec-8-en-4-ol	0	2	0	0	0	2	2	0	100	0
DJKWUXVCQNIASK-UHFFFAOYSA-N	CCC12CCC[N+](C1)(CCC3(C(=NC4=CC=CC=C43)CC2)O)[O-]	15-ethyl-1-oxido-11-aza-1-azoniatetracyclo[13.3.1.04,12.05,10]nonadeca-5,7,9,11-tetraen-4-ol	0	2	0	0	0	2	2	0	100	0
DJPISZPEZJGKKI-NLNMXKJXSA-N	C[C@@H]1CC(=O)C=C2[C@]1(CC(CC2)[C@](C)(CO)O)C	(4R,4aS)-6-[(2R)-1,2-dihydroxypropan-2-yl]-4,4a-dimethyl-3,4,5,6,7,8-hexahydronaphthalen-2-one	0	2	0	0	0	2	2	0	100	0
DJTRTWALNSXKOG-VOQCIKJUSA-N	C1[C@@H]2[C@H](C[C@H]([C@]([C@H]1O)(N2)O)O)O	(1R,2R,4S,5R,7S)-8-azabicyclo[3.2.1]octane-1,2,4,7-tetrol	0	2	0	0	0	2	2	0	100	0
DJTVMANCSQLMCX-UHFFFAOYSA-N	CC1=CC2=C(C(=C1)O)C(=O)C3=C(C2C4C5=C(C(=CC=C5)O)C(=O)C6=C4C=C(C=C6O)CO)C=C(C=C3O)O	10-[4,5-dihydroxy-2-(hydroxymethyl)-10-oxo-9H-anthracen-9-yl]-1,3,8-trihydroxy-6-methyl-10H-anthracen-9-one	0	2	0	0	0	2	2	0	100	0
DJVAMCYXFUWMLS-RVOJYKBWSA-N	C[C@H](CCC(=O)O)C1CCC2[C@@]1([C@H](CC3C2C=CC4=CC(=O)CC[C@]34C)O)C	(4R)-4-[(10R,12S,13R)-12-hydroxy-10,13-dimethyl-3-oxo-1,2,8,9,11,12,14,15,16,17-decahydrocyclopenta[a]phenanthren-17-yl]pentanoic acid	0	2	0	0	0	2	2	0	100	0
DJVOKHFQPGWUPK-CZUMARSRSA-N			0	2	0	0	0	2	2	0	100	0
DJXFZPJEVPJZDX-YVQAKMNISA-N	CCCCCCCCCCCCCCCCCCCCCC(=O)OC[C@H](COP(=O)(O)OCCN)OC(=O)CCCCCCCCCCC/C=C\C/C=C\CCCCC	[(2R)-3-[2-aminoethoxy(hydroxy)phosphoryl]oxy-2-[(13Z,16Z)-docosa-13,16-dienoyl]oxypropyl] docosanoate	0	2	0	0	0	2	2	0	100	0
DKEUOIONQWUMCB-JBXKSKBRSA-N	CCCCCC/C=C\CCCCCCCCCC(=O)O[C@H](COC(=O)CCCCCC/C=C\C/C=C\C/C=C\C/C=C\CC)COP(=O)(O)OCCN	[(2R)-3-[2-aminoethoxy(hydroxy)phosphoryl]oxy-2-[(Z)-octadec-11-enoyl]oxypropyl] (8Z,11Z,14Z,17Z)-icosa-8,11,14,17-tetraenoate	0	2	0	0	0	2	2	0	100	0
DKGGFNCTHDFZHW-ASALTCRTSA-N	CCCCC/C=C\C/C=C\CCCCCCCCCC(=O)O[C@H](COC(=O)CCCC/C=C\C/C=C\C/C=C\CCCCC)COP(=O)(O)OCCN	[(2R)-1-[2-aminoethoxy(hydroxy)phosphoryl]oxy-3-[(6Z,9Z,12Z)-octadeca-6,9,12-trienoyl]oxypropan-2-yl] (11Z,14Z)-icosa-11,14-dienoate	0	2	0	0	0	2	2	0	100	0
DKKJNZYHGRUXBS-BQYQJAHWSA-N	COC1=CC(=O)OC(=C1)/C=C/C2=CC=CC=C2	4-methoxy-6-[(E)-2-phenylethenyl]pyran-2-one	0	2	0	0	0	2	2	0	100	0
DKMROQRQHGEIOW-UHFFFAOYSA-N	CCOC(=O)CCC(=O)OCC	diethyl butanedioate	0	2	0	0	0	2	2	0	100	0
DKPFZGUDAPQIHT-UHFFFAOYSA-N	CCCCOC(=O)C	butyl acetate	0	2	0	0	0	2	2	0	100	0
DKPMWHFRUGMUKF-JDDNAIEOSA-N	C[C@H](CCC(=O)O)[C@H]1CC[C@@H]2[C@@]1(CC[C@H]3[C@H]2C(C([C@H]4[C@@]3(CC[C@H](C4)O)C)O)O)C	(4R)-4-[(3R,5R,8S,9S,10R,13R,14S,17R)-3,6,7-trihydroxy-10,13-dimethyl-2,3,4,5,6,7,8,9,11,12,14,15,16,17-tetradecahydro-1H-cyclopenta[a]phenanthren-17-yl]pentanoic acid	0	2	0	0	0	2	2	0	100	0
DKPMWHFRUGMUKF-KWXDGCAGSA-N	C[C@H](CCC(=O)O)[C@H]1CC[C@@H]2[C@@]1(CC[C@H]3[C@H]2[C@@H]([C@@H]([C@H]4[C@@]3(CC[C@H](C4)O)C)O)O)C	(4R)-4-[(3R,5R,6R,7S,8S,9S,10R,13R,14S,17R)-3,6,7-trihydroxy-10,13-dimethyl-2,3,4,5,6,7,8,9,11,12,14,15,16,17-tetradecahydro-1H-cyclopenta[a]phenanthren-17-yl]pentanoic acid	0	2	0	0	0	2	2	0	100	0
DKQLZKCYTLXNBN-UHFFFAOYSA-N	CCCCCCCCCC1CC(C(=O)O1)C(=O)O	5-nonyl-2-oxooxolane-3-carboxylic acid	0	2	0	0	0	2	2	0	100	0
DKXNBNKWCZZMJT-ZYAMEUKBSA-N	C([C@@H]1[C@@H]([C@@H]([C@H]([C@H](O1)O[C@@H]([C@@H](CO)O)[C@@H]([C@H](C=O)O)O)O)O)O)O	(2R,3R,4S,5R)-2,3,5,6-tetrahydroxy-4-[(2R,3R,4S,5R,6R)-3,4,5-trihydroxy-6-(hydroxymethyl)oxan-2-yl]oxyhexanal	0	2	0	0	0	2	2	0	100	0
DLNKOYKMWOXYQA-APPZFPTMSA-N	C[C@H]([C@@H](C1=CC=CC=C1)O)N	(1R,2R)-2-amino-1-phenylpropan-1-ol	0	2	0	0	0	2	2	0	100	0
DLRNZUPJXRVWRW-FKZZUUMNSA-N	CCCCCC/C=C\CCCCCCCC(=O)OC[C@H](COP(=O)([O-])OCC[N+](C)(C)C)OC(=O)CC/C=C\C/C=C\C/C=C\C/C=C\C/C=C\C/C=C\CC	[(2R)-2-[(4Z,7Z,10Z,13Z,16Z,19Z)-docosa-4,7,10,13,16,19-hexaenoyl]oxy-3-[(Z)-hexadec-9-enoyl]oxypropyl] 2-(trimethylazaniumyl)ethyl phosphate	0	2	1	0	0	3	2	1	66.6667	33.3333
DLRVVLDZNNYCBX-MYBWVJKRSA-N	C([C@H]1[C@@H]([C@H]([C@@H]([C@@H](O1)OC[C@H]2[C@@H]([C@H]([C@@H]([C@H](O2)O)O)O)O)O)O)O)O	(2S,3S,4R,5R,6S)-6-[[(2R,3S,4R,5R,6S)-3,4,5-trihydroxy-6-(hydroxymethyl)oxan-2-yl]oxymethyl]oxane-2,3,4,5-tetrol	0	2	0	0	0	2	2	0	100	0
DLRVVLDZNNYCBX-NAXWWCMCSA-N	C([C@@H]1[C@@H]([C@@H]([C@H]([C@H](O1)OCC2[C@H]([C@@H]([C@H]([C@@H](O2)O)O)O)O)O)O)O)O	(2R,3R,4S,5S)-6-[[(2S,3R,4S,5R,6R)-3,4,5-trihydroxy-6-(hydroxymethyl)oxan-2-yl]oxymethyl]oxane-2,3,4,5-tetrol	0	2	0	0	0	2	2	0	100	0
DLRVVLDZNNYCBX-PJNZQZRASA-N	C([C@@H]1[C@H]([C@@H]([C@@H]([C@H](O1)OC[C@@H]2[C@@H]([C@@H]([C@H](C(O2)O)O)O)O)O)O)O)O	(3R,4S,5R,6R)-6-[[(2S,3S,4S,5S,6R)-3,4,5-trihydroxy-6-(hydroxymethyl)oxan-2-yl]oxymethyl]oxane-2,3,4,5-tetrol	0	2	0	0	0	2	2	0	100	0
DLRVVLDZNNYCBX-VDGMBKLFSA-N	C([C@@H]1[C@@H]([C@@H]([C@H]([C@@H](O1)OC[C@@H]2[C@H]([C@@H]([C@H](C(O2)O)O)O)O)O)O)O)O	(3R,4S,5S,6R)-6-[[(2R,3R,4S,5R,6R)-3,4,5-trihydroxy-6-(hydroxymethyl)oxan-2-yl]oxymethyl]oxane-2,3,4,5-tetrol	0	2	0	0	0	2	2	0	100	0
DMHLGGQHOSTMJG-GQCTYLIASA-N	CC(C)/C=C(\C)/C(=O)O	(E)-2,4-dimethylpent-2-enoic acid	0	2	0	0	0	2	2	0	100	0
DMPGFSQMXITJPT-ZCKYJUNOSA-N	CC(C)C1=C2[C@H]3CC=C([C@@H]4[C@@H]([C@@]3(CC[C@]2(CC1)C)C)O[C@H]5[C@H](O4)[C@H]([C@@H](CO5)O)O)CO	(1R,2R,5R,10R,14R,16R,17S,18R,21S)-13-(hydroxymethyl)-2,5-dimethyl-8-propan-2-yl-15,20,22-trioxapentacyclo[12.8.0.02,10.05,9.016,21]docosa-8,12-diene-17,18-diol	0	2	0	0	0	2	2	0	100	0
DMSMPAJRVJJAGA-UHFFFAOYSA-N	C1=CC=C2C(=C1)C(=O)NS2	1,2-benzothiazol-3-one	0	2	0	0	0	2	2	0	100	0
DNAGKLQHEJMYRQ-UHFFFAOYSA-N	CCCCCCCCCCCCCCCCCC(=O)CC(=O)CCCCCCCCCC	triacontane-11,13-dione	0	2	0	0	0	2	2	0	100	0
DNAVOCNYHNNEQI-PLNGDYQASA-N	COC1=CC(=C(C=C1/C=C\C=O)OC)OC	(Z)-3-(2,4,5-trimethoxyphenyl)prop-2-enal	0	2	0	0	0	2	2	0	100	0
DNGCQXLPUZWYNB-UHFFFAOYSA-N	C1=CC2=C(C(=C1)O)C(=O)C3=C4C(=C5C(=C3C2=O)C(=O)C6=C(C5=O)C=CC=C6O)C(=O)C7=C(C4=O)C=CC=C7O	1,7,13-trihydroxytrinaphthylene-5,6,11,12,17,18-hexone	0	2	0	0	0	2	2	0	100	0
DNJFTXKSFAMXQF-UHFFFAOYSA-N	CN1CCC=C(C1)C(=O)O	1-methyl-3,6-dihydro-2H-pyridine-5-carboxylic acid	0	2	0	0	0	2	2	0	100	0
DNKGWNLXBRCUCF-FNQTXCPHSA-N	CCCCC[C@@H](/C=C/[C@H]1[C@H](C[C@@H]([C@@H]1CC(=O)CCC(=O)O)O)O)O	5-[(1R,2R,3S,5S)-3,5-dihydroxy-2-[(E,3S)-3-hydroxyoct-1-enyl]cyclopentyl]-4-oxopentanoic acid	0	2	0	0	0	2	2	0	100	0
DNSSEQBYSHSUGR-UHFFFAOYSA-N	C1=CN(OC1=O)CCC#N	3-(5-oxo-1,2-oxazol-2-yl)propanenitrile	0	2	0	0	0	2	2	0	100	0
DNXHEGUUPJUMQT-CBZIJGRNSA-N	C[C@]12CC[C@H]3[C@H]([C@@H]1CCC2=O)CCC4=C3C=CC(=C4)O	(8R,9S,13S,14S)-3-hydroxy-13-methyl-7,8,9,11,12,14,15,16-octahydro-6H-cyclopenta[a]phenanthren-17-one	0	2	1	0	0	3	2	1	66.6667	33.3333
DOIRQSBPFJWKBE-UHFFFAOYSA-N	CCCCOC(=O)C1=CC=CC=C1C(=O)OCCCC	dibutyl benzene-1,2-dicarboxylate	0	2	0	0	0	2	2	0	100	0
DOJDQRFOTHOBEK-UHFFFAOYSA-N	CCCCCC(C=C)OC(=O)C	oct-1-en-3-yl acetate	0	2	0	0	0	2	2	0	100	0
DOOTYTYQINUNNV-UHFFFAOYSA-N	CCOC(=O)CC(CC(=O)OCC)(C(=O)OCC)O	triethyl 2-hydroxypropane-1,2,3-tricarboxylate	0	2	0	0	0	2	2	0	100	0
DPCILIMHENXHQX-UHFFFAOYSA-N	CCC1=NC=CN=C1OC	2-ethyl-3-methoxypyrazine	0	2	0	0	0	2	2	0	100	0
DPCMFIRORYQTCL-NSCUHMNNSA-N	C/C=C/CCC=O	(E)-hex-4-enal	0	2	0	0	0	2	2	0	100	0
DPIAJERHFDBLPT-UHFFFAOYSA-N	CC1=C(C(=O)C2=C(O1)C=C(C=C2)OC(=O)C)C3=CC=CC=C3	(2-methyl-4-oxo-3-phenylchromen-7-yl) acetate	0	2	0	0	0	2	2	0	100	0
DPJJKJUHERNDSZ-UHFFFAOYSA-N	CC1=CC=C(C=C1)C2OCC(O2)CO	[2-(4-methylphenyl)-1,3-dioxolan-4-yl]methanol	0	2	0	0	0	2	2	0	100	0
DPOINJQWXDTOSF-DODZYUBVSA-N	CCCCC[C@@H](CC[C@H]1[C@@H](CC(=O)[C@@H]1CCCCCCC(=O)O)O)O	7-[(1R,2R,3R)-3-hydroxy-2-[(3S)-3-hydroxyoctyl]-5-oxocyclopentyl]heptanoic acid	0	2	0	0	0	2	2	0	100	0
DPPYJZPUMHOJFQ-IASQADCASA-N	CCCCCCCCCCCCCCC(=O)OC[C@H](COP(=O)([O-])OCC[N+](C)(C)C)OC(=O)CCCC/C=C\C/C=C\C/C=C\C/C=C\CC	[(2R)-2-[(6Z,9Z,12Z,15Z)-octadeca-6,9,12,15-tetraenoyl]oxy-3-pentadecanoyloxypropyl] 2-(trimethylazaniumyl)ethyl phosphate	0	2	0	0	0	2	2	0	100	0
DPRVTGUHOBXEIW-UHFFFAOYSA-N	CC(CCC(=O)O)C1CC(C2(C1(CC(=O)C3=C2C(CC4C3(CCC(C4(C)C)O)C)O)C)C)O	4-(3,7,15-trihydroxy-4,4,10,13,14-pentamethyl-11-oxo-1,2,3,5,6,7,12,15,16,17-decahydrocyclopenta[a]phenanthren-17-yl)pentanoic acid	0	2	0	0	0	2	2	0	100	0
DPUOLQHDNGRHBS-KTKRTIGZSA-N	CCCCCCCC/C=C\CCCCCCCCCCCC(=O)O	(Z)-docos-13-enoic acid	0	2	2	0	0	4	2	2	50	50
DPYMFVXJLLWWEU-UHFFFAOYSA-N	C(C(F)(F)F)(OC(F)F)F	2-(difluoromethoxy)-1,1,1,2-tetrafluoroethane	0	2	0	0	0	2	2	0	100	0
DPZMVZIQRMVBBW-UHFFFAOYSA-N	C1=CC=C(C=C1)CCCCCO	5-phenylpentan-1-ol	0	2	0	0	0	2	2	0	100	0
DPZNOMCNRMUKPS-UHFFFAOYSA-N	COC1=CC(=CC=C1)OC	1,3-dimethoxybenzene	0	2	0	0	0	2	2	0	100	0
DPZVDLFOAZNCBU-UHFFFAOYSA-N	CCCC(=O)OCC1CCCO1	oxolan-2-ylmethyl butanoate	0	2	0	0	0	2	2	0	100	0
DQBQWWSFRPLIAX-UHFFFAOYSA-N	CC(=O)C1=NCCC1	1-(3,4-dihydro-2H-pyrrol-5-yl)ethanone	0	2	0	0	0	2	2	0	100	0
DQCFPKHWBJEWFV-UHFFFAOYSA-N	CC(CC1=CC(=CC=C1)O)(C(=O)O)O	2-hydroxy-3-(3-hydroxyphenyl)-2-methylpropanoic acid	0	2	0	0	0	2	2	0	100	0
DQFZAJLLIXCPGQ-UHFFFAOYSA-N	CC1(C2CCC(C2)C1=C)CC=O	2-(2-methyl-3-methylidene-2-bicyclo[2.2.1]heptanyl)acetaldehyde	0	2	0	0	0	2	2	0	100	0
DQGMPXYVZZCNDQ-KBPWROHVSA-N	CCCCC/C=C\C=C\C=C\CCCCCCC(=O)O	(8E,10E,12Z)-octadeca-8,10,12-trienoic acid	0	2	0	0	0	2	2	0	100	0
DQOOWVDEQWNBKX-UHFFFAOYSA-N	CC1C(C(=O)C=C(C12CCC(C2)C(C)(CO)O)C)O	3-(1,2-dihydroxypropan-2-yl)-7-hydroxy-6,10-dimethylspiro[4.5]dec-9-en-8-one	0	2	0	0	0	2	2	0	100	0
DQQUPMXQGJRNAW-AATRIKPKSA-N	CC1=CC(=O)CC(C1/C=C/C(C)OC2C(C(C(C(O2)COC3C(C(CO3)(CO)O)O)O)O)O)(C)C	4-[(E)-3-[6-[[3,4-dihydroxy-4-(hydroxymethyl)oxolan-2-yl]oxymethyl]-3,4,5-trihydroxyoxan-2-yl]oxybut-1-enyl]-3,5,5-trimethylcyclohex-2-en-1-one	0	2	0	0	0	2	2	0	100	0
DQRVNAQGVZKEPS-BWZUDBBASA-N	CCCCCCCC/C=C\CCCCCCCC(=O)O[C@H](COC(=O)CCCCC/C=C\C/C=C\C/C=C\C/C=C\C/C=C\CC)COP(=O)([O-])OCC[N+](C)(C)C	[(2R)-3-[(7Z,10Z,13Z,16Z,19Z)-docosa-7,10,13,16,19-pentaenoyl]oxy-2-[(Z)-octadec-9-enoyl]oxypropyl] 2-(trimethylazaniumyl)ethyl phosphate	0	2	0	0	0	2	2	0	100	0
DQSHFKPKFISSNM-UHFFFAOYSA-N	CC1=NC2=CC=CC=C2O1	2-methyl-1,3-benzoxazole	0	2	0	0	0	2	2	0	100	0
DRBBFCLWYRJSJZ-UHFFFAOYSA-N	CN(CC(=O)O)C(=NP(=O)(O)O)N	2-[methyl-(N'-phosphonocarbamimidoyl)amino]acetic acid	2	2	3	0	0	7	2	5	28.5714	71.4286
DRIVXEVMDWCWLI-CAQMIEAISA-N	CCCCCCCCCCCCCCCC(=O)OC[C@H](COP(=O)(O)OCCN)OC(=O)CCC/C=C\C/C=C\C/C=C\C/C=C\CCCCC	[(2R)-1-[2-aminoethoxy(hydroxy)phosphoryl]oxy-3-hexadecanoyloxypropan-2-yl] (5Z,8Z,11Z,14Z)-icosa-5,8,11,14-tetraenoate	0	2	1	0	0	3	2	1	66.6667	33.3333
DRLFMBDRBRZALE-UHFFFAOYSA-N	CC(=O)NCCC1=CNC2=C1C=C(C=C2)OC	N-[2-(5-methoxy-1H-indol-3-yl)ethyl]acetamide	0	2	1	0	0	3	2	1	66.6667	33.3333
DRPDZKNSZVIOQR-UHFFFAOYSA-N	CCC(=O)C(=O)CCCC(CC(=O)CCCCCCCC(=O)O)O	11-hydroxy-9,15,16-trioxooctadecanoic acid	0	2	0	0	0	2	2	0	100	0
DRSITEVYZGOOQG-UHFFFAOYSA-N	CC(C)C(=O)C1=C(C(=C(C(C1=O)(CC=C(C)C)O)O)CC=C(C)C)O	3,5,6-trihydroxy-4,6-bis(3-methylbut-2-enyl)-2-(2-methylpropanoyl)cyclohexa-2,4-dien-1-one	0	2	0	0	0	2	2	0	100	0
DRUQKRWRXOUEGS-ZKVOIBSNSA-N	C1[C@H]2[C@H](CO[C@@H]2C3=CC4=C(C=C3)OCO4)C(O1)O	(3S,3aR,6aR)-3-(1,3-benzodioxol-5-yl)-1,3,3a,4,6,6a-hexahydrofuro[3,4-c]furan-6-ol	0	2	0	0	0	2	2	0	100	0
DSALQCDYXNDYHC-ZMEURTSISA-N	CO/C(=C/C(=O)OC)/C(=O)C(CCCCCCC/C=C/C/C=C/CC=C)C(=O)OC	dimethyl (E)-3-methoxy-4-oxo-5-[(8E,11E)-pentadeca-8,11,14-trienyl]hex-2-enedioate	0	2	0	0	0	2	2	0	100	0
DSCFFEYYQKSRSV-DQUUFWEPSA-N	COC1[C@@H]([C@H](C([C@H]([C@H]1O)O)O)O)O	(1R,2S,4R,5R)-6-methoxycyclohexane-1,2,3,4,5-pentol	0	2	0	0	0	2	2	0	100	0
DSCFFEYYQKSRSV-MBXCVVGISA-N	COC1[C@@H]([C@H](C([C@@H]([C@H]1O)O)O)O)O	(1R,2S,4S,5R)-6-methoxycyclohexane-1,2,3,4,5-pentol	0	2	0	0	0	2	2	0	100	0
DSCFFEYYQKSRSV-MVWKSXLKSA-N	COC1[C@@H]([C@H](C([C@H]([C@@H]1O)O)O)O)O	(1S,2R,4S,5R)-6-methoxycyclohexane-1,2,3,4,5-pentol	0	2	0	0	0	2	2	0	100	0
DSCJETUEDFKYGN-UHFFFAOYSA-N	COC1=CC=CC=C1S	2-methoxybenzenethiol	0	2	0	0	0	2	2	0	100	0
DSDFNBMJLLQOEQ-DAHNNJLASA-N	CCCCC/C=C\C/C=C\CCCCCCCC(=O)O[C@H](COC(=O)CCCCC/C=C\C/C=C\C/C=C\C/C=C\C/C=C\CC)COP(=O)(O)OCCN	[(2R)-3-[2-aminoethoxy(hydroxy)phosphoryl]oxy-2-[(9Z,12Z)-octadeca-9,12-dienoyl]oxypropyl] (7Z,10Z,13Z,16Z,19Z)-docosa-7,10,13,16,19-pentaenoate	0	2	0	0	0	2	2	0	100	0
DSLZVSRJTYRBFB-DUHBMQHGSA-N	[C@@H]([C@@H]([C@H](C(=O)O)O)O)([C@@H](C(=O)O)O)O	(2S,3R,4S,5R)-2,3,4,5-tetrahydroxyhexanedioic acid	0	1	0	1	0	2	2	0	100	0
DSLZVSRJTYRBFB-LLEIAEIESA-N	[C@H]([C@@H]([C@@H](C(=O)O)O)O)([C@H](C(=O)O)O)O	(2S,3S,4S,5R)-2,3,4,5-tetrahydroxyhexanedioic acid	0	2	1	0	0	3	2	1	66.6667	33.3333
DSMAUFFXECFFMC-UHFFFAOYSA-N	CCCCCCC1CC1CC(=O)O	2-(2-hexylcyclopropyl)acetic acid	0	2	0	0	0	2	2	0	100	0
DSNULGSRJZPYOC-UHFFFAOYSA-N	CC1(CC(=O)C2=C(O1)C=C(C(=C2)CCC(=O)O)OC3C(C(C(C(O3)CO)O)O)O)C	3-[2,2-dimethyl-4-oxo-7-[3,4,5-trihydroxy-6-(hydroxymethyl)oxan-2-yl]oxy-3H-chromen-6-yl]propanoic acid	0	2	0	0	0	2	2	0	100	0
DSOWUEHXZJUNID-WHXUGTBJSA-N	CCCCCC/C=C\CCCCCCCC(=O)OC[C@H](COP(=O)(O)OCCN)O	[(2R)-3-[2-aminoethoxy(hydroxy)phosphoryl]oxy-2-hydroxypropyl] (Z)-hexadec-9-enoate	0	2	3	0	0	5	2	3	40	60
DSSYKIVIOFKYAU-UHFFFAOYSA-N	CC1(C2CCC1(C(=O)C2)C)C	1,7,7-trimethylbicyclo[2.2.1]heptan-2-one	0	2	0	0	0	2	2	0	100	0
DTBNBXWJWCWCIK-UHFFFAOYSA-N	C=C(C(=O)O)OP(=O)(O)O	2-phosphonooxyprop-2-enoic acid	1	2	6	0	3	12	2	10	16.6667	83.3333
DTCZJIDFDTTXSG-VAWYXSNFSA-N	CCCCCCC/C=C/C(=O)OCCCC	butyl (E)-dec-2-enoate	0	2	0	0	0	2	2	0	100	0
DTOIFOOSMQSUBD-UHFFFAOYSA-N	CC(=O)OC1=C(C(=C(C2=C1OC3=CC(=C(C=C32)O)O)OC(=O)C)OC(=O)C)C4=CC=C(C=C4)O	[1,2-diacetyloxy-7,8-dihydroxy-3-(4-hydroxyphenyl)dibenzofuran-4-yl] acetate	0	2	0	0	0	2	2	0	100	0
DUDIINBNPPFXCH-YLZXUPISSA-N	CCCCCCCC/C=C\CCCCCCCC(=O)O[C@H](COC(=O)CCCCCC/C=C\C/C=C\C/C=C\C/C=C\CC)COP(=O)(O)OCCN	[(2R)-3-[2-aminoethoxy(hydroxy)phosphoryl]oxy-2-[(Z)-octadec-9-enoyl]oxypropyl] (8Z,11Z,14Z,17Z)-icosa-8,11,14,17-tetraenoate	0	2	0	0	0	2	2	0	100	0
DUGOZIWVEXMGBE-CHWSQXEVSA-N	COC(=O)[C@@H]([C@H]1CCCCN1)C2=CC=CC=C2	methyl (2R)-2-phenyl-2-[(2R)-piperidin-2-yl]acetate	0	2	0	0	0	2	2	0	100	0
DUGOZIWVEXMGBE-UHFFFAOYSA-N	COC(=O)C(C1CCCCN1)C2=CC=CC=C2	methyl 2-phenyl-2-piperidin-2-ylacetate	0	2	0	0	0	2	2	0	100	0
DUHQIGLHYXLKAE-UHFFFAOYSA-N	CC(C)(CC(=O)O)CC(=O)O	3,3-dimethylpentanedioic acid	0	2	0	0	0	2	2	0	100	0
DULCUDSUACXJJC-UHFFFAOYSA-N	CCOC(=O)CC1=CC=CC=C1	ethyl 2-phenylacetate	0	2	0	0	0	2	2	0	100	0
DUTVTRPNMVUOIS-UHFFFAOYSA-N	CC1=C(C=C(C(=C1OC)C(=O)C)O)OC	1-(6-hydroxy-2,4-dimethoxy-3-methylphenyl)ethanone	0	2	0	0	0	2	2	0	100	0
DUYSYHSSBDVJSM-KRWOKUGFSA-N	CCCCCCCCCCCCC/C=C/[C@H]([C@H](COP(=O)(O)O)N)O	[(E,2S,3R)-2-amino-3-hydroxyoctadec-4-enyl] dihydrogen phosphate	0	2	0	0	0	2	2	0	100	0
DVBUFRRUKPQWBU-UHFFFAOYSA-N	CCCCC1COC(=O)CO1	5-butyl-1,4-dioxan-2-one	0	2	0	0	0	2	2	0	100	0
DVCSNHXRZUVYAM-BQBZGAKWSA-N	CC(C)C[C@@H](C(=O)N[C@@H](CC(=O)O)C(=O)O)N	(2S)-2-[[(2S)-2-amino-4-methylpentanoyl]amino]butanedioic acid	0	2	0	0	0	2	2	0	100	0
DVEVPRIOUKVFAM-UHFFFAOYSA-N	C1=CC2=C(C(=C1)O)NC(=O)C=C2C(=O)O	8-hydroxy-2-oxo-1H-quinoline-4-carboxylic acid	0	2	0	0	0	2	2	0	100	0
DVFTWBPPIMYUEN-QOPSJUFXSA-N	CCCCCCCC/C=C\CCCCCCCCCC(=O)OC[C@H](COP(=O)(O)OCCN)OC(=O)CCCCCC/C=C\C/C=C\C/C=C\C/C=C\CC	[(2R)-3-[2-aminoethoxy(hydroxy)phosphoryl]oxy-2-[(8Z,11Z,14Z,17Z)-icosa-8,11,14,17-tetraenoyl]oxypropyl] (Z)-icos-11-enoate	0	2	0	0	0	2	2	0	100	0
DVGGLGXQSFURLP-XCVCLJGOSA-N	C1=CC(=CC=C1/C=C/C(=O)OCC2C(C(C(C(O2)OC3=C(OC4=CC(=CC(=C4C3=O)O)O)C5=CC=C(C=C5)O)O)O)O)O	[6-[5,7-dihydroxy-2-(4-hydroxyphenyl)-4-oxochromen-3-yl]oxy-3,4,5-trihydroxyoxan-2-yl]methyl (E)-3-(4-hydroxyphenyl)prop-2-enoate	0	2	0	0	0	2	2	0	100	0
DVKCIVZAWWOUDL-UHFFFAOYSA-N	CCCCCCCCCCCCCCC(=O)CC(=O)CCC	icosane-4,6-dione	0	2	0	0	0	2	2	0	100	0
DVLGEHCERRWDIX-UHFFFAOYSA-N	CCN1C=CC=C1C=O	1-ethylpyrrole-2-carbaldehyde	0	2	0	0	0	2	2	0	100	0
DVNYTAVYBRSTGK-UHFFFAOYSA-N	C1=NC(=C(N1)C(=O)N)N	4-amino-1H-imidazole-5-carboxamide	0	2	0	0	0	2	2	0	100	0
DVXXYXKKUSGEIB-UHFFFAOYSA-N	CCC(=O)C1CC(C2(O1)CC(=O)C3(C2(CCC4=C3CCC5C4(CCC(=O)C5(C)CO)C)C)C)C	4-(hydroxymethyl)-3',4,10,13,14-pentamethyl-5'-propanoylspiro[1,2,5,6,7,11,12,16-octahydrocyclopenta[a]phenanthrene-17,2'-oxolane]-3,15-dione	0	2	0	0	0	2	2	0	100	0
DVXZVCNEGRKLMW-HGJIYXFJSA-N	CC1CC2CCC(C(=CC3C(=C(CCC34CCCN=C4CC/C=C(/C1O2)\C)C5C=C(C(=O)O5)C)C)C)O	2-[(2E)-19-hydroxy-2,15,18,24-tetramethyl-25-oxa-7-azatetracyclo[20.2.1.06,11.011,16]pentacosa-2,6,14,17-tetraen-14-yl]-4-methyl-2H-furan-5-one	0	2	0	0	0	2	2	0	100	0
DVZCOQQFPCMIPO-UHFFFAOYSA-N	COC1=CC2=C(C=C1)OC3=CC=CC=C3C2=O	2-methoxyxanthen-9-one	0	2	0	0	0	2	2	0	100	0
DVZYZHDJKHILNT-GZVVHSCDSA-N	CCCCCCCCCCCCCCC(=O)O[C@H](COC(=O)CCCCCCC/C=C\C/C=C\C/C=C\CC)COP(=O)([O-])OCC[N+](C)(C)C	[(2R)-3-[(9Z,12Z,15Z)-octadeca-9,12,15-trienoyl]oxy-2-pentadecanoyloxypropyl] 2-(trimethylazaniumyl)ethyl phosphate	0	2	0	0	0	2	2	0	100	0
DWGVRYKQVZGSIB-WDZFZDKYSA-N	C/C/1=C/CCC2(C(O2)CC(=C(C)C)C(=O)C1)C	(6Z)-6,10-dimethyl-3-propan-2-ylidene-11-oxabicyclo[8.1.0]undec-6-en-4-one	0	2	0	0	0	2	2	0	100	0
DWHRTOHTUJFITL-DFQIBMCCSA-N	CCCCCCCC/C=C\CCCCCCCCCC(=O)OC[C@H](COP(=O)(O)OCCN)OC(=O)CCCCCCC/C=C\CCCC	[(2R)-3-[2-aminoethoxy(hydroxy)phosphoryl]oxy-2-[(Z)-tetradec-9-enoyl]oxypropyl] (Z)-icos-11-enoate	0	2	0	0	0	2	2	0	100	0
DWHSGRLKLUGKOU-UHFFFAOYSA-N	CC1=NCCC2=CC(=C(C=C12)O)O	1-methyl-3,4-dihydroisoquinoline-6,7-diol	0	2	0	0	0	2	2	0	100	0
DWMJDYZSFOSGLA-WDZFZDKYSA-N	CC1CCC(CC/C(=C\CC1=O)/C)C(C)(C)O	(3Z)-7-(2-hydroxypropan-2-yl)-4,10-dimethylcyclodec-3-en-1-one	0	2	0	0	0	2	2	0	100	0
DWMWOUAIGKAJNF-UHFFFAOYSA-N	CC(=O)NCCC1(CNC2=C1C=C(C=C2)OC)O	N-[2-(3-hydroxy-5-methoxy-1,2-dihydroindol-3-yl)ethyl]acetamide	0	2	0	0	0	2	2	0	100	0
DWNBPRRXEVJMPO-RZBQNFRCSA-N	CCCCC/C=C\C[C@H]1C(O1)C(/C=C\C/C=C/CCCC(=O)O)O	(5E,8Z)-10-hydroxy-10-[(3S)-3-[(Z)-oct-2-enyl]oxiran-2-yl]deca-5,8-dienoic acid	0	2	0	0	0	2	2	0	100	0
DWNZYUCWYBDRIX-JXHRKKHCSA-N	CCCCC/C=C\C/C=C\CCCCCCCCCC(=O)OC[C@H](COP(=O)([O-])OCC[N+](C)(C)C)OC(=O)CCCCCC/C=C\C/C=C\C/C=C\C/C=C\CC	[(2R)-3-[(11Z,14Z)-icosa-11,14-dienoyl]oxy-2-[(8Z,11Z,14Z,17Z)-icosa-8,11,14,17-tetraenoyl]oxypropyl] 2-(trimethylazaniumyl)ethyl phosphate	0	2	0	0	0	2	2	0	100	0
DWRXFEITVBNRMK-JXOAFFINSA-N	CC1=CN(C(=O)NC1=O)[C@H]2[C@@H]([C@@H]([C@H](O2)CO)O)O	1-[(2R,3R,4S,5R)-3,4-dihydroxy-5-(hydroxymethyl)oxolan-2-yl]-5-methylpyrimidine-2,4-dione	0	2	1	0	0	3	2	1	66.6667	33.3333
DWZRENGNFQNWQZ-DHZHZOJOSA-N	CC1COC(O1)/C=C(\C)/CCC=C(C)C	2-[(1E)-2,6-dimethylhepta-1,5-dienyl]-4-methyl-1,3-dioxolane	0	2	0	0	0	2	2	0	100	0
DXAQHKPBQZSMSM-UHFFFAOYSA-N	CC1C2CCC(C2)C1(C)O	2,3-dimethylbicyclo[2.2.1]heptan-2-ol	0	2	0	0	0	2	2	0	100	0
DXEXNWDGDYUITL-FXSSSKFRSA-N	CCS[C@@]1(CC[C@@H]2[C@@]1(C[C@@H]([C@]3([C@H]2CCC4=CC(=O)C=C[C@@]43C)F)O)C)SC	(8S,9R,10S,11S,13S,14S,17R)-17-ethylsulfanyl-9-fluoro-11-hydroxy-10,13-dimethyl-17-methylsulfanyl-6,7,8,11,12,14,15,16-octahydrocyclopenta[a]phenanthren-3-one	0	2	0	0	0	2	2	0	100	0
DXGLGDHPHMLXJC-UHFFFAOYSA-N	COC1=CC(=C(C=C1)C(=O)C2=CC=CC=C2)O	(2-hydroxy-4-methoxyphenyl)-phenylmethanone	0	2	0	0	0	2	2	0	100	0
DXNCZXXFRKPEPY-UHFFFAOYSA-N	C(CCCCCC(=O)O)CCCCCC(=O)O	tridecanedioic acid	0	2	0	0	0	2	2	0	100	0
DXOYQVHGIODESM-ATELOPIESA-N	CCCCC/C=C/CC1C(O1)C/C=C/C/C=C/CCCC(=O)O	(5E,8E)-10-[3-[(E)-oct-2-enyl]oxiran-2-yl]deca-5,8-dienoic acid	0	2	0	0	0	2	2	0	100	0
DXOYQVHGIODESM-IQCOFVSKSA-N	CCCCC/C=C/CC1C(O1)C/C=C\C/C=C/CCCC(=O)O	(5E,8Z)-10-[3-[(E)-oct-2-enyl]oxiran-2-yl]deca-5,8-dienoic acid	0	2	0	0	0	2	2	0	100	0
DXUFRIYNOOTWEO-HPPPSGJZSA-N	C/C=C(/[C@H]([C@@H]([C@@H](C)[C@H]1CC[C@@H]2[C@@]1(CC[C@H]3[C@H]2CC(=O)[C@@H]4[C@@]3(C[C@H]([C@H](C4)O)O)C)C)O)O)\C(C)C	(2R,3S,5S,8S,9S,10R,13S,14S,17R)-17-[(E,2S,3R,4R)-3,4-dihydroxy-5-propan-2-ylhept-5-en-2-yl]-2,3-dihydroxy-10,13-dimethyl-1,2,3,4,5,7,8,9,11,12,14,15,16,17-tetradecahydrocyclopenta[a]phenanthren-6-one	0	2	0	0	0	2	2	0	100	0
DXYQIGZZWYBXSD-UHFFFAOYSA-N	C1CC(N(C1)C(=O)C(CC2=CNC3=CC=CC=C32)N)C(=O)O	1-[2-amino-3-(1H-indol-3-yl)propanoyl]pyrrolidine-2-carboxylic acid	0	2	0	0	0	2	2	0	100	0
DXYUAIFZCFRPTH-UHFFFAOYSA-N	COC1=C(C=C2C(=C1)C(=O)C(=CO2)C3=CC=C(C=C3)O)O	7-hydroxy-3-(4-hydroxyphenyl)-6-methoxychromen-4-one	0	2	0	0	0	2	2	0	100	0
DYCDNJCBFMRHHF-HEMZHSSGSA-N	CCCCCC/C=C\CCCCCCCCCC(=O)OC[C@H](CO)OC(=O)CCCCCCC/C=C\CCCC	[(2S)-3-hydroxy-2-[(Z)-tetradec-9-enoyl]oxypropyl] (Z)-octadec-11-enoate	0	2	0	0	0	2	2	0	100	0
DYDCUQKUCUHJBH-UWTATZPHSA-N	C1[C@H](C(=O)NO1)N	(4R)-4-amino-1,2-oxazolidin-3-one	0	2	0	0	0	2	2	0	100	0
DYDKXJWQCIVTMR-UHFFFAOYSA-N	CSCCC(C(=O)O)NC(=O)C(CC(=O)O)N	3-amino-4-[(1-carboxy-3-methylsulfanylpropyl)amino]-4-oxobutanoic acid	0	2	0	0	0	2	2	0	100	0
DYIOQMKBBPSAFY-BENRWUELSA-N	CCCCCCCCCCCCCCCCOC(=O)CCCCCCC/C=C\CCCC	hexadecyl (Z)-tetradec-9-enoate	0	2	0	0	0	2	2	0	100	0
DYNISIGUMYFVJW-UHFFFAOYSA-N	CC(C)C1=CC2=CCC3C(C2CC1O)(CCCC3(C)C(=O)O)C	6-hydroxy-1,4a-dimethyl-7-propan-2-yl-2,3,4,4b,5,6,10,10a-octahydrophenanthrene-1-carboxylic acid	0	2	0	0	0	2	2	0	100	0
DYPPICYABYUFLB-PUSFBCPASA-N	CCCCCC/C=C\CCCCCCCCCC(=O)OC[C@H](COP(=O)(O)OCCN)OC(=O)CCCCCCC/C=C\C/C=C\C/C=C\CC	[(2R)-3-[2-aminoethoxy(hydroxy)phosphoryl]oxy-2-[(9Z,12Z,15Z)-octadeca-9,12,15-trienoyl]oxypropyl] (Z)-octadec-11-enoate	0	2	0	0	0	2	2	0	100	0
DYSOIAQEKRDXRB-CUJXTTQJSA-N	CC(=O)O[C@H]1C[C@@H]2C(=O)O[C@@H](C[C@]2([C@H]3[C@H]1[C@@H]4C[C@@H](C3)OC4=O)C)C5=COC=C5	[(1S,2S,3S,5S,8S,10S,11R,13R)-8-(furan-3-yl)-10-methyl-6,15-dioxo-7,14-dioxatetracyclo[11.2.1.02,11.05,10]hexadecan-3-yl] acetate	0	2	0	0	0	2	2	0	100	0
DYUGTPXLDJQBRB-UHFFFAOYSA-N	CCCCCCCCCCCCCC(=O)NCC(=O)O	2-(tetradecanoylamino)acetic acid	0	2	0	0	0	2	2	0	100	0
DZAIOXUZHHTJKN-UHFFFAOYSA-N	C(C(CO)O)C(=O)O	3,4-dihydroxybutanoic acid	0	2	0	0	0	2	2	0	100	0
DZCOAQKTFAIFRV-FMQUCBEESA-N			0	2	0	0	0	2	2	0	100	0
DZGWFCGJZKJUFP-UHFFFAOYSA-N	C1=CC(=CC=C1CCN)O	4-(2-aminoethyl)phenol	0	2	1	0	0	3	2	1	66.6667	33.3333
DZGWFCGJZKJUFP-UHFFFAOYSA-O	C1=CC(=CC=C1CC[NH3+])O	2-(4-hydroxyphenyl)ethylazanium	0	2	0	0	0	2	2	0	100	0
DZHSPYMHDVROSM-UHFFFAOYSA-N	CCCCCCCCCC(=O)CC(=O)O	3-oxododecanoic acid	0	2	0	0	0	2	2	0	100	0
DZKIUEHLEXLYKM-UHFFFAOYSA-N	C1=CC=C2C(=C1)C=C(C3=CC=CC=C23)O	phenanthren-9-ol	0	2	0	0	0	2	2	0	100	0
DZNVIZQPWLDQHI-UHFFFAOYSA-N	CC(CCC=C(C)C)CCOC=O	3,7-dimethyloct-6-enyl formate	0	2	0	0	0	2	2	0	100	0
DZPKSVTWWIZUMS-FPUNCOTOSA-N	CCCCCCCCCCCCCCCCCC(=O)O[C@H](COC(=O)CCCCCCC/C=C\C/C=C\CCCCC)COP(=O)([O-])OCC[N+](C)(C)C	[(2R)-3-[(9Z,12Z)-octadeca-9,12-dienoyl]oxy-2-octadecanoyloxypropyl] 2-(trimethylazaniumyl)ethyl phosphate	0	2	0	0	0	2	2	0	100	0
DZPVEPLRIKDBFC-UHFFFAOYSA-N	CC1=C2C(=NC=C1)N(C3=C(C=C(C=N3)O)C(=O)N2)C4CC4	2-cyclopropyl-13-hydroxy-7-methyl-2,4,9,15-tetrazatricyclo[9.4.0.03,8]pentadeca-1(11),3,5,7,12,14-hexaen-10-one	0	2	0	0	0	2	2	0	100	0
DZUIOQIFAIDHJH-UHFFFAOYSA-N	CN1CCCCC1CC(=O)C2=CC=C(C=C2)O	1-(4-hydroxyphenyl)-2-(1-methylpiperidin-2-yl)ethanone	0	2	0	0	0	2	2	0	100	0
DZUXGQBLFALXCR-CCMNBXJASA-N	CCCCC[C@H](/C=C/[C@@H]1[C@H](C[C@H]([C@H]1CCCCCCC(=O)O)O)O)O	7-[(1S,2S,3S,5R)-3,5-dihydroxy-2-[(E,3R)-3-hydroxyoct-1-enyl]cyclopentyl]heptanoic acid	0	2	0	0	0	2	2	0	100	0
DZVNWYFIADDOQC-AATRIKPKSA-N	CC(/C=C/C12C(CC(=O)CC1(O2)C)(C)C)O	6-[(E)-3-hydroxybut-1-enyl]-1,5,5-trimethyl-7-oxabicyclo[4.1.0]heptan-3-one	0	2	0	0	0	2	2	0	100	0
FAASBXNEOGMQHS-BYPYZUCNSA-N	C[C@@H](CC(=O)CC(=O)O)N	(5S)-5-amino-3-oxohexanoic acid	0	2	0	0	0	2	2	0	100	0
FABUFPQFXZVHFB-PVYNADRNSA-N	C[C@H]1CCC[C@@]2([C@@H](O2)C[C@H](NC(=O)C[C@@H](C(C(=O)[C@@H]([C@H]1O)C)(C)C)O)/C(=C/C3=CSC(=N3)C)/C)C	(1S,3S,7S,10R,11S,12S,16R)-7,11-dihydroxy-8,8,10,12,16-pentamethyl-3-[(E)-1-(2-methyl-1,3-thiazol-4-yl)prop-1-en-2-yl]-17-oxa-4-azabicyclo[14.1.0]heptadecane-5,9-dione	0	2	0	0	0	2	2	0	100	0
FAFBOYSDWMRMLQ-UHFFFAOYSA-N	C1=CC2=C(C=C1O)NC=C2C=O	6-hydroxy-1H-indole-3-carbaldehyde	0	2	0	0	0	2	2	0	100	0
FAFMZORPAAGQFV-BOURZNODSA-N	CCC(=O)OC1C[C@@H]2CC[C@]1(C2(C)C)C	[(1S,4S)-1,7,7-trimethyl-2-bicyclo[2.2.1]heptanyl] propanoate	0	2	0	0	0	2	2	0	100	0
FAIARWOGQAQTPS-UHFFFAOYSA-N	CCOC(C)OC(=O)C	1-ethoxyethyl acetate	0	2	0	0	0	2	2	0	100	0
FANBESOFXBDQSH-UHFFFAOYSA-N	CCC(CCCC(=O)O)C(=O)O	2-ethylhexanedioic acid	0	2	0	0	0	2	2	0	100	0
FAUYAENFVCNTAL-PFFNLMTBSA-N	CCCCCCCCCCCCCCCCCC(=O)OC[C@H](COP(=O)([O-])OCC[N+](C)(C)C)OC(=O)CC/C=C\C/C=C\C/C=C\C/C=C\C/C=C\C/C=C\CC	[(2R)-2-[(4Z,7Z,10Z,13Z,16Z,19Z)-docosa-4,7,10,13,16,19-hexaenoyl]oxy-3-octadecanoyloxypropyl] 2-(trimethylazaniumyl)ethyl phosphate	0	2	0	0	0	2	2	0	100	0
FAXNOMFRCOIDAY-UMHZRRRASA-N	CCCCCCCC/C=C\CCCCCCCC(=O)O[C@H](COC(=O)CCCCCC/C=C\C/C=C\C/C=C\CCCCC)COP(=O)(O)OCCN	[(2R)-3-[2-aminoethoxy(hydroxy)phosphoryl]oxy-2-[(Z)-octadec-9-enoyl]oxypropyl] (8Z,11Z,14Z)-icosa-8,11,14-trienoate	0	2	0	0	0	2	2	0	100	0
FAYYTQMQTAKHRM-QDVPYJSNSA-N	C[C@H](CCC(C(C)C(=O)O)O)[C@H]1CC[C@@H]2[C@@]1([C@H](C[C@H]3[C@H]2[C@@H](C[C@H]4[C@@]3(CC[C@H](C4)O)C)O)O)C	(6R)-3-hydroxy-2-methyl-6-[(3R,5S,7R,8R,9S,10S,12S,13R,14S,17R)-3,7,12-trihydroxy-10,13-dimethyl-2,3,4,5,6,7,8,9,11,12,14,15,16,17-tetradecahydro-1H-cyclopenta[a]phenanthren-17-yl]heptanoic acid	0	2	0	0	0	2	2	0	100	0
FBAQYCRLNDMSDI-LAIUXWCJSA-N			0	2	0	0	0	2	2	0	100	0
FBDKAIYPFAFJHV-UHFFFAOYSA-N	COC1=C(C=C(C=C1)C(CO)O)O	1-(3-hydroxy-4-methoxyphenyl)ethane-1,2-diol	0	2	0	0	0	2	2	0	100	0
FBFATOOJCPDQOZ-UHFFFAOYSA-N	C1=CC(=C(C=C1O)C(=O)NCC(=O)O)O	2-[(2,5-dihydroxybenzoyl)amino]acetic acid	0	2	0	0	0	2	2	0	100	0
FBIJIFHUILHPFS-AATRIKPKSA-N	CC1=CC=C(O1)C(C)(C)C/C=C/C(=O)C	(E)-6-methyl-6-(5-methylfuran-2-yl)hept-3-en-2-one	0	2	0	0	0	2	2	0	100	0
FBPFZTCFMRRESA-UNTFVMJOSA-N	C([C@@H]([C@H]([C@@H]([C@H](CO)O)O)O)O)O	(2S,3R,4R,5S)-hexane-1,2,3,4,5,6-hexol	0	2	1	0	0	3	2	1	66.6667	33.3333
FBSKJMQYURKNSU-ZLSOWSIRSA-N	C[C@H]1[C@@H]([C@H]([C@H]([C@@H](O1)O[C@@H]2[C@H]([C@@H](O[C@@H]([C@H]2OC(=O)/C=C/C3=CC(=C(C=C3)O)O)CO)OCCC4=CC(=C(C=C4)O)O)O)O)O)O	[(2R,3R,4R,5R,6R)-6-[2-(3,4-dihydroxyphenyl)ethoxy]-5-hydroxy-2-(hydroxymethyl)-4-[(2S,3R,4R,5R,6S)-3,4,5-trihydroxy-6-methyloxan-2-yl]oxyoxan-3-yl] (E)-3-(3,4-dihydroxyphenyl)prop-2-enoate	0	2	0	0	0	2	2	0	100	0
FBUBVLUPUDBFME-UHFFFAOYSA-N	CC(=O)C1=C(C=C(C=C1OC)OC)O	1-(2-hydroxy-4,6-dimethoxyphenyl)ethanone	0	2	0	0	0	2	2	0	100	0
FBUKMFOXMZRGRB-YFHOEESVSA-N	CCCCC/C=C\CC1C(O1)CCCCCCCC(=O)O	8-[3-[(Z)-oct-2-enyl]oxiran-2-yl]octanoic acid	0	2	0	0	0	2	2	0	100	0
FBUKVWPVBMHYJY-UHFFFAOYSA-N	CCCCCCCCC(=O)O	nonanoic acid	0	2	0	0	1	3	2	1	66.6667	33.3333
FBWAPFMKODNGIU-IMCFLUOMSA-N	CCCCCCCC/C=C\CCCCCCCC(=O)OC[C@H](COP(=O)([O-])OCC[N+](C)(C)C)OC(=O)CC/C=C\C/C=C\C/C=C\C/C=C\C/C=C\CCCCC	[(2R)-2-[(4Z,7Z,10Z,13Z,16Z)-docosa-4,7,10,13,16-pentaenoyl]oxy-3-[(Z)-octadec-9-enoyl]oxypropyl] 2-(trimethylazaniumyl)ethyl phosphate	0	2	0	0	0	2	2	0	100	0
FBWPWWWZWKPJFL-UHFFFAOYSA-N	COC1=C(C=CC(=C1)C(CO)O)O	1-(4-hydroxy-3-methoxyphenyl)ethane-1,2-diol	0	2	0	0	0	2	2	0	100	0
FCCDDURTIIUXBY-UHFFFAOYSA-N	C1CSSC1CCCCC(=O)N	5-(dithiolan-3-yl)pentanamide	0	2	0	0	0	2	2	0	100	0
FCCIDBCBPCNABK-UHFFFAOYSA-N	CCCCCCCC1CC(C(=O)O1)C(=O)O	5-heptyl-2-oxooxolane-3-carboxylic acid	0	2	0	0	0	2	2	0	100	0
FCFUSYHGZLEMJM-IIVOHCRVSA-N	C[C@H](/C=C/[C@H](C)C(C)C)[C@H]1CC[C@@H]2[C@@]1(CC[C@]3(C2=CC(=O)O3)OC)C	(3aS,5aR,6R,8aR)-6-[(E,2R,5R)-5,6-dimethylhept-3-en-2-yl]-3a-methoxy-5a-methyl-4,5,6,7,8,8a-hexahydrocyclopenta[e][1]benzofuran-2-one	0	2	0	0	0	2	2	0	100	0
FCGOBISRCUOUQH-UHFFFAOYSA-N	C1=C(NC=C1O)C(=O)O	4-hydroxy-1H-pyrrole-2-carboxylic acid	0	2	0	0	0	2	2	0	100	0
FCHGRGOUMXZTFS-QZRFJHGNSA-N	CC(=O)OC[C@@]1(CC23CCC4[C@](CCC[C@]4(C2CC[C@H]1C3)C)(C)C=O)O	[(5R,9S,13S,14S)-5-formyl-14-hydroxy-5,9-dimethyl-14-tetracyclo[11.2.1.01,10.04,9]hexadecanyl]methyl acetate	0	2	0	0	0	2	2	0	100	0
FCHGRGOUMXZTFS-UHFFFAOYSA-N	CC(=O)OCC1(CC23CCC4C(CCCC4(C2CCC1C3)C)(C)C=O)O	(5-formyl-14-hydroxy-5,9-dimethyl-14-tetracyclo[11.2.1.01,10.04,9]hexadecanyl)methyl acetate	0	2	0	0	0	2	2	0	100	0
FCKJYANJHNLEEP-AOWQBJNISA-N	C[C@H](CC[C@H](C(C)(C)O)O)[C@H]1CCC\2[C@@]1(CCC/C2=C\C=C/3\C[C@H](CCC3=C)O)C	(3R,6R)-6-[(1R,4E,7aR)-4-[(2Z)-2-[(5S)-5-hydroxy-2-methylidenecyclohexylidene]ethylidene]-7a-methyl-2,3,3a,5,6,7-hexahydro-1H-inden-1-yl]-2-methylheptane-2,3-diol	0	2	0	0	0	2	2	0	100	0
FCKJYANJHNLEEP-OIMXRAFZSA-N	C[C@H](CCC(C(C)(C)O)O)[C@H]1CC[C@@H]\2[C@@]1(CCC/C2=C\C=C/3\C[C@@H](CCC3=C)O)C	(6R)-6-[(1R,3aS,4E,7aR)-4-[(2Z)-2-[(5R)-5-hydroxy-2-methylidenecyclohexylidene]ethylidene]-7a-methyl-2,3,3a,5,6,7-hexahydro-1H-inden-1-yl]-2-methylheptane-2,3-diol	0	2	0	0	0	2	2	0	100	0
FCKJYANJHNLEEP-QJQBGXGLSA-N	C[C@H](CC[C@H](C(C)(C)O)O)[C@H]1CC[C@@H]\2[C@@]1(CCC/C2=C\C=C\3/C[C@H](CCC3=C)O)C	(3R,6R)-6-[(1R,3aS,4E,7aR)-4-[(2E)-2-[(5S)-5-hydroxy-2-methylidenecyclohexylidene]ethylidene]-7a-methyl-2,3,3a,5,6,7-hexahydro-1H-inden-1-yl]-2-methylheptane-2,3-diol	0	2	0	0	0	2	2	0	100	0
FCKJYANJHNLEEP-XRWYNYHCSA-N	C[C@H](CC[C@H](C(C)(C)O)O)[C@H]1CC[C@@H]\2[C@@]1(CCC/C2=C\C=C/3\C[C@H](CCC3=C)O)C	(3R,6R)-6-[(1R,3aS,4E,7aR)-4-[(2Z)-2-[(5S)-5-hydroxy-2-methylidenecyclohexylidene]ethylidene]-7a-methyl-2,3,3a,5,6,7-hexahydro-1H-inden-1-yl]-2-methylheptane-2,3-diol	0	2	1	0	0	3	2	1	66.6667	33.3333
FCLYKYQBTSMTJB-RZPKCTKSSA-N	CCCCCCCCCCCCC/C=C\1/[C@@H](C(=C)OC1=O)O	(3Z,4S)-4-hydroxy-5-methylidene-3-tetradecylideneoxolan-2-one	0	2	0	0	0	2	2	0	100	0
FCLYQYOJLQDQNA-BNWDXEGFSA-N	CC1=C[C@@H]2[C@](C[C@@H]1O)([C@]3([C@@H]([C@H]([C@H]([C@@]34CO4)O2)O)O)C)COC(=O)C	[(1S,2R,4S,7R,9R,10R,11S,12S)-4,10,11-trihydroxy-1,5-dimethylspiro[8-oxatricyclo[7.2.1.02,7]dodec-5-ene-12,2'-oxirane]-2-yl]methyl acetate	0	2	0	0	0	2	2	0	100	0
FCPUGTGXHMJFQH-UHFFFAOYSA-N	CC(=C)C1CCC(C(=O)C1)(C)CCCC(=O)C	2-methyl-2-(4-oxopentyl)-5-prop-1-en-2-ylcyclohexan-1-one	0	2	0	0	0	2	2	0	100	0
FCSSPCOFDUKHPV-UHFFFAOYSA-N	CCCSSCC=C	1-(prop-2-enyldisulfanyl)propane	0	2	0	0	0	2	2	0	100	0
FCURFTSXOIATDW-UHFFFAOYSA-N	CCCC(CC1=CC=CC=C1)O	1-phenylpentan-2-ol	0	2	0	0	0	2	2	0	100	0
FCWYNTDTQPCVPG-WTMJVXIESA-N	C[C@@]12CC[C@H](C([C@H]1CCC(=C)[C@@H]2COC3=CC4=C(C=C3)C=CC(=O)O4)(C)C)O	7-[[(1S,4aS,6R,8aR)-6-hydroxy-5,5,8a-trimethyl-2-methylidene-3,4,4a,6,7,8-hexahydro-1H-naphthalen-1-yl]methoxy]chromen-2-one	0	2	0	0	0	2	2	0	100	0
FCWYQRVIQDNGBI-UHFFFAOYSA-N	CC1C(=O)CCO1	2-methyloxolan-3-one	0	2	0	0	0	2	2	0	100	0
FCXZBWSIAGGPCB-YFKPBYRVSA-N	CC(=O)OCC[C@@H](C(=O)O)N	(2S)-4-acetyloxy-2-aminobutanoic acid	0	2	0	0	0	2	2	0	100	0
FDBWMYOFXWMGEY-UHFFFAOYSA-N	CCCN(CCC)C(=O)C(CC1=CC=C(C=C1)OCCN(CC)CC)NC(=O)C2=CC=CC=C2	N-[3-[4-[2-(diethylamino)ethoxy]phenyl]-1-(dipropylamino)-1-oxopropan-2-yl]benzamide	0	2	0	0	0	2	2	0	100	0
FDJBDZVTTXWIQM-UHFFFAOYSA-N	CC1=CC=CC=C1OC(=O)C(C)C	(2-methylphenyl) 2-methylpropanoate	0	2	0	0	0	2	2	0	100	0
FDKWXRYTMNZMOF-SSZFMOIBSA-N	CC1=C(C(C(CC1)O)(C)C)CC/C(=C\COC2=CC3=C(C=C2)C=CC(=O)O3)/C	7-[(Z)-5-(5-hydroxy-2,6,6-trimethylcyclohexen-1-yl)-3-methylpent-2-enoxy]chromen-2-one	0	2	0	0	0	2	2	0	100	0
FDTZUTSGGSRHQF-UHFFFAOYSA-N	C1=CC=C(C(=C1)C(=O)NC2=NC=C(S2)[N+](=O)[O-])O	2-hydroxy-N-(5-nitro-1,3-thiazol-2-yl)benzamide	0	2	0	0	0	2	2	0	100	0
FEABWDMFZNBFCT-KUVQHVNNSA-N	CCCCC/C=C\C/C=C\CCCCCCCC(=O)OC[C@H](COP(=O)(O)OCCN)OC(=O)CCCCC/C=C\C/C=C\C/C=C\C/C=C\CCCCC	[(2R)-1-[2-aminoethoxy(hydroxy)phosphoryl]oxy-3-[(9Z,12Z)-octadeca-9,12-dienoyl]oxypropan-2-yl] (7Z,10Z,13Z,16Z)-docosa-7,10,13,16-tetraenoate	0	2	0	0	0	2	2	0	100	0
FEBNTWHYQKGEIQ-SUKRRCERSA-N	C[C@@H]1CC[C@H](C2=C(CC[C@H]12)C)/C=C(\C)/C(=O)O	(E)-3-[(4S,7R,7aR)-3,7-dimethyl-2,4,5,6,7,7a-hexahydro-1H-inden-4-yl]-2-methylprop-2-enoic acid	0	2	0	0	0	2	2	0	100	0
FEEAMUNPZANTSE-UHFFFAOYSA-N	CC1=C(C(=O)C=C(O1)CO)CO	3,6-bis(hydroxymethyl)-2-methylpyran-4-one	0	2	0	0	0	2	2	0	100	0
FEFSWWMYJINUMK-UHFFFAOYSA-N	CC(C)CC(C)C1CC(C(=O)O1)C(=O)O	5-(4-methylpentan-2-yl)-2-oxooxolane-3-carboxylic acid	0	2	0	0	0	2	2	0	100	0
FELIGGHUKPABHF-CXUHLZMHSA-N	C/C(=C\CCC(C)(C1CC(=O)C2(C1(CC(=O)C3=C2C(=O)CC4C3(CCC(C4(C)C)O)C)C)C)O)/C(=O)O	(E)-6-hydroxy-6-(3-hydroxy-4,4,10,13,14-pentamethyl-7,11,15-trioxo-1,2,3,5,6,12,16,17-octahydrocyclopenta[a]phenanthren-17-yl)-2-methylhept-2-enoic acid	0	2	0	0	0	2	2	0	100	0
FEXBEKLLSUWSIM-UHFFFAOYSA-N	CCCCC1=C(C=CC(=C1)C)O	2-butyl-4-methylphenol	0	2	0	0	0	2	2	0	100	0
FEXQDZTYJVXMOS-UHFFFAOYSA-N	CC(C)OC(=O)C1=CC=CC=C1	propan-2-yl benzoate	0	2	0	0	0	2	2	0	100	0
FFHHZWLNGHLJNY-QGXPWBQOSA-N			0	2	0	0	0	2	2	0	100	0
FFJMPYODEQVBEX-UHNVWZDZSA-N	C[C@H]([C@H](C)O)C(=O)OC	methyl (2R,3S)-3-hydroxy-2-methylbutanoate	0	2	0	0	0	2	2	0	100	0
FFOPEPMHKILNIT-UHFFFAOYSA-N	CCCC(=O)OC(C)C	propan-2-yl butanoate	0	2	0	0	0	2	2	0	100	0
FFWLSJVIZWBSTJ-SOFGYWHQSA-N	C(CC#CC#C/C=C/C(=O)O)CO	(E)-10-hydroxydec-2-en-4,6-diynoic acid	0	2	0	0	0	2	2	0	100	0
FFXKPSNQCPNORO-MBYQGORISA-N	CCC(C(C/C=C\C/C=C\C/C=C\C/C=C\C/C=C\CCC(=O)O)O)O	(4Z,7Z,10Z,13Z,16Z)-19,20-dihydroxydocosa-4,7,10,13,16-pentaenoic acid	0	2	0	0	0	2	2	0	100	0
FFYAYKVAOOBUBP-UHFFFAOYSA-N	CC1CC(=O)CC2C1(CC(CC2=O)C(=C)C)C	4a,5-dimethyl-3-prop-1-en-2-yl-3,4,5,6,8,8a-hexahydro-2H-naphthalene-1,7-dione	0	2	0	0	0	2	2	0	100	0
FFYPJOJFUJFYAT-AATRIKPKSA-N	CC1=CC(=O)CC(C1/C=C/C(C)OC2C(C(C(C(O2)COC3C(C(C(CO3)O)O)O)O)O)O)(C)C	3,5,5-trimethyl-4-[(E)-3-[3,4,5-trihydroxy-6-[(3,4,5-trihydroxyoxan-2-yl)oxymethyl]oxan-2-yl]oxybut-1-enyl]cyclohex-2-en-1-one	0	2	0	0	0	2	2	0	100	0
FGAIGMYJGVYYEI-GYEARLHBSA-N	CCCCC/C=C\C/C=C\CCCCCCCCCC(=O)O[C@H](COC(=O)CCCCCCC/C=C\C/C=C\C/C=C\CC)COP(=O)(O)OCCN	[(2R)-1-[2-aminoethoxy(hydroxy)phosphoryl]oxy-3-[(9Z,12Z,15Z)-octadeca-9,12,15-trienoyl]oxypropan-2-yl] (11Z,14Z)-icosa-11,14-dienoate	0	2	0	0	0	2	2	0	100	0
FGDBANZBXSVCEG-UHFFFAOYSA-N	CC1CCCCCCCCCCCC(=O)O1	14-methyl-oxacyclotetradecan-2-one	0	2	0	0	0	2	2	0	100	0
FGDINYRLQOKVQS-UHFFFAOYSA-N	CC1CCC2C(C(=O)OC2C1)C	3,6-dimethyl-3a,4,5,6,7,7a-hexahydro-3H-1-benzofuran-2-one	0	2	0	0	0	2	2	0	100	0
FGKJLKRYENPLQH-UHFFFAOYSA-N	CC(C)CCC(=O)O	4-methylpentanoic acid	0	2	0	0	0	2	2	0	100	0
FGSUWGIBFFVIBU-WXYHDSIISA-N	CCCCCCCCCCCCCCC(=O)O[C@H](COC(=O)CCCC/C=C\C/C=C\C/C=C\CCCCC)COP(=O)(O)OCCN	[(2R)-3-[2-aminoethoxy(hydroxy)phosphoryl]oxy-2-pentadecanoyloxypropyl] (6Z,9Z,12Z)-octadeca-6,9,12-trienoate	0	2	0	0	0	2	2	0	100	0
FHAATDMZDZZQNU-JKJMWZRXSA-N	CCCCCC/C=C\CCCCCCCC(=O)OC[C@H](COP(=O)(O)OCCN)OC(=O)CCCCCCCCCCC/C=C\C/C=C\CCCCC	[(2R)-1-[2-aminoethoxy(hydroxy)phosphoryl]oxy-3-[(Z)-hexadec-9-enoyl]oxypropan-2-yl] (13Z,16Z)-docosa-13,16-dienoate	0	2	3	0	0	5	2	3	40	60
FHCHSXPHLRBEBR-UHFFFAOYSA-N	CC(C)(C1CC2=C(O1)C=C3C(=C2O)C(=O)C=C(O3)CO)O	4-hydroxy-7-(hydroxymethyl)-2-(2-hydroxypropan-2-yl)-2,3-dihydrofuro[3,2-g]chromen-5-one	0	2	0	0	0	2	2	0	100	0
FHFYDNQZQSQIAI-UHFFFAOYSA-N	CCN1C=C(C(=O)C2=CC(=C(C=C21)N3CCN(CC3)C)F)C(=O)O	1-ethyl-6-fluoro-7-(4-methylpiperazin-1-yl)-4-oxoquinoline-3-carboxylic acid	0	2	0	0	0	2	2	0	100	0
FHGZOCAZNHYWAL-UHFFFAOYSA-N	CC(=O)OC(CCCCCCCCCCCC#C)CC(CO)O	1,2-dihydroxyheptadec-16-yn-4-yl acetate	0	2	0	0	0	2	2	0	100	0
FHLGUOHLUFIAAA-UHFFFAOYSA-N	CCCC(=O)OC(C)(CCC=C(C)C)C=C	3,7-dimethylocta-1,6-dien-3-yl butanoate	0	2	0	0	0	2	2	0	100	0
FHOADKVSESICIH-YQDZQFSMSA-N	C[C@H](CCCC(C)(C)O)[C@H]1CCC2[C@@]1([C@@H](CC3C2C(CC4[C@@]3(CCC(C4)O[C@H]5[C@@H]([C@@H]([C@@H]([C@H](O5)C(=O)O)O)O)O)C)O)O)C	(2S,3S,4R,5R,6R)-6-[[(10S,12R,13R,17R)-7,12-dihydroxy-17-[(2R)-6-hydroxy-6-methylheptan-2-yl]-10,13-dimethyl-2,3,4,5,6,7,8,9,11,12,14,15,16,17-tetradecahydro-1H-cyclopenta[a]phenanthren-3-yl]oxy]-3,4,5-trihydroxyoxane-2-carboxylic acid	0	2	0	0	0	2	2	0	100	0
FHQDWPCFSJMNCT-UHFFFAOYSA-N	CN1C=C(N=C1)CCN	2-(1-methylimidazol-4-yl)ethanamine	0	2	0	0	0	2	2	0	100	0
FHSDVOJKLYJNCQ-GLIMQPGKSA-N	C/C=C\SS/C=C\C	(Z)-1-[[(Z)-prop-1-enyl]disulfanyl]prop-1-ene	0	2	0	0	0	2	2	0	100	0
FHTHYAKSWVNHHC-GZVVHSCDSA-N	CCCCCCCCCCCCCCC(=O)OC[C@H](COP(=O)([O-])OCC[N+](C)(C)C)OC(=O)CCCCCCC/C=C\C/C=C\C/C=C\CC	[(2R)-2-[(9Z,12Z,15Z)-octadeca-9,12,15-trienoyl]oxy-3-pentadecanoyloxypropyl] 2-(trimethylazaniumyl)ethyl phosphate	0	2	0	0	0	2	2	0	100	0
FHUODBDRWMIBQP-UHFFFAOYSA-N	CCOC(=O)C1=CC=C(C=C1)OC	ethyl 4-methoxybenzoate	0	2	0	0	0	2	2	0	100	0
FHXBAFXQVZOILS-OETIFKLTSA-N	C[C@H](CCC(=O)NCC(=O)O)[C@H]1CC[C@@H]2[C@@]1(CC[C@H]3[C@H]2CC[C@H]4[C@@]3(CC[C@H](C4)OS(=O)(=O)O)C)C	2-[[(4R)-4-[(3R,5R,8R,9S,10S,13R,14S,17R)-10,13-dimethyl-3-sulfooxy-2,3,4,5,6,7,8,9,11,12,14,15,16,17-tetradecahydro-1H-cyclopenta[a]phenanthren-17-yl]pentanoyl]amino]acetic acid	0	2	0	0	0	2	2	0	100	0
FIOHTMQGSFVHEZ-UHFFFAOYSA-N	CC(C(=O)O)NC(C)C(=O)O	2-(1-carboxyethylamino)propanoic acid	0	2	0	0	0	2	2	0	100	0
FIYPYRNWAKRRIU-UHFFFAOYSA-N	COC1=CC=C(C=C1)C2=CC(=O)C3=C(O2)C(=C(C=C3O)O)O	5,7,8-trihydroxy-2-(4-methoxyphenyl)chromen-4-one	0	2	0	0	0	2	2	0	100	0
FJDVENKXPUIXRG-WMTBOZPISA-N	CCCCCCCC/C=C\C/C=C\C/C=C\CCCC(=O)O[C@H](CO)COP(=O)(O)OCCN	[(2R)-1-[2-aminoethoxy(hydroxy)phosphoryl]oxy-3-hydroxypropan-2-yl] (5Z,8Z,11Z)-icosa-5,8,11-trienoate	0	2	0	0	0	2	2	0	100	0
FJHNSGVMPSITEQ-UHFFFAOYSA-N	CC(=O)CCCCCCCC=C	undec-10-en-2-one	0	2	0	0	0	2	2	0	100	0
FJKJTTCPLFXVEB-VRIHKRKTSA-N	CCCCCC/C=C\CCCCCCCC/C=C\OC[C@H](COP(=O)([O-])OCC[N+](C)(C)C)OC(=O)CCC/C=C\C/C=C\C/C=C\C/C=C\C/C=C\CC	[(2R)-2-[(5Z,8Z,11Z,14Z,17Z)-icosa-5,8,11,14,17-pentaenoyl]oxy-3-[(1Z,11Z)-octadeca-1,11-dienoxy]propyl] 2-(trimethylazaniumyl)ethyl phosphate	0	2	0	0	0	2	2	0	100	0
FJKKZNIYYVEYOL-UHFFFAOYSA-N	CC(C1CCC(O1)(C)C=C)C(=O)CC=C(C)C	2-(5-ethenyl-5-methyloxolan-2-yl)-6-methylhept-5-en-3-one	0	2	0	0	0	2	2	0	100	0
FJKROLUGYXJWQN-UHFFFAOYSA-N	C1=CC(=CC=C1C(=O)O)O	4-hydroxybenzoic acid	0	2	0	0	1	3	2	1	66.6667	33.3333
FJPGAMCQJNLTJC-UHFFFAOYSA-N	CCCCC(=O)C(=O)C	heptane-2,3-dione	0	2	0	0	0	2	2	0	100	0
FKBFDTRILNZGAI-UHFFFAOYSA-N	C(C(C(=O)NC(CS)C(=O)O)N)C(=O)O	3-amino-4-[(1-carboxy-2-sulfanylethyl)amino]-4-oxobutanoic acid	0	2	0	0	0	2	2	0	100	0
FKCXXHSNNJJOHT-WKYUVXQZSA-N	CCCCCCCCCCCCCCCCCC(=O)O[C@H](COC(=O)CCC/C=C\C/C=C\C/C=C\C/C=C\CCCCC)COP(=O)(O)OCCN	[(2R)-3-[2-aminoethoxy(hydroxy)phosphoryl]oxy-2-octadecanoyloxypropyl] (5Z,8Z,11Z,14Z)-icosa-5,8,11,14-tetraenoate	0	2	0	0	0	2	2	0	100	0
FKGUIBCHHSHJNQ-UHFFFAOYSA-N	CC(C)CC(=O)OCC1=CC=CO1	furan-2-ylmethyl 3-methylbutanoate	0	2	0	0	0	2	2	0	100	0
FKRCODPIKNYEAC-UHFFFAOYSA-N	CCC(=O)OCC	ethyl propanoate	0	2	0	0	0	2	2	0	100	0
FKTCHXAVPYGOSM-CUAXAMRHSA-N	CC1=C(C2=C(CC[C@@](O2)(C)CCC[C@@H](C)CCC[C@@H](C)CCC(=O)O)C(=C1O)C)C	(4R,8S)-11-[(2R)-6-hydroxy-2,5,7,8-tetramethyl-3,4-dihydrochromen-2-yl]-4,8-dimethylundecanoic acid	0	2	0	0	0	2	2	0	100	0
FKUPPRZPSYCDRS-UHFFFAOYSA-N	C1CCCCCCCOC(=O)CCCCCC1	oxacyclohexadecan-2-one	0	2	0	0	0	2	2	0	100	0
FKWGZOFNSIESOX-UHFFFAOYSA-N	CC12CCCC(=C)C1CC(CC2)C(=C)CO	2-(4a-methyl-8-methylidene-1,2,3,4,5,6,7,8a-octahydronaphthalen-2-yl)prop-2-en-1-ol	0	2	0	0	0	2	2	0	100	0
FLFQDUNKJSXJOT-MYBRARKDSA-N	C[C@@H]1CC2(CC(C(=O)O2)C)[C@@H]3C1[C@]4([C@@H](C(=O)C5=C([C@@]4(C3=O)C)[C@@H](CC6[C@@]5(CC[C@@H](C6(C)C)O)C)O)O)C	(2'R,4'S,7'R,9'R,10'S,13'S,16'S,20'R)-10',16',20'-trihydroxy-2',3,7',9',13',17',17'-heptamethylspiro[oxolane-5,5'-pentacyclo[10.8.0.02,9.04,8.013,18]icos-1(12)-ene]-2,3',11'-trione	0	2	0	0	0	2	2	0	100	0
FLISWPFVWWWNNP-BQYQJAHWSA-N	CCCCCC/C=C/C1CC(=O)OC1=O	3-[(E)-oct-1-enyl]oxolane-2,5-dione	0	2	0	0	0	2	2	0	100	0
FLJVCTAWIDPKTG-UHFFFAOYSA-N	CC1(C(CCC2(C1CC=C(C2CO)CO)C)O)C	5,6-bis(hydroxymethyl)-1,1,4a-trimethyl-2,3,4,5,8,8a-hexahydronaphthalen-2-ol	0	2	0	0	0	2	2	0	100	0
FLRAVPRRUDBVKJ-UHFFFAOYSA-N	CCC1=COC(=N1)C	4-ethyl-2-methyl-1,3-oxazole	0	2	0	0	0	2	2	0	100	0
FLURSKCCKANNKS-UHFFFAOYSA-N	CON1C=C(C2=CC=CC=C21)CN=C=S	3-(isothiocyanatomethyl)-1-methoxyindole	0	2	0	0	0	2	2	0	100	0
FLUWAIIVLCVEKF-UHFFFAOYSA-N	CC(=O)OC(C)(C)CC1=CC=CC=C1	(2-methyl-1-phenylpropan-2-yl) acetate	0	2	0	0	0	2	2	0	100	0
FLYJSXDJKBHQAU-UHFFFAOYSA-N	CC1CCC(C(C1)OC(=O)OCC(C)O)C(C)C	2-hydroxypropyl (5-methyl-2-propan-2-ylcyclohexyl) carbonate	0	2	0	0	0	2	2	0	100	0
FMDLEUPBHMCPQV-GQCTYLIASA-N	CCCCC(=O)/C=C/C	(E)-oct-2-en-4-one	0	2	0	0	0	2	2	0	100	0
FMHHVULEAZTJMA-UHFFFAOYSA-N	CC1=CC(=O)OC2=C1C=C3C=C(OC3=C2C)C	2,5,9-trimethylfuro[3,2-g]chromen-7-one	0	2	0	0	0	2	2	0	100	0
FMKCDSXOYLTWBR-UHFFFAOYSA-N	CCC(=O)OCC1CCCO1	oxolan-2-ylmethyl propanoate	0	2	0	0	0	2	2	0	100	0
FMKLAIBZMCURLI-BFVRRIQPSA-N	CCCCCC(=O)CC[C@H]1C=CC(=O)[C@@H]1C/C=C\CCCC(=O)O	(Z)-7-[(1R,5S)-2-oxo-5-(3-oxooctyl)cyclopent-3-en-1-yl]hept-5-enoic acid	0	2	0	0	0	2	2	0	100	0
FMLHJJVSHOCVAU-UHFFFAOYSA-N	C1CN2C3=C(C4=CC=CC=C4C5=C3C1=CC6=C5OCO6)C(=O)C2=O	3,5-dioxa-11-azahexacyclo[9.9.2.02,6.08,21.014,22.015,20]docosa-1(21),2(6),7,14(22),15,17,19-heptaene-12,13-dione	0	2	0	0	0	2	2	0	100	0
FMOWGHRAYUFXIG-UHFFFAOYSA-N	CC1(C=C(C(=O)O1)O)C(=O)O	4-hydroxy-2-methyl-5-oxofuran-2-carboxylic acid	0	2	0	0	0	2	2	0	100	0
FMRHRMJAYYLKAI-BYCLXTJYSA-N	CCCCCCCCCCCCCCC(C(=O)NC(COC1C(C(C(C(O1)CO)O)O)O)C(/C=C/CCCCCCCCCCCCC)O)O	2-hydroxy-N-[(E)-3-hydroxy-1-[3,4,5-trihydroxy-6-(hydroxymethyl)oxan-2-yl]oxyoctadec-4-en-2-yl]hexadecanamide	0	2	0	0	0	2	2	0	100	0
FMRRFPFZGPDDLZ-UHFFFAOYSA-N	C1=CC(=CC=C1O)SC#N	(4-hydroxyphenyl) thiocyanate	0	2	0	0	0	2	2	0	100	0
FMYCPRQGKSONCP-UHFFFAOYSA-N	CCCOC(C)OCCC1=CC=CC=C1	2-(1-propoxyethoxy)ethylbenzene	0	2	0	0	0	2	2	0	100	0
FNEWGEWRECZWQM-UHFFFAOYSA-N	CCOC1=C(C=CC(=C1)COC)O	2-ethoxy-4-(methoxymethyl)phenol	0	2	0	0	0	2	2	0	100	0
FNJSWIPFHMKRAT-UHFFFAOYSA-N	COC(=O)C1=CC=CC=C1C(=O)O	2-methoxycarbonylbenzoic acid	0	2	0	0	0	2	2	0	100	0
FNLMCLYZRZJKQZ-UHFFFAOYSA-N	CC(=O)OCC1(CCCC2(C1CCC34C2CCC(C3)C(=C)C4)C)C	(5,9-dimethyl-14-methylidene-5-tetracyclo[11.2.1.01,10.04,9]hexadecanyl)methyl acetate	0	2	0	0	0	2	2	0	100	0
FNMDHMSGEIODFP-UHFFFAOYSA-N	CC(C)C1=CCC(C2CCC(C2C1)(C)O)(C)O	1,4-dimethyl-7-propan-2-yl-2,3,3a,5,8,8a-hexahydroazulene-1,4-diol	0	2	0	0	0	2	2	0	100	0
FNMHEHXNBNCPCI-QEOJJFGVSA-N	C[C@H]1[C@@H]([C@H]([C@H]([C@@H](O1)O[C@H]2[C@@H]([C@H](O[C@H]([C@@H]2O)OCCC3=CC(=C(C=C3)O)O)COC(=O)/C=C/C4=CC(=C(C=C4)O)O)O)O)O)O	[(2R,3R,4S,5R,6R)-6-[2-(3,4-dihydroxyphenyl)ethoxy]-3,5-dihydroxy-4-[(2S,3R,4R,5R,6S)-3,4,5-trihydroxy-6-methyloxan-2-yl]oxyoxan-2-yl]methyl (E)-3-(3,4-dihydroxyphenyl)prop-2-enoate	0	2	0	0	0	2	2	0	100	0
FNPHNLNTJNMAEE-HSZRJFAPSA-N	CCCCCCCCCCCCCCCCCC(=O)O[C@H](CC(=O)[O-])C[N+](C)(C)C	(3R)-3-octadecanoyloxy-4-(trimethylazaniumyl)butanoate	0	2	2	0	0	4	2	2	50	50
FNPXMHRZILFCKX-KAJVQRHHSA-N	CCC(=O)OCC(=O)[C@]1(CC[C@@H]2[C@@]1(C[C@@H]([C@H]3[C@H]2CCC4=CC(=O)C=C[C@]34C)O)C)OC(=O)OCC	[2-[(8S,9S,10R,11S,13S,14S,17R)-17-ethoxycarbonyloxy-11-hydroxy-10,13-dimethyl-3-oxo-7,8,9,11,12,14,15,16-octahydro-6H-cyclopenta[a]phenanthren-17-yl]-2-oxoethyl] propanoate	0	2	0	0	0	2	2	0	100	0
FNRCOPKWZNIALY-SPCOIMRYSA-N	CCCCC/C=C\C/C=C\CCCCCCCC(=O)O[C@H](COC(=O)CCCCC/C=C\C/C=C\C/C=C\C/C=C\CCCCC)COP(=O)(O)OCCN	[(2R)-3-[2-aminoethoxy(hydroxy)phosphoryl]oxy-2-[(9Z,12Z)-octadeca-9,12-dienoyl]oxypropyl] (7Z,10Z,13Z,16Z)-docosa-7,10,13,16-tetraenoate	0	2	0	0	0	2	2	0	100	0
FNZSVEHJZREFPF-ZETCQYMHSA-N	CCCCC[C@@H](CC(=O)O)C(=O)O	(2S)-2-pentylbutanedioic acid	0	2	0	0	0	2	2	0	100	0
FODHHOASVRMOPW-UHFFFAOYSA-N	COC1=C(C2=C(C=C1)NC(=O)O2)OC	6,7-dimethoxy-3H-1,3-benzoxazol-2-one	0	2	0	0	0	2	2	0	100	0
FOECFSINPHCSNE-IYXNDCFRSA-N	CCCCCCCC/C=C\CCCCCCCC(=O)O[C@H](COC(=O)CCCCCCCCC/C=C\CCCCCC)COP(=O)([O-])OCC[N+](C)(C)C	[(2R)-2-[(Z)-octadec-9-enoyl]oxy-3-[(Z)-octadec-11-enoyl]oxypropyl] 2-(trimethylazaniumyl)ethyl phosphate	0	2	0	0	0	2	2	0	100	0
FPBZWZKAUPNMMV-UHFFFAOYSA-N	CC(C)CCOC(=O)C1=CC=CO1	3-methylbutyl furan-2-carboxylate	0	2	0	0	0	2	2	0	100	0
FPERUISYBAENFP-HEMZHSSGSA-N	CCCCCC/C=C\CCCCCCCCCC(=O)O[C@@H](CO)COC(=O)CCCCCCC/C=C\CCCC	[(2S)-1-hydroxy-3-[(Z)-tetradec-9-enoyl]oxypropan-2-yl] (Z)-octadec-11-enoate	0	2	0	0	0	2	2	0	100	0
FPIOBTBNRZPWJW-UHFFFAOYSA-N	COC1=C(C=C(C=C1)C2=COC3=CC(=CC(=C3C2=O)O)O)O	5,7-dihydroxy-3-(3-hydroxy-4-methoxyphenyl)chromen-4-one	0	2	0	0	0	2	2	0	100	0
FPRYGNYXOFHMLF-BHPKHCPMSA-N	CC1=C2CC[C@]([C@H]2[C@H]3[C@H](C3(C)C)CC1)(C)O	(1aR,7S,7aS,7bR)-1,1,4,7-tetramethyl-2,3,5,6,7a,7b-hexahydro-1aH-cyclopropa[h]azulen-7-ol	0	2	0	0	0	2	2	0	100	0
FPSDOHYYKFXKFR-UHFFFAOYSA-N	CC1=CC(C(CC1O)C(C)CCC=C(C)C)O	2-methyl-5-(6-methylhept-5-en-2-yl)cyclohex-2-ene-1,4-diol	0	2	0	0	0	2	2	0	100	0
FPYBELXGPLJKPW-ZINMHCEPSA-N			0	2	0	0	0	2	2	0	100	0
FQCPXIJRWHRHIP-UHFFFAOYSA-N	CC(=C)C1=CC2=C(O1)C=CC3=C2OC(=O)C=C3	8-prop-1-en-2-ylfuro[2,3-h]chromen-2-one	0	2	0	0	0	2	2	0	100	0
FQCQGOZEWWPOKI-UHFFFAOYSA-K	C[N+](C)(C)CCO.C1=CC=C(C(=C1)C(=O)[O-])O.C1=CC=C(C(=C1)C(=O)[O-])O.C1=CC=C(C(=C1)C(=O)[O-])O.[Mg+2]	magnesium;2-hydroxybenzoate;2-hydroxyethyl(trimethyl)azanium	0	2	0	0	0	2	2	0	100	0
FQEGLIKCKLHEGC-QGYSHCINSA-N	CCCCCCCC/C=C\CCCCCCCC(=O)OC[C@H](CO)OC(=O)CCCCCCC/C=C\CCCC	[(2S)-3-hydroxy-2-[(Z)-tetradec-9-enoyl]oxypropyl] (Z)-octadec-9-enoate	0	2	0	0	0	2	2	0	100	0
FRGRNGNKLISCCU-UHFFFAOYSA-N	CCOC(C)OC(C)C(=O)O	2-(1-ethoxyethoxy)propanoic acid	0	2	0	0	0	2	2	0	100	0
FRISMOQHTLZZRP-UHFFFAOYSA-N	CC1=CCOC(C1)C=C(C)C	4-methyl-2-(2-methylprop-1-enyl)-3,6-dihydro-2H-pyran	0	2	0	0	0	2	2	0	100	0
FRJDYPGZHOEEKU-UHFFFAOYSA-N	CCN1C=C(C(=O)C2=C1N=C(C=C2)CO)C(=O)O	1-ethyl-7-(hydroxymethyl)-4-oxo-1,8-naphthyridine-3-carboxylic acid	0	2	0	0	0	2	2	0	100	0
FRLZQXRXIKQFNS-UHFFFAOYSA-N	CCCCCC#CC(=O)OC	methyl oct-2-ynoate	0	2	0	0	0	2	2	0	100	0
FRMCCTDTYSRUBE-HYFYGGESSA-N	C[C@]1(CC[C@H]2[C@H]1[C@@H]3[C@@H](C3(C)C)CCC2=C)O	(1aS,4aS,7R,7aS,7bS)-1,1,7-trimethyl-4-methylidene-1a,2,3,4a,5,6,7a,7b-octahydrocyclopropa[h]azulen-7-ol	0	2	0	0	0	2	2	0	100	0
FRMKAKWKXLDSSR-FNORWQNLSA-N	CCCCC(=O)/C=C/CC	(E)-non-3-en-5-one	0	2	0	0	0	2	2	0	100	0
FRPZMMHWLSIFAZ-UHFFFAOYSA-N	C=CCCCCCCCCC(=O)O	undec-10-enoic acid	0	2	0	0	0	2	2	0	100	0
FRTMRFCNTDDSOB-UHFFFAOYSA-N	CCCCCCC1CCCCC(=O)O1	7-hexyloxepan-2-one	0	2	0	0	0	2	2	0	100	0
FRZXKSQGAKPAPK-XKDWLADFSA-N	CCCCCC/C=C\CCCCCCCC(=O)OC[C@H](COP(=O)(O)OCCN)OC(=O)CCCCCCCCC/C=C\C/C=C\CCCCC	[(2R)-1-[2-aminoethoxy(hydroxy)phosphoryl]oxy-3-[(Z)-hexadec-9-enoyl]oxypropan-2-yl] (11Z,14Z)-icosa-11,14-dienoate	0	2	0	0	0	2	2	0	100	0
FSKJPXSYWQUVGO-VQHVLOKHSA-N	COC1=C(C=CC(=C1)/C=C/C(=O)NC2=CC=CC=C2C(=O)O)O	2-[[(E)-3-(4-hydroxy-3-methoxyphenyl)prop-2-enoyl]amino]benzoic acid	0	2	0	0	0	2	2	0	100	0
FSMRMYVITPBGGD-JRTVQGFMSA-N	C1C[C@]2([C@H](C[C@@H]([C@@H]1N2)O)O)O	(1R,2S,4S,5R)-8-azabicyclo[3.2.1]octane-1,2,4-triol	0	2	0	0	0	2	2	0	100	0
FSNCEEGOMTYXKY-UHFFFAOYSA-N	C1C(NCC2=C1C3=CC=CC=C3N2)C(=O)O	2,3,4,9-tetrahydro-1H-pyrido[3,4-b]indole-3-carboxylic acid	0	2	0	0	0	2	2	0	100	0
FSYKKLYZXJSNPZ-UHFFFAOYSA-N	CNCC(=O)O	2-(methylamino)acetic acid	1	2	2	0	0	5	2	3	40	60
FTAGQROYQYQRHF-FCWZHQICSA-N	CC/C=C\C/C=C\C/C=C\C/C=C\C=C\C(CCCC(=O)O)O	(6E,8Z,11Z,14Z,17Z)-5-hydroxyicosa-6,8,11,14,17-pentaenoic acid	0	2	0	0	0	2	2	0	100	0
FTCAQUBXEGKQTD-UHFFFAOYSA-N	CC1=CCC(CC1=O)C(C)(C)OC(=O)C	2-(4-methyl-5-oxocyclohex-3-en-1-yl)propan-2-yl acetate	0	2	0	0	0	2	2	0	100	0
FTEUSHRMTWTVTP-UHFFFAOYSA-N	CC1=CCC(CC1)(C2CC2)O	1-cyclopropyl-4-methylcyclohex-3-en-1-ol	0	2	0	0	0	2	2	0	100	0
FTNAQWBISUHBPD-FAXVFNEJSA-N	COC(=O)[C@@H](CC1=CC(=C(C=C1)O)O)OC(=O)/C=C/C2=CC(=C(C=C2)O)O[C@H]3[C@@H]([C@H]([C@@H]([C@H](O3)CO)O)O)O	methyl (2R)-3-(3,4-dihydroxyphenyl)-2-[(E)-3-[4-hydroxy-3-[(2S,3R,4S,5S,6R)-3,4,5-trihydroxy-6-(hydroxymethyl)oxan-2-yl]oxyphenyl]prop-2-enoyl]oxypropanoate	0	2	0	0	0	2	2	0	100	0
FTXZFRIHQNXZNH-UHFFFAOYSA-N	C=CCCCCCC1C(O1)CC#CC#CC(C=C)O	8-(3-hept-6-enyloxiran-2-yl)oct-1-en-4,6-diyn-3-ol	0	2	0	0	0	2	2	0	100	0
FTZQOXPOWUWXJV-UHFFFAOYSA-N	CC(C)C1=C2C3CCC4C5C(C3(CCC2(CC1)C)C)OC6C5(C(C(CO6)O)OC4O)O	2,5-dimethyl-8-propan-2-yl-15,19,23-trioxahexacyclo[18.2.1.02,10.05,9.013,22.016,21]tricos-8-ene-14,17,21-triol	0	2	0	0	0	2	2	0	100	0
FUGYGGDSWSUORM-UHFFFAOYSA-N	C=CC1=CC=C(C=C1)O	4-ethenylphenol	0	2	0	0	0	2	2	0	100	0
FUJLYHJROOYKRA-UHFFFAOYSA-N	CCCCCCCCCCCC(=O)OC(CC(=O)[O-])C[N+](C)(C)C	3-dodecanoyloxy-4-(trimethylazaniumyl)butanoate	0	2	1	0	0	3	2	1	66.6667	33.3333
FUMUSIMACHNZQF-QHHAFSJGSA-N	C/C=C(\CO)/C(CC(=O)O)CC(=O)O	3-[(Z)-1-hydroxybut-2-en-2-yl]pentanedioic acid	0	2	0	0	0	2	2	0	100	0
FUNWNVWJOMCWIL-WZPNJOEPSA-N	C1[C@H]([C@H](OC2=C1C(=CC(=C2[C@@H]3[C@H]([C@H](OC4=CC(=CC(=C34)O)O)C5=CC(=C(C=C5)O)O)OC(=O)C6=CC(=C(C(=C6)O)O)O)O)O)C7=CC(=C(C(=C7)O)O)O)OC(=O)C8=CC(=C(C(=C8)O)O)O	[(2R,3R)-8-[(2R,3R,4R)-2-(3,4-dihydroxyphenyl)-5,7-dihydroxy-3-(3,4,5-trihydroxybenzoyl)oxy-3,4-dihydro-2H-chromen-4-yl]-5,7-dihydroxy-2-(3,4,5-trihydroxyphenyl)-3,4-dihydro-2H-chromen-3-yl] 3,4,5-trihydroxybenzoate	0	2	0	0	0	2	2	0	100	0
FUWRNKPZYXVMOZ-UHFFFAOYSA-N	CC1=C(C(=N)CC1)O	5-imino-2-methylcyclopenten-1-ol	0	2	0	0	0	2	2	0	100	0
FUWUEFKEXZQKKA-UHFFFAOYSA-N	CC(C)C1=CC(=O)C(=CC=C1)O	2-hydroxy-6-propan-2-ylcyclohepta-2,4,6-trien-1-one	0	2	0	0	0	2	2	0	100	0
FUYCAQNCWDAOLQ-UHFFFAOYSA-N	CC(C)CCCC(C)CCCC(C)CCC(=O)O	4,8,12-trimethyltridecanoic acid	0	2	0	0	0	2	2	0	100	0
FVCZDGBJCOHRKY-UHFFFAOYSA-N	CC1=C(C=CO1)SSCC2=CC=CO2	3-(furan-2-ylmethyldisulfanyl)-2-methylfuran	0	2	0	0	0	2	2	0	100	0
FVMDYYGIDFPZAX-UHFFFAOYSA-N	C1=CC(=CC(=C1)O)CC(=O)O	2-(3-hydroxyphenyl)acetic acid	0	2	1	0	0	3	2	1	66.6667	33.3333
FVPPILNIVWRBNY-UHFFFAOYSA-N	CC1NC(SC(S1)CC(C)C)C	4,6-dimethyl-2-(2-methylpropyl)-1,3,5-dithiazinane	0	2	0	0	0	2	2	0	100	0
FVPQAMUWCNJRQW-UHFFFAOYSA-N	C1C(C(C(C(O1)O)O)OC2C(C(C(CO2)O)O)O)O	4-(3,4,5-trihydroxyoxan-2-yl)oxyoxane-2,3,5-triol	0	2	0	0	0	2	2	0	100	0
FVPQQGXKOCOMAU-UHFFFAOYSA-N	CC12CCC(C3C1CCC(=C)C23)C(C)(C)O	2-(6-methyl-8-methylidene-3-tricyclo[4.4.0.02,7]decanyl)propan-2-ol	0	2	0	0	0	2	2	0	100	0
FVXRWZPVZULNCQ-ZPRYGCIXSA-N	CCCCC/C=C\C/C=C\C/C=C\C/C=C\CCCC(=O)OC[C@H](CO)OC(=O)CCC/C=C\C/C=C\C/C=C\C/C=C\CCCCC	[(2S)-3-hydroxy-2-[(5Z,8Z,11Z,14Z)-icosa-5,8,11,14-tetraenoyl]oxypropyl] (5Z,8Z,11Z,14Z)-icosa-5,8,11,14-tetraenoate	0	2	0	0	0	2	2	0	100	0
FVYDVAOTXPELMH-DBCNXVKXSA-N	CC[C@H](C)C[C@@H](C)/C=C(/C)\[C@H]1[C@@H](CC[C@H](O1)C2=C(C(=CN(C2=O)C)C3=CC=C(C=C3)O)O)C	3-[(2S,5R,6R)-6-[(Z,4R,6S)-4,6-dimethyloct-2-en-2-yl]-5-methyloxan-2-yl]-4-hydroxy-5-(4-hydroxyphenyl)-1-methylpyridin-2-one	0	2	0	0	0	2	2	0	100	0
FWCGLHYHGUHPRY-UHFFFAOYSA-N	CC1(CCCC(C1=O)(C)O)C	2-hydroxy-2,6,6-trimethylcyclohexan-1-one	0	2	0	0	0	2	2	0	100	0
FWLWCLDHPUPCHO-UHFFFAOYSA-N	CC1CC(=O)C=C(C12CCC(C2)C(C)(CO)O)C	3-(1,2-dihydroxypropan-2-yl)-6,10-dimethylspiro[4.5]dec-9-en-8-one	0	2	0	0	0	2	2	0	100	0
FWMPKHMKIJDEMJ-UHFFFAOYSA-N	COC1=CC(=CC(=C1O)OC)CC=C	2,6-dimethoxy-4-prop-2-enylphenol	0	2	0	0	0	2	2	0	100	0
FWNRRWJFOZIGQZ-UHFFFAOYSA-N	CCCCCC(=O)CC(=O)O	3-oxooctanoic acid	0	2	0	0	0	2	2	0	100	0
FWVBSUZWRAYTJB-OTYXRUKQSA-N	C[C@@H]1CC[C@@H](C(OC2=C1C=C(C(=C2)C)O)(C)C)O	(3S,6R)-2,2,6,9-tetramethyl-3,4,5,6-tetrahydro-1-benzoxocine-3,8-diol	0	2	0	0	0	2	2	0	100	0
FWWGXZYUURXJLK-UHFFFAOYSA-N	CC(=CCC1=C(C=C2C(=C1OC)C=C(C(=O)O2)C3=C(C=C(C=C3)O)O)OC)C	3-(2,4-dihydroxyphenyl)-5,7-dimethoxy-6-(3-methylbut-2-enyl)chromen-2-one	0	2	0	0	0	2	2	0	100	0
FWZRMYARQHUFQY-UHFFFAOYSA-N	CC(CCC(=O)O)C1CC(=O)C2(C1(CC(=O)C3=C2C(CC4C3(CCC(C4(C)CO)O)C)O)C)C	4-[3,7-dihydroxy-4-(hydroxymethyl)-4,10,13,14-tetramethyl-11,15-dioxo-2,3,5,6,7,12,16,17-octahydro-1H-cyclopenta[a]phenanthren-17-yl]pentanoic acid	0	2	0	0	0	2	2	0	100	0
FXFBVZOJVHCEDO-SYRNTQKJSA-N	C1C[C@]2(C(C(C(C1N2)O)O)O)O	(1R)-8-azabicyclo[3.2.1]octane-1,2,3,4-tetrol	0	2	0	0	0	2	2	0	100	0
FXGOEHDEIHUMCP-XNGCGXPYSA-N	CCCCCCCC/C=C\CCCCCCCC(=O)O[C@H](COC(=O)CC/C=C\C/C=C\C/C=C\C/C=C\C/C=C\C/C=C\CC)COP(=O)(O)OCCN	[(2R)-3-[2-aminoethoxy(hydroxy)phosphoryl]oxy-2-[(Z)-octadec-9-enoyl]oxypropyl] (4Z,7Z,10Z,13Z,16Z,19Z)-docosa-4,7,10,13,16,19-hexaenoate	0	2	0	0	0	2	2	0	100	0
FXGUGSUNHREWBM-YFKPBYRVSA-N	C[C@H]1CC(=O)C=C(O1)CO	(2S)-6-(hydroxymethyl)-2-methyl-2,3-dihydropyran-4-one	0	2	0	0	0	2	2	0	100	0
FXIRKSMTDSBFCE-YKBIRWAZSA-N	CC(=CCC/C(=C/CC/C(=C/CC/C(=C/CC1=C(C(=O)C=C(C1=O)O)O)/C)/C)/C)C	2,5-dihydroxy-3-[(2E,6E,10E)-3,7,11,15-tetramethylhexadeca-2,6,10,14-tetraenyl]cyclohexa-2,5-diene-1,4-dione	0	2	0	0	0	2	2	0	100	0
FXLOVSHXALFLKQ-UHFFFAOYSA-N	CC1=CC=C(C=C1)C=O	4-methylbenzaldehyde	0	2	0	0	0	2	2	0	100	0
FXNFFCMITPHEIT-UHFFFAOYSA-N	CCOC(=O)CCCCCCCCC=C	ethyl undec-10-enoate	0	2	0	0	0	2	2	0	100	0
FXUKWLSZZHVEJD-INIZCTEOSA-N	CC[C@H](C)CCCCCCCCCCCCC(=O)O	(14S)-14-methylhexadecanoic acid	0	2	0	0	0	2	2	0	100	0
FYDVPEVHFUBOJG-UHFFFAOYSA-N	C1OC2=C(O1)C=C(C=C2)CC(CO)O	3-(1,3-benzodioxol-5-yl)propane-1,2-diol	0	2	0	0	0	2	2	0	100	0
FYPMFJGVHOHGLL-UHFFFAOYSA-N	CC(C)(C)C1=CC(=CC(=C1O)C(C)(C)C)SC(C)(C)SC2=CC(=C(C(=C2)C(C)(C)C)O)C(C)(C)C	2,6-ditert-butyl-4-[2-(3,5-ditert-butyl-4-hydroxyphenyl)sulfanylpropan-2-ylsulfanyl]phenol	0	2	0	0	0	2	2	0	100	0
FYRLHXNMINIDCB-FJQPKSSRSA-N	C[C@@H]1CC[C@@]2([C@H]([C@H]3[C@@H](O2)C[C@@H]4[C@@]3(CC[C@H]5[C@H]4C[C@H]([C@@H]6[C@@]5(C[C@@H]([C@@H](C6)O)O)C)O)C)C)OC1	(1R,2S,4S,5'R,6R,7S,8R,9S,12S,13R,15S,16R,18S,19R)-5',7,9,13-tetramethylspiro[5-oxapentacyclo[10.8.0.02,9.04,8.013,18]icosane-6,2'-oxane]-15,16,19-triol	0	2	0	0	0	2	2	0	100	0
FYVNIFOYDIIODX-KNKJIUSSSA-N	CCCCCC/C=C\CCCCCCCCCC(=O)OC[C@H](COP(=O)([O-])OCC[N+](C)(C)C)OC(=O)CCCCC/C=C\C/C=C\C/C=C\C/C=C\C/C=C\CC	[(2R)-2-[(7Z,10Z,13Z,16Z,19Z)-docosa-7,10,13,16,19-pentaenoyl]oxy-3-[(Z)-octadec-11-enoyl]oxypropyl] 2-(trimethylazaniumyl)ethyl phosphate	0	2	1	0	0	3	2	1	66.6667	33.3333
FYVQCLGZFXHEGL-UHFFFAOYSA-N	C(CCCCC(=O)O)CCCC(CC(=O)O)O	3-hydroxydodecanedioic acid	0	2	0	0	0	2	2	0	100	0
FZAQRVWPQCXSPC-UHFFFAOYSA-N	CC(=O)C1=C2C(=CC=C1)OC(=O)N2	4-acetyl-3H-1,3-benzoxazol-2-one	0	2	0	0	0	2	2	0	100	0
FZJOTYMARNGISF-YXSOTRFDSA-N	CCCCC/C=C\C[C@@H](C/C=C/C=C/[C@H]([C@H](CCCC(=O)O)O)SC[C@H](C(=O)O)N)O	(5S,6R,7E,9E,12S,14Z)-6-[(2S)-2-amino-2-carboxyethyl]sulfanyl-5,12-dihydroxyicosa-7,9,14-trienoic acid	0	2	1	0	0	3	2	1	66.6667	33.3333
FZKPUQQWULXMCD-FNORWQNLSA-N	C1CCC/C=C/CCOC(=O)CCC1	(10E)-1-oxacyclotridec-10-en-2-one	0	2	0	0	0	2	2	0	100	0
FZXRXKLUIMKDEL-UHFFFAOYSA-N	CCC(=O)OCC(C)C	2-methylpropyl propanoate	0	2	0	0	0	2	2	0	100	0
GACSIVHAIFQKTC-OWOJBTEDSA-N	C(C(=O)CC(=O)O)C(=O)/C=C/C(=O)O	(E)-4,6-dioxooct-2-enedioic acid	0	2	0	0	0	2	2	0	100	0
GACSIVHAIFQKTC-UPHRSURJSA-N	C(C(=O)CC(=O)O)C(=O)/C=C\C(=O)O	(Z)-4,6-dioxooct-2-enedioic acid	0	2	0	0	0	2	2	0	100	0
GAEKPEKOJKCEMS-UHFFFAOYSA-N	CC1CCC(=O)O1	5-methyloxolan-2-one	0	2	0	0	0	2	2	0	100	0
GAEQLABCUJPAHA-BAQGIRSFSA-N	C/C=C\1/CCCN=C1C(=O)C	1-[(5Z)-5-ethylidene-3,4-dihydro-2H-pyridin-6-yl]ethanone	0	2	0	0	0	2	2	0	100	0
GAGWJHPBXLXJQN-UORFTKCHSA-N	CCCCCOC(=O)NC1=NC(=O)N(C=C1F)[C@H]2[C@@H]([C@@H]([C@H](O2)C)O)O	pentyl N-[1-[(2R,3R,4S,5R)-3,4-dihydroxy-5-methyloxolan-2-yl]-5-fluoro-2-oxopyrimidin-4-yl]carbamate	0	2	0	0	0	2	2	0	100	0
GANSPRKOWQQXPE-UHFFFAOYSA-N	COCC1=CC=CO1	2-(methoxymethyl)furan	0	2	0	0	0	2	2	0	100	0
GAPZIAIPNAGPQZ-UIUPBXLSSA-N	C[C@H]1[C@H](C[C@H]([C@]2([C@H]1[C@@H]3[C@@H](CC2)[C@@H](C(=O)O3)C)C)O)O	(3S,3aS,5aR,6R,8S,9R,9aS,9bS)-6,8-dihydroxy-3,5a,9-trimethyl-3,3a,4,5,6,7,8,9,9a,9b-decahydrobenzo[g][1]benzofuran-2-one	0	2	0	0	0	2	2	0	100	0
GAUBNQMYYJLWNF-UHFFFAOYSA-N	C(CNCC(=O)O)C(=O)O	3-(carboxymethylamino)propanoic acid	0	2	0	0	0	2	2	0	100	0
GBBSUAFBMRNDJC-INIZCTEOSA-N	CN1CCN(CC1)C(=O)O[C@H]2C3=NC=CN=C3C(=O)N2C4=NC=C(C=C4)Cl	[(7S)-6-(5-chloropyridin-2-yl)-5-oxo-7H-pyrrolo[3,4-b]pyrazin-7-yl] 4-methylpiperazine-1-carboxylate	0	2	0	0	0	2	2	0	100	0
GBBSUAFBMRNDJC-UHFFFAOYSA-N	CN1CCN(CC1)C(=O)OC2C3=NC=CN=C3C(=O)N2C4=NC=C(C=C4)Cl	[6-(5-chloropyridin-2-yl)-5-oxo-7H-pyrrolo[3,4-b]pyrazin-7-yl] 4-methylpiperazine-1-carboxylate	0	2	0	0	0	2	2	0	100	0
GBKGJMYPQZODMI-PLNGDYQASA-N	CC(=O)/C=C\C1=CC=CO1	(Z)-4-(furan-2-yl)but-3-en-2-one	0	2	0	0	0	2	2	0	100	0
GBUDXEBRIWMUIF-UHFFFAOYSA-N	CC1C(CCC2C1(C=C(C2)C(=O)C)C)O	1-(5-hydroxy-3a,4-dimethyl-1,4,5,6,7,7a-hexahydroinden-2-yl)ethanone	0	2	0	0	0	2	2	0	100	0
GCIFEQYZDROELP-UHFFFAOYSA-N	COC1=C(C=CC(=C1)CC2CCC(=O)O2)O	5-[(4-hydroxy-3-methoxyphenyl)methyl]oxolan-2-one	0	2	0	0	0	2	2	0	100	0
GCIRJCKOUVCUBZ-MQEUWQHPSA-N	CC/C=C\CC/C=C\C(OCC)OCC	(2Z,6Z)-1,1-diethoxynona-2,6-diene	0	2	0	0	0	2	2	0	100	0
GCQHUBANENYTLB-UHFFFAOYSA-N	CN1C=C(N=C1)CC=O	2-(1-methylimidazol-4-yl)acetaldehyde	0	2	0	0	0	2	2	0	100	0
GCWCVCCEIQXUQU-UHFFFAOYSA-N	C1=CC=C(C=C1)C(=O)NC(C(=O)O)O	2-benzamido-2-hydroxyacetic acid	0	2	0	0	0	2	2	0	100	0
GCWYXRHXGLFVFE-UHFFFAOYSA-N	CC1=CC(=CC(=C1N)C)O	4-amino-3,5-dimethylphenol	0	2	0	0	0	2	2	0	100	0
GCXJINGJZAOJHR-UHFFFAOYSA-N	CC(C(=O)C)C(=O)O	2-methyl-3-oxobutanoic acid	0	2	0	0	0	2	2	0	100	0
GCZRCCHPLVMMJE-WXMXURGXSA-N	CCCCC/C=C\C=C\[C@@H](C/C=C\C/C=C\CCCC(=O)O)O	(5Z,8Z,11R,12E,14Z)-11-hydroxyicosa-5,8,12,14-tetraenoic acid	0	2	0	0	0	2	2	0	100	0
GDBJCCBRRCYCEG-UHFFFAOYSA-N	CCCCCCCCCCCCC#CCCCC(=O)O	octadec-5-ynoic acid	0	2	0	0	0	2	2	0	100	0
GDGGAJNITUJKMP-UHFFFAOYSA-N	CC(CCCC1(C2CC3C1(C3C2)C)C)C(=O)O	5-(2,3-dimethyl-3-tricyclo[2.2.1.02,6]heptanyl)-2-methylpentanoic acid	0	2	0	0	0	2	2	0	100	0
GDIBDBUYVICGLY-SAJDXCSNSA-N	C[C@H](C[C@@H](C[C@](C)(CO)O)O)[C@H]1CC[C@@H]\2[C@@]1(CCC/C2=C\C=C\3/C[C@H](CCC3=C)O)C	(2R,4S,6R)-6-[(1R,3aS,4E,7aR)-4-[(2E)-2-[(5S)-5-hydroxy-2-methylidenecyclohexylidene]ethylidene]-7a-methyl-2,3,3a,5,6,7-hexahydro-1H-inden-1-yl]-2-methylheptane-1,2,4-triol	0	2	0	0	0	2	2	0	100	0
GDNZNIJPBQATCZ-UHFFFAOYSA-N	COC1=CC2=C(C=C1)N(C(=O)C(O2)O)O	2,4-dihydroxy-7-methoxy-1,4-benzoxazin-3-one	0	2	0	0	0	2	2	0	100	0
GDRZNYCKSKHESZ-UHFFFAOYSA-N	CCCC(=O)OCCC1=C(N=CS1)C	2-(4-methyl-1,3-thiazol-5-yl)ethyl butanoate	0	2	0	0	0	2	2	0	100	0
GDTXICBNEOEPAZ-FPLPWBNLSA-N	CCCCCC/C=C\CCCCCCCCC(=O)O	(Z)-heptadec-10-enoic acid	0	2	0	0	0	2	2	0	100	0
GDXLZSYACWZHOC-ZNRYNLAGSA-N	CC[C@@]1([C@H](NC(=O)[C@@H](NC(=O)[C@H]([C@@H](C2=CC(=C(C=C2)O)O1)O)NC)C(C)C)C(=O)NCC(=O)O)C	2-[[(3R,4S,7S,10S,11R)-3-ethyl-11,15-dihydroxy-3-methyl-10-(methylamino)-6,9-dioxo-7-propan-2-yl-2-oxa-5,8-diazabicyclo[10.3.1]hexadeca-1(15),12(16),13-triene-4-carbonyl]amino]acetic acid	0	2	0	0	0	2	2	0	100	0
GDXMCRNTFPQYOQ-RPUPUBLZSA-N	CCCCCCCC/C=C\CCCCCCCCCCCCCC(=O)OC[C@H](COP(=O)([O-])OCC[N+](C)(C)C)O	[(2R)-2-hydroxy-3-[(Z)-tetracos-15-enoyl]oxypropyl] 2-(trimethylazaniumyl)ethyl phosphate	0	2	0	0	0	2	2	0	100	0
GECFTYLLVUKXOY-UHFFFAOYSA-N	CC1CCC(C2(C1)OCC(CO2)O)C(C)C	8-methyl-11-propan-2-yl-1,5-dioxaspiro[5.5]undecan-3-ol	0	2	0	0	0	2	2	0	100	0
GEDLJGYFEOYKEG-UHFFFAOYSA-N	COC1=CC=C(C=C1)CC(C(=O)O)O	2-hydroxy-3-(4-methoxyphenyl)propanoic acid	0	2	0	0	0	2	2	0	100	0
GEDRGVNPMIOGRX-UHFFFAOYSA-N	CCCCCCOC(=O)C(C)CC=C	hexyl 2-methylpent-4-enoate	0	2	0	0	0	2	2	0	100	0
GEFDRROBUCULOD-UHFFFAOYSA-N	CC(=O)NC1=CC(=C(C=C1)O)C(=O)O	5-acetamido-2-hydroxybenzoic acid	0	2	0	0	0	2	2	0	100	0
GEFWCROCDVGECH-UHFFFAOYSA-N	CCCCCCCCCCCCCC1CC2=C(C(=CC=C2)O)C(=O)O1	8-hydroxy-3-tridecyl-3,4-dihydroisochromen-1-one	0	2	0	0	0	2	2	0	100	0
GEINPYKZLFHHIL-HEXXMCQTSA-N	CCCCCCCCCCCCCCC(=O)OC[C@H](COP(=O)([O-])OCC[N+](C)(C)C)OC(=O)CC/C=C\C/C=C\C/C=C\C/C=C\C/C=C\C/C=C\CC	[(2R)-2-[(4Z,7Z,10Z,13Z,16Z,19Z)-docosa-4,7,10,13,16,19-hexaenoyl]oxy-3-pentadecanoyloxypropyl] 2-(trimethylazaniumyl)ethyl phosphate	0	2	0	0	0	2	2	0	100	0
GEJXSVNGWOSZPC-UHFFFAOYSA-N	C1CCN=C(C1)C(=O)O	2,3,4,5-tetrahydropyridine-6-carboxylic acid	0	2	0	0	0	2	2	0	100	0
GELFSVXLSDZDHE-YZSNCDGGSA-N	CCCCC[C@@H](/C=C/C1C(O1)C/C=C\C/C=C\CCCC(=O)O)O	(5Z,8Z)-10-[3-[(E,3S)-3-hydroxyoct-1-enyl]oxiran-2-yl]deca-5,8-dienoic acid	0	2	0	0	0	2	2	0	100	0
GEVCEBBGQDFGAB-XCDIZZMZSA-N	CCCCCCCCCCCCCCC(=O)O[C@H](COC(=O)CCCC/C=C\C/C=C\C/C=C\C/C=C\CC)COP(=O)([O-])OCC[N+](C)(C)C	[(2R)-3-[(6Z,9Z,12Z,15Z)-octadeca-6,9,12,15-tetraenoyl]oxy-2-pentadecanoyloxypropyl] 2-(trimethylazaniumyl)ethyl phosphate	0	2	0	0	0	2	2	0	100	0
GEWDNTWNSAZUDX-JXWYNLIVSA-N	CC/C=C\CC1[C@H](CCC1=O)CC(=O)OC	methyl 2-[(1R)-3-oxo-2-[(Z)-pent-2-enyl]cyclopentyl]acetate	0	2	0	0	0	2	2	0	100	0
GFNANZIMVAIWHM-OBYCQNJPSA-N	C[C@]12C[C@@H]([C@]3([C@H]([C@@H]1C[C@H]([C@@]2(C(=O)CO)O)O)CCC4=CC(=O)C=C[C@@]43C)F)O	(8S,9R,10S,11S,13S,14S,16R,17S)-9-fluoro-11,16,17-trihydroxy-17-(2-hydroxyacetyl)-10,13-dimethyl-6,7,8,11,12,14,15,16-octahydrocyclopenta[a]phenanthren-3-one	0	2	0	0	0	2	2	0	100	0
GFNFPBSXMBRHRU-UHFFFAOYSA-N	CCCCCCC1OCC(O1)C	2-hexyl-4-methyl-1,3-dioxolane	0	2	0	0	0	2	2	0	100	0
GFNWRKNVTHDNPV-UXOAXIEHSA-N	C[C@@H]1C[C@@H](C=C2[C@]1(C[C@@H](CC2)C(=C)C)C)O	(2S,4R,4aS,6R)-4,4a-dimethyl-6-prop-1-en-2-yl-3,4,5,6,7,8-hexahydro-2H-naphthalen-2-ol	0	2	0	0	0	2	2	0	100	0
GFNYAPAJUNPMGH-QNEBEIHSSA-N	CCCCC/C=C\C/C=C\C/C=C\CC(C(CCCC(=O)O)O)O	(8Z,11Z,14Z)-5,6-dihydroxyicosa-8,11,14-trienoic acid	0	2	0	0	0	2	2	0	100	0
GFPGAMQTXLSWHM-UHFFFAOYSA-N	CCCCCCCCCCCCCCC(=O)NCC(=O)O	2-(pentadecanoylamino)acetic acid	0	2	0	0	0	2	2	0	100	0
GFUGBRNILVVWIE-AATRIKPKSA-N	CCC/C=C/C(=O)OC	methyl (E)-hex-2-enoate	0	2	0	0	0	2	2	0	100	0
GFXLBJUDZIYNJE-NDAADWRBSA-N	CCCCCC/C=C\CCCCCCCCCC(=O)O[C@H](COC(=O)CC/C=C\C/C=C\C/C=C\C/C=C\C/C=C\CCCCC)COP(=O)(O)OCCN	[(2R)-3-[2-aminoethoxy(hydroxy)phosphoryl]oxy-2-[(Z)-octadec-11-enoyl]oxypropyl] (4Z,7Z,10Z,13Z,16Z)-docosa-4,7,10,13,16-pentaenoate	0	2	0	0	0	2	2	0	100	0
GFXYTQPNNXGICT-UHFFFAOYSA-N	C(CC=O)CC(C(=O)O)N	2-amino-6-oxohexanoic acid	0	2	0	0	0	2	2	0	100	0
GFXYTQPNNXGICT-YFKPBYRVSA-N	C(CC=O)C[C@@H](C(=O)O)N	(2S)-2-amino-6-oxohexanoic acid	0	2	0	0	0	2	2	0	100	0
GGAXPLCKKANQED-UHFFFAOYSA-N	CC1CCC(OC(=O)C1)C(C)C	4-methyl-7-propan-2-yloxepan-2-one	0	2	0	0	0	2	2	0	100	0
GGCUJPCCTQNTJF-FRCNGJHJSA-N	CC1=C(C(CCC1=O)(C)C)/C=C/C(=C/C=C/C(=C/C(=O)O)/C)/C	(2E,4E,6E,8E)-3,7-dimethyl-9-(2,6,6-trimethyl-3-oxocyclohexen-1-yl)nona-2,4,6,8-tetraenoic acid	0	2	0	0	0	2	2	0	100	0
GGFNXKFGVQQNRV-UHFFFAOYSA-N	CCOC(=O)CCCC1=CC=CC=C1	ethyl 4-phenylbutanoate	0	2	0	0	0	2	2	0	100	0
GGJRAQULURVTAJ-IWFQAGGASA-N	CC/C=C\C/C=C\C/C=C\CCCCCCCC(=O)OC[C@H](CO)O	[(2S)-2,3-dihydroxypropyl] (9Z,12Z,15Z)-octadeca-9,12,15-trienoate	0	2	0	0	0	2	2	0	100	0
GGJUJWSDTDBTLX-UHFFFAOYSA-N	CC(=O)CCC1=CC=CO1	4-(furan-2-yl)butan-2-one	0	2	0	0	0	2	2	0	100	0
GGKADXREVJTZMF-UHFFFAOYSA-N	CCCC(=O)OC(C)C1=CC=CC=C1	1-phenylethyl butanoate	0	2	0	0	0	2	2	0	100	0
GGOJRYWHKVYFQK-MYXNHXMWSA-N	C1[C@H]([C@@H]2[C@@H]([C@H]([C@@H](C1(N2)O)O)O)O)O	(2S,3R,4S,5R,6R)-8-azabicyclo[3.2.1]octane-1,2,3,4,6-pentol	0	2	0	0	0	2	2	0	100	0
GGPCJIKQXDNJJY-UHFFFAOYSA-N	CCCCOCC1=CC=C(C=C1)O	4-(butoxymethyl)phenol	0	2	0	0	0	2	2	0	100	0
GGWMNTNDTRKETA-UHFFFAOYSA-N	CC(=CCC1=C(C=C(C(=C1OC)C2=COC3=C(C2=O)C=CC(=C3)O)O)OC)C	7-hydroxy-3-[6-hydroxy-2,4-dimethoxy-3-(3-methylbut-2-enyl)phenyl]chromen-4-one	0	2	0	0	0	2	2	0	100	0
GGXICVAJURFBLW-CEYXHVGTSA-N	CC(C)OC(=O)CCC/C=C\C[C@H]1[C@H](C[C@H]([C@@H]1CC[C@H](CCC2=CC=CC=C2)O)O)O	propan-2-yl (Z)-7-[(1R,2R,3R,5S)-3,5-dihydroxy-2-[(3R)-3-hydroxy-5-phenylpentyl]cyclopentyl]hept-5-enoate	0	2	0	0	0	2	2	0	100	0
GHBSPIPJMLAMEP-UHFFFAOYSA-N	CCCCCC1CCCC(=O)O1	6-pentyloxan-2-one	0	2	0	0	0	2	2	0	100	0
GHCZAUBVMUEKKP-PNNZQWTHSA-N	C[C@H](CCC(=O)NCC(=O)O)[C@H]1CCC2[C@@]1(CCC3C2C(C[C@H]4[C@@]3(CC[C@H](C4)O)C)O)C	2-[[(4R)-4-[(3R,5S,10S,13R,17R)-3,7-dihydroxy-10,13-dimethyl-2,3,4,5,6,7,8,9,11,12,14,15,16,17-tetradecahydro-1H-cyclopenta[a]phenanthren-17-yl]pentanoyl]amino]acetic acid	0	2	0	0	0	2	2	0	100	0
GHFGJTVYMNRGBY-UHFFFAOYSA-N	C1=CC(=CC(=C1)O)CCN	3-(2-aminoethyl)phenol	0	2	0	0	0	2	2	0	100	0
GHVQAOGYNZNTIA-YHWZYXNKSA-N	CN1[C@@H]2CCC[C@H]1CC(C2)NC(=O)C3=NNC4=CC=CC=C43	N-[(1R,5S)-9-methyl-9-azabicyclo[3.3.1]nonan-3-yl]-1H-indazole-3-carboxamide	0	2	0	0	0	2	2	0	100	0
GIFAYASOTQVRTG-UHFFFAOYSA-N	CC(=O)C1(CCCCC1)OC(=O)C	(1-acetylcyclohexyl) acetate	0	2	0	0	0	2	2	0	100	0
GIHNOWFSKYCHNL-UHFFFAOYSA-N	CCCCC(=O)OC(C)(C)C1CCC(=CC1)C	2-(4-methylcyclohex-3-en-1-yl)propan-2-yl pentanoate	0	2	0	0	0	2	2	0	100	0
GIIOASILGOFVPI-UHFFFAOYSA-N	CC(CC1=CC(=C(C=C1)O)O)C(=O)O	3-(3,4-dihydroxyphenyl)-2-methylpropanoic acid	0	2	0	0	0	2	2	0	100	0
GIKICDROPGNERQ-UHFFFAOYSA-N	COC1=CC(=CC2=C1NC3=CC=CC=C32)C(=O)OC	methyl 1-methoxy-9H-carbazole-3-carboxylate	0	2	0	0	0	2	2	0	100	0
GIKNHHRFLCDOEU-UHFFFAOYSA-N	CC(CC1=CC=C(C=C1)O)N	4-(2-aminopropyl)phenol	0	2	0	0	0	2	2	0	100	0
GILZFLFJYUGJLX-UHFFFAOYSA-N	CC1CCCCCCCCCCCCCC(=O)O1	16-methyl-oxacyclohexadecan-2-one	0	2	0	0	0	2	2	0	100	0
GITGIBUELGTBSG-WAYWQWQTSA-N	CC/C=C\CCC(=O)OCC	ethyl (Z)-hept-4-enoate	0	2	0	0	0	2	2	0	100	0
GIZSHQYTTBQKOQ-UHFFFAOYSA-N	COC1=CC(=CC(=C1O)OC)C(C(CO)O)O	1-(4-hydroxy-3,5-dimethoxyphenyl)propane-1,2,3-triol	0	2	0	0	0	2	2	0	100	0
GJAWHXHKYYXBSV-UHFFFAOYSA-N	C1=CC(=C(N=C1)C(=O)O)C(=O)O	pyridine-2,3-dicarboxylic acid	0	2	0	0	0	2	2	0	100	0
GJJVAFUKOBZPCB-HQLRYZJNSA-N	CC(=CCC/C(=C/CC/C(=C/CC[C@@]1(CCC2=C(O1)C=CC(=C2)O)C)/C)/C)C	(2R)-2-methyl-2-[(3E,7E)-4,8,12-trimethyltrideca-3,7,11-trienyl]-3,4-dihydrochromen-6-ol	0	2	0	0	0	2	2	0	100	0
GJJVAFUKOBZPCB-ZGRPYONQSA-N	CC(=CCC/C(=C/CC/C(=C/CCC1(CCC2=C(O1)C=CC(=C2)O)C)/C)/C)C	2-methyl-2-[(3E,7E)-4,8,12-trimethyltrideca-3,7,11-trienyl]-3,4-dihydrochromen-6-ol	0	2	0	0	0	2	2	0	100	0
GJMPSRSMBJLKKB-UHFFFAOYSA-N	CC1=CC(=CC=C1)CC(=O)O	2-(3-methylphenyl)acetic acid	0	2	0	0	0	2	2	0	100	0
GJNDXQBALKCYSZ-RYUDHWBXSA-N	CC(C)[C@@H](C(=O)N[C@@H](CC1=CC=CC=C1)C(=O)[O-])[NH3+]	(2S)-2-[[(2S)-2-azaniumyl-3-methylbutanoyl]amino]-3-phenylpropanoate	0	2	0	0	0	2	2	0	100	0
GJQWCDSAOUMKSE-SCQFTWEKSA-N	C([C@@H](C(C(=O)C(=O)C(=O)O)O)O)O	(5S)-4,5,6-trihydroxy-2,3-dioxohexanoic acid	0	2	0	0	0	2	2	0	100	0
GJRCLMJHPWCJEI-UHFFFAOYSA-N	C(CCCCS)CCCCS	nonane-1,9-dithiol	0	2	0	0	0	2	2	0	100	0
GJRQTCIYDGXPES-UHFFFAOYSA-N	CC(C)COC(=O)C	2-methylpropyl acetate	0	2	0	0	0	2	2	0	100	0
GJRXIEGNAMFGOV-VEOGPPBOSA-N	CCCCCCCCCCCCCC/C=C\OC(COC(=O)CC/C=C\C/C=C\C/C=C\C/C=C\C/C=C\C/C=C\CC)COP(=O)([O-])OCC[N+](C)(C)C	[3-[(4Z,7Z,10Z,13Z,16Z,19Z)-docosa-4,7,10,13,16,19-hexaenoyl]oxy-2-[(Z)-hexadec-1-enoxy]propyl] 2-(trimethylazaniumyl)ethyl phosphate	0	2	0	0	0	2	2	0	100	0
GJTWCHYULIVCJN-PQKUWZMOSA-N	CCCCCCCC/C=C\CCCCCCCCCC(=O)O[C@H](COC(=O)CCC/C=C\C/C=C\C/C=C\C/C=C\C/C=C\CC)COP(=O)(O)OCCN	[(2R)-1-[2-aminoethoxy(hydroxy)phosphoryl]oxy-3-[(5Z,8Z,11Z,14Z,17Z)-icosa-5,8,11,14,17-pentaenoyl]oxypropan-2-yl] (Z)-icos-11-enoate	0	2	0	0	0	2	2	0	100	0
GJWSUKYXUMVMGX-UHFFFAOYSA-N	CC(CCC=C(C)C)CC(=O)O	3,7-dimethyloct-6-enoic acid	0	2	0	0	0	2	2	0	100	0
GJZJZRWFRZFTEE-ONEGZZNKSA-N	CC/C=C/CC1C(CCC1OC2C(C(C(C(O2)CO)O)O)O)CC(=O)O	2-[2-[(E)-pent-2-enyl]-3-[3,4,5-trihydroxy-6-(hydroxymethyl)oxan-2-yl]oxycyclopentyl]acetic acid	0	2	0	0	0	2	2	0	100	0
GKAFCSRKMWFPSJ-RJXNKANHSA-N	CCCCCCCC/C=C\CCCCCCCC(=O)OC[C@H](COP(=O)(O)OCCN)OC(=O)CCCCCCC/C=C\C/C=C\CCCCC	[(2R)-3-[2-aminoethoxy(hydroxy)phosphoryl]oxy-2-[(9Z,12Z)-octadeca-9,12-dienoyl]oxypropyl] (Z)-octadec-9-enoate	0	2	1	0	0	3	2	1	66.6667	33.3333
GKGKOBNJESCNOE-UHFFFAOYSA-N	CC1CCC2(C(C3C(O2)CC4C3(CCC5C4C(C6(C5(CCC(C6)O)C)O)C=O)C)C)OC1	16,18-dihydroxy-5',7,9,13-tetramethylspiro[5-oxapentacyclo[10.7.0.02,9.04,8.013,18]nonadecane-6,2'-oxane]-19-carbaldehyde	0	2	0	0	0	2	2	0	100	0
GKGOLPMYJJXRGD-UHFFFAOYSA-N	CCCC1CCOC(S1)C	2-methyl-4-propyl-1,3-oxathiane	0	2	0	0	0	2	2	0	100	0
GKKWUSPPIQURFM-IGDGGSTLSA-N	CCCCC[C@@H](/C=C/[C@H]1[C@@H](CC(=O)[C@@H]1C/C=C\CCCC(=O)NCCO)O)O	(Z)-N-(2-hydroxyethyl)-7-[(1R,2R,3R)-3-hydroxy-2-[(E,3S)-3-hydroxyoct-1-enyl]-5-oxocyclopentyl]hept-5-enamide	0	2	0	0	0	2	2	0	100	0
GKNPSSNBBWDAGH-UHFFFAOYSA-N	C[N+]1(CCCC(C1)OC(=O)C(C2=CC=CC=C2)(C3=CC=CC=C3)O)C	(1,1-dimethylpiperidin-1-ium-3-yl) 2-hydroxy-2,2-diphenylacetate	0	2	0	0	0	2	2	0	100	0
GKSHQQDCYIESFY-KRXBUXKQSA-N	C1=CC(=CC=C1C2=CC(=O)C3=C(C=C(C=C3O2)OC4C(C(C(C(O4)CO)O)OC(=O)/C=C/C5=CC(=C(C=C5)O)O)O)O)O	[3,5-dihydroxy-2-[5-hydroxy-2-(4-hydroxyphenyl)-4-oxochromen-7-yl]oxy-6-(hydroxymethyl)oxan-4-yl] (E)-3-(3,4-dihydroxyphenyl)prop-2-enoate	0	2	0	0	0	2	2	0	100	0
GKWNQOINHKVKOT-UHFFFAOYSA-N	CC(=CCC1=C2C(=C3C(=C1O)C(=O)C4=C(O3)C5=C6C(C4)C(OC6=C(C=C5O)O)(C)C)C=CC(O2)(C)C)C	12,21,23-trihydroxy-8,8,18,18-tetramethyl-11-(3-methylbut-2-enyl)-3,9,19-trioxahexacyclo[15.6.1.02,15.04,13.05,10.020,24]tetracosa-1(24),2(15),4,6,10,12,20,22-octaen-14-one	0	2	0	0	0	2	2	0	100	0
GLMPLZUBQDAZEN-CVEARBPZSA-N	C1[C@]2([C@@H](C3=C(O1)C=C(C=C3)O)OC4=CC5=C(C=C42)OCO5)O	(1R,12R)-5,7,11,19-tetraoxapentacyclo[10.8.0.02,10.04,8.013,18]icosa-2,4(8),9,13(18),14,16-hexaene-1,16-diol	0	2	0	0	0	2	2	0	100	0
GLUBLISJVJFHQS-VIFPVBQESA-N	C1=CC=C(C=C1)C[C@@H](C(=O)NCC(=O)[O-])[NH3+]	2-[[(2S)-2-azaniumyl-3-phenylpropanoyl]amino]acetate	0	2	2	0	0	4	2	2	50	50
GLUJNGJDHCTUJY-UHFFFAOYSA-N	CC(C)C(CC(=O)O)N	3-amino-4-methylpentanoic acid	0	2	0	0	0	2	2	0	100	0
GLUXWRYPXYKXKV-KYNPWPKBSA-N	C[C@H](CCC(=O)O)C1CC(=O)[C@@]2([C@@]1(CC(=O)C3=C2C(=O)C[C@@H]4[C@@]3(CCC(=O)C4(C)C)C)C)C	(4R)-4-[(5R,10S,13R,14R)-4,4,10,13,14-pentamethyl-3,7,11,15-tetraoxo-2,5,6,12,16,17-hexahydro-1H-cyclopenta[a]phenanthren-17-yl]pentanoic acid	0	2	0	0	0	2	2	0	100	0
GLZPCOQZEFWAFX-JXMROGBWSA-N	CC(=CCC/C(=C/CO)/C)C	(2E)-3,7-dimethylocta-2,6-dien-1-ol	0	2	0	0	0	2	2	0	100	0
GMBQZIIUCVWOCD-PUHUBZITSA-N	C[C@H]1CC[C@@]2([C@H]([C@H]3[C@@H](O2)C[C@@H]4[C@@]3(CC[C@H]5[C@H]4CC[C@@H]6[C@@]5(CC[C@@H](C6)O)C)C)C)OC1	(1R,2S,4S,5'S,6R,7S,8R,9S,12S,13S,16S,18S)-5',7,9,13-tetramethylspiro[5-oxapentacyclo[10.8.0.02,9.04,8.013,18]icosane-6,2'-oxane]-16-ol	0	2	0	0	0	2	2	0	100	0
GMBQZIIUCVWOCD-UQHLGXRBSA-N	C[C@@H]1CC[C@@]2([C@H]([C@H]3[C@@H](O2)C[C@@H]4[C@@]3(CC[C@H]5[C@H]4CC[C@H]6[C@@]5(CC[C@@H](C6)O)C)C)C)OC1	(1R,2S,4S,5'R,6R,7S,8R,9S,12S,13S,16S,18R)-5',7,9,13-tetramethylspiro[5-oxapentacyclo[10.8.0.02,9.04,8.013,18]icosane-6,2'-oxane]-16-ol	0	2	0	0	0	2	2	0	100	0
GMBQZIIUCVWOCD-WWASVFFGSA-N	C[C@H]1CC[C@@]2([C@H]([C@H]3[C@@H](O2)C[C@@H]4[C@@]3(CC[C@H]5[C@H]4CC[C@H]6[C@@]5(CC[C@@H](C6)O)C)C)C)OC1	(1R,2S,4S,5'S,6R,7S,8R,9S,12S,13S,16S,18R)-5',7,9,13-tetramethylspiro[5-oxapentacyclo[10.8.0.02,9.04,8.013,18]icosane-6,2'-oxane]-16-ol	0	2	0	0	0	2	2	0	100	0
GMBUWWLCKJYTTG-HAJNWZPMSA-N	CC(C)([C@@H]1CCC(=CC1)C(=O)OC[C@@H]2[C@H]([C@@H]([C@H]([C@@H](O2)OC(=O)C3=CC(=C(C(=C3)O)O)O)O)O)O)O	[(2S,3R,4S,5S,6R)-3,4,5-trihydroxy-6-[[(4R)-4-(2-hydroxypropan-2-yl)cyclohexene-1-carbonyl]oxymethyl]oxan-2-yl] 3,4,5-trihydroxybenzoate	0	2	0	0	0	2	2	0	100	0
GMCZAOACLPIWHN-VZDDXLEPSA-N	CCCCCCCC/C=C\CCCCCCCC(=O)OC[C@H](COP(=O)([O-])OCC[N+](C)(C)C)OC(=O)CCCCCCCCC/C=C\CCCCCC	[(2R)-3-[(Z)-octadec-9-enoyl]oxy-2-[(Z)-octadec-11-enoyl]oxypropyl] 2-(trimethylazaniumyl)ethyl phosphate	0	2	0	0	0	2	2	0	100	0
GMEONFUTDYJSNV-UHFFFAOYSA-N	CCOC(=O)CCC(=O)C	ethyl 4-oxopentanoate	0	2	0	0	0	2	2	0	100	0
GMMLNKINDDUDCF-UHFFFAOYSA-N	CS(=O)CCCCC(=NOS(=O)(=O)O)SC1C(C(C(C(O1)CO)O)O)O	[3,4,5-trihydroxy-6-(hydroxymethyl)oxan-2-yl] 5-methylsulfinyl-N-sulfooxypentanimidothioate	0	2	0	0	0	2	2	0	100	0
GMQGRIMALOVAPW-UHFFFAOYSA-N	CC1=C(C(=O)C2=C(C1=O)C(=CC(=C2)O)C(C)C)OC	7-hydroxy-2-methoxy-3-methyl-5-propan-2-ylnaphthalene-1,4-dione	0	2	0	0	0	2	2	0	100	0
GMQZSQMIENYQEB-AFMCRXATSA-N	C/C(=C/C=C/C=C(\C)/C=C/C=C(/C)\C=C\C12C(CC(CC1(O2)C)O)(C)C)/C=C\CO	6-[(1E,3Z,5E,7E,9E,11Z,13Z)-15-hydroxy-3,7,12-trimethylpentadeca-1,3,5,7,9,11,13-heptaenyl]-1,5,5-trimethyl-7-oxabicyclo[4.1.0]heptan-3-ol	0	2	0	0	0	2	2	0	100	0
GMRQFYUYWCNGIN-NKMMMXOESA-N	C[C@H](CCCC(C)(C)O)[C@H]1CC[C@@H]\2[C@@]1(CCC/C2=C\C=C/3\C[C@H](C[C@@H](C3=C)O)O)C	(1R,3S,5Z)-5-[(2E)-2-[(1R,3aS,7aR)-1-[(2R)-6-hydroxy-6-methylheptan-2-yl]-7a-methyl-2,3,3a,5,6,7-hexahydro-1H-inden-4-ylidene]ethylidene]-4-methylidenecyclohexane-1,3-diol	0	2	1	0	0	3	2	1	66.6667	33.3333
GMSAUUARBZSDEJ-UHFFFAOYSA-N	COC1=C(C=CC(=C1)C2=C3C4=C(C=CC=C4C=C(C3=O)O)C=C2)O	2-hydroxy-9-(4-hydroxy-3-methoxyphenyl)phenalen-1-one	0	2	0	0	0	2	2	0	100	0
GMSNIKWWOQHZGF-UHFFFAOYSA-N	CN1C2=C(C(=O)NC1=O)NC=N2	3-methyl-7H-purine-2,6-dione	0	2	0	0	0	2	2	0	100	0
GMVPRGQOIOIIMI-DWKJAMRDSA-N	CCCCC[C@@H](/C=C/[C@H]1[C@@H](CC(=O)[C@@H]1CCCCCCC(=O)O)O)O	7-[(1R,2R,3R)-3-hydroxy-2-[(E,3S)-3-hydroxyoct-1-enyl]-5-oxocyclopentyl]heptanoic acid	0	2	0	0	0	2	2	0	100	0
GMVPRGQOIOIIMI-JCPCGATGSA-N	CCCCC[C@@H](/C=C/[C@H]1[C@@H](CC(=O)[C@H]1CCCCCCC(=O)O)O)O	7-[(1S,2R,3R)-3-hydroxy-2-[(E,3S)-3-hydroxyoct-1-enyl]-5-oxocyclopentyl]heptanoic acid	0	2	0	0	0	2	2	0	100	0
GMXIUCLINHXQQD-VLLLCYRKSA-N	CCCCC/C=C\C/C=C\CCCCCCCCCCCC(=O)O[C@H](COC(=O)CCCC/C=C\C/C=C\C/C=C\CCCCC)COP(=O)(O)OCCN	[(2R)-1-[2-aminoethoxy(hydroxy)phosphoryl]oxy-3-[(6Z,9Z,12Z)-octadeca-6,9,12-trienoyl]oxypropan-2-yl] (13Z,16Z)-docosa-13,16-dienoate	0	2	0	0	0	2	2	0	100	0
GNFTWPCIRXSCQF-WZAFMIPWSA-N	C[C@]12CCC(=O)C=C1[C@@H](CC3C2C(C[C@]4(C3CC[C@@]4(C(=O)CO)O)C)O)O	(6R,10R,13S,17R)-6,11,17-trihydroxy-17-(2-hydroxyacetyl)-10,13-dimethyl-2,6,7,8,9,11,12,14,15,16-decahydro-1H-cyclopenta[a]phenanthren-3-one	0	2	0	0	0	2	2	0	100	0
GNJARWZWODMTDR-ZHACJKMWSA-N	CCCCCCC/C=C/C(=O)OCC	ethyl (E)-dec-2-enoate	0	2	0	0	0	2	2	0	100	0
GNKXHPULSPWUAK-UHFFFAOYSA-N	CC1=NC=C(C(=C1O)CO)C=O	5-hydroxy-4-(hydroxymethyl)-6-methylpyridine-3-carbaldehyde	0	2	0	0	0	2	2	0	100	0
GNLDMBMZYGYCIL-UHFFFAOYSA-N	CC1=C2C(=C3C=CC=CC3=N2)C=CN1O	2-hydroxy-1-methylpyrido[3,4-b]indole	0	2	0	0	0	2	2	0	100	0
GNNUWFUVNWRCEO-UHFFFAOYSA-N	CCOCC1=CC=CC=C1O	2-(ethoxymethyl)phenol	0	2	0	0	0	2	2	0	100	0
GNRIZKKCNOBBMO-UHFFFAOYSA-N	CC(=CCC1=C(C2=C(C=C1O)OC3=C(C2=O)C(=C(C(=C3)O)OC)CC=C(C)C)O)C	1,3,6-trihydroxy-7-methoxy-2,8-bis(3-methylbut-2-enyl)xanthen-9-one	0	2	0	0	0	2	2	0	100	0
GNUDNAYOODXBQP-UHFFFAOYSA-N	C1C(C=CC2C1C(=O)NC2=O)O	5-hydroxy-3a,4,5,7a-tetrahydroisoindole-1,3-dione	0	2	0	0	0	2	2	0	100	0
GOHNIXDAQODZKP-OZPSOFALSA-N	CCCCC/C=C\C[C@H]([C@@H](C(/C=C\C/C=C\CCCC(=O)O)O)O)O	(5Z,8Z,11S,12R,14Z)-10,11,12-trihydroxyicosa-5,8,14-trienoic acid	0	2	0	0	0	2	2	0	100	0
GOHPTLYPQCTZSE-UHFFFAOYSA-N	CC(C)(CC(=O)O)C(=O)O	2,2-dimethylbutanedioic acid	0	2	0	0	0	2	2	0	100	0
GOMVPVRDBLLHQC-VEJNOCSESA-N	CC/C=C\C/C=C\C/C=C\C/C=C\CCCCCCC(=O)OC[C@H](COP(=O)([O-])OCC[N+](C)(C)C)O	[(2R)-2-hydroxy-3-[(8Z,11Z,14Z,17Z)-icosa-8,11,14,17-tetraenoyl]oxypropyl] 2-(trimethylazaniumyl)ethyl phosphate	0	2	1	0	0	3	2	1	66.6667	33.3333
GONWJZJNVDRECJ-UHFFFAOYSA-N	CCCC(=O)C1=CC=CO1	1-(furan-2-yl)butan-1-one	0	2	0	0	0	2	2	0	100	0
GOQGGGANVKPMNH-UHFFFAOYSA-N	COC1=C(C=CC(=C1)CC=O)O	2-(4-hydroxy-3-methoxyphenyl)acetaldehyde	0	2	0	0	0	2	2	0	100	0
GOWNAKLKHNFBLL-UJAKPBMDSA-N			0	2	0	0	0	2	2	0	100	0
GPFSWCRCPHKNBU-UHFFFAOYSA-N	CC(C)CC(=O)N(C)CC(=O)O	2-[methyl(3-methylbutanoyl)amino]acetic acid	0	2	0	0	0	2	2	0	100	0
GPINUUWEKPNDBB-HJWRWDBZSA-N	CCCCC/C=C\COC(=O)CCC	[(Z)-oct-2-enyl] butanoate	0	2	0	0	0	2	2	0	100	0
GPPUPQFYDYLTIY-UHFFFAOYSA-N	CCCCCCC(=O)C(=O)O	2-oxooctanoic acid	0	2	0	0	0	2	2	0	100	0
GPQVVJQEBXAKBJ-JPURVOHMSA-N	CCC1C(O1)C/C=C\C/C=C\C/C=C\C/C=C\CCCC(=O)O	(5Z,8Z,11Z,14Z)-16-(3-ethyloxiran-2-yl)hexadeca-5,8,11,14-tetraenoic acid	0	2	0	0	0	2	2	0	100	0
GPWHCUUIQMGELX-VHQDNGOZSA-N	CCCCCC/C=C\CCCCCCCC(=O)OC[C@H](COP(=O)([O-])OCC[N+](C)(C)C)OC(=O)CCCCCCC/C=C\CCCCCC	[(2R)-2,3-bis[[(Z)-hexadec-9-enoyl]oxy]propyl] 2-(trimethylazaniumyl)ethyl phosphate	0	2	3	0	0	5	2	3	40	60
GPXJKVFRKZAYCC-UHFFFAOYSA-N	CC1CCC(=C(C1=O)CCC(=C)C)C(C)C	6-methyl-2-(3-methylbut-3-enyl)-3-propan-2-ylcyclohex-2-en-1-one	0	2	0	0	0	2	2	0	100	0
GPYKJDYMMUIUFG-UHFFFAOYSA-N	CC(=O)CC(=O)C1=CC=CO1	1-(furan-2-yl)butane-1,3-dione	0	2	0	0	0	2	2	0	100	0
GQIAOJZSWXEICD-UHFFFAOYSA-N	CON1C=C(C2=CC=CC=C21)CN=C(SC)SC	N-[(1-methoxyindol-3-yl)methyl]-1,1-bis(methylsulfanyl)methanimine	0	2	0	0	0	2	2	0	100	0
GQJQCKUJCHMTNF-UHFFFAOYSA-N	CC(=CCOC1C(C(C(C(O1)CO)O)O)O)C	2-(hydroxymethyl)-6-(3-methylbut-2-enoxy)oxane-3,4,5-triol	0	2	0	0	0	2	2	0	100	0
GQKZRWSUJHVIPE-UHFFFAOYSA-N	CCCC(C)OC(=O)C	pentan-2-yl acetate	0	2	0	0	0	2	2	0	100	0
GQNYEPIOQFSEAZ-UHFFFAOYSA-N	CCC1OC(SC(S1)CC)CC	2,4,6-triethyl-1,3,5-oxadithiane	0	2	0	0	0	2	2	0	100	0
GQYBCIHRWMPOOF-YVMONPNESA-N	C1=CC(=CC=C1/C=C(/C(=O)O)\O)O	(Z)-2-hydroxy-3-(4-hydroxyphenyl)prop-2-enoic acid	0	2	0	0	0	2	2	0	100	0
GRAORJFMGCQWRN-UHFFFAOYSA-N	CCCCOC(=O)CCCCCCCCC=C	butyl undec-10-enoate	0	2	0	0	0	2	2	0	100	0
GRJFTUSJGMRSSJ-KICRZJJPSA-N	CC1=CC(=O)CC([C@]1(/C=C/C(=C\CO)/C)O)(C)C	(4S)-4-hydroxy-4-[(1E,3Z)-5-hydroxy-3-methylpenta-1,3-dienyl]-3,5,5-trimethylcyclohex-2-en-1-one	0	2	0	0	0	2	2	0	100	0
GRSZFWQUAKGDAV-KQYNXXCUSA-N	C1=NC(=O)C2=C(N1)N(C=N2)[C@H]3[C@@H]([C@@H]([C@H](O3)COP(=O)(O)O)O)O	[(2R,3S,4R,5R)-3,4-dihydroxy-5-(6-oxo-3H-purin-9-yl)oxolan-2-yl]methyl dihydrogen phosphate	0	1	3	1	0	5	2	3	40	60
GRYMYKQGSSTJBA-UHFFFAOYSA-N	COC1=C(C=CC(=C1)C2C(C(CO2)CC3=CC4=C(C=C3)OCO4)CO)O	4-[4-(1,3-benzodioxol-5-ylmethyl)-3-(hydroxymethyl)oxolan-2-yl]-2-methoxyphenol	0	2	0	0	0	2	2	0	100	0
GSAMVXYBVGOJMK-UHFFFAOYSA-N	C1=CC2=C(C=CC3C2O3)C(=C1)[N+](=O)[O-]	4-nitro-1a,7b-dihydronaphtho[1,2-b]oxirene	0	2	0	0	0	2	2	0	100	0
GSIXJEIRJVOUFB-UHFFFAOYSA-N	CCOC(=O)CC1(OCC(O1)C)C	ethyl 2-(2,4-dimethyl-1,3-dioxolan-2-yl)acetate	0	2	0	0	0	2	2	0	100	0
GSJSVAFGVJLTNQ-UHFFFAOYSA-N	CCCC(CCOC(=O)C)SC(=O)C	3-acetylsulfanylhexyl acetate	0	2	0	0	0	2	2	0	100	0
GTBXZWADMKOZQJ-UHFFFAOYSA-N	C1=CC=C2C(=C1)C=CC3=C2C=CC=C3O	phenanthren-1-ol	0	2	0	0	0	2	2	0	100	0
GTNCESCYZPMXCJ-UHFFFAOYSA-N	CCC(=O)OCCCC1=CC=CC=C1	3-phenylpropyl propanoate	0	2	0	0	0	2	2	0	100	0
GTOFKXZQQDSVFH-SECBINFHSA-N	C1=CC=C(C=C1)C[C@H](CC(=O)O)C(=O)O	(2R)-2-benzylbutanedioic acid	0	2	0	0	0	2	2	0	100	0
GTSZMQQESJQGCI-UHFFFAOYSA-N	C[As](=O)(C)CC1C(C(C(O1)OCC(COS(=O)O)O)O)O	[3-[5-(dimethylarsorylmethyl)-3,4-dihydroxyoxolan-2-yl]oxy-2-hydroxypropyl] hydrogen sulfite	0	2	0	0	0	2	2	0	100	0
GTVPOLSIJWJJNY-UHFFFAOYSA-N	CN1C=NC2=C(N=C(N=C21)NCCO)NCC3=CC=CC=C3	2-[[6-(benzylamino)-9-methylpurin-2-yl]amino]ethanol	0	2	0	0	0	2	2	0	100	0
GUBGYTABKSRVRQ-PZPXDAEZSA-N	C([C@@H]1[C@H]([C@@H]([C@@H]([C@@H](O1)O[C@@H]2[C@H](O[C@H]([C@H]([C@H]2O)O)O)CO)O)O)O)O	(2R,3S,4S,5S,6S)-2-(hydroxymethyl)-6-[(2R,3S,4R,5S,6R)-4,5,6-trihydroxy-2-(hydroxymethyl)oxan-3-yl]oxyoxane-3,4,5-triol	0	2	0	0	0	2	2	0	100	0
GUBGYTABKSRVRQ-WFVLMXAXSA-N	C(C1[C@H](C(C(C(O1)O)O)O)O[C@H]2C(C(C(C(O2)CO)O)O)O)O	(6S)-2-(hydroxymethyl)-6-[(3S)-4,5,6-trihydroxy-2-(hydroxymethyl)oxan-3-yl]oxyoxane-3,4,5-triol	0	2	0	0	0	2	2	0	100	0
GUBGYTABKSRVRQ-ZJPGTYJTSA-N	C([C@@H]1[C@H]([C@@H]([C@H]([C@@H](O1)OC2[C@H](O[C@@H]([C@@H]([C@H]2O)O)O)CO)O)O)O)O	(2R,3S,4S,5R,6S)-2-(hydroxymethyl)-6-[(2R,4R,5R,6S)-4,5,6-trihydroxy-2-(hydroxymethyl)oxan-3-yl]oxyoxane-3,4,5-triol	0	2	0	0	0	2	2	0	100	0
GUGSXATYPSGVAY-CUZKMJQKSA-N	C[C@]12CC[C@@H](CC1=CC[C@@H]3[C@@H]2CC[C@]4([C@H]3C[C@@H]([C@H]4O)O)C)O	(3S,8R,9S,10R,13S,14S,16S,17S)-10,13-dimethyl-2,3,4,7,8,9,11,12,14,15,16,17-dodecahydro-1H-cyclopenta[a]phenanthrene-3,16,17-triol	0	2	0	0	0	2	2	0	100	0
GUGSXATYPSGVAY-DHKQUUGRSA-N	C[C@]12CC[C@@H](CC1=CC[C@@H]3[C@@H]2CC[C@]4([C@H]3C[C@H]([C@@H]4O)O)C)O	(3S,8R,9S,10R,13S,14S,16R,17R)-10,13-dimethyl-2,3,4,7,8,9,11,12,14,15,16,17-dodecahydro-1H-cyclopenta[a]phenanthrene-3,16,17-triol	0	2	0	0	0	2	2	0	100	0
GUGSXATYPSGVAY-LFJLJVMTSA-N	C[C@]12CC[C@@H](CC1=CC[C@@H]3[C@@H]2CC[C@]4([C@H]3C[C@H]([C@H]4O)O)C)O	(3S,8R,9S,10R,13S,14S,16R,17S)-10,13-dimethyl-2,3,4,7,8,9,11,12,14,15,16,17-dodecahydro-1H-cyclopenta[a]phenanthrene-3,16,17-triol	0	2	0	0	0	2	2	0	100	0
GUGSXATYPSGVAY-YAUITSCLSA-N	C[C@]12CCC3C(C1C[C@@H]([C@@H]2O)O)CC=C4[C@@]3(CC[C@H](C4)O)C	(3R,10R,13S,16S,17R)-10,13-dimethyl-2,3,4,7,8,9,11,12,14,15,16,17-dodecahydro-1H-cyclopenta[a]phenanthrene-3,16,17-triol	0	2	0	0	0	2	2	0	100	0
GUILTLWLDALBNW-UHFFFAOYSA-N	CC1(CC(=O)C2=C(O1)C=CC(=C2N)C(=O)CCCO)C	5-amino-6-(4-hydroxybutanoyl)-2,2-dimethyl-3H-chromen-4-one	0	2	0	0	0	2	2	0	100	0
GURBRQGDZZKITB-VXBMJZGYSA-N	CCCCC/C=C\CC(=O)/C=C/C=C\C/C=C\CCCC(=O)O	(5Z,8Z,10E,14Z)-12-oxoicosa-5,8,10,14-tetraenoic acid	0	2	0	0	0	2	2	0	100	0
GURYYNWDVKXZAT-UHFFFAOYSA-N	CCCC1CC(CCO1)(C)OC(=O)C	(4-methyl-2-propyloxan-4-yl) acetate	0	2	0	0	0	2	2	0	100	0
GUVJPXABQYFWPD-BQYQJAHWSA-N	CC(=O)/C=C/C1C2(CCCC(C2C(C(C1(C)O)O)O)(C)C)C	(E)-4-(2,3,4-trihydroxy-2,5,5,8a-tetramethyl-3,4,4a,6,7,8-hexahydro-1H-naphthalen-1-yl)but-3-en-2-one	0	2	0	0	0	2	2	0	100	0
GUWNUQBHHWXHBE-GOGKNFEWSA-N	CCCCC/C=C\C/C=C\C/C=C\C/C=C\C/C=C\CCC(=O)OC[C@H](COP(=O)(O)OCCN)O	[(2R)-3-[2-aminoethoxy(hydroxy)phosphoryl]oxy-2-hydroxypropyl] (4Z,7Z,10Z,13Z,16Z)-docosa-4,7,10,13,16-pentaenoate	0	2	0	0	0	2	2	0	100	0
GUZRMGFLLJQHCW-UHFFFAOYSA-N	C1C(CNC1C(=O)NC(CC(=O)N)C(=O)O)O	4-amino-2-[(4-hydroxypyrrolidine-2-carbonyl)amino]-4-oxobutanoic acid	0	2	0	0	0	2	2	0	100	0
GVCJUCQUVWZELI-DXFRQSKKSA-N	C/C=C/C#CC#CC#C/C=C/[C@H](CO)O	(2R,3E,11E)-trideca-3,11-dien-5,7,9-triyne-1,2-diol	0	2	0	0	0	2	2	0	100	0
GVGJRXSJJHLPGZ-UHFFFAOYSA-N	CC12CCCC(C1CCC34C2CCC(C3)C(=C)C4O)(C)C(=O)O	15-hydroxy-5,9-dimethyl-14-methylidenetetracyclo[11.2.1.01,10.04,9]hexadecane-5-carboxylic acid	0	2	0	0	0	2	2	0	100	0
GVGYEFKIHJTNQZ-PQAZSJQKSA-N	CN1C2CCC1[C@@H]([C@@H](C2)OC(=O)C3=CC=CC=C3)C(=O)O	(2S,3R)-3-benzoyloxy-8-methyl-8-azabicyclo[3.2.1]octane-2-carboxylic acid	0	2	0	0	0	2	2	0	100	0
GVKYFODEMNCLGS-ONEGZZNKSA-N	CCC(=O)/C=C/C=O	(E)-4-oxohex-2-enal	0	2	0	0	0	2	2	0	100	0
GVLNXQDHAFPPFW-HESOAOHTSA-N	C1=CC(=CC=C1/C=C/C(=O)OC[C@@H]2[C@H]([C@@H]([C@H]([C@@H](O2)OC3=CC(=C4C(=C3)OC(=C(C4=O)O)C5=CC=C(C=C5)O)O)O)O)O)O	[(2R,3S,4S,5R,6S)-6-[3,5-dihydroxy-2-(4-hydroxyphenyl)-4-oxochromen-7-yl]oxy-3,4,5-trihydroxyoxan-2-yl]methyl (E)-3-(4-hydroxyphenyl)prop-2-enoate	0	2	0	0	0	2	2	0	100	0
GVOIABOMXKDDGU-YUURSNASSA-N	C/C(=C\C=C\C=C(\C=C\C=C(\C=C\C(=O)[C@]1(C(C[C@@H](C1)O)(C)C)C)/C)/C)/C=C/C=C(/C=C/C(=O)[C@]2(C(C[C@@H](C2)O)(C)C)C)\C	(2E,4E,6E,8E,10E,12E,14E,16E,18E)-1,20-bis[(1R,4S)-4-hydroxy-1,2,2-trimethylcyclopentyl]-4,8,13,17-tetramethylicosa-2,4,6,8,10,12,14,16,18-nonaene-1,20-dione	0	2	0	0	0	2	2	0	100	0
GVONPEQEUQYVNH-SNAWJCMRSA-N	CC/C=C/CC1=C(C(=O)CC1)C	2-methyl-3-[(E)-pent-2-enyl]cyclopent-2-en-1-one	0	2	0	0	0	2	2	0	100	0
GVOWHGSUZUUUDR-UHFFFAOYSA-N	CNC1=CC=CC=C1C(=O)OC	methyl 2-(methylamino)benzoate	0	2	0	0	0	2	2	0	100	0
GVQOVMKBYJKZSY-UHFFFAOYSA-N	CC(=CCC1=C(C(=C2C(=C1O)C(=O)C3=C(O2)C(=CC=C3)O)CC=C(C)C)O)C	1,3,5-trihydroxy-2,4-bis(3-methylbut-2-enyl)xanthen-9-one	0	2	0	0	0	2	2	0	100	0
GVVPGTZRZFNKDS-JXMROGBWSA-N	CC(=CCC/C(=C/COP(=O)(O)OP(=O)(O)O)/C)C	[(2E)-3,7-dimethylocta-2,6-dienyl] phosphono hydrogen phosphate	0	2	0	0	0	2	2	0	100	0
GWCRPYGYVRXVLI-UHFFFAOYSA-N	CCC1C(=O)C(=C(O1)C)O	2-ethyl-4-hydroxy-5-methylfuran-3-one	0	2	0	0	0	2	2	0	100	0
GWENQMVPLJAMAE-UHFFFAOYSA-N	C(CCN)CC(=O)C(=O)O	6-amino-2-oxohexanoic acid	0	2	0	0	0	2	2	0	100	0
GWHRSRIPLDHJHR-UHFFFAOYSA-N	CC(C)C1CCC(C(C1=O)C(=C)C)(C)C=C	3-ethenyl-3-methyl-6-propan-2-yl-2-prop-1-en-2-ylcyclohexan-1-one	0	2	0	0	0	2	2	0	100	0
GWTUHAXUUFROTF-AVXJPILUSA-N	C1[C@H](C([C@@H](CC1(C(=O)O)OC(=O)/C=C/C2=CC(=C(C=C2)O)O)O)O)O	(3R,5R)-1-[(E)-3-(3,4-dihydroxyphenyl)prop-2-enoyl]oxy-3,4,5-trihydroxycyclohexane-1-carboxylic acid	0	2	0	0	0	2	2	0	100	0
GWYYRAKVDNZTNO-XXMBNBOLSA-N	CCCCCCCCCCCCCCC(=O)OC[C@H](COP(=O)(O)OCCN)OC(=O)CCCC/C=C\C/C=C\C/C=C\CCCCC	[(2R)-1-[2-aminoethoxy(hydroxy)phosphoryl]oxy-3-pentadecanoyloxypropan-2-yl] (6Z,9Z,12Z)-octadeca-6,9,12-trienoate	0	2	0	0	0	2	2	0	100	0
GXAHXPDRXNWFIX-UZBWDOCNSA-N			0	2	0	0	0	2	2	0	100	0
GXRXAVMCQJHRCM-IWQZZHSRSA-N	C1=CC(=CC=C1C#C/C=C\COC2=CC=C(C=C2)O)O	4-[(Z)-5-(4-hydroxyphenoxy)pent-3-en-1-ynyl]phenol	0	2	0	0	0	2	2	0	100	0
GXRZIMHKGDIBEW-UHFFFAOYSA-N	C#CC1(CCCCC1)OC(=O)N	(1-ethynylcyclohexyl) carbamate	0	2	0	0	0	2	2	0	100	0
GXXFZZLGPFNITM-UHFFFAOYSA-N	CCCOC(=O)CC1=CC=CC=C1	propyl 2-phenylacetate	0	2	0	0	0	2	2	0	100	0
GYBGKXFOKOSPLS-UHFFFAOYSA-N	CCC1OC(OC(O1)CC)CC	2,4,6-triethyl-1,3,5-trioxane	0	2	0	0	0	2	2	0	100	0
GYCKQBWUSACYIF-UHFFFAOYSA-N	CCOC(=O)C1=CC=CC=C1O	ethyl 2-hydroxybenzoate	0	2	0	0	0	2	2	0	100	0
GYDFFFKCUNUZEL-UHFFFAOYSA-N	C1=CC(=C(C=C1C(=O)CCC(=O)O)F)F	4-(3,4-difluorophenyl)-4-oxobutanoic acid	0	2	0	0	0	2	2	0	100	0
GYDJEQRTZSCIOI-UHFFFAOYSA-N	C1CC(CCC1CN)C(=O)O	4-(aminomethyl)cyclohexane-1-carboxylic acid	0	2	0	0	0	2	2	0	100	0
GYFFKZTYYAFCTR-AVXJPILUSA-N	C1[C@H](C([C@@H](CC1(C(=O)O)O)O)OC(=O)/C=C/C2=CC(=C(C=C2)O)O)O	(3R,5R)-4-[(E)-3-(3,4-dihydroxyphenyl)prop-2-enoyl]oxy-1,3,5-trihydroxycyclohexane-1-carboxylic acid	0	2	0	0	0	2	2	0	100	0
GYGAZRPDUOHMAF-KHPPLWFESA-N	CCCCCCCC/C=C\CCCCCCCCOC(=O)C	[(Z)-octadec-9-enyl] acetate	0	2	0	0	0	2	2	0	100	0
GYJSAWZGYQXRBS-BJGNZVHYSA-N	C[C@H](CCCC(C)C(=O)O)C1CCC2[C@@]1(CCC3C2[C@@H](C=C4[C@@]3(CC[C@@H](C4)O)C)O)C	(6R)-6-[(3S,7S,10R,13R)-3,7-dihydroxy-10,13-dimethyl-2,3,4,7,8,9,11,12,14,15,16,17-dodecahydro-1H-cyclopenta[a]phenanthren-17-yl]-2-methylheptanoic acid	0	2	0	0	0	2	2	0	100	0
GYLJADLTHUFDRR-UHFFFAOYSA-N	CCC1=C(C(=O)CO1)O	5-ethyl-4-hydroxyfuran-3-one	0	2	0	0	0	2	2	0	100	0
GYRDSOABOBCYST-HFAARYGVSA-N	C[C@H](CCC(=O)O)[C@H]1CC(=O)[C@@]2([C@@]1([C@@H](C(=O)C3=C2[C@H](C[C@@H]4[C@@]3(CCC(=O)C4(C)C)C)O)O)C)C	(4R)-4-[(5R,7S,10S,12S,13R,14R,17R)-7,12-dihydroxy-4,4,10,13,14-pentamethyl-3,11,15-trioxo-1,2,5,6,7,12,16,17-octahydrocyclopenta[a]phenanthren-17-yl]pentanoic acid	0	2	0	0	0	2	2	0	100	0
GYSLAGLXKCQGLV-UHFFFAOYSA-N	CCCCCC1CCCOC1=O	3-pentyloxan-2-one	0	2	0	0	0	2	2	0	100	0
GYUSQHGUWBBSRO-VQFZQRBBSA-N	C1=CC(=CC=C1C2=COC3=C(C2=O)C=CC(=C3)O[C@H]4[C@@H]([C@H]([C@@H]([C@H](O4)CO)O)O)O)O[C@H]5[C@@H]([C@H]([C@@H]([C@H](O5)C(=O)O)O)O)O	(2S,3S,4S,5R,6S)-3,4,5-trihydroxy-6-[4-[4-oxo-7-[(2S,3R,4S,5S,6R)-3,4,5-trihydroxy-6-(hydroxymethyl)oxan-2-yl]oxychromen-3-yl]phenoxy]oxane-2-carboxylic acid	0	2	0	0	0	2	2	0	100	0
GZCGUPFRVQAUEE-JGWLITMVSA-N	C([C@@H]([C@H]([C@@H]([C@@H](C=O)O)O)O)O)O	(2S,3S,4R,5S)-2,3,4,5,6-pentahydroxyhexanal	0	2	0	0	0	2	2	0	100	0
GZCGUPFRVQAUEE-UHFFFAOYSA-N	C(C(C(C(C(C=O)O)O)O)O)O	2,3,4,5,6-pentahydroxyhexanal	0	2	0	0	0	2	2	0	100	0
GZDFHIJNHHMENY-UHFFFAOYSA-N	COC(=O)OC(=O)OC	methoxycarbonyl methyl carbonate	0	2	0	0	0	2	2	0	100	0
GZDWTPRPLBRISA-RZUNNTJFSA-N	CN1[C@@H]2CC[C@]1([C@H]([C@@H]([C@H]2O)O)O)O	(1R,2S,3R,4S,5R)-8-methyl-8-azabicyclo[3.2.1]octane-1,2,3,4-tetrol	0	2	0	0	0	2	2	0	100	0
GZHFODJQISUKAY-UHFFFAOYSA-N	CC[N+](C)(CC)CCOC(=O)C1C2=CC=CC=C2OC3=CC=CC=C13	diethyl-methyl-[2-(9H-xanthene-9-carbonyloxy)ethyl]azanium	0	2	0	0	0	2	2	0	100	0
GZOVEPYOCJWRFC-UHFFFAOYSA-N	C1C(C1C(=O)O)C(C(=O)O)N	2-[amino(carboxy)methyl]cyclopropane-1-carboxylic acid	0	2	0	0	0	2	2	0	100	0
GZXNVYMVJSTRNI-OUKQBFOZSA-N	CCCCCCCCC/C=C/C(=O)OCC	ethyl (E)-dodec-2-enoate	0	2	0	0	0	2	2	0	100	0
HAGXFSMJELVHFJ-VOTSOKGWSA-N	CCCC/C=C/CC(=O)OC	methyl (E)-oct-3-enoate	0	2	0	0	0	2	2	0	100	0
HALZWBPBJOJUOZ-QMDPOKHVSA-N	CNC(=O)C1=NC=CC(=C1)OC2=CC=C(C=C2)NC(=O)N([C@H]3[C@@H]([C@H]([C@@H]([C@H](O3)C(=O)O)O)O)O)C4=CC(=C(C=C4)Cl)C(F)(F)F	(2S,3S,4S,5R,6R)-6-[4-chloro-N-[[4-[2-(methylcarbamoyl)pyridin-4-yl]oxyphenyl]carbamoyl]-3-(trifluoromethyl)anilino]-3,4,5-trihydroxyoxane-2-carboxylic acid	0	2	0	0	0	2	2	0	100	0
HANDMAIZTZRPTQ-GJAWKPGMSA-N	C([C@H]1[C@@H]([C@H]([C@@H](O1)OC[C@H]2[C@@H]([C@H]([C@@H](O2)O)O)O)O)O)O	(2R,3R,4R,5S)-5-[[(2R,3R,4R,5S)-3,4-dihydroxy-5-(hydroxymethyl)oxolan-2-yl]oxymethyl]oxolane-2,3,4-triol	0	2	0	0	0	2	2	0	100	0
HAOQPQZVDMAOKT-UHFFFAOYSA-N	CC(C1CCC2C1(CCC3C2CC(=O)C4C3(CC(C(C4)O)O)C)C)C(C(C(=C)C(C)(C)C)O)O	17-(3,4-dihydroxy-6,6-dimethyl-5-methylideneheptan-2-yl)-2,3-dihydroxy-10,13-dimethyl-1,2,3,4,5,7,8,9,11,12,14,15,16,17-tetradecahydrocyclopenta[a]phenanthren-6-one	0	2	0	0	0	2	2	0	100	0
HAPOVYFOVVWLRS-UHFFFAOYSA-N	CCC1(CC(=O)NC1=O)C	3-ethyl-3-methylpyrrolidine-2,5-dione	0	2	0	0	0	2	2	0	100	0
HAXARIVGMMVELD-UHFFFAOYSA-N	CC1CCC(=O)OC1C	5,6-dimethyloxan-2-one	0	2	0	0	0	2	2	0	100	0
HBEDSQVIWPRPAY-UHFFFAOYSA-N	C1COC2=CC=CC=C21	2,3-dihydro-1-benzofuran	0	2	0	0	0	2	2	0	100	0
HBFLSLPWIYZXSD-MRGKWKLGSA-N	CCCCCCCC/C=C\C/C=C\C/C=C\CCCC(=O)O[C@H](COC(=O)CCCCCCCCC/C=C\CCCCCC)COP(=O)(O)OCCN	[(2R)-1-[2-aminoethoxy(hydroxy)phosphoryl]oxy-3-[(Z)-octadec-11-enoyl]oxypropan-2-yl] (5Z,8Z,11Z)-icosa-5,8,11-trienoate	0	2	0	0	0	2	2	0	100	0
HBIRURHHLFDSPS-BIDIDBDVSA-N	C1[C@H]([C@@H]([C@H]([C@@H](O1)O[C@@H]2[C@H]([C@H](COC2O)O)O)O)O)O	(3R,4S,5S)-3-[(2S,3R,4S,5R)-3,4,5-trihydroxyoxan-2-yl]oxyoxane-2,4,5-triol	0	2	0	0	0	2	2	0	100	0
HBMCQTHGYMTCOF-UHFFFAOYSA-N	CC(=O)OC1=CC=C(C=C1)O	(4-hydroxyphenyl) acetate	0	2	0	0	0	2	2	0	100	0
HBOMLICNUCNMMY-XLPZGREQSA-N	CC1=CN(C(=O)NC1=O)[C@H]2C[C@@H]([C@H](O2)CO)N=[N+]=[N-]	1-[(2R,4S,5S)-4-azido-5-(hydroxymethyl)oxolan-2-yl]-5-methylpyrimidine-2,4-dione	0	2	0	0	0	2	2	0	100	0
HBRWKAJTMKFEQR-UHFFFAOYSA-N	CC1=CCC(C1(C)C)CCOC(=O)C	2-(2,2,3-trimethylcyclopent-3-en-1-yl)ethyl acetate	0	2	0	0	0	2	2	0	100	0
HBTHUBMUAHAWBC-YDHLFZDLSA-N	C[C@H]1CC[C@H]([C@]12CC=C(C(=O)C2)C)C(C)C	(1S,4S,5S)-1,8-dimethyl-4-propan-2-ylspiro[4.5]dec-7-en-9-one	0	2	0	0	0	2	2	0	100	0
HBUBKKRHXORPQB-FJFJXFQQSA-N	C1=NC2=C(N=C(N=C2N1[C@H]3[C@H]([C@@H]([C@H](O3)CO)O)O)F)N	(2R,3S,4S,5R)-2-(6-amino-2-fluoropurin-9-yl)-5-(hydroxymethyl)oxolane-3,4-diol	0	2	0	0	0	2	2	0	100	0
HBVIMVJTUQNSEP-UHFFFAOYSA-N	CSCCCCCN=C=S	1-isothiocyanato-5-methylsulfanylpentane	0	2	0	0	0	2	2	0	100	0
HBZNVZIRJWODIB-NHCUFCNUSA-N	CCCCCCCCCCCCCCCC(=O)OC[C@H](COP(=O)(O)OCCN)OC(=O)CCCCCCC/C=C\C/C=C\CCCCC	[(2R)-1-[2-aminoethoxy(hydroxy)phosphoryl]oxy-3-hexadecanoyloxypropan-2-yl] (9Z,12Z)-octadeca-9,12-dienoate	0	2	2	0	0	4	2	2	50	50
HCBOYQSYWSEVID-UHFFFAOYSA-N	CC1=NC=CC2=C1C(OCC2)O	8-methyl-3,4-dihydro-1H-pyrano[3,4-c]pyridin-1-ol	0	2	0	0	0	2	2	0	100	0
HCFRWBBJISAZNK-UHFFFAOYSA-N	C1CC(CCC1C(=O)O)O	4-hydroxycyclohexane-1-carboxylic acid	0	2	0	0	0	2	2	0	100	0
HCGHYQLFMPXSDU-UHFFFAOYSA-N	CN1C=NC2=NC=NC(=C21)N	7-methylpurin-6-amine	0	2	0	0	0	2	2	0	100	0
HCRBXQFHJMCTLF-UHFFFAOYSA-N	CCC(C)C(=O)OCC	ethyl 2-methylbutanoate	0	2	0	0	0	2	2	0	100	0
HCRKCZRJWPKOAR-JTQLQIEISA-N	CCN[C@H]1CN(S(=O)(=O)C2=C1C=C(S2)S(=O)(=O)N)CCCOC	(4R)-4-(ethylamino)-2-(3-methoxypropyl)-1,1-dioxo-3,4-dihydrothieno[3,2-e]thiazine-6-sulfonamide	0	2	0	0	0	2	2	0	100	0
HCUARRIEZVDMPT-UHFFFAOYSA-N	C1=CC=C2C(=C1)C=C(N2)C(=O)O	1H-indole-2-carboxylic acid	0	2	0	0	0	2	2	0	100	0
HCUXKVFCFSVKHK-UHFFFAOYSA-N	CN1C2=C(C(=O)NC(=O)N2C)NC1=O	3,9-dimethyl-7H-purine-2,6,8-trione	0	2	0	0	0	2	2	0	100	0
HCZKYJDFEPMADG-TXEJJXNPSA-N	C[C@H](CC1=CC(=C(C=C1)O)O)[C@@H](C)CC2=CC(=C(C=C2)O)O	4-[(2S,3R)-4-(3,4-dihydroxyphenyl)-2,3-dimethylbutyl]benzene-1,2-diol	0	2	0	0	0	2	2	0	100	0
HDCWJEDGPFQUKG-BUWHGKJASA-N	CCCCCCCCCCCCCCCCCCCC(=O)O[C@H](COC(=O)CCC/C=C\C/C=C\C/C=C\C/C=C\C/C=C\CC)COP(=O)(O)OCCN	[(2R)-1-[2-aminoethoxy(hydroxy)phosphoryl]oxy-3-[(5Z,8Z,11Z,14Z,17Z)-icosa-5,8,11,14,17-pentaenoyl]oxypropan-2-yl] icosanoate	0	2	0	0	0	2	2	0	100	0
HDJMKNNLHVVJES-JGGKAAGMSA-N	CCCCCCCCCCCCCCCC(=O)O[C@H](COC(=O)CCCCCC/C=C\C/C=C\C/C=C\C/C=C\CC)COP(=O)(O)OCCN	[(2R)-3-[2-aminoethoxy(hydroxy)phosphoryl]oxy-2-hexadecanoyloxypropyl] (8Z,11Z,14Z,17Z)-icosa-8,11,14,17-tetraenoate	0	2	0	0	0	2	2	0	100	0
HDKKRASBPHFULQ-UHFFFAOYSA-N	CCC(C(=O)C)O	3-hydroxypentan-2-one	0	2	0	0	0	2	2	0	100	0
HDKLIZDXVUCLHQ-BQYQJAHWSA-N	CCCCC/C=C/C(=O)C	(E)-non-3-en-2-one	0	2	0	0	0	2	2	0	100	0
HDTRYLNUVZCQOY-BTLHAWITSA-N	C([C@@H]1[C@H]([C@@H]([C@H]([C@H](O1)O[C@H]2[C@@H]([C@H]([C@@H]([C@H](O2)CO)O)O)O)O)O)O)O	(2R,3S,4S,5R,6R)-2-(hydroxymethyl)-6-[(2S,3R,4S,5S,6R)-3,4,5-trihydroxy-6-(hydroxymethyl)oxan-2-yl]oxyoxane-3,4,5-triol	0	2	0	0	0	2	2	0	100	0
HDTRYLNUVZCQOY-LIZSDCNHSA-N	C([C@@H]1[C@H]([C@@H]([C@H]([C@H](O1)O[C@@H]2[C@@H]([C@H]([C@@H]([C@H](O2)CO)O)O)O)O)O)O)O	(2R,3S,4S,5R,6R)-2-(hydroxymethyl)-6-[(2R,3R,4S,5S,6R)-3,4,5-trihydroxy-6-(hydroxymethyl)oxan-2-yl]oxyoxane-3,4,5-triol	0	2	0	0	0	2	2	0	100	0
HDYANYHVCAPMJV-LXQIFKJMSA-N	C1=CN(C(=O)NC1=O)[C@H]2[C@@H]([C@@H]([C@H](O2)COP(=O)(O)OP(=O)(O)O[C@@H]3[C@@H]([C@H]([C@@H]([C@H](O3)C(=O)O)O)O)O)O)O	(2S,3S,4S,5R,6R)-6-[[[(2R,3S,4R,5R)-5-(2,4-dioxopyrimidin-1-yl)-3,4-dihydroxyoxolan-2-yl]methoxy-hydroxyphosphoryl]oxy-hydroxyphosphoryl]oxy-3,4,5-trihydroxyoxane-2-carboxylic acid	1	2	6	0	0	9	2	7	22.2222	77.7778
HEBKCHPVOIAQTA-QWWZWVQMSA-N	C([C@H](C([C@@H](CO)O)O)O)O	(2R,4R)-pentane-1,2,3,4,5-pentol	0	2	0	0	1	3	2	1	66.6667	33.3333
HEFNNWSXXWATRW-UHFFFAOYSA-N	CC(C)CC1=CC=C(C=C1)C(C)C(=O)O	2-[4-(2-methylpropyl)phenyl]propanoic acid	0	2	0	0	0	2	2	0	100	0
HEJLFBLJYFSKCE-UHFFFAOYSA-N	CC(=O)C1=C(C(=CC=C1)O)O	1-(2,3-dihydroxyphenyl)ethanone	0	2	0	0	0	2	2	0	100	0
HEMJJKBWTPKOJG-UHFFFAOYSA-N	CC1=CC(=C(C=C1)C)OCCCC(C)(C)C(=O)O	5-(2,5-dimethylphenoxy)-2,2-dimethylpentanoic acid	0	2	0	0	0	2	2	0	100	0
HEPYYVMIJBDNIM-UHFFFAOYSA-N	CC(=CCC1=C(C=C2C(=C1)C=C(C(=O)O2)C(C)(C)C=C)O)C	7-hydroxy-3-(2-methylbut-3-en-2-yl)-6-(3-methylbut-2-enyl)chromen-2-one	0	2	0	0	0	2	2	0	100	0
HEQOJEGTZCTHCF-UHFFFAOYSA-N	C1=CC=C(C=C1)C(=O)CN	2-amino-1-phenylethanone	0	2	0	0	0	2	2	0	100	0
HESFZGWRDUVOMS-UHFFFAOYSA-N	CC12CCC(=O)C=C1CCC3C2C(CC4(C3CCC4(C(=O)CO)O)CO)O	11,17-dihydroxy-17-(2-hydroxyacetyl)-13-(hydroxymethyl)-10-methyl-2,6,7,8,9,11,12,14,15,16-decahydro-1H-cyclopenta[a]phenanthren-3-one	0	2	0	0	0	2	2	0	100	0
HESSGHHCXGBPAJ-ZBELOFFLSA-N	CC(=O)N[C@@H](C=O)[C@H]([C@@H]([C@@H](CO)O)O[C@H]1[C@@H]([C@H]([C@H]([C@H](O1)CO)O)O)O)O	N-[(2R,3R,4S,5R)-3,5,6-trihydroxy-1-oxo-4-[(2S,3R,4S,5R,6R)-3,4,5-trihydroxy-6-(hydroxymethyl)oxan-2-yl]oxyhexan-2-yl]acetamide	0	2	0	0	0	2	2	0	100	0
HETCEOQFVDFGSY-UHFFFAOYSA-N	CC(=C)OC(=O)C	prop-1-en-2-yl acetate	0	2	0	0	0	2	2	0	100	0
HEUQYIQQCNOXOG-UHFFFAOYSA-N	CCCCCCCCCCC(=O)NCC(=O)O	2-(undecanoylamino)acetic acid	0	2	0	0	0	2	2	0	100	0
HEVMDQBCAHEHDY-UHFFFAOYSA-N	COC(C1=CC=CC=C1)OC	dimethoxymethylbenzene	0	2	0	0	0	2	2	0	100	0
HEXGZHJMMROIQO-UHFFFAOYSA-N	CCCCCC1C(O1)CC=O	2-(3-pentyloxiran-2-yl)acetaldehyde	0	2	0	0	0	2	2	0	100	0
HEZIDBZRKDQQLI-HAPPWYIRSA-N	CCCCCCCC/C=C\C/C=C\C/C=C\CCCC(=O)OC[C@H](COP(=O)(O)OCCN)OC(=O)CCCCCCCCC/C=C\CCCCCC	[(2R)-3-[2-aminoethoxy(hydroxy)phosphoryl]oxy-2-[(Z)-octadec-11-enoyl]oxypropyl] (5Z,8Z,11Z)-icosa-5,8,11-trienoate	0	2	0	0	0	2	2	0	100	0
HFACYLZERDEVSX-UHFFFAOYSA-N	C1=CC(=CC=C1C2=CC=C(C=C2)N)N	4-(4-aminophenyl)aniline	0	2	0	0	0	2	2	0	100	0
HFIFPDNTHBGIPX-UHFFFAOYSA-N	C(CCN)CC(C(=O)O)NC1C(C(C(C(O1)C(=O)O)O)O)O	6-[(5-amino-1-carboxypentyl)amino]-3,4,5-trihydroxyoxane-2-carboxylic acid	0	2	0	0	0	2	2	0	100	0
HFKTUZJPXRDTKA-UHFFFAOYSA-N	CC1(C2CCC34CC(CCC3C2(CC(C1O)O)C)C5(C4O5)C)C	5,5,9,14-tetramethyl-15-oxapentacyclo[11.3.1.01,10.04,9.014,16]heptadecane-6,7-diol	0	2	0	0	0	2	2	0	100	0
HFLGBNBLMBSXEM-UHFFFAOYSA-N	CCC1=CC(=C(C=C1)O)O	4-ethylbenzene-1,2-diol	0	2	0	0	0	2	2	0	100	0
HFNGYHHRRMSKEU-UHFFFAOYSA-N	CC(=O)OCC1=CC=C(C=C1)OC	(4-methoxyphenyl)methyl acetate	0	2	0	0	0	2	2	0	100	0
HFRZSVYKDDZRQY-AATRIKPKSA-N	CC1=C(C(CC(C1)O)(C)C)/C=C/C(=O)C	(E)-4-(4-hydroxy-2,6,6-trimethylcyclohexen-1-yl)but-3-en-2-one	0	2	0	0	0	2	2	0	100	0
HGOCPWTXRYWCLU-YPZHICNLSA-N	CCCCCCCCCCCCCCCCCC(=O)O[C@H](COC(=O)CCCCCCC/C=C\CCCC)COP(=O)(O)OCCN	[(2R)-1-[2-aminoethoxy(hydroxy)phosphoryl]oxy-3-[(Z)-tetradec-9-enoyl]oxypropan-2-yl] octadecanoate	0	2	0	0	0	2	2	0	100	0
HHEZPZWGHDOWCQ-UHFFFAOYSA-N	COC1=CC2=C(C=C1)C3=C(O2)C4=C(C=C(C=C4)O)OC3=O	3-hydroxy-9-methoxy-[1]benzofuro[3,2-c]chromen-6-one	0	2	0	0	0	2	2	0	100	0
HHHZYUKPVCUMDR-UHFFFAOYSA-N	CC(=CCC1=C(C(=C2C(=C1O)C(=O)C3=C(O2)C=C(C=C3)O)CC=C(C)C)O)C	1,3,6-trihydroxy-2,4-bis(3-methylbut-2-enyl)xanthen-9-one	0	2	0	0	0	2	2	0	100	0
HHZKKFXQEIBVEV-CXXUKANQSA-N	CCCCC/C=C\C=C\O/C=C/CCCCCCC(=O)O	(E)-9-[(1E,3Z)-nona-1,3-dienoxy]non-8-enoic acid	0	2	0	0	0	2	2	0	100	0
HIAJCGFYHIANNA-QIZZZRFXSA-N	C[C@H](CCC(=O)O)[C@H]1CC[C@@H]2[C@@]1(CC[C@H]3[C@H]2CC=C4[C@@]3(CC[C@@H](C4)O)C)C	(4R)-4-[(3S,8S,9S,10R,13R,14S,17R)-3-hydroxy-10,13-dimethyl-2,3,4,7,8,9,11,12,14,15,16,17-dodecahydro-1H-cyclopenta[a]phenanthren-17-yl]pentanoic acid	0	2	0	0	0	2	2	0	100	0
HICFFJZGXWEIHN-UHFFFAOYSA-N	CN(C)CCCN1C2=C(C=C(C=C2)O)SC3=C1C=C(C=C3)Cl	8-chloro-10-[3-(dimethylamino)propyl]phenothiazin-3-ol	0	2	0	0	0	2	2	0	100	0
HIGQPQRQIQDZMP-DHZHZOJOSA-N	CC(=CCC/C(=C/COC(=O)C)/C)C	[(2E)-3,7-dimethylocta-2,6-dienyl] acetate	0	2	0	0	0	2	2	0	100	0
HIGSPBFIOSHWQG-UHFFFAOYSA-N	CC(C)C1=C(C=CC(=C1)O)O	2-propan-2-ylbenzene-1,4-diol	0	2	0	0	0	2	2	0	100	0
HIIZAGQWABAMRR-BYPYZUCNSA-N	CC(C)[C@@H](C(=O)C(=O)O)C(=O)O	(3S)-2-oxo-3-propan-2-ylbutanedioic acid	0	2	0	0	0	2	2	0	100	0
HIMXGTXNXJYFGB-UHFFFAOYSA-N	C1(=O)C(=O)NC(=O)NC1=O	1,3-diazinane-2,4,5,6-tetrone	0	2	0	0	0	2	2	0	100	0
HIOFEMJTKIEZFX-LBPRGKRZSA-N	CCC(=O)OCC[C@@H](C)CCCC(=C)C	[(3S)-3,7-dimethyloct-7-enyl] propanoate	0	2	0	0	0	2	2	0	100	0
HIOMEXREAUSUBP-FNORWQNLSA-N	CCCCCC1C(O1)/C=C/C=O	(E)-3-(3-pentyloxiran-2-yl)prop-2-enal	0	2	0	0	0	2	2	0	100	0
HJBMLXDFAMFHQW-QGYSHCINSA-N	CCCCCCCC/C=C\CCCCCCCC(=O)O[C@@H](CO)COC(=O)CCCCCCC/C=C\CCCC	[(2S)-1-hydroxy-3-[(Z)-tetradec-9-enoyl]oxypropan-2-yl] (Z)-octadec-9-enoate	0	2	0	0	0	2	2	0	100	0
HJBWJAPEBGSQPR-GQCTYLIASA-N	COC1=C(C=C(C=C1)/C=C/C(=O)O)OC	(E)-3-(3,4-dimethoxyphenyl)prop-2-enoic acid	0	2	0	0	0	2	2	0	100	0
HJJPJSXJAXAIPN-UHFFFAOYSA-N	CN1CCC=C(C1)C(=O)OC	methyl 1-methyl-3,6-dihydro-2H-pyridine-5-carboxylate	0	2	0	0	0	2	2	0	100	0
HJRMYVTYHORJKC-UHFFFAOYSA-N	CCCC(CC(=O)C)C(=O)O	4-oxo-2-propylpentanoic acid	0	2	0	0	0	2	2	0	100	0
HJUDWPJIBKIYQS-UHFFFAOYSA-N	CC1(CCC2=C(O1)C=C3C(=C2OC)C=CC(=O)O3)C	5-methoxy-2,2-dimethyl-3,4-dihydropyrano[3,2-g]chromen-8-one	0	2	0	0	0	2	2	0	100	0
HKCLSDCBERVTCT-UHFFFAOYSA-N	C1=CN=CC=C1C(=O)NCC(=O)O	2-(pyridine-4-carbonylamino)acetic acid	0	2	0	0	0	2	2	0	100	0
HKEAOVFNWRDVAJ-UHFFFAOYSA-N	CSCCC(=O)C(=O)COP(=O)(O)O	(5-methylsulfanyl-2,3-dioxopentyl) dihydrogen phosphate	0	2	0	0	0	2	2	0	100	0
HKJCCNCCESQWTM-OUJOQKIDSA-N	CCCCCCCCCCCCCCCCCCCC(=O)O[C@H](COC(=O)CCCC/C=C\C/C=C\C/C=C\C/C=C\CC)COP(=O)(O)OCCN	[(2R)-1-[2-aminoethoxy(hydroxy)phosphoryl]oxy-3-[(6Z,9Z,12Z,15Z)-octadeca-6,9,12,15-tetraenoyl]oxypropan-2-yl] icosanoate	0	2	0	0	0	2	2	0	100	0
HKPSEVXESLHAAR-SDEIJOJQSA-N	CCCCCCCC/C=C\CCCCCCCCCCCCCC(=O)O[C@H](COC(=O)CC/C=C\C/C=C\C/C=C\C/C=C\C/C=C\C/C=C\CC)COP(=O)([O-])OCC[N+](C)(C)C	[(2R)-3-[(4Z,7Z,10Z,13Z,16Z,19Z)-docosa-4,7,10,13,16,19-hexaenoyl]oxy-2-[(Z)-tetracos-15-enoyl]oxypropyl] 2-(trimethylazaniumyl)ethyl phosphate	0	2	0	0	0	2	2	0	100	0
HKSDVVJONLXYKL-OHPMOLHNSA-N	CCC1C(O1)C/C=C\C/C=C\CCCCCCCC(=O)O	(9Z,12Z)-14-(3-ethyloxiran-2-yl)tetradeca-9,12-dienoic acid	0	2	0	0	0	2	2	0	100	0
HKSDVVJONLXYKL-ZFILXNNPSA-N	CCC1C(O1)C/C=C\C/C=C/CCCCCCCC(=O)O	(9E,12Z)-14-(3-ethyloxiran-2-yl)tetradeca-9,12-dienoic acid	0	2	0	0	0	2	2	0	100	0
HKSOQIVAOUMKMF-UHFFFAOYSA-N	CC1(CCC(CC1OC2C(C(C(C(O2)CO)O)O)O)C(C)(CO)O)O	2-[5-(1,2-dihydroxypropan-2-yl)-2-hydroxy-2-methylcyclohexyl]oxy-6-(hydroxymethyl)oxane-3,4,5-triol	0	2	0	0	0	2	2	0	100	0
HKVFKEJBSWJQMU-UHFFFAOYSA-N	CC1=CCCC(C1)O	3-methylcyclohex-3-en-1-ol	0	2	0	0	0	2	2	0	100	0
HKZZYGFWIFKKIR-UHFFFAOYSA-N	CN1C2=C(C3=NC=CN=C3C=C2)N=C1N	3-methylimidazo[4,5-f]quinoxalin-2-amine	0	2	0	0	0	2	2	0	100	0
HLEXJAVJCZLRTH-UHFFFAOYSA-N	CC1C(OC(O1)C)C	2,4,5-trimethyl-1,3-dioxolane	0	2	0	0	0	2	2	0	100	0
HLHIVJRLODSUCI-ADEWGFFLSA-N	C[C@@H]1CC[C@H]([C@@H](C1)OC(=O)C)C(=C)C	[(1R,2S,5R)-5-methyl-2-prop-1-en-2-ylcyclohexyl] acetate	0	2	0	0	0	2	2	0	100	0
HLMSIZPQBSYUNL-IPOQPSJVSA-N	C1C[C@]2([C@H]3CC4=C5[C@@]2(CCN3)[C@H](C1=O)OC5=C(C=C4)O)O	(4R,4aS,7aR,12bS)-4a,9-dihydroxy-1,2,3,4,5,6,7a,13-octahydro-4,12-methanobenzofuro[3,2-e]isoquinolin-7-one	0	2	0	0	0	2	2	0	100	0
HLQYTKUIIJTNHH-JTAGEXAMSA-N	C[C@]12CC[C@H](CC1CC[C@@H]3[C@@H]2CC[C@]4([C@H]3C[C@H](C4=O)O)C)O	(3R,8R,9S,10S,13S,14S,16R)-3,16-dihydroxy-10,13-dimethyl-1,2,3,4,5,6,7,8,9,11,12,14,15,16-tetradecahydrocyclopenta[a]phenanthren-17-one	0	2	0	0	0	2	2	0	100	0
HMARMWSETGYKDK-AOGVJQIJSA-N	CCCCCCCCCCCCCC(=O)OC[C@H](COP(=O)(O)OCCN)OC(=O)CCCCCCC/C=C\C/C=C\CCCCC	[(2R)-1-[2-aminoethoxy(hydroxy)phosphoryl]oxy-3-tetradecanoyloxypropan-2-yl] (9Z,12Z)-octadeca-9,12-dienoate	0	2	2	0	0	4	2	2	50	50
HMGXDXWZMSVPMW-UHFFFAOYSA-N	CC(C)C(=O)C(CC(C)C=C)O	4-hydroxy-2,6-dimethyloct-7-en-3-one	0	2	0	0	0	2	2	0	100	0
HMLGXKHWABZSIS-YWPYICTPSA-N	C[C@H]1CCC[C@H]2[C@@]1(CC(=C(C)C)C(=O)C2)C	(4aR,5S,8aR)-4a,5-dimethyl-3-propan-2-ylidene-4,5,6,7,8,8a-hexahydro-1H-naphthalen-2-one	0	2	0	0	0	2	2	0	100	0
HMLZLHKHNBLLJD-UHFFFAOYSA-N	CN1C2=C(NC1=O)N(C(=O)NC2=O)C	3,7-dimethyl-9H-purine-2,6,8-trione	0	2	0	0	0	2	2	0	100	0
HMTVXYYWICMXMY-UHFFFAOYSA-N	CC1CC(C2C1CC3C(CC2(OC3(C)C)C)O)O	1,5,9,9-tetramethyl-10-oxatricyclo[6.2.2.02,6]dodecane-3,12-diol	0	2	0	0	0	2	2	0	100	0
HMWPDRYGIBLSHB-GQCTYLIASA-N	C1CCCC/C=C/CCCCC(=O)OCCCC1	(7E)-1-oxacycloheptadec-7-en-2-one	0	2	0	0	0	2	2	0	100	0
HNBDRPTVWVGKBR-UHFFFAOYSA-N	CCCCC(=O)OC	methyl pentanoate	0	2	0	0	0	2	2	0	100	0
HNEGQIOMVPPMNR-NSCUHMNNSA-N	C/C(=C\C(=O)O)/C(=O)O	(E)-2-methylbut-2-enedioic acid	0	2	0	0	1	3	2	1	66.6667	33.3333
HNFSZKRUPTYBOQ-ZDYOIFAYSA-N	CCCCCCCCCCCCCCCCCC(=O)OC[C@H](COP(=O)(O)OCCN)OC(=O)CCCCC/C=C\C/C=C\C/C=C\C/C=C\CCCCC	[(2R)-1-[2-aminoethoxy(hydroxy)phosphoryl]oxy-3-octadecanoyloxypropan-2-yl] (7Z,10Z,13Z,16Z)-docosa-7,10,13,16-tetraenoate	0	2	0	0	0	2	2	0	100	0
HNHWYZDOESMBLD-UHFFFAOYSA-N	CC1=CC(=C(C=C1C2=CC(=C(C(=C2C)O)O)C(C)C)C(C)C)O	4-(4-hydroxy-2-methyl-5-propan-2-ylphenyl)-3-methyl-6-propan-2-ylbenzene-1,2-diol	0	2	0	0	0	2	2	0	100	0
HNICUWMFWZBIFP-IRQZEAMPSA-N	CCCCC[C@@H](/C=C/C=C\CCCCCCCC(=O)O)O	(9Z,11E,13S)-13-hydroxyoctadeca-9,11-dienoic acid	0	2	0	0	0	2	2	0	100	0
HNURKXXMYARGAY-UHFFFAOYSA-N	CC(C)(C)C1=CC(=CC(=C1O)C(C)(C)C)CO	2,6-ditert-butyl-4-(hydroxymethyl)phenol	0	2	0	0	0	2	2	0	100	0
HNXKAWFNQGNMNH-UHFFFAOYSA-N	C1C(CN(C1C(=O)O)C(=O)C(CCC(=O)N)N)O	1-(2,5-diamino-5-oxopentanoyl)-4-hydroxypyrrolidine-2-carboxylic acid	0	2	0	0	0	2	2	0	100	0
HNXRWPIZRBNFDD-UHFFFAOYSA-N	CC(C)NCC(COC1=C(C=C(C=C1)O)CC=C)O	4-[2-hydroxy-3-(propan-2-ylamino)propoxy]-3-prop-2-enylphenol	0	2	0	0	0	2	2	0	100	0
HOACIBQKYRHBOW-UHFFFAOYSA-N	CCC(C)C(=O)NCC(=O)O	2-(2-methylbutanoylamino)acetic acid	0	2	0	0	0	2	2	0	100	0
HOCKGUMMVOPFFC-RHMPUOGUSA-N	CC(C)CC(=O)O[C@H]1[C@H]2[C@H](C[C@@H]([C@@]2(CO)O)O)C(=CO1)CO[C@H]3[C@@H]([C@H]([C@@H]([C@H](O3)CO)O)O)O	[(1S,4aS,6S,7R,7aS)-6,7-dihydroxy-7-(hydroxymethyl)-4-[[(2R,3R,4S,5S,6R)-3,4,5-trihydroxy-6-(hydroxymethyl)oxan-2-yl]oxymethyl]-4a,5,6,7a-tetrahydro-1H-cyclopenta[c]pyran-1-yl] 3-methylbutanoate	0	2	0	0	0	2	2	0	100	0
HODYAASMHKKQBS-UHFFFAOYSA-N	CCCCSSC(C)C	1-(propan-2-yldisulfanyl)butane	0	2	0	0	0	2	2	0	100	0
HOKKHZGPKSLGJE-GSVOUGTGSA-N	CN[C@H](CC(=O)O)C(=O)O	(2R)-2-(methylamino)butanedioic acid	0	2	0	0	0	2	2	0	100	0
HOOOPXDSCKBLFG-MRVPVSSYSA-N	C1=CC(=CC=C1[C@@H](C#N)O)O	(2S)-2-hydroxy-2-(4-hydroxyphenyl)acetonitrile	0	2	0	0	0	2	2	0	100	0
HOVAGTYPODGVJG-XUUWZHRGSA-N	CO[C@H]1[C@@H]([C@H]([C@@H]([C@H](O1)CO)O)O)O	(2R,3S,4S,5R,6R)-2-(hydroxymethyl)-6-methoxyoxane-3,4,5-triol	0	2	0	0	0	2	2	0	100	0
HPEUJPJOZXNMSJ-UHFFFAOYSA-N	CCCCCCCCCCCCCCCCCC(=O)OC	methyl octadecanoate	0	2	0	0	0	2	2	0	100	0
HPJKCIUCZWXJDR-UHFFFAOYSA-N	C1=CC(=CC=C1C#N)C(C2=CC=C(C=C2)C#N)N3C=NC=N3	4-[(4-cyanophenyl)-(1,2,4-triazol-1-yl)methyl]benzonitrile	0	2	0	0	0	2	2	0	100	0
HPKAJXIDKBSLHJ-UHFFFAOYSA-N	CC(C)CC(=O)CC(C)(C=C)O	6-hydroxy-2,6-dimethyloct-7-en-4-one	0	2	0	0	0	2	2	0	100	0
HPMGFDVTYHWBAG-RXMQYKEDSA-N	CCC[C@H](CC(=O)O)O	(3R)-3-hydroxyhexanoic acid	0	2	0	0	0	2	2	0	100	0
HPNSFSBZBAHARI-RUDMXATFSA-N	CC1=C2COC(=O)C2=C(C(=C1OC)C/C=C(\C)/CCC(=O)O)O	(E)-6-(4-hydroxy-6-methoxy-7-methyl-3-oxo-1H-2-benzofuran-5-yl)-4-methylhex-4-enoic acid	0	2	0	0	0	2	2	0	100	0
HPPSTURWGYFXQN-UHFFFAOYSA-N	COC1=CC=CC2=C1NC(=O)C=C2OC	4,8-dimethoxy-1H-quinolin-2-one	0	2	0	0	0	2	2	0	100	0
HPPUQZZCHCEJEW-UHFFFAOYSA-N	CC1=C(CC(CC1)(C)C=O)C	1,3,4-trimethylcyclohex-3-ene-1-carbaldehyde	0	2	0	0	0	2	2	0	100	0
HPSWUFMMLKGKDS-DNKOKRCQSA-N	CCCCCCCCCCC/C=C/C=C/C=C/C=C/C=C/C=C/C(=O)O	(2E,4E,6E,8E,10E,12E)-tetracosa-2,4,6,8,10,12-hexaenoic acid	0	2	0	0	0	2	2	0	100	0
HPTOSMWVVSKAGZ-DYYZXQNHSA-N	CCCCCCCC/C=C\CCCCCCCCCC(=O)OC[C@H](CO)O	[(2S)-2,3-dihydroxypropyl] (Z)-icos-11-enoate	0	2	0	0	0	2	2	0	100	0
HQADRFRTIALOCB-UHFFFAOYSA-N	CCN1C=CC=C1C(=O)C	1-(1-ethylpyrrol-2-yl)ethanone	0	2	0	0	0	2	2	0	100	0
HQDBMDGXEZLSNK-CYNONHLPSA-N	C/C=C/C(=O)O[C@@H](CC(=O)[O-])C[N+](C)(C)C	(3S)-3-[(E)-but-2-enoyl]oxy-4-(trimethylazaniumyl)butanoate	0	2	0	0	0	2	2	0	100	0
HQHCYKULIHKCEB-UHFFFAOYSA-N	C(CCCCCCC(=O)O)CCCCCC(=O)O	tetradecanedioic acid	0	2	0	0	0	2	2	0	100	0
HQLKZWRSOHTERR-UHFFFAOYSA-N	CCC(CC)COC(=O)C	2-ethylbutyl acetate	0	2	0	0	0	2	2	0	100	0
HQWHKELJHUFLGD-UHFFFAOYSA-N	CC(=CCC1=C(C(=CC2=C1C(=O)C3=C(C4=C(C=C3O2)OC(C=C4)(C)C)O)O)OC)C	5,9-dihydroxy-8-methoxy-2,2-dimethyl-7-(3-methylbut-2-enyl)pyrano[3,2-b]xanthen-6-one	0	2	0	0	0	2	2	0	100	0
HRAQMGWTPNOILP-UHFFFAOYSA-N	CCOC1=CC=C(C=C1)C(=O)OCC	ethyl 4-ethoxybenzoate	0	2	0	0	0	2	2	0	100	0
HRNPZFOYXWWMFL-UHFFFAOYSA-N	COC(=O)C1=CC=CC=C1NC=O	methyl 2-formamidobenzoate	0	2	0	0	0	2	2	0	100	0
HRSXWUSONDBHSP-UHFFFAOYSA-N	CCCCCC(=O)OCC1=CC=CC=C1	benzyl hexanoate	0	2	0	0	0	2	2	0	100	0
HRTXZWFRPLOXSH-UJOYSCBBSA-N	CCCCCCCCCCCCCCC(=O)OC[C@H](COP(=O)([O-])OCC[N+](C)(C)C)OC(=O)CC/C=C\C/C=C\C/C=C\C/C=C\C/C=C\CCCCC	[(2R)-2-[(4Z,7Z,10Z,13Z,16Z)-docosa-4,7,10,13,16-pentaenoyl]oxy-3-pentadecanoyloxypropyl] 2-(trimethylazaniumyl)ethyl phosphate	0	2	0	0	0	2	2	0	100	0
HRYAVTBTUKVHBU-UHFFFAOYSA-N	CCCCC(=O)OCC1=CC=CO1	furan-2-ylmethyl pentanoate	0	2	0	0	0	2	2	0	100	0
HRYWZKNWBVEPAC-VEAQLNOCSA-N	CCCCCCCCCCCCCCC(=O)O[C@H](COC(=O)CC/C=C\C/C=C\C/C=C\C/C=C\C/C=C\C/C=C\CC)COP(=O)([O-])OCC[N+](C)(C)C	[(2R)-3-[(4Z,7Z,10Z,13Z,16Z,19Z)-docosa-4,7,10,13,16,19-hexaenoyl]oxy-2-pentadecanoyloxypropyl] 2-(trimethylazaniumyl)ethyl phosphate	0	2	0	0	0	2	2	0	100	0
HSBSUGYTMJWPAX-HNQUOIGGSA-N	C(CC(=O)O)/C=C/C(=O)O	(E)-hex-2-enedioic acid	0	2	0	0	1	3	2	1	66.6667	33.3333
HSCJRCZFDFQWRP-JZMIEXBBSA-N	C1=CN(C(=O)NC1=O)[C@H]2[C@@H]([C@@H]([C@H](O2)COP(=O)(O)OP(=O)(O)O[C@@H]3[C@@H]([C@H]([C@@H]([C@H](O3)CO)O)O)O)O)O	[[(2R,3S,4R,5R)-5-(2,4-dioxopyrimidin-1-yl)-3,4-dihydroxyoxolan-2-yl]methoxy-hydroxyphosphoryl] [(2R,3R,4S,5S,6R)-3,4,5-trihydroxy-6-(hydroxymethyl)oxan-2-yl] hydrogen phosphate	1	2	2	0	0	5	2	3	40	60
HSHHRUKTYXRZMP-FXYHNKMMSA-N	CCCCCCCCCCCCCCCCCC(=O)O[C@H](COC(=O)CCCCCC/C=C\C/C=C\C/C=C\CCCCC)COP(=O)(O)OC[C@@H](C(=O)O)N	(2S)-2-amino-3-[hydroxy-[(2R)-3-[(8Z,11Z,14Z)-icosa-8,11,14-trienoyl]oxy-2-octadecanoyloxypropoxy]phosphoryl]oxypropanoic acid	0	2	0	0	0	2	2	0	100	0
HSJNITDXQQDYMJ-KZUSSCLUSA-N	CCCCCCCCCCCCCCCCCC(=O)O[C@H](COC(=O)CCCCCCCCC/C=C\CCCCCC)COP(=O)(O)OC[C@H](CO)O	[(2R)-1-[[(2S)-2,3-dihydroxypropoxy]-hydroxyphosphoryl]oxy-3-[(Z)-octadec-11-enoyl]oxypropan-2-yl] octadecanoate	0	2	1	0	0	3	2	1	66.6667	33.3333
HSJZJYCOXHKDBJ-UHFFFAOYSA-N	CC(=CCOC1=CC(=CC2=C1C=CC(=O)O2)OC)C	7-methoxy-5-(3-methylbut-2-enoxy)chromen-2-one	0	2	0	0	0	2	2	0	100	0
HSNADAQXGQFCHK-UHFFFAOYSA-N	CC1=CN2C=CC=C2N=N1	3-methylpyrrolo[2,1-c][1,2,4]triazine	0	2	0	0	0	2	2	0	100	0
HSQGMTRYSIHDAC-BQBZGAKWSA-N	C[C@@H](C(=O)O)NC(=O)[C@H](CC(C)C)N	(2S)-2-[[(2S)-2-amino-4-methylpentanoyl]amino]propanoic acid	0	2	0	0	0	2	2	0	100	0
HSQHRRHRYJNSOC-DWCRPSDDSA-N	CCCCCC/C=C\CCCCCCCC(=O)OC[C@H](CO)OC(=O)CCCCCCC/C=C\CCCCCC	[(2S)-2-[(Z)-hexadec-9-enoyl]oxy-3-hydroxypropyl] (Z)-hexadec-9-enoate	0	2	0	0	0	2	2	0	100	0
HSRJKNPTNIJEKV-UHFFFAOYSA-N	COC1=CC=CC=C1OCC(CO)O	3-(2-methoxyphenoxy)propane-1,2-diol	0	2	0	0	0	2	2	0	100	0
HSRWOAPOKHRLIT-UHFFFAOYSA-N	CC(C)C1(CCC=CC1)C=O	1-propan-2-ylcyclohex-3-ene-1-carbaldehyde	0	2	0	0	0	2	2	0	100	0
HTLAJCAGSLWZJN-SNAWJCMRSA-N	CC(=O)/C=C/C1CCC1(C)C	(E)-4-(2,2-dimethylcyclobutyl)but-3-en-2-one	0	2	0	0	0	2	2	0	100	0
HTOZHTBIOGGHDJ-UHFFFAOYSA-N	CCCCC(=O)C1=CC=CO1	1-(furan-2-yl)pentan-1-one	0	2	0	0	0	2	2	0	100	0
HUAZGNHGCJGYNP-UHFFFAOYSA-N	CCCC(=O)OCCC	propyl butanoate	0	2	0	0	0	2	2	0	100	0
HUGUGFBIYQBLCS-UHFFFAOYSA-N	COC1=C(C=C2C(=CC(=O)OC2=C1)C3=CC=C(C=C3)O)O	6-hydroxy-4-(4-hydroxyphenyl)-7-methoxychromen-2-one	0	2	0	0	0	2	2	0	100	0
HUJXHFRXWWGYQH-UHFFFAOYSA-O	C[N+](C)(C)CCOC(=O)C=CC1=CC(=C(C(=C1)OC)O)OC	2-[3-(4-hydroxy-3,5-dimethoxyphenyl)prop-2-enoyloxy]ethyl-trimethylazanium	0	2	0	0	0	2	2	0	100	0
HUKSJTUUSUGIDC-ZBEGNZNMSA-N	C1[C@@H]2[C@H](C3=C(O1)C=C(C=C3)O)OC4=CC5=C(C=C24)OCO5	(1R,12R)-5,7,11,19-tetraoxapentacyclo[10.8.0.02,10.04,8.013,18]icosa-2,4(8),9,13(18),14,16-hexaen-16-ol	0	2	0	0	0	2	2	0	100	0
HUZJLWLCLJEXEL-JHIQODARSA-N	CC(=C1CC2[C@H]([C@@]2(CC1=O)C)CCC(=O)C)C	(1S,7R)-1-methyl-7-(3-oxobutyl)-4-propan-2-ylidenebicyclo[4.1.0]heptan-3-one	0	2	0	0	0	2	2	0	100	0
HVAMZGADVCBITI-UHFFFAOYSA-N	C=CCCC(=O)O	pent-4-enoic acid	0	2	0	0	0	2	2	0	100	0
HVDYTORIBLUETE-AFCCUTSCSA-N	CCCCCCCCCCCCCCCCCC(=O)O[C@H](COC(=O)CCCC/C=C\C/C=C\C/C=C\CCCCC)COP(=O)(O)OCCN	[(2R)-1-[2-aminoethoxy(hydroxy)phosphoryl]oxy-3-[(6Z,9Z,12Z)-octadeca-6,9,12-trienoyl]oxypropan-2-yl] octadecanoate	0	2	0	0	0	2	2	0	100	0
HVGNLIKFFBYBQM-UHFFFAOYSA-N	CC1=C2C3C(O3)C4=CC=CC=C4C2=C(C5=CC=CC=C15)C	12,19-dimethyl-3-oxapentacyclo[9.8.0.02,4.05,10.013,18]nonadeca-1(19),5,7,9,11,13,15,17-octaene	0	2	0	0	0	2	2	0	100	0
HVGZQCSMLUDISR-UHFFFAOYSA-N	CCC(=O)OCCC1=CC=CC=C1	2-phenylethyl propanoate	0	2	0	0	0	2	2	0	100	0
HVHHZSFNAYSPSA-UHFFFAOYSA-N	CC1CC(=O)CC(C1=O)(C)C	2,2,6-trimethylcyclohexane-1,4-dione	0	2	0	0	0	2	2	0	100	0
HVIQRJQJMVZXSV-IXMIJUINSA-N	CCCCC/C=C\C/C=C\CCCCCCCCCC(=O)OC[C@H](COP(=O)(O)OCCN)OC(=O)CCC/C=C\C/C=C\C/C=C\C/C=C\CCCCC	[(2R)-3-[2-aminoethoxy(hydroxy)phosphoryl]oxy-2-[(5Z,8Z,11Z,14Z)-icosa-5,8,11,14-tetraenoyl]oxypropyl] (11Z,14Z)-icosa-11,14-dienoate	0	2	0	0	0	2	2	0	100	0
HVJKZICIMIWFCP-UHFFFAOYSA-N	CC(C)CC(=O)OCC1=CC=CC=C1	benzyl 3-methylbutanoate	0	2	0	0	0	2	2	0	100	0
HVLLJUVTXKLMKW-PWEREOCZSA-N	CC(C)C(=O)CC[C@@]1(CC[C@@]2([C@@H](C1=O)CC=C3[C@@H]4[C@@H]2OC5C4(C(C(C3O)(CO5)O)O)O)C)C	(6S,7R,10S,12S,16R)-1,17,18,19-tetrahydroxy-7,10-dimethyl-10-(4-methyl-3-oxopentyl)-3,5-dioxapentacyclo[13.3.1.04,17.06,16.07,12]nonadec-14-en-11-one	0	2	0	0	0	2	2	0	100	0
HVRRTPWRYUQZPF-RMOYYRCGSA-N	CCCCC/C=C\C/C(=C\C/C=C\C/C=C/CCCC(=O)O)/O	(5E,8Z,11E,14Z)-12-hydroxyicosa-5,8,11,14-tetraenoic acid	0	2	0	0	0	2	2	0	100	0
HVRZYSHVZOELOH-UHFFFAOYSA-N	CC(CC=C)C(=O)O	2-methylpent-4-enoic acid	0	2	0	0	0	2	2	0	100	0
HVZWFRMKXRRMBK-UHFFFAOYSA-O	C[N+]12CCC3=CC(=C(C=C3C1CC4=CC(=C(C=C24)O)O)O)OC	3-methoxy-7-methyl-5,6,12,12a-tetrahydroindolo[2,1-a]isoquinolin-7-ium-2,9,10-triol	0	2	0	0	0	2	2	0	100	0
HWRVAGPWLQXABS-UHFFFAOYSA-N	C1=CC=C2C(=C1)C(=CN2)C(CC(=O)O)O	3-hydroxy-3-(1H-indol-3-yl)propanoic acid	0	2	0	0	0	2	2	0	100	0
HWXBTNAVRSUOJR-GSVOUGTGSA-N	C(CC(=O)O)[C@H](C(=O)O)O	(2R)-2-hydroxypentanedioic acid	0	2	0	0	0	2	2	0	100	0
HWXBTNAVRSUOJR-UHFFFAOYSA-N	C(CC(=O)O)C(C(=O)O)O	2-hydroxypentanedioic acid	0	2	2	0	2	6	2	4	33.3333	66.6667
HWXBTNAVRSUOJR-VKHMYHEASA-N	C(CC(=O)O)[C@@H](C(=O)O)O	(2S)-2-hydroxypentanedioic acid	0	2	0	0	0	2	2	0	100	0
HXEACLLIILLPRG-YFKPBYRVSA-N	C1CCN[C@@H](C1)C(=O)O	(2S)-piperidine-2-carboxylic acid	0	2	1	0	1	4	2	2	50	50
HXFUTAFSEXINIW-UHFFFAOYSA-N	CC(=O)NS(=O)(=O)CC1=NOC2=CC=CC=C21	N-(1,2-benzoxazol-3-ylmethylsulfonyl)acetamide	0	2	0	0	0	2	2	0	100	0
HXNFGNDKYRUBRV-UHFFFAOYSA-N	CCCC1=CC(=O)OC2=C1C3=C(C4C(O3)C(OO4)(C)C)C(=C2C(=O)CC(C)C)O	9-hydroxy-14,14-dimethyl-8-(3-methylbutanoyl)-3-propyl-6,12,13,16-tetraoxatetracyclo[8.6.0.02,7.011,15]hexadeca-1(10),2(7),3,8-tetraen-5-one	0	2	0	0	0	2	2	0	100	0
HXNFUBHNUDHIGC-UHFFFAOYSA-N	C1=C2C(=NC(=O)NC2=O)NN1	1,2-dihydropyrazolo[3,4-d]pyrimidine-4,6-dione	0	2	0	0	0	2	2	0	100	0
HXVTYMWVMVKVTF-UHFFFAOYSA-N	CC(C)(C)C1=CC=C(C=C1)CC(=O)OC	methyl 2-(4-tert-butylphenyl)acetate	0	2	0	0	0	2	2	0	100	0
HXVZGASCDAGAPS-UHFFFAOYSA-N	CC1=CC(=O)OC2=C1C=CC(=C2)OC(=O)C	(4-methyl-2-oxochromen-7-yl) acetate	0	2	0	0	0	2	2	0	100	0
HXWZRYKURKEOSO-UHFFFAOYSA-N	C(CC(=O)O)C(=O)C(C(=O)O)N	2-amino-3-oxohexanedioic acid	0	2	0	0	0	2	2	0	100	0
HXXRQBBSGZDQNP-UHFFFAOYSA-N	CCOC(=O)CCC(=O)OC	4-O-ethyl 1-O-methyl butanedioate	0	2	0	0	0	2	2	0	100	0
HYCLWDHZALFLJV-UHFFFAOYSA-N	CC(=O)OC1=C(C=C2C=CC(=O)OC2=C1)OC	(6-methoxy-2-oxochromen-7-yl) acetate	0	2	0	0	0	2	2	0	100	0
HYPPXZBJBPSRLK-UHFFFAOYSA-N	CCOC(=O)C1(CCN(CC1)CCC(C#N)(C2=CC=CC=C2)C3=CC=CC=C3)C4=CC=CC=C4	ethyl 1-(3-cyano-3,3-diphenylpropyl)-4-phenylpiperidine-4-carboxylate	0	2	0	0	0	2	2	0	100	0
HYQNKKAJVPMBDR-HIFRSBDPSA-N	CC1=CC(=O)[C@@H](CC1)[C@](C)(CCC=C(C)C)O	(6S)-6-[(2S)-2-hydroxy-6-methylhept-5-en-2-yl]-3-methylcyclohex-2-en-1-one	0	2	0	0	0	2	2	0	100	0
HZAXFHJVJLSVMW-UHFFFAOYSA-N	C(CO)N	2-aminoethanol	1	1	0	1	4	7	2	5	28.5714	71.4286
HZDDMDAKGIRCPP-PLNGDYQASA-N	COC1=CC(=CC(=C1OC)OC)/C=C\CO	(Z)-3-(3,4,5-trimethoxyphenyl)prop-2-en-1-ol	0	2	0	0	0	2	2	0	100	0
HZHSVQVECJXVRP-UHFFFAOYSA-N	CC(=O)OCC(CC(=O)CCCCCCCCCCCC#C)O	(2-hydroxy-4-oxoheptadec-16-ynyl) acetate	0	2	0	0	0	2	2	0	100	0
HZLYHZSHPUFYAR-UHFFFAOYSA-N	COC1=CC(=C(C=C1)CC=C)OC	2,4-dimethoxy-1-prop-2-enylbenzene	0	2	0	0	0	2	2	0	100	0
HZPKNSYIDSNZKW-UHFFFAOYSA-N	CCCC(C)C(=O)OCC	ethyl 2-methylpentanoate	0	2	0	0	0	2	2	0	100	0
IADQVXRMSNIUEL-UHFFFAOYSA-N	C1=CC(=C(C=C1CC=O)O)O	2-(3,4-dihydroxyphenyl)acetaldehyde	0	2	1	0	0	3	2	1	66.6667	33.3333
IADUEWIQBXOCDZ-VKHMYHEASA-N	C1CN[C@@H]1C(=O)O	(2S)-azetidine-2-carboxylic acid	0	2	0	0	0	2	2	0	100	0
IAJBQAYHSQIQRE-UHFFFAOYSA-N	COC1=CC(=C(C=C1C=O)OC)OC	2,4,5-trimethoxybenzaldehyde	0	2	0	0	0	2	2	0	100	0
IAJCTZJZXRAPDK-UHFFFAOYSA-N	CCCCCCC1CC(CO1)OC(=O)C	(5-hexyloxolan-3-yl) acetate	0	2	0	0	0	2	2	0	100	0
IANQTJSKSUMEQM-UHFFFAOYSA-N	C1=CC=C2C(=C1)C=CO2	1-benzofuran	0	2	0	0	0	2	2	0	100	0
IAVUPMFITXYVAF-XPUUQOCRSA-N	CCN[C@H]1C[C@@H](S(=O)(=O)C2=C1C=C(S2)S(=O)(=O)N)C	(4S,6S)-4-(ethylamino)-6-methyl-7,7-dioxo-5,6-dihydro-4H-thieno[2,3-b]thiopyran-2-sulfonamide	0	2	0	0	0	2	2	0	100	0
IBGBGRVKPALMCQ-UHFFFAOYSA-N	C1=CC(=C(C=C1C=O)O)O	3,4-dihydroxybenzaldehyde	0	2	1	0	0	3	2	1	66.6667	33.3333
IBLZDDPFMAFWKP-UHFFFAOYSA-N	C1=CC=C2C(=C1)C(=CN2)C(=O)CO	2-hydroxy-1-(1H-indol-3-yl)ethanone	0	2	0	0	0	2	2	0	100	0
IBVFUNAQXWFZQB-UHFFFAOYSA-N	CC(=CCOC1=CC=C(C=C1)CCO)C	2-[4-(3-methylbut-2-enoxy)phenyl]ethanol	0	2	0	0	0	2	2	0	100	0
ICCHEGCKVBMSTF-UHFFFAOYSA-N	CC1C(=O)NCC(=O)N1	3-methylpiperazine-2,5-dione	0	2	0	0	0	2	2	0	100	0
ICFJFFQQTFMIBG-UHFFFAOYSA-N	C1=CC=C(C=C1)CCN=C(N)N=C(N)N	1-(diaminomethylidene)-2-(2-phenylethyl)guanidine	0	2	0	0	0	2	2	0	100	0
ICJDGHMOMSQSLB-WATQRLBISA-N	CC1=CC2[C@](CC1)([C@]3(C[C@H](C(C34CO4)O2)O)C)C	(1R,2R,10R)-1,2,5-trimethylspiro[8-oxatricyclo[7.2.1.02,7]dodec-5-ene-12,2'-oxirane]-10-ol	0	2	0	0	0	2	2	0	100	0
ICMAFTSLXCXHRK-UHFFFAOYSA-N	CCCCC(=O)OCC	ethyl pentanoate	0	2	0	0	0	2	2	0	100	0
ICSXGOKNISTZTO-UHFFFAOYSA-N	CCCCCCCCCCCCCCC(C1CCC(O1)C2CCC(O2)CCCCCC(CC3=CC(OC3=O)C)O)O	4-[2-hydroxy-7-[5-[5-(1-hydroxypentadecyl)oxolan-2-yl]oxolan-2-yl]heptyl]-2-methyl-2H-furan-5-one	0	2	0	0	0	2	2	0	100	0
IDBPHNDTYPBSNI-UHFFFAOYSA-N	CCC(=O)N(C1=CC=CC=C1)C2(CCN(CC2)CCN3C(=O)N(N=N3)CC)COC	N-[1-[2-(4-ethyl-5-oxotetrazol-1-yl)ethyl]-4-(methoxymethyl)piperidin-4-yl]-N-phenylpropanamide	0	2	0	0	0	2	2	0	100	0
IDEHSDHMEMMYIR-DJWFCICMSA-N	CC/C=C\C/C=C\C=C\[C@@H](C/C=C\C/C=C\CCCC(=O)O)O	(5Z,8Z,11R,12E,14Z,17Z)-11-hydroxyicosa-5,8,12,14,17-pentaenoic acid	0	2	0	0	0	2	2	0	100	0
IDTQMVOQRHWPMV-KUUXYREKSA-N	C[C@H]1[C@H](CC[C@H]2[C@@]1([C@@H]3[C@](C2)(O3)C(=O)C)C)O	1-[(1aR,1bS,2R,3S,5aR,6aS)-3-hydroxy-1b,2-dimethyl-2,3,4,5,5a,6-hexahydro-1aH-indeno[1,2-b]oxiren-6a-yl]ethanone	0	2	0	0	0	2	2	0	100	0
IDZSNKUFNURDOS-MUNZJYBDSA-N	CCCCCC/C=C\CCCCCCCCCC(=O)O[C@H](COC(=O)CC/C=C\C/C=C\C/C=C\C/C=C\C/C=C\CCCCC)COP(=O)([O-])OCC[N+](C)(C)C	[(2R)-3-[(4Z,7Z,10Z,13Z,16Z)-docosa-4,7,10,13,16-pentaenoyl]oxy-2-[(Z)-octadec-11-enoyl]oxypropyl] 2-(trimethylazaniumyl)ethyl phosphate	0	2	0	0	0	2	2	0	100	0
IEHDJWSAXBGJIP-RYUDHWBXSA-N	CC(C)[C@@H](C(=O)[O-])NC(=O)[C@H](CC1=CC=CC=C1)[NH3+]	(2S)-2-[[(2S)-2-azaniumyl-3-phenylpropanoyl]amino]-3-methylbutanoate	0	2	0	0	0	2	2	0	100	0
IEPRKVQEAMIZSS-AATRIKPKSA-N	CCOC(=O)/C=C/C(=O)OCC	diethyl (E)-but-2-enedioate	0	2	0	0	0	2	2	0	100	0
IEPXMKJNWPXDBP-UHFFFAOYSA-N	CCC1(C(=O)NC(=O)NC1=O)C2=CC=C(C=C2)O	5-ethyl-5-(4-hydroxyphenyl)-1,3-diazinane-2,4,6-trione	0	2	0	0	0	2	2	0	100	0
IEPYKUBVROCHOQ-UHFFFAOYSA-N	CC1=CC(=O)C2(C1C3=C(C2=O)C45CCCC(C4C(C3O)OC5=O)(C)C)C(C)C	10-hydroxy-7,13,13-trimethyl-4-propan-2-yl-18-oxapentacyclo[9.5.2.01,12.02,9.04,8]octadeca-2(9),6-diene-3,5,17-trione	0	2	0	0	0	2	2	0	100	0
IERHLVCPSMICTF-XVFCMESISA-L	C1=CN(C(=O)N=C1N)[C@H]2[C@@H]([C@@H]([C@H](O2)COP(=O)([O-])[O-])O)O	[(2R,3S,4R,5R)-5-(4-amino-2-oxopyrimidin-1-yl)-3,4-dihydroxyoxolan-2-yl]methyl phosphate	0	2	4	0	0	6	2	4	33.3333	66.6667
IESVDEZGAHUQJU-ZLBXKVHBSA-N	CCCCCCCCCCCCCCCC(=O)OC[C@H](COP(=O)([O-])OCC[N+](C)(C)C)OC(=O)CC/C=C\C/C=C\C/C=C\C/C=C\C/C=C\C/C=C\CC	[(2R)-2-[(4Z,7Z,10Z,13Z,16Z,19Z)-docosa-4,7,10,13,16,19-hexaenoyl]oxy-3-hexadecanoyloxypropyl] 2-(trimethylazaniumyl)ethyl phosphate	0	2	2	0	0	4	2	2	50	50
IEVYLQISZQFFGA-JXMROGBWSA-N	C/C(=C\CCC(=C)C=C)/CO	(2E)-2-methyl-6-methylideneocta-2,7-dien-1-ol	0	2	0	0	0	2	2	0	100	0
IEZPIUQRQRWIFE-UHFFFAOYSA-N	CC1CC(OC(O1)C)(C)C2=CC=CC=C2	2,4,6-trimethyl-4-phenyl-1,3-dioxane	0	2	0	0	0	2	2	0	100	0
IFIOXWORGZJDKV-BQYQJAHWSA-N	CCCCCC/C=C/CCCCCCCCCCCC1=CC(=CC(=C1)O)O	5-[(E)-nonadec-12-enyl]benzene-1,3-diol	0	2	0	0	0	2	2	0	100	0
IFNXFIJXYVEYLF-UHFFFAOYSA-N	CCCC(CCC(=O)O)C(=O)O	2-propylpentanedioic acid	0	2	0	0	0	2	2	0	100	0
IFUIILQWHYHIEK-UHFFFAOYSA-N	CCOC1=C(C=CC(=C1)C2OCC(O2)C)O	2-ethoxy-4-(4-methyl-1,3-dioxolan-2-yl)phenol	0	2	0	0	0	2	2	0	100	0
IFXHBQGHSNUBCV-DFYKYYSYSA-N	CCCCC/C=C\C/C=C\CCCCCCCC(=O)O[C@H](COC(=O)CCCCCC/C=C\C/C=C\C/C=C\CCCCC)COP(=O)(O)OCCN	[(2R)-3-[2-aminoethoxy(hydroxy)phosphoryl]oxy-2-[(9Z,12Z)-octadeca-9,12-dienoyl]oxypropyl] (8Z,11Z,14Z)-icosa-8,11,14-trienoate	0	2	0	0	0	2	2	0	100	0
IFYYFLINQYPWGJ-UHFFFAOYSA-N	CCCCCCC1CCC(=O)O1	5-hexyloxolan-2-one	0	2	0	0	0	2	2	0	100	0
IGDIDZAQDRAJRB-GRGGRPSZSA-N	CC1=CC2[C@](CC1)([C@]3(C[C@H](C(C34CO4)O2)OC(=O)C)C)COC(=O)C	[(1R,2R,10R)-10-acetyloxy-1,5-dimethylspiro[8-oxatricyclo[7.2.1.02,7]dodec-5-ene-12,2'-oxirane]-2-yl]methyl acetate	0	2	0	0	0	2	2	0	100	0
IGFHQQFPSIBGKE-UHFFFAOYSA-N	CCCCCCCCCC1=CC=C(C=C1)O	4-nonylphenol	0	2	0	0	0	2	2	0	100	0
IGGLYMZTLQKWGT-UHFFFAOYSA-N	CC(=O)CCC(C1=COC=C1)O	5-(furan-3-yl)-5-hydroxypentan-2-one	0	2	0	0	0	2	2	0	100	0
IGGVVGHJSQSLFO-UHFFFAOYSA-N	C1=CNC2=CC(=O)C(=O)C=C21	1H-indole-5,6-dione	0	2	0	0	0	2	2	0	100	0
IGGYEFVJKTZVIB-UHFFFAOYSA-N	CC(CCC1C(=C)CCC2C1(CCCC2(C)C=O)C)CC=O	1,4a-dimethyl-6-methylidene-5-(3-methyl-5-oxopentyl)-3,4,5,7,8,8a-hexahydro-2H-naphthalene-1-carbaldehyde	0	2	0	0	0	2	2	0	100	0
IGIDLTISMCAULB-UHFFFAOYSA-N	CCC(C)CC(=O)O	3-methylpentanoic acid	0	2	0	0	0	2	2	0	100	0
IGJQUJNPMOYEJY-UHFFFAOYSA-N	CC(=O)C1=CC=CN1	1-(1H-pyrrol-2-yl)ethanone	0	2	0	0	0	2	2	0	100	0
IGLDAKIUZPDOCH-XHZSNTCFSA-N	CCCCCCCCCCCCCCCC(=O)O[C@H](COC(=O)CC/C=C\C/C=C\C/C=C\C/C=C\C/C=C\CCCCC)COP(=O)(O)OCCN	[(2R)-3-[2-aminoethoxy(hydroxy)phosphoryl]oxy-2-hexadecanoyloxypropyl] (4Z,7Z,10Z,13Z,16Z)-docosa-4,7,10,13,16-pentaenoate	0	2	0	0	0	2	2	0	100	0
IGNKZOMBJGAKHN-UHFFFAOYSA-N	CC(=CCC1=C2C(=C(C3=C1OC4=C(C3=O)CC(C5=C4C(=CC(=C5O)O)O)C(=C)C)O)C=CC(O2)(C)C)C	5,7,8,15-tetrahydroxy-19,19-dimethyl-22-(3-methylbut-2-enyl)-10-prop-1-en-2-yl-2,20-dioxapentacyclo[12.8.0.03,12.04,9.016,21]docosa-1(14),3(12),4(9),5,7,15,17,21-octaen-13-one	0	2	0	0	0	2	2	0	100	0
IGODOXYLBBXFDW-UHFFFAOYSA-N	CC1=CCC(CC1)C(C)(C)OC(=O)C	2-(4-methylcyclohex-3-en-1-yl)propan-2-yl acetate	0	2	0	0	0	2	2	0	100	0
IGQGIACCENRGLM-SOFGYWHQSA-N	CC(=CC/C=C(\C)/C(=O)O)C	(2E)-2,6-dimethylhepta-2,5-dienoic acid	0	2	0	0	0	2	2	0	100	0
IGTYILLPRJOVFY-UHFFFAOYSA-N	CC(=O)NC1=CC=C(C=C1)OS(=O)(=O)O	(4-acetamidophenyl) hydrogen sulfate	0	2	0	0	0	2	2	0	100	0
IGUZJYCAXLYZEE-RFZPGFLSSA-N	CC(=O)[C@H]([C@@H](CO)O)O	(3S,4R)-3,4,5-trihydroxypentan-2-one	0	2	0	0	0	2	2	0	100	0
IGVPBCZDHMIOJH-UHFFFAOYSA-N	CCCC(=O)OC1=CC=CC=C1	phenyl butanoate	0	2	0	0	0	2	2	0	100	0
IHDJYDVWNNFPHR-AATRIKPKSA-N	CC1CC(=O)CC(C1(/C=C/C(C)O)O)(C)C	4-hydroxy-4-[(E)-3-hydroxybut-1-enyl]-3,3,5-trimethylcyclohexan-1-one	0	2	0	0	0	2	2	0	100	0
IHVVZSPWQJWRDV-UHFFFAOYSA-N	CCCCOC(=O)CC(=O)OCC	3-O-butyl 1-O-ethyl propanedioate	0	2	0	0	0	2	2	0	100	0
IHYJTAOFMMMOPX-LURJTMIESA-N	CC(C)[C@@H](C(=O)O)NC(=O)C	(2S)-2-acetamido-3-methylbutanoic acid	0	2	0	0	0	2	2	0	100	0
IHZRGRBFNMNNFV-VQHVLOKHSA-N	CCCCC/C=C(\C)/C=O	(E)-2-methyloct-2-enal	0	2	0	0	0	2	2	0	100	0
IIDQVIGMKXQUDM-UHFFFAOYSA-N	CC1=CC=C(C=C1)C2OCC(CO2)O	2-(4-methylphenyl)-1,3-dioxan-5-ol	0	2	0	0	0	2	2	0	100	0
IIIPQSPGJDLZTP-UHFFFAOYSA-N	C1=CC(=CC(=C1)O)CC(CO)C(CC2=C(C=CC(=C2)O)O)CO	2-[2,3-bis(hydroxymethyl)-4-(3-hydroxyphenyl)butyl]benzene-1,4-diol	0	2	0	0	0	2	2	0	100	0
IILRAPUPZQMHJL-UHFFFAOYSA-N	CC(C)C1=C(C=C(C=C1)CO)OC2C(C(C(C(O2)CO)O)O)O	2-(hydroxymethyl)-6-[5-(hydroxymethyl)-2-propan-2-ylphenoxy]oxane-3,4,5-triol	0	2	0	0	0	2	2	0	100	0
IITNAILJCRJNCB-HSHGBJLXSA-N	CCCCC/C=C\C/C=C\C/C=C\CCCCCCC(=O)OC[C@H](COP(=O)(O)OCCN)OC(=O)CCCCCC/C=C\C/C=C\C/C=C\CCCCC	[(2R)-3-[2-aminoethoxy(hydroxy)phosphoryl]oxy-2-[(8Z,11Z,14Z)-icosa-8,11,14-trienoyl]oxypropyl] (8Z,11Z,14Z)-icosa-8,11,14-trienoate	0	2	0	0	0	2	2	0	100	0
IIWMKSHLSCQARO-DFVLQBLZSA-N	CCCCCCCC/C=C\CCCCCCCC(=O)OC[C@H](COP(=O)(O)OCCN)OC(=O)CCCCC/C=C\C/C=C\C/C=C\C/C=C\CCCCC	[(2R)-1-[2-aminoethoxy(hydroxy)phosphoryl]oxy-3-[(Z)-octadec-9-enoyl]oxypropan-2-yl] (7Z,10Z,13Z,16Z)-docosa-7,10,13,16-tetraenoate	0	2	1	0	0	3	2	1	66.6667	33.3333
IIZCEIWXLSJQFP-UHFFFAOYSA-N	CC(C)C1CCC(CC1O)(C)O	1-methyl-4-propan-2-ylcyclohexane-1,3-diol	0	2	0	0	0	2	2	0	100	0
IJBFSOLHRKELLR-FPLPWBNLSA-N	CCCCCC/C=C\CCCC(=O)O	(Z)-dodec-5-enoic acid	0	2	0	0	0	2	2	0	100	0
IJFXRHURBJZNAO-UHFFFAOYSA-N	C1=CC(=CC(=C1)O)C(=O)O	3-hydroxybenzoic acid	0	2	0	0	0	2	2	0	100	0
IJHNSHDBIRRJRN-UHFFFAOYSA-N	CN(C)CCC(C1=CC=CC=C1)C2=CC=CC=N2	N,N-dimethyl-3-phenyl-3-pyridin-2-ylpropan-1-amine	0	2	0	0	0	2	2	0	100	0
IJMWOMHMDSDKGK-UHFFFAOYSA-N	CCC(=O)OC(C)C	propan-2-yl propanoate	0	2	0	0	0	2	2	0	100	0
IJNDMZIDDKVXHR-MYEQSZOMSA-N	C[C@H](C[C@@H]1C[C@@](C(=O)O1)(C)O)[C@H]2CC[C@@H]\3[C@@]2(CCC/C3=C\C=C\4/C[C@@H](CCC4=C)O)C	(3R,5R)-5-[(2R)-2-[(1R,3aS,4E,7aR)-4-[(2E)-2-[(5R)-5-hydroxy-2-methylidenecyclohexylidene]ethylidene]-7a-methyl-2,3,3a,5,6,7-hexahydro-1H-inden-1-yl]propyl]-3-hydroxy-3-methyloxolan-2-one	0	2	0	0	0	2	2	0	100	0
IJPNDQQOKFKBRG-ZPZYUIKSSA-N	C[C@H]1CC[C@]2([C@]3([C@@H]1O)C(=O)[C@@]4([C@](CC(=O)C2(C[C@@]4(O3)O)C)(C(C)C)O)C)O	(2S,5S,6R,7R,9S,10S,11S)-2,6,9,11-tetrahydroxy-1,5,10-trimethyl-11-propan-2-yl-8-oxatetracyclo[7.4.1.17,10.02,7]pentadecane-13,15-dione	0	2	0	0	0	2	2	0	100	0
IJVCSMSMFSCRME-GALYBCADSA-N	CN1CCC23C4C1CC5=C2C(=C(C=C5)O)OC3[C@@H](CC4)O	(7R)-3-methyl-2,4,4a,5,6,7,7a,13-octahydro-1H-4,12-methanobenzofuro[3,2-e]isoquinoline-7,9-diol	0	2	0	0	0	2	2	0	100	0
IJXHLVMUNBOGRR-UHFFFAOYSA-N	CCCCCCCCC(=O)OC	methyl nonanoate	0	2	0	0	0	2	2	0	100	0
IKDIJXDZEYHZSD-UHFFFAOYSA-N	C1=CC=C(C=C1)CCOC=O	2-phenylethyl formate	0	2	0	0	0	2	2	0	100	0
IKONEAPXVKTZFF-XCVCLJGOSA-N	C1=CC(=CC=C1/C=C/C(=O)OC2C(C(C(OC2OC3=C(OC4=CC(=CC(=C4C3=O)O)O)C5=CC=C(C=C5)O)CO)O)O)O	[2-[5,7-dihydroxy-2-(4-hydroxyphenyl)-4-oxochromen-3-yl]oxy-4,5-dihydroxy-6-(hydroxymethyl)oxan-3-yl] (E)-3-(4-hydroxyphenyl)prop-2-enoate	0	2	0	0	0	2	2	0	100	0
IKXILDNPCZPPRV-RFMGOVQKSA-N	C[C@@H]1C[C@]2([C@@H](CC[C@@H]3[C@@H]2CC[C@]4([C@H]3CC[C@@H]4O)C)CC1=O)C	(2R,5S,8R,9S,10S,13S,14S,17S)-17-hydroxy-2,10,13-trimethyl-1,2,4,5,6,7,8,9,11,12,14,15,16,17-tetradecahydrocyclopenta[a]phenanthren-3-one	0	2	0	0	0	2	2	0	100	0
ILDAKDTXKZPGJC-UHFFFAOYSA-N	CC(=CC(=O)CC(C)(C=C)O)C	6-hydroxy-2,6-dimethylocta-2,7-dien-4-one	0	2	0	0	0	2	2	0	100	0
ILEDWLMCKZNDJK-UHFFFAOYSA-N	C1=CC(=O)OC2=CC(=C(C=C21)O)O	6,7-dihydroxychromen-2-one	0	2	0	0	0	2	2	0	100	0
ILGMGHZPXRDCCS-UHFFFAOYSA-N	C1=CC=C2C(=C1)C(C(=O)N2)CC(=O)O	2-(2-oxo-1,3-dihydroindol-3-yl)acetic acid	0	2	0	0	0	2	2	0	100	0
ILSMDNVBZYGMDG-UHFFFAOYSA-N	CC(C)CCCC(C)CCCC(C)CCCC(C)C(=O)NCC(=O)O	2-(2,6,10,14-tetramethylpentadecanoylamino)acetic acid	0	2	0	0	0	2	2	0	100	0
ILSZLGCGBGSHFR-CGLYFWTESA-N	CCC(/C=C/C=C\C/C=C\CCCCCCCC(=O)O)O	(9Z,12Z,14E)-16-hydroxyoctadeca-9,12,14-trienoic acid	0	2	0	0	0	2	2	0	100	0
ILUAVCBOWYHFAI-UHFFFAOYSA-N	CCCCC(=O)OC1CC2CCC1(C2(C)C)C	(1,7,7-trimethyl-2-bicyclo[2.2.1]heptanyl) pentanoate	0	2	0	0	0	2	2	0	100	0
ILVZNZHXRYGRGV-UYLOAILUSA-N	C[C@H]1[C@H]2[C@H](C[C@@H]3[C@@]2(CC[C@H]4[C@H]3C[C@@H]([C@H]5[C@@]4(CC[C@@H](C5)O)C)O)C)O[C@]16CC[C@@](CO6)(C)O	(1R,2S,3'R,4S,6R,7S,8R,9S,12S,13R,16S,18R,19S)-3',7,9,13-tetramethylspiro[5-oxapentacyclo[10.8.0.02,9.04,8.013,18]icosane-6,6'-oxane]-3',16,19-triol	0	2	0	0	0	2	2	0	100	0
ILYLFTONJARHOX-UHFFFAOYSA-N	CC1CCC(C(C1)OC(=O)OC(C)CO)C(C)C	1-hydroxypropan-2-yl (5-methyl-2-propan-2-ylcyclohexyl) carbonate	0	2	0	0	0	2	2	0	100	0
IMBBXSASDSZJSX-UHFFFAOYSA-N	C1=C(C=NN1)C(=O)O	1H-pyrazole-4-carboxylic acid	0	2	0	0	0	2	2	0	100	0
IMEOCGXNCGMQIG-QQXGMZICSA-N			0	2	0	0	0	2	2	0	100	0
IMFQYAJJXFXVMM-UHFFFAOYSA-N	COC1=CC=C(C=C1)CN=C=S	1-(isothiocyanatomethyl)-4-methoxybenzene	0	2	0	0	0	2	2	0	100	0
IMKHDCBNRDRUEB-NSHDSACASA-N	C[C@]12CCCC(C1=CC(=O)O2)(C)C	(7aS)-4,4,7a-trimethyl-6,7-dihydro-5H-1-benzofuran-2-one	0	2	0	0	0	2	2	0	100	0
IMMRMPAXYUIDLR-UHFFFAOYSA-N	C1=CC=C(C=C1)CCC(CC(=O)O)O	3-hydroxy-5-phenylpentanoic acid	0	2	0	0	0	2	2	0	100	0
IMOYOUMVYICGCA-UHFFFAOYSA-N	CC(C)(C)C1=C(C=CC(=C1)O)OC	3-tert-butyl-4-methoxyphenol	0	2	0	0	0	2	2	0	100	0
INAXVXBDKKUCGI-UHFFFAOYSA-N	CC1C(=O)C(=C(O1)C)O	4-hydroxy-2,5-dimethylfuran-3-one	0	2	0	0	0	2	2	0	100	0
INIOTLARNNSXAE-UHFFFAOYSA-N	CC1CC(C=C(C2C1CC(=C(C)C)C2)C)O	4,8-dimethyl-2-propan-2-ylidene-3,3a,4,5,6,8a-hexahydro-1H-azulen-6-ol	0	2	0	0	0	2	2	0	100	0
INIPQDKLXQHEAJ-NCQSLMINSA-N	C[C@H](CCC(=O)O)[C@H]1CC(=O)[C@@]2([C@@]1(CC(=O)C3=C2[C@H](C[C@@H]4[C@@]3(CCC(=O)C4(C)C)C)O)C)C	(4R)-4-[(5R,7S,10S,13R,14R,17R)-7-hydroxy-4,4,10,13,14-pentamethyl-3,11,15-trioxo-1,2,5,6,7,12,16,17-octahydrocyclopenta[a]phenanthren-17-yl]pentanoic acid	0	2	0	0	0	2	2	0	100	0
INMKWUNQKOWGEZ-VQHVLOKHSA-N	C(CCCCC(=O)O)CCC/C=C/C=O	(E)-12-oxododec-10-enoic acid	0	2	0	0	0	2	2	0	100	0
INXWZSVGTHMNEU-FDTUMDBZSA-N	CC/C=C/C/C=C\CO	(2Z,5E)-octa-2,5-dien-1-ol	0	2	0	0	0	2	2	0	100	0
IOHVBUUHHXDULR-GDJDAYSYSA-N	CCCCCCCC/C=C\CCCCCCCC(=O)O[C@H](COC(=O)CCCCC/C=C\C/C=C\C/C=C\C/C=C\C/C=C\CC)COP(=O)(O)OCCN	[(2R)-3-[2-aminoethoxy(hydroxy)phosphoryl]oxy-2-[(Z)-octadec-9-enoyl]oxypropyl] (7Z,10Z,13Z,16Z,19Z)-docosa-7,10,13,16,19-pentaenoate	0	2	0	0	0	2	2	0	100	0
IOIZWEJGGCZDOL-RQDYSCIWSA-N	C[C@H](CCCC(C)C)[C@H]1CC[C@@H]2[C@@]1(CC[C@H]3[C@H]2[C@@H](CC4=CC(=O)CC[C@]34C)O)C	(7R,8S,9S,10R,13R,14S,17R)-7-hydroxy-10,13-dimethyl-17-[(2R)-6-methylheptan-2-yl]-1,2,6,7,8,9,11,12,14,15,16,17-dodecahydrocyclopenta[a]phenanthren-3-one	0	2	0	0	0	2	2	0	100	0
IOJUPLGTWVMSFF-UHFFFAOYSA-N	C1=CC=C2C(=C1)N=CS2	1,3-benzothiazole	0	2	0	0	0	2	2	0	100	0
IOYSFCVWNHOMJU-KAOSVWFWSA-N	CCCCCCCCCCCCCC(=O)OC[C@H](CO)OC(=O)CCCCCCCCCCC/C=C\C/C=C\CCCCC	[(2S)-1-hydroxy-3-tetradecanoyloxypropan-2-yl] (13Z,16Z)-docosa-13,16-dienoate	0	2	0	0	0	2	2	0	100	0
IPBVNPXQWQGGJP-UHFFFAOYSA-N	CC(=O)OC1=CC=CC=C1	phenyl acetate	0	2	0	0	0	2	2	0	100	0
IPDALSAPRYQWGQ-UHFFFAOYSA-N	COC1=CC2=C(C=C1)C3COC4=C(C3O2)C=CC(=C4OC)O	4,9-dimethoxy-6a,11a-dihydro-6H-[1]benzofuro[3,2-c]chromen-3-ol	0	2	0	0	0	2	2	0	100	0
IPEHJNRNYPOFII-AZUAARDMSA-N	CC(C)C1=C(C=C2C(=C1)C(=O)C[C@@H]3[C@@]2(CCCC3(C)C)C)O	(4aS,10aS)-6-hydroxy-1,1,4a-trimethyl-7-propan-2-yl-3,4,10,10a-tetrahydro-2H-phenanthren-9-one	0	2	0	0	0	2	2	0	100	0
IPOKCKJONYRRHP-UHFFFAOYSA-N	C1=CC(=CC=C1C(=O)NCCC(=O)O)N=NC2=CC(=C(C=C2)O)C(=O)O	5-[[4-(2-carboxyethylcarbamoyl)phenyl]diazenyl]-2-hydroxybenzoic acid	0	2	0	0	0	2	2	0	100	0
IPRPPFIAVHPVJH-UHFFFAOYSA-N	C1=CC(=CC=C1CC=O)O	2-(4-hydroxyphenyl)acetaldehyde	0	2	1	0	0	3	2	1	66.6667	33.3333
IPTIKKTXLHVRKN-UHFFFAOYSA-N	C[N+]1(CCN(CC1)C(=O)OC2C3=NC=CN=C3C(=O)N2C4=NC=C(C=C4)Cl)[O-]	[6-(5-chloropyridin-2-yl)-5-oxo-7H-pyrrolo[3,4-b]pyrazin-7-yl] 4-methyl-4-oxidopiperazin-4-ium-1-carboxylate	0	2	0	0	0	2	2	0	100	0
IPVQLZZIHOAWMC-QXKUPLGCSA-N	CCC[C@@H](C(=O)OCC)N[C@@H](C)C(=O)N1[C@H]2CCCC[C@H]2C[C@H]1C(=O)O	(2S,3aS,7aS)-1-[(2S)-2-[[(2S)-1-ethoxy-1-oxopentan-2-yl]amino]propanoyl]-2,3,3a,4,5,6,7,7a-octahydroindole-2-carboxylic acid	0	2	0	0	0	2	2	0	100	0
IQBZOAYOGMNFPL-UHFFFAOYSA-N	CC1=CC(C(CC1=O)C(=C)C)O	4-hydroxy-2-methyl-5-prop-1-en-2-ylcyclohex-2-en-1-one	0	2	0	0	0	2	2	0	100	0
IQFYYKKMVGJFEH-XLPZGREQSA-N	CC1=CN(C(=O)NC1=O)[C@H]2C[C@@H]([C@H](O2)CO)O	1-[(2R,4S,5R)-4-hydroxy-5-(hydroxymethyl)oxolan-2-yl]-5-methylpyrimidine-2,4-dione	0	2	3	0	0	5	2	3	40	60
IQGMRVWUTCYCST-UHFFFAOYSA-N	C1=CC(=C(C(=C1)N)O)C(=O)O	3-amino-2-hydroxybenzoic acid	0	2	0	0	0	2	2	0	100	0
IQGPMZRCLCCXAG-RUZDIDTESA-N	CCCCCCCCCCCCCCCCCC(=O)O[C@H](CO)COP(=O)([O-])OCC[N+](C)(C)C	[(2R)-3-hydroxy-2-octadecanoyloxypropyl] 2-(trimethylazaniumyl)ethyl phosphate	0	2	0	0	0	2	2	0	100	0
IQQCVQGVRVNZLT-UHFFFAOYSA-N	CC1(C2(CCC(O1)(C(C2)O)C)OC3C(C(C(C(O3)CO)O)O)O)C	2-(hydroxymethyl)-6-[(6-hydroxy-1,3,3-trimethyl-2-oxabicyclo[2.2.2]octan-4-yl)oxy]oxane-3,4,5-triol	0	2	0	0	0	2	2	0	100	0
IRKDZQZMTAKZKQ-UHFFFAOYSA-N	CCCCCC(=O)OC(C)(C)CC1=CC=CC=C1	(2-methyl-1-phenylpropan-2-yl) hexanoate	0	2	0	0	0	2	2	0	100	0
IRUGSDVUJNNIMW-DHZHZOJOSA-N	CCCCCCCC(=O)OC/C=C/CCC	[(E)-hex-2-enyl] octanoate	0	2	0	0	0	2	2	0	100	0
IRXDUBNENLKYTC-OINWIYPRSA-N	CC1=C[C@@H]2[C@](CC1)([C@]3([C@@H]([C@H]([C@H]([C@@]34CO4)O2)O)O)C)COC(=O)C	[(1S,2R,7R,9R,10R,11S,12S)-10,11-dihydroxy-1,5-dimethylspiro[8-oxatricyclo[7.2.1.02,7]dodec-5-ene-12,2'-oxirane]-2-yl]methyl acetate	0	2	0	0	0	2	2	0	100	0
IRYJRGCIQBGHIV-UHFFFAOYSA-N	CC1(C(=O)N(C(=O)O1)C)C	3,5,5-trimethyl-1,3-oxazolidine-2,4-dione	0	2	0	0	0	2	2	0	100	0
ISAVYTVYFVQUDY-UHFFFAOYSA-N	CC(C)(C)CC(C)(C)C1=CC=C(C=C1)O	4-(2,4,4-trimethylpentan-2-yl)phenol	0	2	0	0	0	2	2	0	100	0
ISBWNEKJSSLXOD-UHFFFAOYSA-N	CCCCOC(=O)CCC(=O)C	butyl 4-oxopentanoate	0	2	0	0	0	2	2	0	100	0
ISEBCERZILVOLQ-JZSQEJPHSA-N	CCCCC/C=C\C/C=C\CCCCCCCC(=O)O[C@H](COC(=O)CC/C=C\C/C=C\C/C=C\C/C=C\C/C=C\CCCCC)COP(=O)(O)OCCN	[(2R)-3-[2-aminoethoxy(hydroxy)phosphoryl]oxy-2-[(9Z,12Z)-octadeca-9,12-dienoyl]oxypropyl] (4Z,7Z,10Z,13Z,16Z)-docosa-4,7,10,13,16-pentaenoate	0	2	0	0	0	2	2	0	100	0
ISFMXVMWEWLJGJ-CXTZMWEQSA-N	CC1CCC2[C@]13CC(=C(C)C)[C@](O3)(C=C2C)O	(1S,8R)-2,6-dimethyl-9-propan-2-ylidene-11-oxatricyclo[6.2.1.01,5]undec-6-en-8-ol	0	2	0	0	0	2	2	0	100	0
ISGIJSAAZOHCAE-SHBXWFOISA-N	C/C(=C\CC[C@@](C)(C=C)O[C@H]1[C@@H]([C@H]([C@@H]([C@H](O1)CO)O)O)O)/CC/C=C(\C)/C(C/C=C(/C)\CO[C@H]2[C@@H]([C@H]([C@@H]([C@H](O2)CO)O)O)O)O	(2R,3S,4S,5R,6R)-2-(hydroxymethyl)-6-[(2Z,6E,10E,14S)-5-hydroxy-2,6,10,14-tetramethyl-14-[(2S,3R,4S,5S,6R)-3,4,5-trihydroxy-6-(hydroxymethyl)oxan-2-yl]oxyhexadeca-2,6,10,15-tetraenoxy]oxane-3,4,5-triol	0	2	0	0	0	2	2	0	100	0
ISQMANNAFDGSCG-UHFFFAOYSA-N	CC1(C2CCC34CC(C=C3)(C(=O)CC4C2(CC(C1O)O)C)C)C	6,7-dihydroxy-5,5,9,13-tetramethyltetracyclo[11.2.1.01,10.04,9]hexadec-14-en-12-one	0	2	0	0	0	2	2	0	100	0
ISSKLTGTEWBALZ-UHFFFAOYSA-N	CC1C(CC2(C1C3C4(C5C2(CC(C4(C(C5)C(C)C)C)(O3)O)C)O)O)OC6C(C(C(C(O6)CO)O)O)O	3,7,10-trimethyl-11-propan-2-yl-4-[3,4,5-trihydroxy-6-(hydroxymethyl)oxan-2-yl]oxy-15-oxapentacyclo[7.5.1.02,6.07,13.010,14]pentadecane-6,9,14-triol	0	2	0	0	0	2	2	0	100	0
ISYWECDDZWTKFF-UHFFFAOYSA-N	CCCCCCCCCCCCCCCCCCC(=O)O	nonadecanoic acid	0	2	3	0	0	5	2	3	40	60
ITEDXWDCHPDNGM-UHFFFAOYSA-N	CC(C)C12CCC(=C)CC1O2	4-methylidene-1-propan-2-yl-7-oxabicyclo[4.1.0]heptane	0	2	0	0	0	2	2	0	100	0
ITIGZFMSPAFZAE-UHFFFAOYSA-N	CC(=C1CC2C(CCC2(C)O)C(=C)CC1=O)C	3-hydroxy-3-methyl-8-methylidene-5-propan-2-ylidene-2,3a,4,8a-tetrahydro-1H-azulen-6-one	0	2	0	0	0	2	2	0	100	0
ITZMJCSORYKOSI-AJNGGQMLSA-N	C[C@@H](C(=O)N1CCC[C@H]1C(=O)NCC(=O)N2CCC[C@H]2C(=O)N[C@@H](CCCN=C(N)N)C(=O)O)N	(2S)-2-[[(2S)-1-[2-[[(2S)-1-[(2S)-2-aminopropanoyl]pyrrolidine-2-carbonyl]amino]acetyl]pyrrolidine-2-carbonyl]amino]-5-(diaminomethylideneamino)pentanoic acid	0	2	0	0	0	2	2	0	100	0
ITZYGDKGRKKBSN-KLYSAGIUSA-N	C[C@H](CCCC(C)C(=O)O)[C@H]1CC[C@@H]2[C@@]1(CC[C@H]3C2[C@@H](C[C@H]4[C@@]3(CC[C@H](C4)O)C)O)C	(6R)-6-[(3R,5S,7R,9S,10S,13R,14S,17R)-3,7-dihydroxy-10,13-dimethyl-2,3,4,5,6,7,8,9,11,12,14,15,16,17-tetradecahydro-1H-cyclopenta[a]phenanthren-17-yl]-2-methylheptanoic acid	0	2	0	0	0	2	2	0	100	0
IUBMRJVNZLQSHU-FDJBSCRHSA-N	C[C@H]([C@H]1[C@@H](O1)C[C@H]2CO[C@H]([C@@H]([C@@H]2O)O)C/C(=C/C(=O)O)/C)[C@H](C)O	(E)-4-[(2S,3R,4R,5S)-3,4-dihydroxy-5-[[(2S,3S)-3-[(2S,3S)-3-hydroxybutan-2-yl]oxiran-2-yl]methyl]oxan-2-yl]-3-methylbut-2-enoic acid	0	2	0	0	0	2	2	0	100	0
IUDIJIVSWGWJNV-UHFFFAOYSA-N	C1CCCCCCOC(=O)CCCCC1	oxacyclotetradecan-2-one	0	2	0	0	0	2	2	0	100	0
IUFQZPBIRYFPFD-UHFFFAOYSA-N	CCC1C(=C(C(=O)O1)O)C	2-ethyl-4-hydroxy-3-methyl-2H-furan-5-one	0	2	0	0	0	2	2	0	100	0
IULDBYINDUBFDT-UHFFFAOYSA-N	CC1(C2CCC(O1)(C(C2)OC3C(C(C(C(O3)CO)O)O)O)CO)C	2-(hydroxymethyl)-6-[[1-(hydroxymethyl)-3,3-dimethyl-2-oxabicyclo[2.2.2]octan-6-yl]oxy]oxane-3,4,5-triol	0	2	0	0	0	2	2	0	100	0
IUNYGQONJQTULL-UKZLPJRTSA-N	C[C@]12CC[C@H](C[C@H]1CC[C@@H]3[C@@H]2C(=O)C[C@]4([C@H]3CCC4=O)C)O	(3R,5R,8S,9S,10S,13S,14S)-3-hydroxy-10,13-dimethyl-2,3,4,5,6,7,8,9,12,14,15,16-dodecahydro-1H-cyclopenta[a]phenanthrene-11,17-dione	0	2	0	0	0	2	2	0	100	0
IUSBVFZKQJGVEP-PLNGDYQASA-N	C/C=C\C1=CC(=C(C=C1)OC(=O)C)OC	[2-methoxy-4-[(Z)-prop-1-enyl]phenyl] acetate	0	2	0	0	0	2	2	0	100	0
IUSBVFZKQJGVEP-SNAWJCMRSA-N	C/C=C/C1=CC(=C(C=C1)OC(=O)C)OC	[2-methoxy-4-[(E)-prop-1-enyl]phenyl] acetate	0	2	0	0	0	2	2	0	100	0
IUXBNSNRPLXHER-RHDCIPCHSA-N	CCCCCC(/C=C/C=C\C/C=C\CCCCCCC(=O)O)OO	(8Z,11Z,13E)-15-hydroperoxyicosa-8,11,13-trienoic acid	0	2	0	0	0	2	2	0	100	0
IVEUNBPJQOKPGL-UHFFFAOYSA-N	CC(CCC(=O)C1=COC=C1)C(=O)O	5-(furan-3-yl)-2-methyl-5-oxopentanoic acid	0	2	0	0	0	2	2	0	100	0
IVEWTAOGAGBQGG-UHFFFAOYSA-N	CC(CCC1=CC=CC=C1)OC(=O)C	4-phenylbutan-2-yl acetate	0	2	0	0	0	2	2	0	100	0
IVSKJBHOJBAMEK-PLZRYLHISA-N	C/C=C(/C)\C(=O)O[C@@H]1C=C(CC[C@]2([C@@]1(C(=O)C[C@@H]2C(C)C)C)O)C	[(1R,3aR,4R,8aS)-8a-hydroxy-3a,6-dimethyl-3-oxo-1-propan-2-yl-2,4,7,8-tetrahydro-1H-azulen-4-yl] (Z)-2-methylbut-2-enoate	0	2	0	0	0	2	2	0	100	0
IVYPNXXAYMYVSP-UHFFFAOYSA-N	C1=CC=C2C(=C1)C(=CN2)CO	1H-indol-3-ylmethanol	0	2	0	0	0	2	2	0	100	0
IVZLDVMNNVAWDA-QHHAFSJGSA-N	C/C=C(\C=O)/C(CC(=O)O)CC(=O)O	3-[(Z)-1-oxobut-2-en-2-yl]pentanedioic acid	0	2	0	0	0	2	2	0	100	0
IWADIQGGJLCBRK-UHFFFAOYSA-N	CCCC(=O)C1=C(C=C(C=C1)O)O	1-(2,4-dihydroxyphenyl)butan-1-one	0	2	0	0	0	2	2	0	100	0
IWDCLRJOBJJRNH-UHFFFAOYSA-N	CC1=CC=C(C=C1)O	4-methylphenol	0	2	0	0	0	2	2	0	100	0
IWFZHMQFZRLGDQ-UHFFFAOYSA-N	C(C(=O)COP(=O)(O)O)OC=O	(2-oxo-3-phosphonooxypropyl) formate	0	2	0	0	0	2	2	0	100	0
IWHLYPDWHHPVAA-UHFFFAOYSA-N	C(CCC(=O)O)CCO	6-hydroxyhexanoic acid	0	2	0	0	0	2	2	0	100	0
IWIANZLCJVYEFX-RYUDHWBXSA-N	C1C[C@H](NC1)C(=O)N[C@@H](CC2=CC=CC=C2)C(=O)O	(2S)-3-phenyl-2-[[(2S)-pyrrolidine-2-carbonyl]amino]propanoic acid	0	2	0	0	0	2	2	0	100	0
IWJBVMJWSPZNJH-UQGZVRACSA-N	CCO[C@H]1[C@@H]([C@H]([C@@H]([C@H](O1)C(=O)O)O)O)O	(2S,3S,4S,5R,6R)-6-ethoxy-3,4,5-trihydroxyoxane-2-carboxylic acid	0	2	0	0	0	2	2	0	100	0
IWMXBRWYPMCNQM-UHFFFAOYSA-N	CCC(=O)C(=O)C1=CC=CO1	1-(furan-2-yl)butane-1,2-dione	0	2	0	0	0	2	2	0	100	0
IXDZSQUQSCLSSD-MDZDMXLPSA-N	CCCCCCCC/C=C/CCCCCCCC1=C(C(=CC(=C1)O)O)C(=O)O	2-[(E)-heptadec-8-enyl]-4,6-dihydroxybenzoic acid	0	2	0	0	0	2	2	0	100	0
IXISGRHWGVGCAK-UHFFFAOYSA-N	CCCC(=O)OCC1=CC=CO1	furan-2-ylmethyl butanoate	0	2	0	0	0	2	2	0	100	0
IXMBIKPYQQTHKK-GYVFJTMISA-N	CC1=C(C(CC(C1)O)(C)C)/C=C/C(=C/C=C/C(=C/C=C/C=C(\C)/CCCO)/C)/C	4-[(1E,3E,5E,7E,9E,11E)-15-hydroxy-3,7,12-trimethylpentadeca-1,3,5,7,9,11-hexaenyl]-3,5,5-trimethylcyclohex-3-en-1-ol	0	2	0	0	0	2	2	0	100	0
IXNRGYSRFBDZLB-UHFFFAOYSA-N	CC(C(C1=CC(=C(C=C1OC)OC)OC)OC)O	1-methoxy-1-(2,4,5-trimethoxyphenyl)propan-2-ol	0	2	0	0	0	2	2	0	100	0
IXOXBSCIXZEQEQ-UHTZMRCNSA-N	COC1=NC(=NC2=C1N=CN2[C@H]3[C@H]([C@@H]([C@H](O3)CO)O)O)N	(2R,3S,4S,5R)-2-(2-amino-6-methoxypurin-9-yl)-5-(hydroxymethyl)oxolane-3,4-diol	0	2	0	0	0	2	2	0	100	0
IXSHJXHXZYUCPK-UHFFFAOYSA-N	C[N+](C)(C)CCOC(=O)C1=CC(=C(C=C1)OC)OC	2-(3,4-dimethoxybenzoyl)oxyethyl-trimethylazanium	0	2	0	0	0	2	2	0	100	0
IXTMWRCNAAVVAI-UHFFFAOYSA-N	CN(CCC1=CC=C(C=C1)NS(=O)(=O)C)CCOC2=CC=C(C=C2)NS(=O)(=O)C	N-[4-[2-[2-[4-(methanesulfonamido)phenoxy]ethyl-methylamino]ethyl]phenyl]methanesulfonamide	0	2	0	0	0	2	2	0	100	0
IXWDETUUUCHRRC-JASSPJQVSA-N	CCCCCCCC/C=C\C/C=C\C/C=C\CCCC(=O)O[C@H](COC(=O)CCCCCCC/C=C\C/C=C\CCCCC)COP(=O)(O)OCCN	[(2R)-1-[2-aminoethoxy(hydroxy)phosphoryl]oxy-3-[(9Z,12Z)-octadeca-9,12-dienoyl]oxypropan-2-yl] (5Z,8Z,11Z)-icosa-5,8,11-trienoate	0	2	0	0	0	2	2	0	100	0
IXYMAAOCUUSCAR-ZGKFMFKDSA-N	CCCCCCCC/C=C\CCCCCCCCCC(=O)OC[C@H](COP(=O)(O)OCCN)OC(=O)CCC/C=C\C/C=C\C/C=C\C/C=C\C/C=C\CC	[(2R)-3-[2-aminoethoxy(hydroxy)phosphoryl]oxy-2-[(5Z,8Z,11Z,14Z,17Z)-icosa-5,8,11,14,17-pentaenoyl]oxypropyl] (Z)-icos-11-enoate	0	2	0	0	0	2	2	0	100	0
IYJILWQAFPUBHP-BQBZGAKWSA-N	CC(C)C[C@@H](C(=O)O)NC(=O)C[C@@H](C(=O)O)N	(2S)-2-[[(3S)-3-amino-3-carboxypropanoyl]amino]-4-methylpentanoic acid	0	2	0	0	0	2	2	0	100	0
IYMKNYVCXUEFJE-SNAWJCMRSA-N	CC(C)/C=C/C(=O)C	(E)-5-methylhex-3-en-2-one	0	2	0	0	0	2	2	0	100	0
IYSYPCSSDZBWHN-UHFFFAOYSA-N	C1CNCCC1=C2C3=C(C(=O)CC4=CC=CC=C42)SC=C3	2-piperidin-4-ylidene-6-thiatricyclo[8.4.0.03,7]tetradeca-1(14),3(7),4,10,12-pentaen-8-one	0	2	0	0	0	2	2	0	100	0
IYSZVOVZPVKXIJ-OFALOCIGSA-N	CCCCC/C=C\CC/C=C/C(=O)OC	methyl (2E,6Z)-dodeca-2,6-dienoate	0	2	0	0	0	2	2	0	100	0
IYXGSMUGOJNHAZ-UHFFFAOYSA-N	CCOC(=O)CC(=O)OCC	diethyl propanedioate	0	2	0	0	0	2	2	0	100	0
IZBMUZVSTLWUTH-VOTSOKGWSA-N	CCC/C=C(\C)/C(=O)C	(E)-3-methylhept-3-en-2-one	0	2	0	0	0	2	2	0	100	0
IZEJYRQAFUAOSD-APQWLYTDSA-N	CCCCCCCC/C=C\CCCCCCCCCC(=O)O[C@H](COC(=O)CCCCCC/C=C\C/C=C\C/C=C\C/C=C\CC)COP(=O)(O)OCCN	[(2R)-1-[2-aminoethoxy(hydroxy)phosphoryl]oxy-3-[(8Z,11Z,14Z,17Z)-icosa-8,11,14,17-tetraenoyl]oxypropan-2-yl] (Z)-icos-11-enoate	0	2	0	0	0	2	2	0	100	0
IZEXFAOLFRVCJS-JFOXXFEGSA-N	CCCCCCCC/C=C\CCCCCCCC(=O)OC[C@H](COP(=O)(O)OCCN)OC(=O)CCCCC/C=C\C/C=C\C/C=C\C/C=C\C/C=C\CC	[(2R)-1-[2-aminoethoxy(hydroxy)phosphoryl]oxy-3-[(Z)-octadec-9-enoyl]oxypropan-2-yl] (7Z,10Z,13Z,16Z,19Z)-docosa-7,10,13,16,19-pentaenoate	0	2	0	0	0	2	2	0	100	0
IZGYQWUVUWZOPQ-NKEWZBFXSA-N	CCC/C=C/C/C=C\CCCCCCCC1=CC(=C(C(=C1)O)C)O	2-methyl-5-[(8Z,11E)-pentadeca-8,11-dienyl]benzene-1,3-diol	0	2	0	0	0	2	2	0	100	0
IZJDOKYDEWTZSO-UHFFFAOYSA-N	C1=CC=C(C=C1)CCN=C=S	2-isothiocyanatoethylbenzene	0	2	0	0	0	2	2	0	100	0
IZUPBVBPLAPZRR-UHFFFAOYSA-N	C1(=C(C(=C(C(=C1Cl)Cl)Cl)Cl)Cl)O	2,3,4,5,6-pentachlorophenol	0	2	0	0	0	2	2	0	100	0
IZWPZNGYCMMGHU-IYGLDYEKSA-N	CCCCCCCC/C=C\CCCCCCCCCCCC(=O)OC[C@H](COP(=O)(O)OCCN)OC(=O)CCCC/C=C\C/C=C\C/C=C\C/C=C\CC	[(2R)-3-[2-aminoethoxy(hydroxy)phosphoryl]oxy-2-[(6Z,9Z,12Z,15Z)-octadeca-6,9,12,15-tetraenoyl]oxypropyl] (Z)-docos-13-enoate	0	2	0	0	0	2	2	0	100	0
JAAYVMHPQAMBJS-UHFFFAOYSA-N	COC(=O)C1=CN(C2=CC=CC=C21)OC	methyl 1-methoxyindole-3-carboxylate	0	2	0	0	0	2	2	0	100	0
JAGZUIGGHGTFHO-UHFFFAOYSA-N	CCOC(=O)CCC1=CC=CC=C1	ethyl 3-phenylpropanoate	0	2	0	0	0	2	2	0	100	0
JAKAZHIACKJNNB-UHFFFAOYSA-N	CC(=O)OCC(CC(CCCCCCCCCCCC#C)O)O	2,4-dihydroxyheptadec-16-ynyl acetate	0	2	0	0	0	2	2	0	100	0
JAMQIUWGGBSIKZ-ZDUSSCGKSA-N	CC(=O)OC1=CC=C(C=C1)[C@H](C=C)OC(=O)C	[4-[(1S)-1-acetyloxyprop-2-enyl]phenyl] acetate	0	2	0	0	0	2	2	0	100	0
JAUOIFJMECXRGI-UHFFFAOYSA-N	C1CC2=C(C=CC(=C2)Cl)C(=C3CCNCC3)C4=C1C=CC=N4	13-chloro-2-piperidin-4-ylidene-4-azatricyclo[9.4.0.03,8]pentadeca-1(11),3(8),4,6,12,14-hexaene	0	2	0	0	0	2	2	0	100	0
JAYBQRKXEFDRER-HZGVNTEJSA-N	C[C@H]([C@H](C1=CC=C(C=C1)O)O)N	4-[(1S,2R)-2-amino-1-hydroxypropyl]phenol	0	2	0	0	0	2	2	0	100	0
JBDSFHCTIZFJOW-IJZSCEKBSA-N	CCCCC/C=C\C/C=C\C/C=C\CCCCCCC(=O)OC[C@H](COP(=O)([O-])OCC[N+](C)(C)C)OC(=O)CCCC/C=C\C/C=C\C/C=C\C/C=C\CC	[(2R)-3-[(8Z,11Z,14Z)-icosa-8,11,14-trienoyl]oxy-2-[(6Z,9Z,12Z,15Z)-octadeca-6,9,12,15-tetraenoyl]oxypropyl] 2-(trimethylazaniumyl)ethyl phosphate	0	2	2	0	0	4	2	2	50	50
JBEADRDKGADTFN-UHFFFAOYSA-N	CCCCOC(C)OCCC1=CC=CC=C1	2-(1-butoxyethoxy)ethylbenzene	0	2	0	0	0	2	2	0	100	0
JBECFHRNFSQXPM-UHFFFAOYSA-N	C1=CC2=C(C3C(O3)C=C2)C(=C1)[N+](=O)[O-]	7-nitro-1a,7b-dihydronaphtho[1,2-b]oxirene	0	2	0	0	0	2	2	0	100	0
JBFHTYHTHYHCDJ-UHFFFAOYSA-N	CCC1CCC(=O)O1	5-ethyloxolan-2-one	0	2	0	0	0	2	2	0	100	0
JBJKAGOWIZGVTR-UHFFFAOYSA-N	CN1C(=CC(=O)N1C2=CC=CC=C2)CO	5-(hydroxymethyl)-1-methyl-2-phenylpyrazol-3-one	0	2	0	0	0	2	2	0	100	0
JBNUARFQOCGDRK-UHFFFAOYSA-N	C(C(C(C(=O)O)N)O)O	2-amino-3,4-dihydroxybutanoic acid	0	2	0	0	0	2	2	0	100	0
JBOONPKUPONSIB-KCQAQPDRSA-N	CC(C)[C@@H]1CC[C@@]2([C@H]1CC(=C)CCC2=O)C	(1S,3aR,8aS)-3a-methyl-7-methylidene-1-propan-2-yl-2,3,5,6,8,8a-hexahydro-1H-azulen-4-one	0	2	0	0	0	2	2	0	100	0
JBSCUHKPLGKXKH-ILYOTBPNSA-N	CCCCCC1C(O1)C/C=C\C/C=C\C/C=C\CCCC(=O)O	(5Z,8Z,11Z)-13-(3-pentyloxiran-2-yl)trideca-5,8,11-trienoic acid	0	2	0	0	0	2	2	0	100	0
JBSCUHKPLGKXKH-LLZJRKGESA-N	CCCCC[C@H]1[C@H](O1)C/C=C\C/C=C\C/C=C\CCCC(=O)O	(5Z,8Z,11Z)-13-[(2R,3S)-3-pentyloxiran-2-yl]trideca-5,8,11-trienoic acid	0	2	0	0	0	2	2	0	100	0
JBYXPOFIGCOSSB-GOJKSUSPSA-N	CCCCCC/C=C/C=C\CCCCCCCC(=O)O	(9Z,11E)-octadeca-9,11-dienoic acid	0	2	0	0	0	2	2	0	100	0
JBYXPOFIGCOSSB-UQGDGPGGSA-N	CCCCCC/C=C\C=C\CCCCCCCC(=O)O	(9E,11Z)-octadeca-9,11-dienoic acid	0	2	0	0	0	2	2	0	100	0
JBYXPOFIGCOSSB-XBLVEGMJSA-N	CCCCCC/C=C/C=C/CCCCCCCC(=O)O	(9E,11E)-octadeca-9,11-dienoic acid	0	2	0	0	5	7	2	5	28.5714	71.4286
JCABAGPMEUGRDK-UXSLIEDSSA-N	CCCCCCCCCCCCCCCC(=O)O[C@H](COC(=O)CCCCCCCCC/C=C\C/C=C\CCCCC)COP(=O)([O-])OCC[N+](C)(C)C	[(2R)-2-hexadecanoyloxy-3-[(11Z,14Z)-icosa-11,14-dienoyl]oxypropyl] 2-(trimethylazaniumyl)ethyl phosphate	0	2	0	0	0	2	2	0	100	0
JCBBZYDVQJQMMB-UHFFFAOYSA-N	CC1=C2C(=C(C3=CC=CC=C13)CO)C=CC4=CC=CC=C42	(12-methylbenzo[a]anthracen-7-yl)methanol	0	2	0	0	0	2	2	0	100	0
JCCNYMKQOSZNPW-UHFFFAOYSA-N	CCOC(=O)N1CCC(=C2C3=C(CCC4=C2N=CC=C4)C=C(C=C3)Cl)CC1	ethyl 4-(13-chloro-4-azatricyclo[9.4.0.03,8]pentadeca-1(11),3(8),4,6,12,14-hexaen-2-ylidene)piperidine-1-carboxylate	0	2	0	0	0	2	2	0	100	0
JCDLXWAYWSJVTP-UHFFFAOYSA-N	CC1CCC(C1C=O)C(=C)C	2-methyl-5-prop-1-en-2-ylcyclopentane-1-carbaldehyde	0	2	0	0	0	2	2	0	100	0
JCELSEVNSMXGKA-IOLBBIBUSA-N	CCCCCCCCCCCCCCCCCC(=O)N[C@@H](COP(=O)([O-])OCC[N+](C)(C)C)[C@@H](CCCCCCCCCCCCCCC)O	[(2S,3R)-3-hydroxy-2-(octadecanoylamino)octadecyl] 2-(trimethylazaniumyl)ethyl phosphate	0	2	1	0	0	3	2	1	66.6667	33.3333
JCEVIZQLLKDJRQ-UHFFFAOYSA-N	C#CC#CC(CCOC1C(C(C(C(O1)CO)O)O)O)O	2-(3-hydroxyhepta-4,6-diynoxy)-6-(hydroxymethyl)oxane-3,4,5-triol	0	2	0	0	0	2	2	0	100	0
JCMUOFQHZLPHQP-BQBZGAKWSA-N	CC[C@@H](C(=O)NCC(=O)O)NC(=O)CC[C@@H](C(=O)O)N	(2S)-2-amino-5-[[(2S)-1-(carboxymethylamino)-1-oxobutan-2-yl]amino]-5-oxopentanoic acid	0	2	1	0	0	3	2	1	66.6667	33.3333
JCQLYHFGKNRPGE-DJYZFUSFSA-N	C([C@@H]1[C@@H]([C@@H]([C@@H]([C@@H](O1)OC2[C@H](O[C@@]([C@H]2O)(CO)O)CO)O)O)O)O	(2S,3S,4S,5R,6R)-2-[(2R,4S,5R)-4,5-dihydroxy-2,5-bis(hydroxymethyl)oxolan-3-yl]oxy-6-(hydroxymethyl)oxane-3,4,5-triol	0	2	0	0	0	2	2	0	100	0
JCUWKPURUZEBFJ-MZXZQTHYSA-N	CC1=C2COC(=O)C2=C(C3=C1O[C@]4(CC[C@@H]5[C@@]([C@H]4C3)(CCC(=O)C5(C)C)C)C)OC	(1S,13R,14S,19R)-10-methoxy-1,4,14,18,18-pentamethyl-2,7-dioxapentacyclo[11.8.0.03,11.05,9.014,19]henicosa-3(11),4,9-triene-8,17-dione	0	2	0	0	0	2	2	0	100	0
JDMYIRPBIXAKJM-HCEMQMAESA-N	CCCCCCCC/C=C\CCCCCCCCCC(=O)O[C@H](COC(=O)CCCC/C=C\C/C=C\C/C=C\CCCCC)COP(=O)(O)OCCN	[(2R)-1-[2-aminoethoxy(hydroxy)phosphoryl]oxy-3-[(6Z,9Z,12Z)-octadeca-6,9,12-trienoyl]oxypropan-2-yl] (Z)-icos-11-enoate	0	2	0	0	0	2	2	0	100	0
JDOYVXXEQQTICM-UHFFFAOYSA-N	COC1=C(C=C(C=C1)C2C3COC(C3(CO2)O)C4=CC(=C(C=C4)O)OC)OC	6-(3,4-dimethoxyphenyl)-3-(4-hydroxy-3-methoxyphenyl)-3,4,6,6a-tetrahydro-1H-furo[3,4-c]furan-3a-ol	0	2	0	0	0	2	2	0	100	0
JDQVBGQWADMTAM-UHFFFAOYSA-N	CC(C)C(=O)OCCC1=CC=CC=C1	2-phenylethyl 2-methylpropanoate	0	2	0	0	0	2	2	0	100	0
JDSRHVWSAMTSSN-IRQZEAMPSA-N	CCCCC[C@@H](/C=C/C=C\CCCCCCCC(=O)O)OO	(9Z,11E,13S)-13-hydroperoxyoctadeca-9,11-dienoic acid	0	2	0	0	0	2	2	0	100	0
JDTQSHKXSIWHGV-UHFFFAOYSA-N	C1=COC(=C1)CC2=CNC=C2	3-(furan-2-ylmethyl)-1H-pyrrole	0	2	0	0	0	2	2	0	100	0
JDTVHPZFOBNGBS-UHFFFAOYSA-N	CC1=CC=C(C=C1)C(=O)C2=C(C(=O)C3=CC=CC=C3O2)OC	3-methoxy-2-(4-methylbenzoyl)chromen-4-one	0	2	0	0	0	2	2	0	100	0
JDWYRSDDJVCWPB-LURJTMIESA-N	C1[C@H](NC2=CC(=C(C=C21)O)O)C(=O)O	(2S)-5,6-dihydroxy-2,3-dihydro-1H-indole-2-carboxylic acid	0	2	0	0	0	2	2	0	100	0
JDYSKRAQSOYTDY-UHFFFAOYSA-N	COC1=CC=CC2=C1C3=CN=C(SC3=N2)SC	5-methoxy-2-methylsulfanyl-[1,3]thiazino[6,5-b]indole	0	2	0	0	0	2	2	0	100	0
JEDSAONQRSEAMA-UHFFFAOYSA-N	CC1=CC2C(CC1OC(=O)C)(C3(C(C(C(C34CO4)O2)O)O)C)CO	[10,11-dihydroxy-2-(hydroxymethyl)-1,5-dimethylspiro[8-oxatricyclo[7.2.1.02,7]dodec-5-ene-12,2'-oxirane]-4-yl] acetate	0	2	0	0	0	2	2	0	100	0
JEGUVXRNDRXUDN-UHFFFAOYSA-N	CC12CCCC(C1CCC(=C)C2CCC(=C)C=C)(C)C(=O)O	1,4a-dimethyl-6-methylidene-5-(3-methylidenepent-4-enyl)-3,4,5,7,8,8a-hexahydro-2H-naphthalene-1-carboxylic acid	0	2	0	0	0	2	2	0	100	0
JEJRVFQHFJDNJN-CQOARYKOSA-N	C1=NC2=C(N=C(N=C2N1[C@@H]3[C@H]([C@H]([C@@H](O3)COP(=O)(O)O)O)F)Cl)N	[(2S,3S,4S,5S)-5-(6-amino-2-chloropurin-9-yl)-4-fluoro-3-hydroxyoxolan-2-yl]methyl dihydrogen phosphate	0	2	0	0	0	2	2	0	100	0
JEKMKNDURXDJAD-HWUKTEKMSA-N	C[C@@]12C=CC3=C([C@H]1CC[C@]45[C@H]2CC[C@H](C4)[C@](C5)(CO)O)C=CO3	(1S,4S,12S,13R,16R,17R)-17-(hydroxymethyl)-12-methyl-8-oxapentacyclo[14.2.1.01,13.04,12.05,9]nonadeca-5(9),6,10-trien-17-ol	0	2	0	0	0	2	2	0	100	0
JEKNPVYFNMZRJG-STHMYGMFSA-N	CCCC[C@H](/C=C\C/C=C\C/C=C\C/C=C\CCCC(=O)O)O	(5Z,8Z,11Z,14Z,16R)-16-hydroxyicosa-5,8,11,14-tetraenoic acid	0	2	0	0	0	2	2	0	100	0
JELGPLUONQGOHF-MDZDMXLPSA-N	CCCCCC/C=C/CCCCCCCC(=O)OCC	ethyl (E)-hexadec-9-enoate	0	2	0	0	0	2	2	0	100	0
JENYBWHRLYZSSZ-UHFFFAOYSA-N	CC(C)C(=O)C(=O)C	4-methylpentane-2,3-dione	0	2	0	0	0	2	2	0	100	0
JERIBPHBOOFETI-PGUFJCEWSA-N	CCCCCCCCCCCCCCC(=O)O[C@H](COC(=O)CCCCCCCCCCCCC)COP(=O)([O-])OCC[N+](C)(C)C	[(2R)-2-pentadecanoyloxy-3-tetradecanoyloxypropyl] 2-(trimethylazaniumyl)ethyl phosphate	0	2	0	0	0	2	2	0	100	0
JEVOHZHOHSNOGF-FUOOPXQTSA-N	CC(=O)[C@H]1C[C@@H]([C@@]2([C@@]1(CC(=O)C3=C2[C@H](C[C@@H]4[C@@]3(CC[C@@H](C4(C)C)O)C)O)C)C)O	(3S,5R,7S,10S,13R,14R,15S,17S)-17-acetyl-3,7,15-trihydroxy-4,4,10,13,14-pentamethyl-1,2,3,5,6,7,12,15,16,17-decahydrocyclopenta[a]phenanthren-11-one	0	2	0	0	0	2	2	0	100	0
JEVQFWZHFCWWMC-JAIMITBRSA-N	CCCCCCCCCCCCCCCC(=O)O[C@H](COC(=O)CCCCC/C=C\C/C=C\C/C=C\C/C=C\CCCCC)COP(=O)(O)OCCN	[(2R)-3-[2-aminoethoxy(hydroxy)phosphoryl]oxy-2-hexadecanoyloxypropyl] (7Z,10Z,13Z,16Z)-docosa-7,10,13,16-tetraenoate	0	2	0	0	0	2	2	0	100	0
JFGVTUJBHHZRAB-UHFFFAOYSA-N	CC(C)(C)C1=CC(=CC(=C1O)C(C)(C)C)O	2,6-ditert-butylbenzene-1,4-diol	0	2	0	0	0	2	2	0	100	0
JFKCVAZSEWPOIX-UHFFFAOYSA-N	CC1CCC(C(C1)OC(=O)OCCO)C(C)C	2-hydroxyethyl (5-methyl-2-propan-2-ylcyclohexyl) carbonate	0	2	0	0	0	2	2	0	100	0
JFSXBMIFXZFKHD-ZDDLGXCGSA-N	C[C@@H]1[C@H]([C@H](C[C@@H](O1)O[C@H]2CC[C@]3([C@@H](C2)CC[C@@H]4[C@@H]3C[C@H]([C@]5([C@@]4(CC[C@@H]5C6=CC(=O)OC6)O)C)O)C)O)O	3-[(3S,5R,8R,9S,10S,12R,13S,14S,17R)-3-[(2R,4S,5S,6R)-4,5-dihydroxy-6-methyloxan-2-yl]oxy-12,14-dihydroxy-10,13-dimethyl-1,2,3,4,5,6,7,8,9,11,12,15,16,17-tetradecahydrocyclopenta[a]phenanthren-17-yl]-2H-furan-5-one	0	2	0	0	0	2	2	0	100	0
JFXDIXKMINYLIK-ZUOKHONESA-N	CC1=C(C=C2CC[C@@](OC2=C1C)(C)CCC[C@@H](C)CCC(=O)O)O	(4R)-7-[(2R)-6-hydroxy-2,7,8-trimethyl-3,4-dihydrochromen-2-yl]-4-methylheptanoic acid	0	2	0	0	0	2	2	0	100	0
JFZZTCKYMWJCGK-UHFFFAOYSA-N	CC1=CC2C(CC1)(C3(CCCC3(O2)CO)C)C	(6,8a,8b-trimethyl-1,2,3,4a,7,8-hexahydrocyclopenta[b][1]benzofuran-3a-yl)methanol	0	2	0	0	0	2	2	0	100	0
JGFBKJBAYISHAG-UHFFFAOYSA-N	CCC(=O)CC(=O)C(=O)OCC	ethyl 2,4-dioxohexanoate	0	2	0	0	0	2	2	0	100	0
JGINTSAQGRHGMG-WZUFQYTHSA-N	CC1=CCC2CC1C2(C)CC/C=C(/C)\CO	(Z)-5-(2,6-dimethyl-6-bicyclo[3.1.1]hept-2-enyl)-2-methylpent-2-en-1-ol	0	2	0	0	0	2	2	0	100	0
JGKMDLIITSKWAD-UHFFFAOYSA-N	CC1CCC2C13CCC(=CC3OC2(C)C)C	1,4,4,7-tetramethyl-2,3,3a,5a,8,9-hexahydro-1H-cyclopenta[c][1]benzofuran	0	2	0	0	0	2	2	0	100	0
JGMOKGBVKVMRFX-HQZYFCCVSA-N	CC(=O)[C@H]1CC[C@@H]2[C@@]1(CC[C@@H]3[C@H]2C=CC4=CC(=O)CC[C@@]34C)C	(8S,9R,10S,13S,14S,17S)-17-acetyl-10,13-dimethyl-1,2,8,9,11,12,14,15,16,17-decahydrocyclopenta[a]phenanthren-3-one	0	2	0	0	0	2	2	0	100	0
JGQZSBLQHCTAJF-NFXPUDJFSA-N	CN1C[C@@H](CC2(C1CC3=CNC4=CC=CC2=C34)OC)CO	[(9R)-10a-methoxy-7-methyl-4,6,6a,8,9,10-hexahydroindolo[4,3-fg]quinolin-9-yl]methanol	0	2	0	0	0	2	2	0	100	0
JGSUNMCABQUBOY-UHFFFAOYSA-N	C1=CC(=CN=C1)C(=O)CCC(=O)O	4-oxo-4-pyridin-3-ylbutanoic acid	0	2	0	0	0	2	2	0	100	0
JGUNZIWGNMQSBM-UINYOVNOSA-N	CCCCC/C=C\C=C\[C@H](CCCCCCCC(=O)O)OO	(9S,10E,12Z)-9-hydroperoxyoctadeca-10,12-dienoic acid	0	2	0	0	0	2	2	0	100	0
JGWQYLZHPPFHEH-GDNBJRDFSA-N	CC(CC(=O)/C=C(/C)\C1CC(=O)C2(C1(CC(=O)C3=C2C(CC4C3(CCC(=O)C4(C)C)C)O)C)C)C(=O)O	(Z)-6-(7-hydroxy-4,4,10,13,14-pentamethyl-3,11,15-trioxo-1,2,5,6,7,12,16,17-octahydrocyclopenta[a]phenanthren-17-yl)-2-methyl-4-oxohept-5-enoic acid	0	2	0	0	0	2	2	0	100	0
JHAZVELQNMEUTR-UHFFFAOYSA-N	CC(CC1=C(C=C(C=C1)OC)O)O	2-(2-hydroxypropyl)-5-methoxyphenol	0	2	0	0	0	2	2	0	100	0
JHHZQADGLDKIPM-AATRIKPKSA-N	CCC/C=C/C(=O)C	(E)-hept-3-en-2-one	0	2	0	0	0	2	2	0	100	0
JHMWTEQGLBMSLG-DMHZMEFUSA-N	CCCCCCCC/C=C\C/C=C\C/C=C\CCCC(=O)OC[C@H](COP(=O)([O-])OCC[N+](C)(C)C)OC(=O)CCCCCC/C=C\C/C=C\C/C=C\CCCCC	[(2R)-3-[(5Z,8Z,11Z)-icosa-5,8,11-trienoyl]oxy-2-[(8Z,11Z,14Z)-icosa-8,11,14-trienoyl]oxypropyl] 2-(trimethylazaniumyl)ethyl phosphate	0	2	0	0	0	2	2	0	100	0
JHXAZBBVQSRKJR-QNQPVOBRSA-N	CCCCCC(=O)/C=C\C=C\CCCCCCCC(=O)O	(9E,11Z)-13-oxooctadeca-9,11-dienoic acid	0	2	0	0	0	2	2	0	100	0
JHXMMAKVDKZILM-UHFFFAOYSA-N	CC1(C2CCC34CC(C(CC3C2(CC(=O)C1O)C)C=C4)(C)O)C	6,16-dihydroxy-5,5,9,16-tetramethyltetracyclo[10.2.2.01,10.04,9]hexadec-13-en-7-one	0	2	0	0	0	2	2	0	100	0
JICUYFPHCQPXNY-UHFFFAOYSA-N	COC1=C(C2=C(C=C1)C(=O)CC(O2)C3=CC=C(C=C3)O)OC	2-(4-hydroxyphenyl)-7,8-dimethoxy-2,3-dihydrochromen-4-one	0	2	0	0	0	2	2	0	100	0
JIEASZUPMDFVLW-WFGJNNQUSA-N	CCCCC/C=C\C/C=C\CCCCCCCCCC(=O)OC[C@H](COP(=O)(O)OCCN)OC(=O)CCCCCC/C=C\C/C=C\C/C=C\CCCCC	[(2R)-3-[2-aminoethoxy(hydroxy)phosphoryl]oxy-2-[(8Z,11Z,14Z)-icosa-8,11,14-trienoyl]oxypropyl] (11Z,14Z)-icosa-11,14-dienoate	0	2	0	0	0	2	2	0	100	0
JIGUQPWFLRLWPJ-UHFFFAOYSA-N	CCOC(=O)C=C	ethyl prop-2-enoate	0	2	0	0	0	2	2	0	100	0
JIMGVOCOYZFDKB-UHFFFAOYSA-N	CC(C)CC(=O)OCCC1=CC=CC=C1	2-phenylethyl 3-methylbutanoate	0	2	0	0	0	2	2	0	100	0
JIPUTTVWDAXSEZ-ALCCZGGFSA-N	C(CC(=O)O)C#CC#C/C=C\CO	(Z)-10-hydroxydec-8-en-4,6-diynoic acid	0	2	0	0	0	2	2	0	100	0
JIXHYWCLUOGIMM-UHFFFAOYSA-N	CC(C(=O)O)OCCOC	2-(2-methoxyethoxy)propanoic acid	0	2	0	0	0	2	2	0	100	0
JIXIFPSGUSMCIL-FNORWQNLSA-N	CC1=CC(=O)CC(C1(/C=C/C(C)CCO)O)(C)C	4-hydroxy-4-[(E)-5-hydroxy-3-methylpent-1-enyl]-3,5,5-trimethylcyclohex-2-en-1-one	0	2	0	0	0	2	2	0	100	0
JJBMWLFFOIHRLZ-XQLPTFJDSA-N	CC1=C[C@H]2[C@](CC1)([C@]3(CC(=O)C[C@]3(O2)CO)C)C	(3aR,4aS,8aR,8bR)-3a-(hydroxymethyl)-6,8a,8b-trimethyl-3,4a,7,8-tetrahydro-1H-cyclopenta[b][1]benzofuran-2-one	0	2	0	0	0	2	2	0	100	0
JJGNMSOJTSABGA-UHFFFAOYSA-N	CCCCCCC(C(=O)O)NC(=O)C	2-acetamidooctanoic acid	0	2	0	0	0	2	2	0	100	0
JJIHLJJYMXLCOY-BYPYZUCNSA-N	CC(=O)N[C@@H](CO)C(=O)O	(2S)-2-acetamido-3-hydroxypropanoic acid	0	2	1	0	2	5	2	3	40	60
JJOYCHKVKWDMEA-UHFFFAOYSA-N	CCOC(=O)C1CCCCC1	ethyl cyclohexanecarboxylate	0	2	0	0	0	2	2	0	100	0
JJTIQZJKQCQNJK-UHFFFAOYSA-N	CC1=C(C2=C(C=C1)C(=O)C3=C(C2=O)C=CC(=C3O)OC)O	1,5-dihydroxy-2-methoxy-6-methylanthracene-9,10-dione	0	2	0	0	0	2	2	0	100	0
JJVHJPXSEFIVJU-UHFFFAOYSA-N	C1=CC(=CC(=C1)O)CC(CO)C(CC2=C(C(=CC=C2)O)O)CO	3-[2,3-bis(hydroxymethyl)-4-(3-hydroxyphenyl)butyl]benzene-1,2-diol	0	2	0	0	0	2	2	0	100	0
JJYWRQLLQAKNAD-SNAWJCMRSA-N	CC/C=C(\C)/C(=O)O	(E)-2-methylpent-2-enoic acid	0	2	0	0	0	2	2	0	100	0
JJZRURWGJILXRH-RLCGTCKNSA-N	C[C@H]1C(=O)CC[C@H]2[C@@]1(C=C(C2)C(=O)C)C	(3aR,4R,7aR)-2-acetyl-3a,4-dimethyl-4,6,7,7a-tetrahydro-1H-inden-5-one	0	2	0	0	0	2	2	0	100	0
JKCVMTYNARDGET-HOTGVXAUSA-N	C1OC2=C(O1)C=C(C=C2)C[C@@H](CO)[C@@H](CC3=CC4=C(C=C3)OCO4)CO	(2R,3R)-2,3-bis(1,3-benzodioxol-5-ylmethyl)butane-1,4-diol	0	2	0	0	0	2	2	0	100	0
JKDOKILDEIEPFZ-LGPFJNBISA-N	CCCCCCCCCCCCCCCCCC(=O)O[C@H](COC(=O)CCC/C=C\C/C=C\C/C=C\C/C=C\C/C=C\CC)COP(=O)([O-])OCC[N+](C)(C)C	[(2R)-3-[(5Z,8Z,11Z,14Z,17Z)-icosa-5,8,11,14,17-pentaenoyl]oxy-2-octadecanoyloxypropyl] 2-(trimethylazaniumyl)ethyl phosphate	0	2	0	0	0	2	2	0	100	0
JKGHDBJDBRBRNA-DUXPYHPUSA-N	C/C(=C\CC(=O)O)/C(=O)O	(E)-2-methylpent-2-enedioic acid	0	2	0	0	0	2	2	0	100	0
JKKGTSUICJWEKB-SREVYHEPSA-N	CC/C=C\CCOC(=O)C(C)CC	[(Z)-hex-3-enyl] 2-methylbutanoate	0	2	0	0	0	2	2	0	100	0
JKKGTSUICJWEKB-UHFFFAOYSA-N	CCC=CCCOC(=O)C(C)CC	hex-3-enyl 2-methylbutanoate	0	2	0	0	0	2	2	0	100	0
JKQUXSHVQGBODD-VOTSOKGWSA-N	COC1=CC=C(C=C1)/C=C/[N+](=O)[O-]	1-methoxy-4-[(E)-2-nitroethenyl]benzene	0	2	0	0	0	2	2	0	100	0
JKQXZKUSFCKOGQ-PWPFSTEPSA-N	CC1=C(C(C[C@@H](C1)O)(C)C)/C=C/C(=C/C=C/C(=C/C=C\C=C(\C)/C=C/C=C(\C)/C=C/C2=C(C[C@H](CC2(C)C)O)C)/C)/C	(1R)-4-[(1E,3E,5E,7E,9Z,11Z,13E,15E,17E)-18-[(4R)-4-hydroxy-2,6,6-trimethylcyclohexen-1-yl]-3,7,12,16-tetramethyloctadeca-1,3,5,7,9,11,13,15,17-nonaenyl]-3,5,5-trimethylcyclohex-3-en-1-ol	0	2	0	0	0	2	2	0	100	0
JKRZOJADNVOXPM-UHFFFAOYSA-N	CCCCOC(=O)C(=O)OCCCC	dibutyl oxalate	0	2	0	0	0	2	2	0	100	0
JLFHSPGTENNODT-WLDZFSAMSA-N	C1[C@H]([C@H](OC2=CC(=CC(=C21)O)O)C3=CC(=C(C=C3C4=C(C(=C(C=C4[C@@H]5[C@@H](CC6=C(C=C(C=C6O5)O)O)OC(=O)C7=CC(=C(C(=C7)O)O)O)O)O)O)O)O)OC(=O)C8=CC(=C(C(=C8)O)O)O	[(2R,3R)-2-[2-[6-[(2R,3R)-5,7-dihydroxy-3-(3,4,5-trihydroxybenzoyl)oxy-3,4-dihydro-2H-chromen-2-yl]-2,3,4-trihydroxyphenyl]-4,5-dihydroxyphenyl]-5,7-dihydroxy-3,4-dihydro-2H-chromen-3-yl] 3,4,5-trihydroxybenzoate	0	2	0	0	0	2	2	0	100	0
JLNNQCUATONMIT-UHFFFAOYSA-N	CC(=O)OC1CN(C(=O)C=C1)C(=O)CCC2=CC=CC=C2	[6-oxo-1-(3-phenylpropanoyl)-2,3-dihydropyridin-3-yl] acetate	0	2	0	0	0	2	2	0	100	0
JLQSXXWTCJPCBC-UHFFFAOYSA-N	CN1C=C(C=CC1=O)C(=O)N	1-methyl-6-oxopyridine-3-carboxamide	0	2	0	0	0	2	2	0	100	0
JLZREPQLKPXUNF-UHFFFAOYSA-N	CCCCCCCCCCCCCCCCC(=O)CC(=O)CCCCCCCCCCC	triacontane-12,14-dione	0	2	0	0	0	2	2	0	100	0
JMFNGSBVJBPGQR-IWRWKHRWSA-N	C/C(=C\C=C\C=C(/C)\C=C\C=C(/C)\C=O)/C=C/C=C(/C)\C=C\C(=O)OC	methyl (2E,4Z,6E,8E,10E,12E,14E,16E)-4,8,13,17-tetramethyl-18-oxooctadeca-2,4,6,8,10,12,14,16-octaenoate	0	2	0	0	0	2	2	0	100	0
JMFRWRFFLBVWSI-NSCUHMNNSA-N	COC1=C(C=CC(=C1)/C=C/CO)O	4-[(E)-3-hydroxyprop-1-enyl]-2-methoxyphenol	0	2	0	0	0	2	2	0	100	0
JMMWKPVZQRWMSS-UHFFFAOYSA-N	CC(C)OC(=O)C	propan-2-yl acetate	0	2	0	0	0	2	2	0	100	0
JNHJGXQUDOYJAK-IYRCEVNGSA-N	C[C@]12CC[C@@H](CC1=CC[C@@H]3[C@@H]2CC[C@]4([C@H]3CC[C@@]4(C(=O)CO)O)C)O	1-[(3S,8R,9S,10R,13S,14S,17R)-3,17-dihydroxy-10,13-dimethyl-1,2,3,4,7,8,9,11,12,14,15,16-dodecahydrocyclopenta[a]phenanthren-17-yl]-2-hydroxyethanone	0	2	0	0	0	2	2	0	100	0
JNIVOKDEGVTPPC-ZQNQSHIBSA-N	CC(C)[C@@H]1C[C@H](C(=C)[C@H]2[C@H]1[C@H](CC2)C(=O)C)O	1-[(1S,3aR,5R,7S,7aS)-5-hydroxy-4-methylidene-7-propan-2-yl-1,2,3,3a,5,6,7,7a-octahydroinden-1-yl]ethanone	0	2	0	0	0	2	2	0	100	0
JNIWCVWKECYDSV-UHFFFAOYSA-N	CCCCCCCC(=O)OCC1=CC=CO1	furan-2-ylmethyl octanoate	0	2	0	0	0	2	2	0	100	0
JNMLRFRSKRFHKL-QPBWJCTOSA-N	CCCCC/C=C\C/C=C\CCCCCCCCCCCC(=O)O[C@H](COC(=O)CCCCCCC/C=C\C/C=C\C/C=C\CC)COP(=O)(O)OCCN	[(2R)-1-[2-aminoethoxy(hydroxy)phosphoryl]oxy-3-[(9Z,12Z,15Z)-octadeca-9,12,15-trienoyl]oxypropan-2-yl] (13Z,16Z)-docosa-13,16-dienoate	0	2	0	0	0	2	2	0	100	0
JNUUNUQHXIOFDA-JGKLHWIESA-N	CCCCC/C=C\C/C=C\C/C=C\C=C\[C@H](CCCC(=O)O)OO	(5S,6E,8Z,11Z,14Z)-5-hydroperoxyicosa-6,8,11,14-tetraenoic acid	0	2	0	0	0	2	2	0	100	0
JNUUNUQHXIOFDA-XTDASVJISA-N	CCCCC/C=C\C/C=C\C/C=C\C=C\C(CCCC(=O)O)OO	(6E,8Z,11Z,14Z)-5-hydroperoxyicosa-6,8,11,14-tetraenoic acid	0	2	0	0	0	2	2	0	100	0
JOAMMKKZSZEDHD-UHFFFAOYSA-N	C1CC2=C(C(=O)CC2)NC1	1,2,3,4,5,6-hexahydrocyclopenta[b]pyridin-7-one	0	2	0	0	0	2	2	0	100	0
JODRRPJMQDFCBJ-UHFFFAOYSA-N	CC1=CC(=C(C=C1)C=O)O	2-hydroxy-4-methylbenzaldehyde	0	2	0	0	0	2	2	0	100	0
JOFKCNJIUXPJAC-UHFFFAOYSA-N	CN1CCC2=C(C1)NC3=CC=CC=C23	2-methyl-1,3,4,9-tetrahydropyrido[3,4-b]indole	0	2	0	0	0	2	2	0	100	0
JOHZPMXAZQZXHR-UHFFFAOYSA-N	CCN1C=C(C(=O)C2=CN=C(N=C21)N3CCNCC3)C(=O)O	8-ethyl-5-oxo-2-piperazin-1-ylpyrido[2,3-d]pyrimidine-6-carboxylic acid	0	2	0	0	0	2	2	0	100	0
JOOXCMJARBKPKM-UHFFFAOYSA-N	CC(=O)CCC(=O)O	4-oxopentanoic acid	0	2	0	0	0	2	2	0	100	0
JOVYBWHPTQRVNZ-UHFFFAOYSA-N	COC1=CC(=C(C=C1)C2COC3=C(C2=O)C=CC(=C3)O)OC	3-(2,4-dimethoxyphenyl)-7-hydroxy-2,3-dihydrochromen-4-one	0	2	0	0	0	2	2	0	100	0
JOWOWIZUAITHGQ-YVMONPNESA-N	C\1CN=C/C1=C\C2=CC=C(O2)CO	[5-[(Z)-2,3-dihydropyrrol-4-ylidenemethyl]furan-2-yl]methanol	0	2	0	0	0	2	2	0	100	0
JOWYHBUWSWRYOG-UHFFFAOYSA-N	CC1=C(C(=O)C(CO1)O)OC	3-hydroxy-5-methoxy-6-methyl-2,3-dihydropyran-4-one	0	2	0	0	0	2	2	0	100	0
JPESOGFYFXAURP-XFXZXTDPSA-N	C1=CC=C(C=C1)/C(=C\C2=CC=CO2)/C=O	(E)-3-(furan-2-yl)-2-phenylprop-2-enal	0	2	0	0	0	2	2	0	100	0
JPFXYNDBKFIYLX-UHFFFAOYSA-N	CCCCCCCCCCCC1=CC(=O)C(=C(C1=O)O)O	2,3-dihydroxy-5-undecylcyclohexa-2,5-diene-1,4-dione	0	2	0	0	0	2	2	0	100	0
JPIJQSOTBSSVTP-GBXIJSLDSA-N	C([C@H]([C@@H](C(=O)O)O)O)O	(2S,3R)-2,3,4-trihydroxybutanoic acid	0	1	0	1	2	4	2	2	50	50
JPJFWRWQZROHJW-RSPSYKHISA-N	CCCCCCCC/C=C\CCCCCCCCCCCC(=O)OC[C@H](COP(=O)([O-])OCC[N+](C)(C)C)OC(=O)CCCCCC/C=C\C/C=C\C/C=C\CCCCC	[(2R)-3-[(Z)-docos-13-enoyl]oxy-2-[(8Z,11Z,14Z)-icosa-8,11,14-trienoyl]oxypropyl] 2-(trimethylazaniumyl)ethyl phosphate	0	2	0	0	0	2	2	0	100	0
JPKPHLVETUEKFT-UHFFFAOYSA-N	CC1(C2CCC34CC(C=C3)(C(=O)CC4C2(CCC1O)C)C)C	6-hydroxy-5,5,9,13-tetramethyltetracyclo[11.2.1.01,10.04,9]hexadec-14-en-12-one	0	2	0	0	0	2	2	0	100	0
JPNPIRVRGLGTRE-YSKCIPFOSA-N	CC/C=C\C/C=C\C/C=C\C/C=C\CCCCCCC(=O)OC[C@H](COP(=O)(O)OCCN)O	[(2R)-3-[2-aminoethoxy(hydroxy)phosphoryl]oxy-2-hydroxypropyl] (8Z,11Z,14Z,17Z)-icosa-8,11,14,17-tetraenoate	0	2	0	0	0	2	2	0	100	0
JPSKCQCQZUGWNM-UHFFFAOYSA-N	C1CCC(=O)OC(=O)C1	oxepane-2,7-dione	0	2	0	0	0	2	2	0	100	0
JPTOCTSNXXKSSN-VOTSOKGWSA-N	CCC/C=C/C(=O)CC	(E)-oct-4-en-3-one	0	2	0	0	0	2	2	0	100	0
JPVDGXUSNAEUIC-UHFFFAOYSA-N	CC1CC(=O)C=C(C12CCC(C2)C(=C)C)CO	10-(hydroxymethyl)-6-methyl-3-prop-1-en-2-ylspiro[4.5]dec-9-en-8-one	0	2	0	0	0	2	2	0	100	0
JPXZQMKKFWMMGK-KQYNXXCUSA-N	C1=NC(=O)C2=C(N1)N(C=N2)[C@H]3[C@@H]([C@@H]([C@H](O3)COP(=O)(O)OP(=O)(O)O)O)O	[(2R,3S,4R,5R)-3,4-dihydroxy-5-(6-oxo-3H-purin-9-yl)oxolan-2-yl]methyl phosphono hydrogen phosphate	0	2	2	0	0	4	2	2	50	50
JQGOBHOUYKYFPD-YONALABKSA-N	C[C@@H]1CC[C@H]2[C@H](C(O[C@H]3[C@@]24[C@H]1CCC(O3)(O4)C)O)C	(4S,5R,8S,9R,12R,13R)-1,5,9-trimethyl-11,14,15-trioxatetracyclo[10.2.1.04,13.08,13]pentadecan-10-ol	0	2	0	0	0	2	2	0	100	0
JQKIMGMIMCFLFR-IEECDEBMSA-N	CCCCCC/C=C\CCCCCCCC(=O)OC[C@H](COP(=O)(O)OCCN)OC(=O)CCCCCCCC/C=C\C/C=C\C/C=C\CCCCC	[(2R)-1-[2-aminoethoxy(hydroxy)phosphoryl]oxy-3-[(Z)-hexadec-9-enoyl]oxypropan-2-yl] (10Z,13Z,16Z)-docosa-10,13,16-trienoate	0	2	0	0	0	2	2	0	100	0
JQKOHRZNEOQNJE-ZZEZOPTASA-N	CCCCCCCCCCCCCCCCCC(=O)OCC(COP(=O)(O)OCCN)OC(=O)CCCCCCC/C=C\CCCCCCCC	[3-[2-aminoethoxy(hydroxy)phosphoryl]oxy-2-[(Z)-octadec-9-enoyl]oxypropyl] octadecanoate	0	2	3	0	0	5	2	3	40	60
JQVQIZWJBLGVRW-UHFFFAOYSA-N	C1=CC=C(C=C1)C(CO)COC(=O)N	(3-hydroxy-2-phenylpropyl) carbamate	0	2	0	0	0	2	2	0	100	0
JQXBETDGCMQLMK-UHFFFAOYSA-N	CC(=O)CC1=CC(=C(C=C1)O)O	1-(3,4-dihydroxyphenyl)propan-2-one	0	2	0	0	0	2	2	0	100	0
JQXGCBKGIBTCHY-FVCZIJCZSA-N	CC/C=C\C/C=C\C/C=C/CCCCCCC(C(=O)O)O	(9E,12Z,15Z)-2-hydroxyoctadeca-9,12,15-trienoic acid	0	2	0	0	0	2	2	0	100	0
JRHHJNMASOIRDS-UHFFFAOYSA-N	CCOC1=CC=C(C=C1)C=O	4-ethoxybenzaldehyde	0	2	0	0	0	2	2	0	100	0
JRHWHSJDIILJAT-UHFFFAOYSA-N	CCCC(C(=O)O)O	2-hydroxypentanoic acid	0	2	0	0	0	2	2	0	100	0
JRJBVWJSTHECJK-PKNBQFBNSA-N	CC1=CCCC(C1/C=C(\C)/C(=O)C)(C)C	(E)-3-methyl-4-(2,6,6-trimethylcyclohex-2-en-1-yl)but-3-en-2-one	0	2	0	0	0	2	2	0	100	0
JRJGKUTZNBZHNK-UHFFFAOYSA-N	CC(=O)OCCCC1=CC=CC=C1	3-phenylpropyl acetate	0	2	0	0	0	2	2	0	100	0
JRLLKNNCOWNIBL-UHFFFAOYSA-N	CC1CCCC2C1(C(C3=C(C2)OC=C3C)OC)C	4-methoxy-3,4a,5-trimethyl-5,6,7,8,8a,9-hexahydro-4H-benzo[f][1]benzofuran	0	2	0	0	0	2	2	0	100	0
JRTZGTYHEHCHTM-DIPNUNPCSA-N	CCCCCCCCCCCCCCCCCC(=O)OC[C@H](COP(=O)(O)OCCN)OC(=O)CCCCCCCCCCCCCCC	[(2R)-3-[2-aminoethoxy(hydroxy)phosphoryl]oxy-2-hexadecanoyloxypropyl] octadecanoate	0	2	0	0	0	2	2	0	100	0
JRXLVUMFJASLDR-XBXARRHUSA-N	C1=CC(=CC=C1CC(C(=O)O)NC(=O)/C=C/C2=CC(=C(C=C2)O)O)O	2-[[(E)-3-(3,4-dihydroxyphenyl)prop-2-enoyl]amino]-3-(4-hydroxyphenyl)propanoic acid	0	2	0	0	0	2	2	0	100	0
JRYYVMDEUJQWRO-UHFFFAOYSA-N	CC1=C(C=CC=N1)C(=O)N	2-methylpyridine-3-carboxamide	0	2	0	0	0	2	2	0	100	0
JSDBKAHWADVXFU-UHFFFAOYSA-N	CN1C=CC(=O)N(C1=O)C	1,3-dimethylpyrimidine-2,4-dione	0	2	0	0	0	2	2	0	100	0
JSFATNQSLKRBCI-VAEKSGALSA-N	CCCCC[C@@H](/C=C/C=C\C/C=C\C/C=C\CCCC(=O)O)O	(5Z,8Z,11Z,13E,15S)-15-hydroxyicosa-5,8,11,13-tetraenoic acid	0	2	0	0	0	2	2	0	100	0
JSIGICUAXLIURX-HJWRWDBZSA-N	C1CCN(C1)C(=O)/C=C\C2=CC=CC=C2	(Z)-3-phenyl-1-pyrrolidin-1-ylprop-2-en-1-one	0	2	0	0	0	2	2	0	100	0
JSIQVRIXMINMTA-VPLCAKHXSA-N	C[C@@H]([C@@H](C(=O)O)NC(=O)[C@H](CCC(=O)O)N)O	(4S)-4-amino-5-[[(1S,2S)-1-carboxy-2-hydroxypropyl]amino]-5-oxopentanoic acid	0	2	0	0	0	2	2	0	100	0
JSLCOZYBKYHZNL-UHFFFAOYSA-N	CCCCOC(=O)C(C)C	butyl 2-methylpropanoate	0	2	0	0	0	2	2	0	100	0
JSRLJPSBLDHEIO-SHYZEUOFSA-N	C1[C@@H]([C@H](O[C@H]1N2C=CC(=O)NC2=O)COP(=O)(O)O)O	[(2R,3S,5R)-5-(2,4-dioxopyrimidin-1-yl)-3-hydroxyoxolan-2-yl]methyl dihydrogen phosphate	0	2	0	0	0	2	2	0	100	0
JSWZEAMFRNKZNL-UHFFFAOYSA-N	CC1=C(N=CN1)CN2CCC3=C(C2=O)C4=CC=CC=C4N3C	5-methyl-2-[(5-methyl-1H-imidazol-4-yl)methyl]-3,4-dihydropyrido[4,3-b]indol-1-one	0	2	0	0	0	2	2	0	100	0
JSXZJOMDSXRJMT-WRMCHHCUSA-N	CCCCCCCCCCCCCCC(=O)OC[C@H](COP(=O)([O-])OCC[N+](C)(C)C)OC(=O)CCCCCC/C=C\C/C=C\C/C=C\C/C=C\CC	[(2R)-2-[(8Z,11Z,14Z,17Z)-icosa-8,11,14,17-tetraenoyl]oxy-3-pentadecanoyloxypropyl] 2-(trimethylazaniumyl)ethyl phosphate	0	2	0	0	0	2	2	0	100	0
JTEGNNHWOIJBJZ-ZJSQCTGTSA-N	CC/C=C\C/C=C\CC1C(O1)CCCCCCCC(=O)O	8-[3-[(2Z,5Z)-octa-2,5-dienyl]oxiran-2-yl]octanoic acid	0	2	0	0	0	2	2	0	100	0
JTEYGOLPGOYFJI-GJGHEGAFSA-N	CCCCC[C@@H](C/C=C/1\[C@H](CCC1=O)C/C=C\CCCC(=O)O)O	(Z)-7-[(1R,2E)-2-[(3S)-3-hydroxyoctylidene]-3-oxocyclopentyl]hept-5-enoic acid	0	2	0	0	0	2	2	0	100	0
JTEYKUFKXGDTEU-VKHMYHEASA-N	CC(C)([C@H](C(=O)O)O)O	(2R)-2,3-dihydroxy-3-methylbutanoic acid	0	2	0	0	0	2	2	0	100	0
JTNNZVJMTLLBQF-XXIUKWHKSA-N			0	2	0	0	0	2	2	0	100	0
JTPRPYYVVJBCFF-IULBOROHSA-N			0	2	0	0	0	2	2	0	100	0
JTTMYKSFKOOQLP-UHFFFAOYSA-N	C1=CC=C(C=C1)NC2=CC=C(C=C2)O	4-anilinophenol	0	2	0	0	0	2	2	0	100	0
JTVVPVMSFPTJLN-CMDGGOBGSA-N	CC#CC#CC#C/C=C/CO	(E)-dec-2-en-4,6,8-triyn-1-ol	0	2	0	0	0	2	2	0	100	0
JTYMXXCJQKGGFG-UHFFFAOYSA-N	C1=CN(C=N1)CC(C(=O)O)O	2-hydroxy-3-imidazol-1-ylpropanoic acid	0	2	0	0	0	2	2	0	100	0
JUCDMGAOGQOSAG-NTEUORMPSA-N	CC(=CCC/C(=C/CC1=C(C(=CC(=C1)O)OC)C(=O)C)/C)C	1-[2-[(2E)-3,7-dimethylocta-2,6-dienyl]-4-hydroxy-6-methoxyphenyl]ethanone	0	2	0	0	0	2	2	0	100	0
JUGXQEJPWDYOJV-CYDOCGOVSA-N	C[C@H](CCC[C@@H](C)[C@H]1CC[C@H]2[C@@]1(CC[C@@H]3[C@@H]2CC=C4[C@@]3(CC[C@@H](C4)O)C)C)C=O	(2R,6R)-6-[(3S,8R,9R,10R,13R,14R,17R)-3-hydroxy-10,13-dimethyl-2,3,4,7,8,9,11,12,14,15,16,17-dodecahydro-1H-cyclopenta[a]phenanthren-17-yl]-2-methylheptanal	0	2	0	0	0	2	2	0	100	0
JUHXHWKPHWGZKL-UHFFFAOYSA-N	CC(=CCC1=C(C(=CC2=C1C(=O)C3=C(O2)C=C(C4=C3OC(CC4)(C)C)O)O)OC)C	5,9-dihydroxy-10-methoxy-2,2-dimethyl-11-(3-methylbut-2-enyl)-3,4-dihydropyrano[2,3-a]xanthen-12-one	0	2	0	0	0	2	2	0	100	0
JUQLUIFNNFIIKC-UHFFFAOYSA-N	C(CCC(=O)O)CC(C(=O)O)N	2-aminoheptanedioic acid	0	2	0	0	0	2	2	0	100	0
JUWUWIGZUVEFQB-UHFFFAOYSA-N	CC(=O)OC1C(C2CCC1(C2)C)(C)C	(1,3,3-trimethyl-2-bicyclo[2.2.1]heptanyl) acetate	0	2	0	0	0	2	2	0	100	0
JUYKRZRMNHWQCD-SKSLZCFZSA-N	CC(=O)N[C@@H]1[C@H]([C@@H]([C@H](O[C@H]1O[C@@H]2[C@H](O[C@@H]([C@@H]([C@H]2OC(=O)C)NC(=O)C)OC(=O)C)COC(=O)C)COC(=O)C)OC(=O)C)OC(=O)C	[(2R,3S,4R,5R,6R)-5-acetamido-3-[(2S,3R,4R,5S,6R)-3-acetamido-4,5-diacetyloxy-6-(acetyloxymethyl)oxan-2-yl]oxy-4,6-diacetyloxyoxan-2-yl]methyl acetate	0	2	0	0	0	2	2	0	100	0
JUYYWEDATPYDSS-FGIXMGIFSA-N	CCCCCCCCCCCCCCCCCC(=O)O[C@H](COC(=O)CCCCCC/C=C\C/C=C\C/C=C\C/C=C\CC)COP(=O)(O)OCCN	[(2R)-3-[2-aminoethoxy(hydroxy)phosphoryl]oxy-2-octadecanoyloxypropyl] (8Z,11Z,14Z,17Z)-icosa-8,11,14,17-tetraenoate	0	2	0	0	0	2	2	0	100	0
JVBPQHSRTHJMLM-UXHBOMOISA-N	C[C@H](CC(CC(C)(C)O)O)[C@H]1CCC\2[C@@]1(CCC/C2=C\C=C/3\C[C@@H](CCC3=C)O)C	(6R)-6-[(1R,4E,7aR)-4-[(2Z)-2-[(5R)-5-hydroxy-2-methylidenecyclohexylidene]ethylidene]-7a-methyl-2,3,3a,5,6,7-hexahydro-1H-inden-1-yl]-2-methylheptane-2,4-diol	0	2	0	0	0	2	2	0	100	0
JVHUDTINIJAQHA-XWUSKMMESA-N	C/C(=C/C(C/C=C\C1=CC=C(C=C1)OC)C2C(O2)(C)C)/C=C	3-[(1Z,5Z)-1-(4-methoxyphenyl)-6-methylocta-1,5,7-trien-4-yl]-2,2-dimethyloxirane	0	2	0	0	0	2	2	0	100	0
JVJFIQYAHPMBBX-FNORWQNLSA-N	CCCCCC(/C=C/C=O)O	(E)-4-hydroxynon-2-enal	0	2	0	0	0	2	2	0	100	0
JVKGUKYXQMTNOK-UHFFFAOYSA-N	CC1=C(C2(CCCC(C2C(C1OC(=O)C)OC(=O)C)(C)C)C)CCC(C)(C=C)O	[2-acetyloxy-4-(3-hydroxy-3-methylpent-4-enyl)-3,4a,8,8-tetramethyl-1,2,5,6,7,8a-hexahydronaphthalen-1-yl] acetate	0	2	0	0	0	2	2	0	100	0
JVQYSWDUAOAHFM-UHFFFAOYSA-N	CCC(C)C(=O)C(=O)O	3-methyl-2-oxopentanoic acid	0	2	0	0	0	2	2	0	100	0
JVTAAEKCZFNVCJ-UHFFFAOYSA-N	CC(C(=O)O)O	2-hydroxypropanoic acid	13	2	7	0	7	29	2	27	6.89655	93.1034
JVUYBLROBHJEJN-UHFFFAOYSA-N	CC1=CC2=C(C(=O)C(C(C2=CO1)O)(C)O)C	7,8-dihydroxy-3,5,7-trimethyl-8H-isochromen-6-one	0	2	0	0	0	2	2	0	100	0
JWAZRIHNYRIHIV-UHFFFAOYSA-N	C1=CC=C2C=C(C=CC2=C1)O	naphthalen-2-ol	0	2	0	0	0	2	2	0	100	0
JWDIUXFSIWOGDP-VZRGJMDUSA-N	CC1=CC(=CC(=C1C/C=C(\C)/CC/C=C(\C)/CCC=C(C)C)O)O	5-methyl-4-[(2E,6E)-3,7,11-trimethyldodeca-2,6,10-trienyl]benzene-1,3-diol	0	2	0	0	0	2	2	0	100	0
JWKRZHJQYDUUNQ-UHFFFAOYSA-N	CC1C(CCC2C1(C(C3=C(C2)OC=C3C)O)C)O	3,4a,5-trimethyl-5,6,7,8,8a,9-hexahydro-4H-benzo[f][1]benzofuran-4,6-diol	0	2	0	0	0	2	2	0	100	0
JWRBBXQUYVJOLN-UHFFFAOYSA-N	CC(=C(C=O)C1=CC=CO1)C	2-(furan-2-yl)-3-methylbut-2-enal	0	2	0	0	0	2	2	0	100	0
JWRQVQWBNRGGPK-HWKANZROSA-N	COC1=C(C=CC(=C1)/C=C/C(=O)OC2C(C(C(C(O2)CO)O)O)O)O	[3,4,5-trihydroxy-6-(hydroxymethyl)oxan-2-yl] (E)-3-(4-hydroxy-3-methoxyphenyl)prop-2-enoate	0	2	0	0	0	2	2	0	100	0
JWUBBDSIWDLEOM-ZMHTYULMSA-N	C[C@H](CCCC(C)(C)O)[C@H]1CCC\2[C@@]1(CCC/C2=C/C=C/3\C[C@@H](CCC3=C)O)C	(1R,3E)-3-[(2Z)-2-[(1R,7aR)-1-[(2R)-6-hydroxy-6-methylheptan-2-yl]-7a-methyl-2,3,3a,5,6,7-hexahydro-1H-inden-4-ylidene]ethylidene]-4-methylidenecyclohexan-1-ol	0	2	0	0	0	2	2	0	100	0
JXDFEUKNHBHUCP-UHFFFAOYSA-N	CCCCCCCCC(=O)NCC(=O)O	2-(nonanoylamino)acetic acid	0	2	0	0	0	2	2	0	100	0
JXYACYYPACQCDM-UHFFFAOYSA-N	C1=CC=C(C=C1)COC(=O)CN	benzyl 2-aminoacetate	0	2	0	0	0	2	2	0	100	0
JXZJRYDTSDCGLO-UHFFFAOYSA-N	CC(=O)C(=O)C1=CC=CO1	1-(furan-2-yl)propane-1,2-dione	0	2	0	0	0	2	2	0	100	0
JYCJDSPNULQUKV-UHFFFAOYSA-N	CCCCCCCCCC(=O)CCC1=CC(=C(C=C1)OC(=O)C)OC	[2-methoxy-4-(3-oxododecyl)phenyl] acetate	0	2	0	0	0	2	2	0	100	0
JYJFNDQBESEHJQ-UHFFFAOYSA-N	CC1(C(=O)NC(=O)O1)C	5,5-dimethyl-1,3-oxazolidine-2,4-dione	0	2	0	0	0	2	2	0	100	0
JYPHNHPXFNEZBR-UHFFFAOYSA-N	C1=CC(=CC=C1C(CC(=O)O)N)O	3-amino-3-(4-hydroxyphenyl)propanoic acid	0	2	0	0	0	2	2	0	100	0
JYQVRBSGMTVCKG-JIDRUIINSA-N	C/C(=C\CC/C(=C/COC(=O)/C(=C/O)/C)/C)/CC/C=C(\C)/CC/C=C(\C)/C=O	[(2E,6E,10E,14E)-3,7,11,15-tetramethyl-16-oxohexadeca-2,6,10,14-tetraenyl] (E)-3-hydroxy-2-methylprop-2-enoate	0	2	0	0	0	2	2	0	100	0
JYRFVDHHGPHQBG-UHFFFAOYSA-N	CC(=CCC1=C(C(=C(C=C1O)O)CC(=O)C2=C(C=C(C=C2)O)O)OC)C	2-[4,6-dihydroxy-2-methoxy-3-(3-methylbut-2-enyl)phenyl]-1-(2,4-dihydroxyphenyl)ethanone	0	2	0	0	0	2	2	0	100	0
JYVXNLLUYHCIIH-LURJTMIESA-N	C[C@@]1(CCOC(=O)C1)O	(4S)-4-hydroxy-4-methyloxan-2-one	0	2	0	0	0	2	2	0	100	0
JYWXVFXGOBTFQZ-RHOQSXGDSA-N	CCCCC/C=C\C/C=C\C/C=C\C/C=C\CCCC(=O)O[C@H](COC(=O)CCC/C=C\C/C=C\C/C=C\C/C=C\C/C=C\CC)COP(=O)([O-])OCC[N+](C)(C)C	[(2R)-3-[(5Z,8Z,11Z,14Z,17Z)-icosa-5,8,11,14,17-pentaenoyl]oxy-2-[(5Z,8Z,11Z,14Z)-icosa-5,8,11,14-tetraenoyl]oxypropyl] 2-(trimethylazaniumyl)ethyl phosphate	0	2	1	0	0	3	2	1	66.6667	33.3333
JYZJYKOZGGEXSX-UHFFFAOYSA-N	CCCCCCCCCCCCC(C(=O)O)O	2-hydroxytetradecanoic acid	0	2	0	0	0	2	2	0	100	0
JZBCTZLGKSYRSF-UHFFFAOYSA-N	CCC1=NC=C(N=C1C)C	2-ethyl-3,5-dimethylpyrazine	0	2	0	0	0	2	2	0	100	0
JZBXYOOARNRUME-UHFFFAOYSA-N	CCCCCCCCC(=O)C1=CC=C(C=C1)O	1-(4-hydroxyphenyl)nonan-1-one	0	2	0	0	0	2	2	0	100	0
JZCCYSDOUYQZMW-UHFFFAOYSA-N	CC(C)C(=O)OC(C)C1=CC=CC=C1	1-phenylethyl 2-methylpropanoate	0	2	0	0	0	2	2	0	100	0
JZIARAQCPRDGAC-UHFFFAOYSA-N	CC(C)C(=O)OC(C)(CCC=C(C)C)C=C	3,7-dimethylocta-1,6-dien-3-yl 2-methylpropanoate	0	2	0	0	0	2	2	0	100	0
JZIYIXOCSAGFBB-OYQODMOWSA-N	CCCCCC/C=C\CCCCCCCCCC(=O)OC[C@H](COP(=O)([O-])OCC[N+](C)(C)C)OC(=O)CCCCCC/C=C\C/C=C\C/C=C\C/C=C\CC	[(2R)-2-[(8Z,11Z,14Z,17Z)-icosa-8,11,14,17-tetraenoyl]oxy-3-[(Z)-octadec-11-enoyl]oxypropyl] 2-(trimethylazaniumyl)ethyl phosphate	0	2	0	0	0	2	2	0	100	0
JZJHVHUFPUYAJF-UHFFFAOYSA-N	CC1C(OC(O1)C2=CC(=C(C=C2)O)OC)C	4-(4,5-dimethyl-1,3-dioxolan-2-yl)-2-methoxyphenol	0	2	0	0	0	2	2	0	100	0
JZKXXXDKRQWDET-QMMMGPOBSA-N	C1=CC(=CC(=C1)O)C[C@@H](C(=O)[O-])[NH3+]	(2S)-2-azaniumyl-3-(3-hydroxyphenyl)propanoate	0	2	0	0	0	2	2	0	100	0
JZQKTMZYLHNFPL-NMMTYZSQSA-N	CCCCC/C=C\C=C\C=O	(2E,4Z)-deca-2,4-dienal	0	2	0	0	0	2	2	0	100	0
JZQOJFLIJNRDHK-CMDGGOBGSA-N	CC1CC=C(C(C1(C)C)/C=C/C(=O)C)C	(E)-4-(2,5,6,6-tetramethylcyclohex-2-en-1-yl)but-3-en-2-one	0	2	0	0	0	2	2	0	100	0
JZSZAGWWWKKXLO-RMEBTJIYSA-N	CCCCCCCC/C=C\CCCCCCCC(=O)OC[C@H](COP(=O)(O)OCCN)OC(=O)CC/C=C\C/C=C\C/C=C\C/C=C\C/C=C\C/C=C\CC	[(2R)-1-[2-aminoethoxy(hydroxy)phosphoryl]oxy-3-[(Z)-octadec-9-enoyl]oxypropan-2-yl] (4Z,7Z,10Z,13Z,16Z,19Z)-docosa-4,7,10,13,16,19-hexaenoate	0	2	0	0	0	2	2	0	100	0
JZUMVFMLJGSMRF-UHFFFAOYSA-N	CC(CCCC(=O)O)C(=O)O	2-methylhexanedioic acid	0	2	0	0	0	2	2	0	100	0
KACPVQQHDVBVFC-OIFXTYEKSA-N	C(=C\C(=C(/C(=O)O)\N)\C(=O)O)\C=O	(Z)-2-amino-3-[(Z)-3-oxoprop-1-enyl]but-2-enedioic acid	0	2	0	0	0	2	2	0	100	0
KATNIMBVOAPAGX-UHFFFAOYSA-N	CC(C)(C=C)C1=CC(=C(C2=C1C=CC(=O)O2)O)OC	8-hydroxy-7-methoxy-5-(2-methylbut-3-en-2-yl)chromen-2-one	0	2	0	0	0	2	2	0	100	0
KATOYYZUTNAWSA-DLJQHUEDSA-N	CCCCC/C=C\C/C=C\CC(/C=C\C=C\CCCC(=O)O)O	(5E,7Z,11Z,14Z)-9-hydroxyicosa-5,7,11,14-tetraenoic acid	0	2	0	0	0	2	2	0	100	0
KBCOVKHULBZKNY-UHFFFAOYSA-N	CC(C)CCC(=O)OC	methyl 4-methylpentanoate	0	2	0	0	0	2	2	0	100	0
KBDKAJNTYKVSEK-PYHARJCCSA-N	C1[C@@H]([C@H](OC1OP(=O)(O)O)CO)O	[(4S,5R)-4-hydroxy-5-(hydroxymethyl)oxolan-2-yl] dihydrogen phosphate	0	2	0	0	0	2	2	0	100	0
KBDSLGBFQAGHBE-MSGMIQHVSA-N	C[C@@]12CC[C@H]3[C@]([C@@]14[C@H](O4)C(=O)O[C@H]2C5=COC=C5)(C(=O)C[C@@H]6[C@@]37COC(=O)C[C@@H]7OC6(C)C)C	(1R,2R,7S,10R,13R,14R,16S,19S,20S)-19-(furan-3-yl)-9,9,13,20-tetramethyl-4,8,15,18-tetraoxahexacyclo[11.9.0.02,7.02,10.014,16.014,20]docosane-5,12,17-trione	0	2	0	0	0	2	2	0	100	0
KBEMPFYJJCTZIG-XQRVVYSFSA-N	C/C=C\C#CC#CC#CC#CC=C	(11Z)-trideca-1,11-dien-3,5,7,9-tetrayne	0	2	0	0	0	2	2	0	100	0
KBGNBPGXVKPRQI-UHFFFAOYSA-N	COC1=C(C2=C3C(=C1)C(=O)NC3=CC4=CC=CC=C42)O	15-hydroxy-14-methoxy-10-azatetracyclo[7.6.1.02,7.012,16]hexadeca-1(16),2,4,6,8,12,14-heptaen-11-one	0	2	0	0	0	2	2	0	100	0
KBLZKAKKJPDYKJ-UHFFFAOYSA-N	CC(C1CCC(=O)O1)O	5-(1-hydroxyethyl)oxolan-2-one	0	2	0	0	0	2	2	0	100	0
KBOPZPXVLCULAV-UHFFFAOYSA-N	C1=CC(=C(C=C1N)C(=O)O)O	5-amino-2-hydroxybenzoic acid	0	2	0	0	0	2	2	0	100	0
KBPPPUZMFQKLNP-UTLUCORTSA-N	C[C@@H]1CO[C@@H]2[C@H]1CCC(=C2)C	(3S,3aS,7aR)-3,6-dimethyl-2,3,3a,4,5,7a-hexahydro-1-benzofuran	0	2	0	0	0	2	2	0	100	0
KBQFPPUAIJHDCO-UHFFFAOYSA-N	C1=CC=C2C(=C1)C(=O)C3=C(O2)C(=CC=C3)O	4-hydroxyxanthen-9-one	0	2	0	0	0	2	2	0	100	0
KBSVBCHYXYXDAG-UHFFFAOYSA-N	CC1=CC(=C(O1)C)C(=O)C	1-(2,5-dimethylfuran-3-yl)ethanone	0	2	0	0	0	2	2	0	100	0
KBXOGESWPIVMNJ-XQRVVYSFSA-N	C/C=C\SSCC=C	(Z)-1-(prop-2-enyldisulfanyl)prop-1-ene	0	2	0	0	0	2	2	0	100	0
KCJHLHNKOKSELI-QKGXHTGVSA-N	CCCCC/C=C\C/C=C\CCCCCCCCCC(=O)OC[C@H](COP(=O)(O)OCCN)OC(=O)CCCC/C=C\C/C=C\C/C=C\CCCCC	[(2R)-3-[2-aminoethoxy(hydroxy)phosphoryl]oxy-2-[(6Z,9Z,12Z)-octadeca-6,9,12-trienoyl]oxypropyl] (11Z,14Z)-icosa-11,14-dienoate	0	2	0	0	0	2	2	0	100	0
KCMPFWGUVNEDHW-UHFFFAOYSA-N	CC(=CCC1=C(C(=CC2=C1C(=O)C3=C(C4=C(C=C3O2)OC(C(C4)O)(C)C)O)O)OC)C	3,5,9-trihydroxy-8-methoxy-2,2-dimethyl-7-(3-methylbut-2-enyl)-3,4-dihydropyrano[3,2-b]xanthen-6-one	0	2	0	0	0	2	2	0	100	0
KCPFRJBAXWUXIG-VRHVFUOLSA-N	CC/C=C\CCOC(OCC/C=C\CC)C	(Z)-1-[1-[(Z)-hex-3-enoxy]ethoxy]hex-3-ene	0	2	0	0	0	2	2	0	100	0
KCWGBXXAJHVZNN-KOYQJJOGSA-N	CC/C=C\C/C=C\C/C=C\C/C=C\C/C=C\CCCC(=O)OC[C@H](COP(=O)(O)OCCN)O	[(2R)-3-[2-aminoethoxy(hydroxy)phosphoryl]oxy-2-hydroxypropyl] (5Z,8Z,11Z,14Z,17Z)-icosa-5,8,11,14,17-pentaenoate	0	2	0	0	0	2	2	0	100	0
KDBWUCIHUALFON-UHFFFAOYSA-N	CC1=CC2=C(C(=C1)O)C(=O)C(=CC2=O)OC	8-hydroxy-2-methoxy-6-methylnaphthalene-1,4-dione	0	2	0	0	0	2	2	0	100	0
KDHHWXGBNUCREU-HOTGVXAUSA-N	CC(=O)N(CCCC[C@@H](C(=O)O)NC(=O)CC(CC(=O)N[C@@H](CCCCN(C(=O)C)O)C(=O)O)(C(=O)O)O)O	4-[[(1S)-5-[acetyl(hydroxy)amino]-1-carboxypentyl]amino]-2-[2-[[(1S)-5-[acetyl(hydroxy)amino]-1-carboxypentyl]amino]-2-oxoethyl]-2-hydroxy-4-oxobutanoic acid	0	2	0	0	0	2	2	0	100	0
KDPFMRXIVDLQKX-QWHCGFSZSA-N	C[C@H]1CCC=C(CC(=O)[C@H](CC1=O)C(C)C)C	(3R,10S)-6,10-dimethyl-3-propan-2-ylcyclodec-6-ene-1,4-dione	0	2	0	0	0	2	2	0	100	0
KDVFRMMRZOCFLS-UHFFFAOYSA-N	CCCC(=O)C(=O)O	2-oxopentanoic acid	0	2	0	0	0	2	2	0	100	0
KDZOASGQNOPSCU-WDSKDSINSA-N	C(C[C@@H](C(=O)O)N)CN=C(N)N[C@@H](CC(=O)O)C(=O)O	(2S)-2-[[N'-[(4S)-4-amino-4-carboxybutyl]carbamimidoyl]amino]butanedioic acid	0	2	2	0	0	4	2	2	50	50
KEAYVGHLOUCYNN-AATRIKPKSA-N	CCCC/C=C/CCCCCCCCCCCCCC1=CC(=CC(=C1)O)O	5-[(E)-nonadec-14-enyl]benzene-1,3-diol	0	2	0	0	0	2	2	0	100	0
KECVAQLNZFMLLN-DUXPYHPUSA-N	CC(C(=O)/C=C(\C(=O)O)/Cl)C(=O)O	(E)-2-chloro-5-methyl-4-oxohex-2-enedioic acid	0	2	0	0	0	2	2	0	100	0
KEEHJLBAOLGBJZ-WEDZBJJJSA-N	C/C(=C\C=C\C(=C\C(=O)O)\C)/C=C/C12C(CCCC1(O2)C)(C)C	(2E,4E,6E,8E)-3,7-dimethyl-9-(2,2,6-trimethyl-7-oxabicyclo[4.1.0]heptan-1-yl)nona-2,4,6,8-tetraenoic acid	0	2	0	0	0	2	2	0	100	0
KEGDHFMPWJTRFP-ZVSNZSLMSA-N	CSCC[C@@H](C(=O)O)NCC1([C@H]([C@@H]([C@H](O1)CO)O)O)O	(2S)-4-methylsulfanyl-2-[[(3S,4S,5R)-2,3,4-trihydroxy-5-(hydroxymethyl)oxolan-2-yl]methylamino]butanoic acid	0	2	0	0	0	2	2	0	100	0
KEMQGTRYUADPNZ-UHFFFAOYSA-N	CCCCCCCCCCCCCCCCC(=O)O	heptadecanoic acid	0	2	4	0	2	8	2	6	25	75
KEQHJBNSCLWCAE-UHFFFAOYSA-N	CC1=CC(=O)C(=CC1=O)C(C)C	2-methyl-5-propan-2-ylcyclohexa-2,5-diene-1,4-dione	0	2	0	0	0	2	2	0	100	0
KEQUNHIAUQQPAC-UHFFFAOYSA-N	C1C(OCC(O1)(CO)O)(CO)O	2,5-bis(hydroxymethyl)-1,4-dioxane-2,5-diol	0	2	0	0	0	2	2	0	100	0
KFBXUKHERGLHLG-UHFFFAOYSA-N	CCCCCC(=O)CC(=O)C	nonane-2,4-dione	0	2	0	0	0	2	2	0	100	0
KFGOFTHODYBSGM-ZUNNJUQCSA-N	CCCCC[C@@H](/C=C/[C@H]1[C@@H](C[C@@H]([C@@H]1CC(=O)CCCCC(=O)O)O)O)O	7-[(1R,2R,3R,5S)-3,5-dihydroxy-2-[(E,3S)-3-hydroxyoct-1-enyl]cyclopentyl]-6-oxoheptanoic acid	0	2	0	0	0	2	2	0	100	0
KFKWRHQBZQICHA-STQMWFEESA-N	CC(C)C[C@@H](C(=O)N[C@@H](CC1=CC=CC=C1)C(=O)[O-])[NH3+]	(2S)-2-[[(2S)-2-azaniumyl-4-methylpentanoyl]amino]-3-phenylpropanoate	0	2	0	0	0	2	2	0	100	0
KFXPOIKSDYRVKS-UHFFFAOYSA-N	CCC=CCCC(=O)O	hept-4-enoic acid	0	2	0	0	0	2	2	0	100	0
KGEKLUUHTZCSIP-HOSYDEDBSA-N	CC(=O)O[C@@H]1C[C@@H]2CC[C@]1(C2(C)C)C	[(1S,2R,4S)-1,7,7-trimethyl-2-bicyclo[2.2.1]heptanyl] acetate	0	2	0	0	0	2	2	0	100	0
KGIATYCAIYWYED-UHFFFAOYSA-N	CC(=CCC1=C(C2=C(C(=C1O)OC)OC3=CC(=CC(=C3C(=O)O2)O)O)CC=C(C)C)C	2,7,9-trihydroxy-1-methoxy-3,4-bis(3-methylbut-2-enyl)benzo[b][1,4]benzodioxepin-6-one	0	2	0	0	0	2	2	0	100	0
KGNSGRRALVIRGR-QWRGUYRKSA-N	C1=CC(=CC=C1C[C@@H](C(=O)O)NC(=O)[C@H](CCC(=O)N)N)O	(2S)-2-[[(2S)-2,5-diamino-5-oxopentanoyl]amino]-3-(4-hydroxyphenyl)propanoic acid	0	2	0	0	0	2	2	0	100	0
KGOOVUKZICPAIZ-FRKPEAEDSA-N	CC(=CCC/C(=C/CC1=C(C=C(C=C1O)O)C2=CC3=C(O2)C=C(C=C3)O)/C)C	4-[(2E)-3,7-dimethylocta-2,6-dienyl]-5-(6-hydroxy-1-benzofuran-2-yl)benzene-1,3-diol	0	2	0	0	0	2	2	0	100	0
KHAVLLBUVKBTBG-UHFFFAOYSA-N	C=CCCCCCCCC(=O)O	dec-9-enoic acid	0	2	0	0	0	2	2	0	100	0
KHCDPAZLBSPVSE-UHFFFAOYSA-N	CCCCCCCC(=O)CCCCCCCC(=O)O	9-oxohexadecanoic acid	0	2	0	0	0	2	2	0	100	0
KHCGLDOOFYZQKU-UHFFFAOYSA-N	CC(C)C(=O)OCCC(C)CCCC(=C)C	3,7-dimethyloct-7-enyl 2-methylpropanoate	0	2	0	0	0	2	2	0	100	0
KHLVXMUGPANNQD-UHFFFAOYSA-N	CC1COC(O1)C(C)C2=CC=CC=C2	4-methyl-2-(1-phenylethyl)-1,3-dioxolane	0	2	0	0	0	2	2	0	100	0
KHOTZHZBHNDKOB-UHFFFAOYSA-N	CC1CCC(C12CC(=C(C)C)C(=O)O2)C(=C)C	6-methyl-3-propan-2-ylidene-9-prop-1-en-2-yl-1-oxaspiro[4.4]nonan-2-one	0	2	0	0	0	2	2	0	100	0
KHWZQNGOXILAEN-NSCUHMNNSA-N	C/C=C/CCC1CC(C(=O)O1)C(=O)O	2-oxo-5-[(E)-pent-3-enyl]oxolane-3-carboxylic acid	0	2	0	0	0	2	2	0	100	0
KIIGQXVIHZSFAX-JLHYYAGUSA-N	C#CC#CC(/C=C/CCCCCCCCO)O	(E)-pentadec-9-en-12,14-diyne-1,11-diol	0	2	0	0	0	2	2	0	100	0
KIJCKCLHIXLFEW-JJWHRAAESA-N	C[C@H](CC(=O)CC(C)C(=O)O)[C@H]1C[C@@H]([C@@]2([C@@]1(CC(=O)C3=C2C(=O)C[C@@H]4[C@@]3(CCC(=O)C4(C)C)C)C)C)O	(6R)-6-[(5R,10S,13R,14R,15S,17R)-15-hydroxy-4,4,10,13,14-pentamethyl-3,7,11-trioxo-1,2,5,6,12,15,16,17-octahydrocyclopenta[a]phenanthren-17-yl]-2-methyl-4-oxoheptanoic acid	0	2	0	0	0	2	2	0	100	0
KIKDCPYSYOMXEJ-UHFFFAOYSA-N	COC1=CC2=C(C=C1)C3C(CO2)C4=CC(=C(C=C4O3)OC)O	3,9-dimethoxy-6a,11a-dihydro-6H-[1]benzofuro[3,2-c]chromen-8-ol	0	2	0	0	0	2	2	0	100	0
KIQMCGMHGVXDFW-UHFFFAOYSA-N	CN1C=NC2=C(C1=O)NC=N2	1-methyl-7H-purin-6-one	0	2	0	0	0	2	2	0	100	0
[truncated: 13,152 more rows]

## Sheet: total without PMID 32910851
InChI key	SMILES	IUPAC name	NMR_i	LC_ni	LC_i	GC_ni	GC_i	SUM	sum_ni	sum_i	per_ni, %	per_i, %		NMR_i	NMR-based papers, presented studies of TREATED HepG2 cells
AADLTHQNYQJHQV-SVLGDMRNSA-N	CCCCCCCCCCCCCCCCCCCC(=O)N[C@@H](COP(=O)([O-])OCC[N+](C)(C)C)[C@@H](/C=C/CCCCCCCCCCCCC)O	[(E,2S,3R)-3-hydroxy-2-(icosanoylamino)octadec-4-enyl] 2-(trimethylazaniumyl)ethyl phosphate	0	0	1	0	0	1	0	1	0	100		LC_ni	LC-MS-based papers, presented studies of UNTREATED HepG2 cells
AAKFURSPBCUAIO-SZAHLOSFSA-N	CCCCCCCCCCCCCCC[C@H]([C@H](COP(=O)([O-])OCC[N+](C)(C)C)NC(=O)CCCCCCCCCCC)O	[(2S,3R)-2-(dodecanoylamino)-3-hydroxyoctadecyl] 2-(trimethylazaniumyl)ethyl phosphate	0	1	0	0	0	1	1	0	100	0		LC_i	LC-MS-based papers, presented studies of TREATED HepG2 cells
ACFIXJIJDZMPPO-NNYOXOHSSA-K	C1C=CN(C=C1C(=O)N)[C@H]2[C@@H]([C@@H]([C@H](O2)COP(=O)([O-])OP(=O)([O-])OC[C@@H]3[C@H]([C@H]([C@@H](O3)N4C=NC5=C(N=CN=C54)N)OP(=O)(O)[O-])O)O)O	[(2R,3R,4R,5R)-2-(6-aminopurin-9-yl)-5-[[[[(2R,3S,4R,5R)-5-(3-carbamoyl-4H-pyridin-1-yl)-3,4-dihydroxyoxolan-2-yl]methoxy-oxidophosphoryl]oxy-oxidophosphoryl]oxymethyl]-4-hydroxyoxolan-3-yl] hydrogen phosphate	0	0	2	0	0	2	0	2	0	100		GC_ni	GC-MS-based papers, presented studies of UNTREATED HepG2 cells
ACFIXJIJDZMPPO-NNYOXOHSSA-N	C1C=CN(C=C1C(=O)N)[C@H]2[C@@H]([C@@H]([C@H](O2)COP(=O)(O)OP(=O)(O)OC[C@@H]3[C@H]([C@H]([C@@H](O3)N4C=NC5=C(N=CN=C54)N)OP(=O)(O)O)O)O)O	[[(2R,3R,4R,5R)-5-(6-aminopurin-9-yl)-3-hydroxy-4-phosphonooxyoxolan-2-yl]methoxy-hydroxyphosphoryl] [(2R,3S,4R,5R)-5-(3-carbamoyl-4H-pyridin-1-yl)-3,4-dihydroxyoxolan-2-yl]methyl hydrogen phosphate	0	1	2	0	0	3	1	2	33.3333	66.6667		GC_i	LC-MS-based papers, presented studies of TREATED HepG2 cells
ACTIUHUUMQJHFO-AMJCLVIFSA-N	CC1=C(C(=O)C(=C(C1=O)OC)OC)C/C=C(/C)\CC/C=C(/C)\CC/C=C(/C)\CC/C=C(/C)\CC/C=C(/C)\CC/C=C(/C)\CC/C=C(/C)\CC/C=C(/C)\CC/C=C(/C)\CCC=C(C)C	2-[(2Z,6Z,10Z,14Z,18Z,22Z,26Z,30Z,34Z)-3,7,11,15,19,23,27,31,35,39-decamethyltetraconta-2,6,10,14,18,22,26,30,34,38-decaenyl]-5,6-dimethoxy-3-methylcyclohexa-2,5-diene-1,4-dione	0	0	1	0	0	1	0	1	0	100		SUM	summ of papers, reported about detection of the metabolite in HepG2 cells
ADHNUPOJJCKWRT-JLXBFWJWSA-N	CCCCCCCCCCCCC/C=C/C=C/C(=O)O	(2E,4E)-octadeca-2,4-dienoic acid	0	1	0	0	0	1	1	0	100	0		sum_ni	summ of papers, reported about detection of the metabolite in UNTREATED HepG2 cells
ADLQHCPAMORLQC-SQFISAMPSA-N	CCCCCCCCCCCCCC(=O)OC(COC(=O)CCCCCCC/C=C\CCCCCC)COP(=O)(O)OCCN	[3-[2-aminoethoxy(hydroxy)phosphoryl]oxy-2-tetradecanoyloxypropyl] (Z)-hexadec-9-enoate	0	1	3	0	0	4	1	3	25	75		sum_i	summ of papers, reported about detection of the metabolite in TREATED HepG2 cells
ADOCFGYWKPSJCY-UPTOSOBMSA-N	CCCCCCCCCCC/C=C\CCCCC(=O)OC[C@H](COP(=O)([O-])OCC[N+](C)(C)C)O	[(2R)-2-hydroxy-3-[(Z)-octadec-6-enoyl]oxypropyl] 2-(trimethylazaniumyl)ethyl phosphate	0	0	1	0	0	1	0	1	0	100		per_ni, %	proportion of articles (%) describing UNTREATED HepG2 cells, which reported the fact of detection of the metabolite
ADVPTQAUNPRNPO-UHFFFAOYSA-N	C(C(C(=O)O)N)S(=O)O	2-amino-3-sulfinopropanoic acid	0	0	0	0	1	1	0	1	0	100		per_i, %	proportion of articles (%) describing TREATED HepG2 cells, which reported the fact of detection of the metabolite
ADZLWSMFHHHOBV-BYPYZUCNSA-N	C(CC(=O)O)[C@@H](C(=O)O)NC=O	(2S)-2-formamidopentanedioic acid	0	1	0	0	0	1	1	0	100	0
AEAMHDRXCYEOCU-HTDYWKJCSA-N	CCCCCCCCCCCCCCCCCC(=O)OC[C@H](COP(=O)([O-])OCC[N+](C)(C)C)OC(=O)CCCCCCCCC/C=C\CCCCCC	[(2R)-3-octadecanoyloxy-2-[(Z)-octadec-11-enoyl]oxypropyl] 2-(trimethylazaniumyl)ethyl phosphate	0	0	1	0	0	1	0	1	0	100
AEMFNILZOJDQLW-QAGGRKNESA-N	C[C@]12CCC(=O)C=C1CC[C@@H]3[C@@H]2CC[C@]4([C@H]3CCC4=O)C	(8R,9S,10R,13S,14S)-10,13-dimethyl-2,6,7,8,9,11,12,14,15,16-decahydro-1H-cyclopenta[a]phenanthrene-3,17-dione	0	0	1	0	0	1	0	1	0	100
AEMOLEFTQBMNLQ-AQKNRBDQSA-N	[C@@H]1([C@@H]([C@H](OC([C@@H]1O)O)C(=O)O)O)O	(2S,3S,4S,5R)-3,4,5,6-tetrahydroxyoxane-2-carboxylic acid	0	0	2	0	1	3	0	3	0	100
AEMOLEFTQBMNLQ-DTEWXJGMSA-N	[C@@H]1([C@H]([C@H](O[C@H]([C@@H]1O)O)C(=O)O)O)O	(2S,3R,4S,5R,6R)-3,4,5,6-tetrahydroxyoxane-2-carboxylic acid	0	0	0	1	0	1	1	0	100	0
AEMRFAOFKBGASW-UHFFFAOYSA-N	C(C(=O)O)O	2-hydroxyacetic acid	0	1	0	0	4	5	1	4	20	80
AERBNCYCJBRYDG-KSZLIROESA-N	CCCCCCCCCCCCCC[C@H]([C@H]([C@H](CO)N)O)O	(2S,3S,4R)-2-aminooctadecane-1,3,4-triol	0	0	3	0	0	3	0	3	0	100
AFENDNXGAFYKQO-UHFFFAOYSA-N	CCC(C(=O)O)O	2-hydroxybutanoic acid	0	1	1	0	0	2	1	1	50	50
AFENDNXGAFYKQO-VKHMYHEASA-N	CC[C@@H](C(=O)O)O	(2S)-2-hydroxybutanoic acid	1	0	0	0	0	1	0	1	0	100
AFGUVBVUFZMJMX-KTKRTIGZSA-N	CCCCCCCC/C=C\CCCC(=O)O	(Z)-tetradec-5-enoic acid	0	1	0	0	0	1	1	0	100	0
AFHDGAZLEDRAOK-YSCVQLGOSA-N	CCCCCCCCCCCCCCCCCCC(=O)O[C@@H](CO)COC(=O)CCCCCCC/C=C\C/C=C\CCCC	[(2S)-1-[(9Z,12Z)-heptadeca-9,12-dienoyl]oxy-3-hydroxypropan-2-yl] nonadecanoate	0	0	1	0	0	1	0	1	0	100
AFPIKWGSISSARS-QOHRVMPQSA-N	CC(=O)N[C@]12[C@]3([C@@H]([C@H](O[C@]1(OP(=O)(O3)O2)O)CO)O)O	N-[(3R,5R,6R,7R,8S)-3,6,7-trihydroxy-5-(hydroxymethyl)-1-oxo-2,4,9,10-tetraoxa-1lambda5-phosphatricyclo[5.2.1.03,8]decan-8-yl]acetamide	0	1	0	0	0	1	1	0	100	0
AGBQKNBQESQNJD-ZETCQYMHSA-N	C1CSS[C@H]1CCCCC(=O)O	5-[(3S)-dithiolan-3-yl]pentanoic acid	0	0	1	0	0	1	0	1	0	100
AGKRHAILCPYNFH-DUQSFWPASA-N	CCCCCCCCCCC/C=C\C(C)(C)/C=C\CCCC(=O)O	(5Z,8Z)-7,7-dimethylicosa-5,8-dienoic acid	0	0	1	0	0	1	0	1	0	100
AGLLGVGIYDAODS-PVCMTRMKSA-N	CCCCCCCCCC/C=C\CCCCCCCCCC(=O)OC[C@H](COP(=O)([O-])OCC[N+](C)(C)C)OC(=O)CCC/C=C\C/C=C\C/C=C\C/C=C\C/C=C\CC	[(2R)-3-[(Z)-docos-11-enoyl]oxy-2-[(5Z,8Z,11Z,14Z,17Z)-icosa-5,8,11,14,17-pentaenoyl]oxypropyl] 2-(trimethylazaniumyl)ethyl phosphate	0	1	0	0	0	1	1	0	100	0
AGNLJNRENXLLQO-UHFFFAOYSA-N	CCCCCCCCCCC1CCC(=O)O1	5-decyloxolan-2-one	0	1	0	0	0	1	1	0	100	0
AGPKZVBTJJNPAG-WHFBIAKZSA-N	CC[C@H](C)[C@@H](C(=O)O)N	(2S,3S)-2-amino-3-methylpentanoic acid	9	2	9	1	6	27	3	24	11.1111	88.8889
AGTPCXBHIGMTEU-NREGDSCDSA-N	CCCCCCCCCCCCCCCCCC(=O)OC[C@H](COP(=O)(O)OC[C@@H](C(=O)O)N)OC(=O)CCCCCCC/C=C\C/C=C\CCCCC	(2S)-2-amino-3-[hydroxy-[(2R)-2-[(9Z,12Z)-octadeca-9,12-dienoyl]oxy-3-octadecanoyloxypropoxy]phosphoryl]oxypropanoic acid	0	0	1	0	1	2	0	2	0	100
AHANXAKGNAKFSK-PDBXOOCHSA-N	CC/C=C\C/C=C\C/C=C\CCCCCCCCCC(=O)O	(11Z,14Z,17Z)-icosa-11,14,17-trienoic acid	0	0	1	0	0	1	0	1	0	100
AHAUBJRIXRHFSJ-LTUZQPMLSA-N	CCCCC/C=C\C/C=C\CCCCCCCC(=O)OC[C@H](COP(=O)([O-])OCC[N+](C)(C)C)OC(=O)CCCC/C=C\C/C=C\C/C=C\C/C=C\CC	[(2R)-3-[(9Z,12Z)-octadeca-9,12-dienoyl]oxy-2-[(6Z,9Z,12Z,15Z)-octadeca-6,9,12,15-tetraenoyl]oxypropyl] 2-(trimethylazaniumyl)ethyl phosphate	0	1	0	0	0	1	1	0	100	0
AHCYMLUZIRLXAA-SHYZEUOFSA-N	C1[C@@H]([C@H](O[C@H]1N2C=CC(=O)NC2=O)COP(=O)(O)OP(=O)(O)OP(=O)(O)O)O	[[(2R,3S,5R)-5-(2,4-dioxopyrimidin-1-yl)-3-hydroxyoxolan-2-yl]methoxy-hydroxyphosphoryl] phosphono hydrogen phosphate	0	1	0	0	0	1	1	0	100	0
AHLPHDHHMVZTML-BYPYZUCNSA-N	C(C[C@@H](C(=O)O)N)CN	(2S)-2,5-diaminopentanoic acid	2	2	8	0	4	16	2	14	12.5	87.5
AHLUUFDSARFSAU-DIPNUNPCSA-N	CCCCCCCCCCCCCCCCCCCCCC(=O)OC[C@H](COP(=O)(O)OCCN)OC(=O)CCCCCCCCCCC	[(2R)-3-[2-aminoethoxy(hydroxy)phosphoryl]oxy-2-dodecanoyloxypropyl] docosanoate	0	0	1	0	0	1	0	1	0	100
AHUWGXXXQILFPZ-AYDIKMHNSA-N	CCCCC/C=C\CC/C=C/C=C/CCCO	(4E,6E,10Z)-hexadeca-4,6,10-trien-1-ol	0	0	1	0	0	1	0	1	0	100
AIJKUSCCAPFTGP-UHFFFAOYSA-N	CCCCCCCCCCC(C)CCCC(C)C(=O)O	2,6-dimethylhexadecanoic acid	0	1	0	0	0	1	1	0	100	0
AIQDYKMWENWVQJ-AQKNRBDQSA-N	[C@@H]1([C@@H]([C@H](OC([C@@H]1O)OP(=O)(O)O)C(=O)O)O)O	(2S,3S,4S,5R)-3,4,5-trihydroxy-6-phosphonooxyoxane-2-carboxylic acid	0	0	0	1	0	1	1	0	100	0
AIQDYKMWENWVQJ-QIUUJYRFSA-N	[C@@H]1([C@@H]([C@H](O[C@@H]([C@@H]1O)OP(=O)(O)O)C(=O)O)O)O	(2S,3S,4S,5R,6R)-3,4,5-trihydroxy-6-phosphonooxyoxane-2-carboxylic acid	0	0	1	0	0	1	0	1	0	100
AJMZUFBKADIAKC-SKTOPKGQSA-N	CCCCCCCCCCCCCCCCCC(=O)OC[C@H](CO)OC(=O)CCCCCCC/C=C\C/C=C\CCCCC	[(2S)-3-hydroxy-2-[(9Z,12Z)-octadeca-9,12-dienoyl]oxypropyl] octadecanoate	0	0	1	0	0	1	0	1	0	100
AJYXDMLIYIHUFX-ZLSPUOOPSA-N	CCCCCC/C=C\CCCCCCCCCCCC(=O)O[C@H](COC(=O)CCCCCCCCC/C=C\CCCCCC)COP(=O)([O-])OCC[N+](C)(C)C	[(2R)-2-[(Z)-icos-13-enoyl]oxy-3-[(Z)-octadec-11-enoyl]oxypropyl] 2-(trimethylazaniumyl)ethyl phosphate	0	1	1	0	0	2	1	1	50	50
AKDNCHSRFCFLGP-UHFFFAOYSA-N	CCCCCCCCCCCCCCCCCC(=O)CCCCCCCCCC(=O)O	11-oxooctacosanoic acid	0	0	1	0	0	1	0	1	0	100
AKVBCGQVQXPRLD-UHFFFAOYSA-N	CCCCCCC(C(=O)O)N	2-aminooctanoic acid	0	0	0	0	1	1	0	1	0	100
ALZVPLKYDKJKQU-UHFFFAOYSA-N	CC(C(=O)NC(CC1=CC=C(C=C1)O)C(=O)O)N	2-(2-aminopropanoylamino)-3-(4-hydroxyphenyl)propanoic acid	0	1	0	0	0	1	1	0	100	0
ANOICLBSJIMQTA-WXGBOJPQSA-N	CC/C=C\C[C@@H](/C=C/[C@@H]1[C@H]([C@H](CC1=O)O)C/C=C\CCCC(=O)O)O	(Z)-7-[(1R,2R,5S)-5-hydroxy-2-[(1E,3S,5Z)-3-hydroxyocta-1,5-dienyl]-3-oxocyclopentyl]hept-5-enoic acid	0	0	1	0	0	1	0	1	0	100
ANONYDIPJOFTGS-OAXDXBKMSA-N	CCCCC/C=C\C/C=C\CCCCCCCCCCCC(=O)O[C@H](COC(=O)CCCCCCC/C=C\CCCC)COP(=O)(O)OC[C@H](CO)O	[(2R)-1-[[(2S)-2,3-dihydroxypropoxy]-hydroxyphosphoryl]oxy-3-[(Z)-tetradec-9-enoyl]oxypropan-2-yl] (13Z,16Z)-docosa-13,16-dienoate	0	1	0	0	0	1	1	0	100	0
ANRKEHNWXKCXDB-BHFWLYLHSA-N	CCCCCCCCCCCCCCCCCC(=O)OC[C@H](COP(=O)(O)OCCN)OC(=O)CCC/C=C\C/C=C\C/C=C\C/C=C\CCCCC	[(2R)-1-[2-aminoethoxy(hydroxy)phosphoryl]oxy-3-octadecanoyloxypropan-2-yl] (5Z,8Z,11Z,14Z)-icosa-5,8,11,14-tetraenoate	0	1	2	0	0	3	1	2	33.3333	66.6667
AOKNWGQMRWJWFS-UHFFFAOYSA-N	CCCCCC(C)CCCCCCCCCC(=O)O	11-methylhexadecanoic acid	0	1	0	0	0	1	1	0	100	0
AOPOCGPBAIARAV-OTBJXLELSA-N	CC[C@H](/C=C/C=C\C[C@H](/C=C/C=C/C=C\[C@H](CCCC(=O)O)O)O)O	(5S,6Z,8E,10E,12R,14Z,16E,18R)-5,12,18-trihydroxyicosa-6,8,10,14,16-pentaenoic acid	0	0	1	0	0	1	0	1	0	100
APEHGLQXFOZAEF-MHNOHXJZSA-N	CCCCC/C=C\C/C=C\C/C=C\C/C=C\CCCC(=O)OC[C@H](COP(=O)([O-])OCC[N+](C)(C)C)OC(=O)CC/C=C\C/C=C\C/C=C\C/C=C\C/C=C\C/C=C\CC	[(2R)-2-[(4Z,7Z,10Z,13Z,16Z,19Z)-docosa-4,7,10,13,16,19-hexaenoyl]oxy-3-[(5Z,8Z,11Z,14Z)-icosa-5,8,11,14-tetraenoyl]oxypropyl] 2-(trimethylazaniumyl)ethyl phosphate	0	1	0	0	0	1	1	0	100	0
APJYDQYYACXCRM-UHFFFAOYSA-N	C1=CC=C2C(=C1)C(=CN2)CCN	2-(1H-indol-3-yl)ethanamine	0	0	1	0	0	1	0	1	0	100
APXSAEQXOXTDAM-AATRIKPKSA-N	CCCC/C=C/CCCCCCCCC(=O)O	(E)-pentadec-10-enoic acid	0	1	0	0	0	1	1	0	100	0
APYVEUGLZHAHDJ-TVRYRFOISA-N	C[C@H](CCCC(C)C)[C@H]1CC[C@@H]2[C@@]1(CC[C@H]3[C@H]2[C@@H](C[C@H]4[C@@]3(CC[C@H](C4)O)C)O)C	(3R,5S,7R,8R,9S,10S,13R,14S,17R)-10,13-dimethyl-17-[(2R)-6-methylheptan-2-yl]-2,3,4,5,6,7,8,9,11,12,14,15,16,17-tetradecahydro-1H-cyclopenta[a]phenanthrene-3,7-diol	0	0	1	0	0	1	0	1	0	100
AQAKHZVPOOGUCK-XPUUQOCRSA-N	CC(C)[C@@H](C(=O)O)NC(=O)CC[C@@H](C(=O)O)N	(2S)-2-amino-5-[[(1S)-1-carboxy-2-methylpropyl]amino]-5-oxopentanoic acid	0	0	2	0	0	2	0	2	0	100
AQGATPGTIUISSG-IRLNBCNISA-N	CCCCC/C=C\C/C=C\CCCCCCCCCC(=O)OC[C@H](COP(=O)(O)OCCN)OC(=O)CCC/C=C\C/C=C\C/C=C\C/C=C\C/C=C\CC	[(2R)-3-[2-aminoethoxy(hydroxy)phosphoryl]oxy-2-[(5Z,8Z,11Z,14Z,17Z)-icosa-5,8,11,14,17-pentaenoyl]oxypropyl] (11Z,14Z)-icosa-11,14-dienoate	0	1	0	0	0	1	1	0	100	0
AQGWMPFCRUALJK-ZPHPHTNESA-N	CCCCCCCCCCCCCCCCCCCCCCCCC/C=C\CCCCCCCC	(Z)-pentatriacont-9-ene	0	0	1	0	0	1	0	1	0	100
AQMJFJSWRDZFFQ-WBHJMADESA-N	CCCC/C=C\CC/C=C\CCCCCCCCCC(=O)O	(11Z,15Z)-icosa-11,15-dienoic acid	0	1	0	0	0	1	1	0	100	0
AQYCMVICBNBXNA-UHFFFAOYSA-N	CC(CCC(=O)O)C(=O)O	2-methylpentanedioic acid	0	1	0	0	0	1	1	0	100	0
ARBUBMSULZWAHS-QPPIDDCLSA-N	CCCCCCCCCCCCCCCCCCCC(=O)OC[C@H](COP(=O)(O)OC[C@H](CO)O)OC(=O)CCCCCCCCCCCCC	[(2R)-3-[[(2S)-2,3-dihydroxypropoxy]-hydroxyphosphoryl]oxy-2-tetradecanoyloxypropyl] icosanoate	0	1	0	0	0	1	1	0	100	0
ARDJUHDXABDVFH-ZHSIBHBUSA-N	CCCCCCCCCCCCCCCC(=O)OC[C@H](COP(=O)([O-])OCC[N+](C)(C)C)OC(=O)CCCCC/C=C\C/C=C\C/C=C\C/C=C\C/C=C\CC	[(2R)-2-[(7Z,10Z,13Z,16Z,19Z)-docosa-7,10,13,16,19-pentaenoyl]oxy-3-hexadecanoyloxypropyl] 2-(trimethylazaniumyl)ethyl phosphate	0	1	0	0	0	1	1	0	100	0
ARJPPNFIEQKVBB-UHFFFAOYSA-N	CC(=O)NCCC=O	N-(3-oxopropyl)acetamide	0	0	1	0	0	1	0	1	0	100
AROVHWXXFTUQIL-UHFFFAOYSA-N	CCCCCCCCCCCC(CCCCCC(=O)O)O	7-hydroxyoctadecanoic acid	0	1	0	0	0	1	1	0	100	0
ARPVSMCNIDAQBO-YUMQZZPRSA-N	CC(C)C[C@@H](C(=O)O)NC(=O)[C@H](CCC(=O)N)N	(2S)-2-[[(2S)-2,5-diamino-5-oxopentanoyl]amino]-4-methylpentanoic acid	0	0	1	0	0	1	0	1	0	100
ASCFNMCAHFUBCO-UHFFFAOYSA-N	C(C(=O)O)OP(=O)(O)O	2-phosphonooxyacetic acid	0	0	0	0	1	1	0	1	0	100
ASWBNKHCZGQVJV-HSZRJFAPSA-N	CCCCCCCCCCCCCCCC(=O)OC[C@H](COP(=O)([O-])OCC[N+](C)(C)C)O	[(2R)-3-hexadecanoyloxy-2-hydroxypropyl] 2-(trimethylazaniumyl)ethyl phosphate	0	5	8	0	2	15	5	10	33.3333	66.6667
ASWBNKHCZGQVJV-QHCPKHFHSA-N	CCCCCCCCCCCCCCCC(=O)OC[C@@H](COP(=O)([O-])OCC[N+](C)(C)C)O	[(2S)-3-hexadecanoyloxy-2-hydroxypropyl] 2-(trimethylazaniumyl)ethyl phosphate	0	0	2	0	0	2	0	2	0	100
ASWBNKHCZGQVJV-UHFFFAOYSA-N	CCCCCCCCCCCCCCCC(=O)OCC(COP(=O)([O-])OCC[N+](C)(C)C)O	(3-hexadecanoyloxy-2-hydroxypropyl) 2-(trimethylazaniumyl)ethyl phosphate	0	1	0	0	0	1	1	0	100	0
ATHGHQPFGPMSJY-UHFFFAOYSA-N	C(CCNCCCN)CN	N'-(3-aminopropyl)butane-1,4-diamine	1	1	5	1	1	9	2	7	22.2222	77.7778
ATHVAWFAEPLPPQ-VRDBWYNSSA-N	CCCCCCCCCCCCCCCCCC(=O)OC[C@H](COP(=O)([O-])OCC[N+](C)(C)C)OC(=O)CCCCCCC/C=C\CCCCCCCC	[(2R)-3-octadecanoyloxy-2-[(Z)-octadec-9-enoyl]oxypropyl] 2-(trimethylazaniumyl)ethyl phosphate	0	2	2	0	0	4	2	2	50	50
ATIPDCIQTUXABX-UWVGGRQHSA-N	CC(C)C[C@@H](C(=O)O)NC(=O)[C@H](CCCCN)N	(2S)-2-[[(2S)-2,6-diaminohexanoyl]amino]-4-methylpentanoic acid	0	0	1	0	0	1	0	1	0	100
ATZKAUGGNMSCCY-VVFNRDJMSA-N	CC(=CCC/C(=C/CC/C(=C/[C@@H]1[C@H]([C@]1(C)CC/C=C(\C)/CCC=C(C)C)COP(=O)(O)OP(=O)(O)O)/C)/C)C	[(1R,2R,3R)-2-[(3E)-4,8-dimethylnona-3,7-dienyl]-2-methyl-3-[(1E,5E)-2,6,10-trimethylundeca-1,5,9-trienyl]cyclopropyl]methyl phosphono hydrogen phosphate	0	0	1	0	0	1	0	1	0	100
AUFGTPPARQZWDO-YUZLPWPTSA-N	C1C(NC2=C(N1)NC(=NC2=O)N)CN(C=O)C3=CC=C(C=C3)C(=O)N[C@@H](CCC(=O)O)C(=O)O	(2S)-2-[[4-[(2-amino-4-oxo-5,6,7,8-tetrahydro-1H-pteridin-6-yl)methyl-formylamino]benzoyl]amino]pentanedioic acid	0	0	1	0	0	1	0	1	0	100
AULCUSCIZQQSMU-WDJSDFAOSA-N	CC1=C(C(CCC1)(C)C)/C=C/C(=C/C=C/C(=C/C2OC2/C=C(/C=C/C=C(/C=C/C3=C(CCCC3(C)C)C)\C)\C)/C)/C	2,3-bis[(1E,3E,5E,7E)-2,6-dimethyl-8-(2,6,6-trimethylcyclohexen-1-yl)octa-1,3,5,7-tetraenyl]oxirane	0	0	1	0	0	1	0	1	0	100
AUNGANRZJHBGPY-SCRDCRAPSA-N	CC1=CC2=C(C=C1C)N(C3=NC(=O)NC(=O)C3=N2)C[C@@H]([C@@H]([C@@H](CO)O)O)O	7,8-dimethyl-10-[(2S,3S,4R)-2,3,4,5-tetrahydroxypentyl]benzo[g]pteridine-2,4-dione	0	0	3	0	1	4	0	4	0	100
AUNLIRXIJAVBNM-ZSBATXSLSA-N	C[C@H](CCC=C(C)C)[C@H]1CC[C@@H]2[C@@]1(CCC3=C2CC[C@@H]4[C@@]3(CCC(=O)C4)C)C	(5S,10S,13R,14R,17R)-10,13-dimethyl-17-[(2R)-6-methylhept-5-en-2-yl]-1,2,4,5,6,7,11,12,14,15,16,17-dodecahydrocyclopenta[a]phenanthren-3-one	0	0	1	0	0	1	0	1	0	100
AUYYCJSJGJYCDS-LBPRGKRZSA-N	C1=CC(=C(C=C1OC2=C(C=C(C=C2I)C[C@@H](C(=O)O)N)I)I)O	(2S)-2-amino-3-[4-(4-hydroxy-3-iodophenoxy)-3,5-diiodophenyl]propanoic acid	0	0	0	0	1	1	0	1	0	100
AVCZHZMYOZARRJ-JWLMTKEBSA-N	CCCC/C=C\CCCCCCCC(=O)OC[C@H](COP(=O)([O-])OCC[N+](C)(C)C)OC(=O)CCCCCCC/C=C\CCCC	[(2R)-2,3-bis[[(Z)-tetradec-9-enoyl]oxy]propyl] 2-(trimethylazaniumyl)ethyl phosphate	0	2	0	0	0	2	2	0	100	0
AVKOENOBFIYBSA-WMPRHZDHSA-N	CCCCC/C=C\C/C=C\C/C=C\C/C=C\C/C=C\CCC(=O)O	(4Z,7Z,10Z,13Z,16Z)-docosa-4,7,10,13,16-pentaenoic acid	0	1	3	0	0	4	1	3	25	75
AVSXSVCZWQODGV-DPAQBDIFSA-N	C[C@H](CCC=C(C)C)[C@H]1CC[C@@H]2[C@@]1(CC[C@H]3[C@H]2CC=C4[C@@]3(CC[C@@H](C4)O)C)C	(3S,8S,9S,10R,13R,14S,17R)-10,13-dimethyl-17-[(2R)-6-methylhept-5-en-2-yl]-2,3,4,7,8,9,11,12,14,15,16,17-dodecahydro-1H-cyclopenta[a]phenanthren-3-ol	0	0	1	0	1	2	0	2	0	100
AVXURJPOCDRRFD-UHFFFAOYSA-N	NO	hydroxylamine	0	0	0	0	3	3	0	3	0	100
AWBRINOUACVGAA-WAOOJFMWSA-N	CCCCCCCCC/C=C\CCCCCCCC(=O)OC[C@@H](COC(=O)CCCCCCC/C=C\CCCC)OC(=O)CCCCCCC/C=C\CCCCCCCCC	[(2R)-2-[(Z)-nonadec-9-enoyl]oxy-3-[(Z)-tetradec-9-enoyl]oxypropyl] (Z)-nonadec-9-enoate	0	1	0	0	0	1	1	0	100	0
AWDRATDZQPNJFN-VAYUFCLWSA-N	C[C@H](CCC(=O)NCCS(=O)(=O)O)[C@H]1CC[C@@H]2[C@@]1([C@H](C[C@H]3[C@H]2CC[C@H]4[C@@]3(CC[C@H](C4)O)C)O)C	2-[[(4R)-4-[(3R,5R,8R,9S,10S,12S,13R,14S,17R)-3,12-dihydroxy-10,13-dimethyl-2,3,4,5,6,7,8,9,11,12,14,15,16,17-tetradecahydro-1H-cyclopenta[a]phenanthren-17-yl]pentanoyl]amino]ethanesulfonic acid	0	1	0	0	0	1	1	0	100	0
AWINBLVINXVKTE-FSILYXOFSA-N	C[C@H](CCC(=O)O)[C@H]1CC[C@@H]2[C@@]1(CC[C@H]3[C@H]2CC(=O)[C@H]4[C@@]3(CCC(=O)C4)C)C	(4R)-4-[(5R,8S,9S,10R,13R,14S,17R)-10,13-dimethyl-3,6-dioxo-2,4,5,7,8,9,11,12,14,15,16,17-dodecahydro-1H-cyclopenta[a]phenanthren-17-yl]pentanoic acid	0	1	0	0	0	1	1	0	100	0
AWUCVROLDVIAJX-GSVOUGTGSA-N	C([C@H](COP(=O)(O)O)O)O	[(2R)-2,3-dihydroxypropyl] dihydrogen phosphate	0	0	4	1	5	10	1	9	10	90
AWUCVROLDVIAJX-UHFFFAOYSA-N	C(C(COP(=O)(O)O)O)O	2,3-dihydroxypropyl dihydrogen phosphate	0	2	3	0	6	11	2	9	18.1818	81.8182
AXFYFNCPONWUHW-UHFFFAOYSA-N	CC(C)(CC(=O)O)O	3-hydroxy-3-methylbutanoic acid	1	0	0	0	0	1	0	1	0	100
AXPAUZGVNGEWJD-UHFFFAOYSA-N	CCCCCCCCCCCCCCC(C)C(=O)O	2-methylhexadecanoic acid	0	0	0	0	1	1	0	1	0	100
AXZGUCXCTZMPTR-UVGACIQRSA-N	CCCCCCCCCCCCCCCCCC(=O)OC[C@H](COP(=O)([O-])OCC[N+](C)(C)C)OC(=O)CCCCC/C=C\C/C=C\C/C=C\C/C=C\CCCCC	[(2R)-2-[(7Z,10Z,13Z,16Z)-docosa-7,10,13,16-tetraenoyl]oxy-3-octadecanoyloxypropyl] 2-(trimethylazaniumyl)ethyl phosphate	0	1	1	0	0	2	1	1	50	50
AYFVYJQAPQTCCC-GBXIJSLDSA-N	C[C@H]([C@@H](C(=O)O)N)O	(2S,3R)-2-amino-3-hydroxybutanoic acid	8	4	12	1	7	32	5	27	15.625	84.375
AYFVYJQAPQTCCC-HRFVKAFMSA-N	C[C@@H]([C@@H](C(=O)O)N)O	(2S,3S)-2-amino-3-hydroxybutanoic acid	0	0	1	0	0	1	0	1	0	100
AYXGHIQPMDYMJC-AHMBLZLYSA-N	CCCCCCCCCCCCCCCCCC(=O)O[C@H](COC(=O)CCCCCC/C=C\C/C=C\C/C=C\CCCCC)COP(=O)(O)OCCN	[(2R)-3-[2-aminoethoxy(hydroxy)phosphoryl]oxy-2-octadecanoyloxypropyl] (8Z,11Z,14Z)-icosa-8,11,14-trienoate	0	1	0	0	0	1	1	0	100	0
AZMOQIQEIZNEFH-ZETCQYMHSA-N	CCCCOC(=O)[C@H](CCC(=O)O)N	(4S)-4-amino-5-butoxy-5-oxopentanoic acid	0	1	0	0	0	1	1	0	100	0
AZSFNUJOCKMOGB-UHFFFAOYSA-N	OP1(=O)OP(=O)(OP(=O)(O1)O)O	2,4,6-trihydroxy-1,3,5,2lambda5,4lambda5,6lambda5-trioxatriphosphinane 2,4,6-trioxide	0	0	1	0	1	2	0	2	0	100
BADVLZPPYIABDS-UHFFFAOYSA-N	CCCCCCCCCCCCCCCC(CC(CO)O)O	nonadecane-1,2,4-triol	0	0	1	0	0	1	0	1	0	100
BAHIJPSQSKWCJX-QHCPKHFHSA-N	CCCCCCCCCCCCCCCC(=O)N[C@@H](CC1=CC=CC=C1)C(=O)O	(2S)-2-(hexadecanoylamino)-3-phenylpropanoic acid	0	1	0	0	0	1	1	0	100	0
BAKUYTLDCVITBO-YSKCIPFOSA-N	CC/C=C\C/C=C\C/C=C\C/C=C\CCCCCCC(=O)O[C@H](CO)COP(=O)(O)OCCN	[(2R)-1-[2-aminoethoxy(hydroxy)phosphoryl]oxy-3-hydroxypropan-2-yl] (8Z,11Z,14Z,17Z)-icosa-8,11,14,17-tetraenoate	0	0	1	0	0	1	0	1	0	100
BAVONGHXFVOKBV-NXEZZACHSA-N	CC1=CC[C@H](C[C@H]1O)C(=C)C	(1R,5R)-2-methyl-5-prop-1-en-2-ylcyclohex-2-en-1-ol	0	0	1	0	0	1	0	1	0	100
BAVONGHXFVOKBV-VHSXEESVSA-N	CC1=CC[C@@H](C[C@H]1O)C(=C)C	(1R,5S)-2-methyl-5-prop-1-en-2-ylcyclohex-2-en-1-ol	0	0	1	0	0	1	0	1	0	100
BAVONGHXFVOKBV-ZJUUUORDSA-N	CC1=CC[C@H](C[C@@H]1O)C(=C)C	(1S,5R)-2-methyl-5-prop-1-en-2-ylcyclohex-2-en-1-ol	0	0	1	0	0	1	0	1	0	100
BAVYZALUXZFZLV-UHFFFAOYSA-N	CN	methanamine	1	0	0	0	0	1	0	1	0	100
BAWFJGJZGIEFAR-NNYOXOHSSA-N	C1=CC(=C[N+](=C1)[C@H]2[C@@H]([C@@H]([C@H](O2)COP(=O)([O-])OP(=O)(O)OC[C@@H]3[C@H]([C@H]([C@@H](O3)N4C=NC5=C(N=CN=C54)N)O)O)O)O)C(=O)N	[[(2R,3S,4R,5R)-5-(6-aminopurin-9-yl)-3,4-dihydroxyoxolan-2-yl]methoxy-hydroxyphosphoryl] [(2R,3S,4R,5R)-5-(3-carbamoylpyridin-1-ium-1-yl)-3,4-dihydroxyoxolan-2-yl]methyl phosphate	4	2	4	0	0	10	2	8	20	80
BAWFJGJZGIEFAR-NNYOXOHSSA-O	C1=CC(=C[N+](=C1)[C@H]2[C@@H]([C@@H]([C@H](O2)COP(=O)(O)OP(=O)(O)OC[C@@H]3[C@H]([C@H]([C@@H](O3)N4C=NC5=C(N=CN=C54)N)O)O)O)O)C(=O)N	[[(2R,3S,4R,5R)-5-(6-aminopurin-9-yl)-3,4-dihydroxyoxolan-2-yl]methoxy-hydroxyphosphoryl] [(2R,3S,4R,5R)-5-(3-carbamoylpyridin-1-ium-1-yl)-3,4-dihydroxyoxolan-2-yl]methyl hydrogen phosphate	0	0	2	0	0	2	0	2	0	100
BBJIPMIXTXKYLZ-UHFFFAOYSA-N	C(C(CC(=O)O)N)C(=O)O	3-aminopentanedioic acid	0	0	0	0	1	1	0	1	0	100
BBJQPKLGPMQWBU-JADYGXMDSA-N	CCCCCCCCCCCCCCCC(=O)O[C@H]1CC[C@@]2([C@H]3CC[C@]4([C@H]([C@@H]3CC=C2C1)CC[C@@H]4[C@H](C)CCCC(C)C)C)C	[(3S,8S,9S,10R,13R,14S,17R)-10,13-dimethyl-17-[(2R)-6-methylheptan-2-yl]-2,3,4,7,8,9,11,12,14,15,16,17-dodecahydro-1H-cyclopenta[a]phenanthren-3-yl] hexadecanoate	0	1	0	0	0	1	1	0	100	0
BBNHCUBQEQJHIG-FZZJNMCHSA-N	CCCCC/C=C\C/C=C\C/C=C\CCCCCCC(=O)OC[C@H](COP(=O)([O-])OCC[N+](C)(C)C)O	[(2R)-2-hydroxy-3-[(8Z,11Z,14Z)-icosa-8,11,14-trienoyl]oxypropyl] 2-(trimethylazaniumyl)ethyl phosphate	0	1	1	0	0	2	1	1	50	50
BBNYCLAREVXOSG-UHFFFAOYSA-N	CCCCCCCCCCCCCCCC(=O)OC(CO)CO	1,3-dihydroxypropan-2-yl hexadecanoate	0	0	0	1	2	3	1	2	33.3333	66.6667
BBOWBNGUEWHNQZ-KTKRTIGZSA-N	CCCCCCCC/C=C\CCCCCCCCC(=O)O	(Z)-nonadec-10-enoic acid	0	0	2	0	0	2	0	2	0	100
BBYWOYAFBUOUFP-JOCHJYFZSA-N	CCCCCCCCCCCCCCCCCC(=O)OC[C@H](COP(=O)(O)OCCN)O	[(2R)-3-[2-aminoethoxy(hydroxy)phosphoryl]oxy-2-hydroxypropyl] octadecanoate	0	0	4	0	0	4	0	4	0	100
BCEBUGJWWZQUNZ-UHRNCNTMSA-N	CCCCCCCCCC/C=C/CCCCCCCC(=O)OC[C@H](COP(=O)([O-])OCC[N+](C)(C)C)OC(=O)CCCCCCC/C=C/CCCCCCCCCC	[(2R)-2,3-bis[[(E)-icos-9-enoyl]oxy]propyl] 2-(trimethylazaniumyl)ethyl phosphate	0	1	0	0	0	1	1	0	100	0
BCKDNMPYCIOBTA-RRKCRQDMSA-N	COC1=NC(=NC2=C1N=CN2[C@H]3C[C@@H]([C@H](O3)CO)O)N	(2R,3S,5R)-5-(2-amino-6-methoxypurin-9-yl)-2-(hydroxymethyl)oxolan-3-ol	0	1	1	0	0	2	1	1	50	50
BDAGIHXWWSANSR-UHFFFAOYSA-N	C(=O)O	formic acid	10	0	0	0	0	10	0	10	0	100
BDFWSIAKCXIBBG-DIPNUNPCSA-N	CCCCCCCCCCCCCCCC(=O)OC[C@H](COP(=O)([O-])OCC[N+](C)(C)C)OC(=O)CCCCCCCCCCCCC=C	[(2R)-3-hexadecanoyloxy-2-pentadec-14-enoyloxypropyl] 2-(trimethylazaniumyl)ethyl phosphate	0	0	1	0	0	1	0	1	0	100
BDJRBEYXGGNYIS-UHFFFAOYSA-N	C(CCCC(=O)O)CCCC(=O)O	nonanedioic acid	0	1	0	1	2	4	2	2	50	50
BDLLSHRIFPDGQB-AATRIKPKSA-N	CCCC/C=C/CCCCCCCCCCCC(=O)O	(E)-octadec-13-enoic acid	0	1	0	0	0	1	1	0	100	0
BEJNERDRQOWKJM-UHFFFAOYSA-N	C1=C(OC=C(C1=O)O)CO	5-hydroxy-2-(hydroxymethyl)pyran-4-one	0	1	0	0	0	1	1	0	100	0
BELBBZDIHDAJOR-UHFFFAOYSA-N	C1=CC=C2C(=C1)C(OS2(=O)=O)(C3=CC=C(C=C3)O)C4=CC=C(C=C4)O	4-[3-(4-hydroxyphenyl)-1,1-dioxo-2,1lambda6-benzoxathiol-3-yl]phenol	0	0	2	0	0	2	0	2	0	100
BEOUGZFCUMNGOU-UHFFFAOYSA-N	CCCCCCCCC(C)CCCCCCCCC(=O)O	10-methyloctadecanoic acid	0	1	0	0	0	1	1	0	100	0
BEPUMTHCZRRVQV-DDHYZRCISA-N	CCCCCCCCCCCC(=O)OC[C@H](COC(=O)CCCCCCCC/C=C\C/C=C\C/C=C\CCCCC)OC(=O)CCCCCCCCCCC	[(2R)-2,3-di(dodecanoyloxy)propyl] (10Z,13Z,16Z)-docosa-10,13,16-trienoate	0	1	0	0	0	1	1	0	100	0
BFWYTORDSFIVKP-VAEKSGALSA-M	CCCCC[C@@H](/C=C/C=C\C/C=C\C/C=C\CCCC(=O)[O-])OO	(5Z,8Z,11Z,13E,15S)-15-hydroperoxyicosa-5,8,11,13-tetraenoate	0	0	1	0	0	1	0	1	0	100
BGKHCLZFGPIKKU-LDDQNKHRSA-N	CCCCC[C@@H](/C=C/[C@H]1C=CC(=O)[C@@H]1CCCCCCC(=O)O)O	7-[(1R,2S)-2-[(E,3S)-3-hydroxyoct-1-enyl]-5-oxocyclopent-3-en-1-yl]heptanoic acid	0	0	1	0	0	1	0	1	0	100
BGKROBBCCGUUCF-UHFFFAOYSA-N	CCCCCCCCC(=O)CCCCCCCCC(=O)O	10-oxooctadecanoic acid	0	1	0	0	0	1	1	0	100	0
BGWGXPAPYGQALX-ARQDHWQXSA-N	C([C@@H]1[C@H]([C@@H]([C@](O1)(CO)O)O)O)OP(=O)(O)O	[(2R,3S,4S,5R)-3,4,5-trihydroxy-5-(hydroxymethyl)oxolan-2-yl]methyl dihydrogen phosphate	0	1	0	0	0	1	1	0	100	0
BHHGXPLMPWCGHP-UHFFFAOYSA-N	C1=CC=C(C=C1)CCN	2-phenylethanamine	0	1	0	0	0	1	1	0	100	0
BHQCQFFYRZLCQQ-OELDTZBJSA-N	C[C@H](CCC(=O)O)[C@H]1CC[C@@H]2[C@@]1([C@H](C[C@H]3[C@H]2[C@@H](C[C@H]4[C@@]3(CC[C@H](C4)O)C)O)O)C	(4R)-4-[(3R,5S,7R,8R,9S,10S,12S,13R,14S,17R)-3,7,12-trihydroxy-10,13-dimethyl-2,3,4,5,6,7,8,9,11,12,14,15,16,17-tetradecahydro-1H-cyclopenta[a]phenanthren-17-yl]pentanoic acid	0	1	1	0	0	2	1	1	50	50
BHQCQFFYRZLCQQ-PGHAKIONSA-N	C[C@H](CCC(=O)O)[C@H]1CC[C@@H]2[C@@]1([C@H](C[C@H]3[C@H]2[C@@H](C[C@@H]4[C@@]3(CC[C@H](C4)O)C)O)O)C	(4R)-4-[(3R,5R,7R,8R,9S,10S,12S,13R,14S,17R)-3,7,12-trihydroxy-10,13-dimethyl-2,3,4,5,6,7,8,9,11,12,14,15,16,17-tetradecahydro-1H-cyclopenta[a]phenanthren-17-yl]pentanoic acid	0	1	0	0	0	1	1	0	100	0
BHTRKEVKTKCXOH-BJLOMENOSA-N	C[C@H](CCC(=O)NCCS(=O)(=O)O)[C@H]1CC[C@@H]2[C@@]1(CC[C@H]3[C@H]2[C@@H](C[C@H]4[C@@]3(CC[C@H](C4)O)C)O)C	2-[[(4R)-4-[(3R,5S,7R,8R,9S,10S,13R,14S,17R)-3,7-dihydroxy-10,13-dimethyl-2,3,4,5,6,7,8,9,11,12,14,15,16,17-tetradecahydro-1H-cyclopenta[a]phenanthren-17-yl]pentanoyl]amino]ethanesulfonic acid	0	1	2	0	1	4	1	3	25	75
BHTRKEVKTKCXOH-LBSADWJPSA-N	C[C@H](CCC(=O)NCCS(=O)(=O)O)[C@H]1CC[C@@H]2[C@@]1(CC[C@H]3[C@H]2[C@H](C[C@H]4[C@@]3(CC[C@H](C4)O)C)O)C	2-[[(4R)-4-[(3R,5S,7S,8R,9S,10S,13R,14S,17R)-3,7-dihydroxy-10,13-dimethyl-2,3,4,5,6,7,8,9,11,12,14,15,16,17-tetradecahydro-1H-cyclopenta[a]phenanthren-17-yl]pentanoyl]amino]ethanesulfonic acid	0	1	0	0	0	1	1	0	100	0
BIABMEZBCHDPBV-MPQUPPDSSA-N	CCCCCCCCCCCCCCCC(=O)OC[C@H](COP(=O)(O)OC[C@H](CO)O)OC(=O)CCCCCCCCCCCCCCC	[(2R)-3-[[(2S)-2,3-dihydroxypropoxy]-hydroxyphosphoryl]oxy-2-hexadecanoyloxypropyl] hexadecanoate	0	1	0	0	0	1	1	0	100	0
BIEOSECQPGGZMF-NAIWXXGBSA-N	CC/C=C\C/C=C\C/C=C\C/C=C\C/C=C\CCCCCC(=O)OC[C@H](COP(=O)([O-])OCC[N+](C)(C)C)O	[(2R)-3-[(7Z,10Z,13Z,16Z,19Z)-docosa-7,10,13,16,19-pentaenoyl]oxy-2-hydroxypropyl] 2-(trimethylazaniumyl)ethyl phosphate	0	1	1	0	0	2	1	1	50	50
BIRSGZKFKXLSJQ-SQOUGZDYSA-N	C([C@H]([C@H]([C@@H]([C@H](C(=O)O)O)O)O)O)OP(=O)(O)O	(2R,3S,4R,5R)-2,3,4,5-tetrahydroxy-6-phosphonooxyhexanoic acid	0	1	7	1	1	10	2	8	20	80
BITHHVVYSMSWAG-KTKRTIGZSA-N	CCCCCCCC/C=C\CCCCCCCCCC(=O)O	(Z)-icos-11-enoic acid	0	1	3	0	1	5	1	4	20	80
BITYXLXUCSKTJS-UHFFFAOYSA-N	CC(C)C(CC(=O)O)(C(=O)O)O	2-hydroxy-2-propan-2-ylbutanedioic acid	0	1	0	0	0	1	1	0	100	0
BJEPYKJPYRNKOW-REOHCLBHSA-N	C([C@@H](C(=O)O)O)C(=O)O	(2S)-2-hydroxybutanedioic acid	0	0	0	1	0	1	1	0	100	0
BJEPYKJPYRNKOW-UHFFFAOYSA-N	C(C(C(=O)O)O)C(=O)O	2-hydroxybutanedioic acid	2	3	7	0	7	19	3	16	15.7895	84.2105
BJHIKXHVCXFQLS-OTWZMJIISA-N	C([C@@H]([C@H]([C@@H](C(=O)CO)O)O)O)O	(3S,4R,5S)-1,3,4,5,6-pentahydroxyhexan-2-one	0	0	1	0	0	1	0	1	0	100
BJHIKXHVCXFQLS-PQLUHFTBSA-N	C([C@H]([C@@H]([C@@H](C(=O)CO)O)O)O)O	(3S,4S,5R)-1,3,4,5,6-pentahydroxyhexan-2-one	0	0	0	1	0	1	1	0	100	0
BJHIKXHVCXFQLS-UYFOZJQFSA-N	C([C@H]([C@H]([C@@H](C(=O)CO)O)O)O)O	(3S,4R,5R)-1,3,4,5,6-pentahydroxyhexan-2-one	0	0	1	0	0	1	0	1	0	100
BKAJNAXTPSGJCU-UHFFFAOYSA-M	CC(C)CC(=O)C(=O)[O-]	4-methyl-2-oxopentanoate	0	0	2	0	0	2	0	2	0	100
BKAJNAXTPSGJCU-UHFFFAOYSA-N	CC(C)CC(=O)C(=O)O	4-methyl-2-oxopentanoic acid	0	0	0	0	2	2	0	2	0	100
BKAWJIRCKVUVED-UHFFFAOYSA-N	CC1=C(SC=N1)CCO	2-(4-methyl-1,3-thiazol-5-yl)ethanol	0	0	1	0	0	1	0	1	0	100
BKBDQKWNZFNSMN-LDLOPFEMSA-N	CCCCCCCCCCCCCCCCCCCCCC(=O)OC[C@H](COP(=O)(O)OCCN)OC(=O)CCCCCCCCCCCCC	[(2R)-3-[2-aminoethoxy(hydroxy)phosphoryl]oxy-2-tetradecanoyloxypropyl] docosanoate	0	1	1	0	0	2	1	1	50	50
BKKGUKSHPCTUGE-OOHFSOINSA-M	CC/C=C\CC1C(O1)C/C=C\CCCCCCCC(=O)[O-]	(Z)-11-[3-[(Z)-pent-2-enyl]oxiran-2-yl]undec-9-enoate	0	0	1	0	0	1	0	1	0	100
BKRHAMBZZKKNDU-QZTADWNESA-N	CCCCCCCCCCCC(=O)OC[C@H](COC(=O)CCCCCCCCC/C=C\C/C=C\CCCCC)OC(=O)CCCCCCC/C=C\C/C=C\CCCC	[(2R)-3-dodecanoyloxy-2-[(9Z,12Z)-heptadeca-9,12-dienoyl]oxypropyl] (11Z,14Z)-icosa-11,14-dienoate	0	0	1	0	0	1	0	1	0	100
BLFHYMVOSJJCNU-HXAPHQIMSA-L	CCC1=C(C2=CC3=C(C(=C([N-]3)C=C4C(C(C(=N4)C5=C6C(=C(C(=CC1=N2)[N-]6)C)C(=C5C(=O)OC)[O-])CCC(=O)OC/C=C(\C)/CCCC(C)CCCC(C)CCCC(C)C)C)C)C=C)CO.[Mg+2]	magnesium	0	0	1	0	0	1	0	1	0	100
BLHVJAAEHMLMOI-UHFFFAOYSA-N	CN(C)CCOP(=O)(O)O	2-(dimethylamino)ethyl dihydrogen phosphate	0	0	1	0	0	1	0	1	0	100
BLIGKERFCBUUQF-QZNUWAOFSA-N	CCCCCCCCCCCCCCCC(=O)OC[C@@H](COC(=O)CCCCCCCCCCCCCC)OC(=O)CCCCCCCCCCCCCCC	[(2R)-2-hexadecanoyloxy-3-pentadecanoyloxypropyl] hexadecanoate	0	0	1	0	0	1	0	1	0	100
BLXFIBZJVTVAKI-BLPZMAMRSA-N	CCCCCC/C=C\CCCCCCCCCC(=O)OC[C@H](COP(=O)([O-])OCC[N+](C)(C)C)OC(=O)CCC/C=C\C/C=C\C/C=C\C/C=C\C/C=C\CC	[(2R)-2-[(5Z,8Z,11Z,14Z,17Z)-icosa-5,8,11,14,17-pentaenoyl]oxy-3-[(Z)-octadec-11-enoyl]oxypropyl] 2-(trimethylazaniumyl)ethyl phosphate	0	0	1	0	0	1	0	1	0	100
BMEBSYWMLXABAW-MRYWNOOGSA-N	CCCCC/C=C\C/C=C\C/C=C\C/C=C\CCCC(=O)OC[C@H](COP(=O)([O-])OCC[N+](C)(C)C)OC(=O)CCCCCCC/C=C\CCCC	[(2R)-3-[(5Z,8Z,11Z,14Z)-icosa-5,8,11,14-tetraenoyl]oxy-2-[(Z)-tetradec-9-enoyl]oxypropyl] 2-(trimethylazaniumyl)ethyl phosphate	0	1	1	0	0	2	1	1	50	50
BMFYTUKUTKXSRB-WCGPNNMFSA-N	CCCCC/C=C\C/C=C\CCCCCCCC(=O)OC[C@H](COC(=O)CCCCCCCC/C=C\C/C=C\C/C=C\CCCCC)OC(=O)CCCCCCC/C=C\C/C=C\C/C=C\CC	[(2S)-3-[(9Z,12Z)-octadeca-9,12-dienoyl]oxy-2-[(9Z,12Z,15Z)-octadeca-9,12,15-trienoyl]oxypropyl] (10Z,13Z,16Z)-docosa-10,13,16-trienoate	0	1	2	0	0	3	1	2	33.3333	66.6667
BMMVKOKTTXXULX-ZMIOHZPPSA-N	CCCCCCCC/C=C\CCCCCCCC(=O)O[C@@H](CO)COC(=O)CCCC/C=C\C/C=C\C/C=C\CCCCC	[(2S)-1-hydroxy-3-[(6Z,9Z,12Z)-octadeca-6,9,12-trienoyl]oxypropan-2-yl] (Z)-octadec-9-enoate	0	1	0	0	0	1	1	0	100	0
BMQYVXCPAOLZOK-XINAWCOVSA-N	C1=C(N=C2C(=N1)NC(=NC2=O)N)[C@@H]([C@@H](CO)O)O	2-amino-6-[(1S,2R)-1,2,3-trihydroxypropyl]-1H-pteridin-4-one	0	1	0	0	0	1	1	0	100	0
BMQZUVJDTYLGMN-FENGWBDOSA-N	CCCCCCCC/C=C\CCCCCCCCCCCC(=O)OC[C@H](COP(=O)([O-])OCC[N+](C)(C)C)OC(=O)CC/C=C\C/C=C\C/C=C\C/C=C\C/C=C\C/C=C\CC	[(2R)-2-[(4Z,7Z,10Z,13Z,16Z,19Z)-docosa-4,7,10,13,16,19-hexaenoyl]oxy-3-[(Z)-docos-13-enoyl]oxypropyl] 2-(trimethylazaniumyl)ethyl phosphate	0	1	0	0	0	1	1	0	100	0
BMSAQRLIFYCSRH-ZPHPHTNESA-N	CCCCCCCCCCCCCCCCCCCCCCC/C=C\CCCCCCCC	(Z)-tritriacont-9-ene	0	0	1	0	0	1	0	1	0	100
BNBSCAZCQDLUDU-DOFZRALJSA-N	CCCCC/C=C\C/C=C\C/C=C\C/C=C\CCCC(=O)N	(5Z,8Z,11Z,14Z)-icosa-5,8,11,14-tetraenamide	0	0	1	0	0	1	0	1	0	100
BNRXZEPOHPEEAS-FXQIFTODSA-N	C(CC(=O)N[C@@H](CSSC[C@@H](C(=O)O)N)C(=O)NCC(=O)O)[C@@H](C(=O)O)N	(2S)-2-amino-5-[[(2R)-3-[[(2R)-2-amino-2-carboxyethyl]disulfanyl]-1-(carboxymethylamino)-1-oxopropan-2-yl]amino]-5-oxopentanoic acid	0	1	0	0	0	1	1	0	100	0
BNRXZEPOHPEEAS-PPSBICQBSA-N	C(CC(=O)N[C@@H](CSSCC(C(=O)O)N)C(=O)NCC(=O)O)[C@@H](C(=O)O)N	(2S)-2-amino-5-[[(2R)-3-[(2-amino-2-carboxyethyl)disulfanyl]-1-(carboxymethylamino)-1-oxopropan-2-yl]amino]-5-oxopentanoic acid	0	0	2	0	0	2	0	2	0	100
BOPGDPNILDQYTO-NNYOXOHSSA-N	C1C=CN(C=C1C(=O)N)[C@H]2[C@@H]([C@@H]([C@H](O2)COP(=O)(O)OP(=O)(O)OC[C@@H]3[C@H]([C@H]([C@@H](O3)N4C=NC5=C(N=CN=C54)N)O)O)O)O	[[(2R,3S,4R,5R)-5-(6-aminopurin-9-yl)-3,4-dihydroxyoxolan-2-yl]methoxy-hydroxyphosphoryl] [(2R,3S,4R,5R)-5-(3-carbamoyl-4H-pyridin-1-yl)-3,4-dihydroxyoxolan-2-yl]methyl hydrogen phosphate	0	2	4	0	0	6	2	4	33.3333	66.6667
BOWVQLFMWHZBEF-KTKRTIGZSA-N	CCCCCCCC/C=C\CCCCCCCC(=O)NCCO	(Z)-N-(2-hydroxyethyl)octadec-9-enamide	0	0	2	0	0	2	0	2	0	100
BPLYVSYSBPLDOA-WVILEFPPSA-N	CCCCCCCCCCCCCCCCCCCCCCCC(=O)N[C@@H](CO)[C@@H](CCCCCCCCCCCCCCC)O	N-[(2S,3R)-1,3-dihydroxyoctadecan-2-yl]tetracosanamide	0	1	1	0	0	2	1	1	50	50
BPUROMFCPFGBOT-ZEGPSQTJSA-N	CCCCC/C=C\C/C=C\CCCCCCCC(=O)OC[C@H](COP(=O)([O-])OCC[N+](C)(C)C)OC(=O)CC/C=C\C/C=C\C/C=C\C/C=C\C/C=C\CCCCC	[(2R)-2-[(4Z,7Z,10Z,13Z,16Z)-docosa-4,7,10,13,16-pentaenoyl]oxy-3-[(9Z,12Z)-octadeca-9,12-dienoyl]oxypropyl] 2-(trimethylazaniumyl)ethyl phosphate	0	0	2	0	0	2	0	2	0	100
BPYKTIZUTYGOLE-IFADSCNNSA-N	CC1=C(NC(=C1CCC(=O)O)CC2=C(C(=C(N2)/C=C\3/C(=C(C(=O)N3)C)C=C)C)CCC(=O)O)/C=C\4/C(=C(C(=O)N4)C=C)C	3-[2-[[3-(2-carboxyethyl)-5-[(Z)-(3-ethenyl-4-methyl-5-oxopyrrol-2-ylidene)methyl]-4-methyl-1H-pyrrol-2-yl]methyl]-5-[(Z)-(4-ethenyl-3-methyl-5-oxopyrrol-2-ylidene)methyl]-4-methyl-1H-pyrrol-3-yl]propanoic acid	0	3	1	0	0	4	3	1	75	25
BQFFJWIBGUKWIZ-DJYGVMKWSA-N	CCCCCC/C=C\CCCCCCCCCC(=O)OC[C@H](COP(=O)([O-])OCC[N+](C)(C)C)OC(=O)CCCCC/C=C\C/C=C\C/C=C\C/C=C\CCCCC	[(2R)-2-[(7Z,10Z,13Z,16Z)-docosa-7,10,13,16-tetraenoyl]oxy-3-[(Z)-octadec-11-enoyl]oxypropyl] 2-(trimethylazaniumyl)ethyl phosphate	0	0	1	0	0	1	0	1	0	100
BQIDNQHGNVDLLP-CTTKGLPSSA-N	CCCCCCCC/C=C\CCCCCCCCCCCC(=O)O[C@H](COC(=O)CCCCC/C=C\C/C=C\C/C=C\C/C=C\CCCCC)COP(=O)(O)OC[C@@H](C(=O)O)N	(2S)-2-amino-3-[[(2R)-3-[(7Z,10Z,13Z,16Z)-docosa-7,10,13,16-tetraenoyl]oxy-2-[(Z)-docos-13-enoyl]oxypropoxy]-hydroxyphosphoryl]oxypropanoic acid	0	0	1	0	0	1	0	1	0	100
BQJCRHHNABKAKU-KBQPJGBKSA-N	CN1CC[C@]23[C@@H]4[C@H]1CC5=C2C(=C(C=C5)O)O[C@H]3[C@H](C=C4)O	(4R,4aR,7S,7aR,12bS)-3-methyl-2,4,4a,7,7a,13-hexahydro-1H-4,12-methanobenzofuro[3,2-e]isoquinoline-7,9-diol	0	0	1	0	0	1	0	1	0	100
BRGMHAYQAZFZDJ-RTRLPJTCSA-L	CC(=O)N[C@@H]1[C@H]([C@@H]([C@H](OC1O)COP(=O)([O-])[O-])O)O	[(2R,3S,4R,5R)-5-acetamido-3,4,6-trihydroxyoxan-2-yl]methyl phosphate	0	0	1	0	0	1	0	1	0	100
BRGMHAYQAZFZDJ-RTRLPJTCSA-N	CC(=O)N[C@@H]1[C@H]([C@@H]([C@H](OC1O)COP(=O)(O)O)O)O	[(2R,3S,4R,5R)-5-acetamido-3,4,6-trihydroxyoxan-2-yl]methyl dihydrogen phosphate	0	0	1	0	2	3	0	3	0	100
BRLGHZXETDWABO-NOFIOOQLSA-N	CCCCCCCCCCCCCCCCCC(=O)OC[C@H](COC(=O)CCCCCCC/C=C\C/C=C\C/C=C\CC)OC(=O)CCCCCCC/C=C\CCCCCCCC	[(2R)-3-[(9Z,12Z,15Z)-octadeca-9,12,15-trienoyl]oxy-2-[(Z)-octadec-9-enoyl]oxypropyl] octadecanoate	0	1	0	0	0	1	1	0	100	0
BSCHSQOJMPJDPL-KYWLMOCBSA-N	CC/C=C\C/C=C\C[C@]1(C=C(C(=O)[C@@H]1[C@H]([C@@H]([C@H](CCCC(=O)OC)OC(=O)C)OC(=O)C)OC(=O)C)Cl)O	methyl (5S,6R,7R)-5,6,7-triacetyloxy-7-[(1R,2S)-4-chloro-2-hydroxy-2-[(2Z,5Z)-octa-2,5-dienyl]-5-oxocyclopent-3-en-1-yl]heptanoate	0	0	1	0	0	1	0	1	0	100
BSNJSZUDOMPYIR-FJESRZELSA-N	CCCCCCCCCCCCCCCC(=O)OC[C@H](COP(=O)(O)OC1[C@@H]([C@H](C([C@H]([C@H]1O)O)O)O)O)OC(=O)CCCCCCC/C=C\C/C=C\CCCCC	[(2R)-1-hexadecanoyloxy-3-[hydroxy-[(2R,3R,5S,6R)-2,3,4,5,6-pentahydroxycyclohexyl]oxyphosphoryl]oxypropan-2-yl] (9Z,12Z)-octadeca-9,12-dienoate	0	1	0	0	0	1	1	0	100	0
BTCSSZJGUNDROE-UHFFFAOYSA-N	C(CC(=O)O)CN	4-aminobutanoic acid	0	1	2	0	3	6	1	5	16.6667	83.3333
BTUSGZZCQZACPT-YYZTVXDQSA-N	CCCCCCCCCCC/C=C/[C@H]([C@H](CO)N)O	(E,2S,3R)-2-aminohexadec-4-ene-1,3-diol	0	0	1	0	1	2	0	2	0	100
BUWGXAMQXMUESR-JLTDHLQRSA-L	C[C@H]1[C@H]([C@H]([C@@H]([C@H](O1)OP(=O)([O-])OP(=O)([O-])OC[C@@H]2[C@H]([C@H]([C@@H](O2)N3C=NC4=C3NC(=NC4=O)N)O)O)O)O)O.[Na+].[Na+]	disodium	0	0	1	0	0	1	0	1	0	100
BVJSKAUUFXBDOB-LEWJYISDSA-N	CCCCCCCCCCCCCCCC(=O)OC[C@H](COP(=O)(O)OC[C@H](CO)O)O	[(2R)-3-[[(2S)-2,3-dihydroxypropoxy]-hydroxyphosphoryl]oxy-2-hydroxypropyl] hexadecanoate	0	1	1	0	0	2	1	1	50	50
BVJSKAUUFXBDOB-SFTDATJTSA-M	CCCCCCCCCCCCCCCC(=O)OC[C@@H](COP(=O)([O-])OC[C@H](CO)O)O	[(2S)-2,3-dihydroxypropyl] [(2S)-3-hexadecanoyloxy-2-hydroxypropyl] phosphate	0	0	1	0	0	1	0	1	0	100
BWCZFWIRIAYLHO-UHFFFAOYSA-N	CCCCCCCCCCCCC(C)C(=O)O	2-methyltetradecanoic acid	0	1	0	0	0	1	1	0	100	0
BXFFHSIDQOFMLE-UHFFFAOYSA-N	C1=CC=C2C(=C1)C(=CN2)OS(=O)(=O)O	1H-indol-3-yl hydrogen sulfate	1	0	0	0	0	1	0	1	0	100
BXLYSRPHVMCOPS-UHFFFAOYSA-N	CCC(C)C(C(=O)O)NC(=O)C(CO)N	2-[(2-amino-3-hydroxypropanoyl)amino]-3-methylpentanoic acid	0	1	0	0	0	1	1	0	100	0
BXRLDROZWDUSGM-ZRYFCQOPSA-N	CCCCCCCC/C=C\CCCCCCCC(=O)OC[C@H](COP(=O)([O-])OCC[N+](C)(C)C)OC(=O)CCCC/C=C\C/C=C\CCCCCCCC	[(2R)-2-[(6Z,9Z)-octadeca-6,9-dienoyl]oxy-3-[(Z)-octadec-9-enoyl]oxypropyl] 2-(trimethylazaniumyl)ethyl phosphate	0	0	1	0	0	1	0	1	0	100
BXZSKDOPGDPDEG-UHFFFAOYSA-N	COC1=CC=CC2=C1NC(=CC2=O)C(=O)O	8-methoxy-4-oxo-1H-quinoline-2-carboxylic acid	0	1	0	0	0	1	1	0	100	0
BYBHBTCYJMUUDZ-PMACEKPBSA-N	CCCCCCCCCCCCCCC[C@@H]([C@H](CO)N(C)C)O	(2S,3S)-2-(dimethylamino)octadecane-1,3-diol	0	0	2	0	1	3	0	3	0	100
BYHJHXPTQMMKCA-MRVPVSSYSA-N	C1=CC=C(C(=C1)C(=O)C[C@H](C(=O)O)N)NC=O	(2R)-2-amino-4-(2-formamidophenyl)-4-oxobutanoic acid	0	0	1	0	0	1	0	1	0	100
BYHJHXPTQMMKCA-QMMMGPOBSA-N	C1=CC=C(C(=C1)C(=O)C[C@@H](C(=O)O)N)NC=O	(2S)-2-amino-4-(2-formamidophenyl)-4-oxobutanoic acid	0	0	1	0	0	1	0	1	0	100
BZRVDTDUKMXTCU-QZEPCWIRSA-N	CCCCCCCCCCCCCCCCCCCCCC(=O)O[C@@H](CO)COC(=O)CCCCCCC/C=C\CCCCCC	[(2S)-1-[(Z)-hexadec-9-enoyl]oxy-3-hydroxypropan-2-yl] docosanoate	0	1	1	0	0	2	1	1	50	50
BZXZFDKIRZBJEP-XVNBXDOJSA-M	CC/C=C/CC1C(CCC1=O)CCCCCCCC(=O)[O-]	8-[3-oxo-2-[(E)-pent-2-enyl]cyclopentyl]octanoate	0	0	1	0	0	1	0	1	0	100
CAAULPUQFIIOTL-UHFFFAOYSA-N	COP(=O)(O)O	methyl dihydrogen phosphate	1	0	1	0	2	4	0	4	0	100
CABVTRNMFUVUDM-BCWMGKIOSA-N	CC(C)(COP(=O)(O)OP(=O)(O)OC[C@@H]1[C@H]([C@H]([C@@H](O1)N2C=NC3=C(N=CN=C32)N)O)OP(=O)(O)O)C(C(=O)NCCC(=O)NCCSC(=O)CC(C)(CC(=O)O)O)O	5-[2-[3-[[4-[[[(2R,3S,4R,5R)-5-(6-aminopurin-9-yl)-4-hydroxy-3-phosphonooxyoxolan-2-yl]methoxy-hydroxyphosphoryl]oxy-hydroxyphosphoryl]oxy-2-hydroxy-3,3-dimethylbutanoyl]amino]propanoylamino]ethylsulfanyl]-3-hydroxy-3-methyl-5-oxopentanoic acid	0	0	1	0	0	1	0	1	0	100
CAHGCLMLTWQZNJ-BQNIITSRSA-N	C[C@H](CCC=C(C)C)[C@H]1CC[C@@]2([C@@]1(CCC3=C2CC[C@@H]4[C@@]3(CC[C@@H](C4(C)C)O)C)C)C	(3S,5R,10S,13R,14R,17R)-4,4,10,13,14-pentamethyl-17-[(2R)-6-methylhept-5-en-2-yl]-2,3,5,6,7,11,12,15,16,17-decahydro-1H-cyclopenta[a]phenanthren-3-ol	0	0	1	0	1	2	0	2	0	100
CAHKINHBCWCHCF-JTQLQIEISA-N	CC(=O)N[C@@H](CC1=CC=C(C=C1)O)C(=O)O	(2S)-2-acetamido-3-(4-hydroxyphenyl)propanoic acid	0	0	2	0	1	3	0	3	0	100
CAHVTALBVQRUQD-QSSZNQGRSA-N	CCCCCCCCCCCCCCCCCCCCCC(=O)OC[C@H](COP(=O)([O-])OCC[N+](C)(C)C)OC(=O)CCCCCC/C=C\C/C=C\C/C=C\CCCCC	[(2R)-3-docosanoyloxy-2-[(8Z,11Z,14Z)-icosa-8,11,14-trienoyl]oxypropyl] 2-(trimethylazaniumyl)ethyl phosphate	0	1	1	0	0	2	1	1	50	50
CAHZYAQCDBBLER-UHFFFAOYSA-N	C=CCCCCCCCCCCCCC(=O)O	pentadec-14-enoic acid	0	1	0	0	0	1	1	0	100	0
CAUJTFNFOAMXRT-XRBHBMLSSA-N	CC(=CCC/C(=C/CC/C(=C/CC/C(=C/CC/C(=C/CC/C(=C/CC/C(=C/CC/C(=C/CC/C(=C/CC/C(=C/CC1=C(C(=CC=C1)O)O)/C)/C)/C)/C)/C)/C)/C)/C)/C)C	3-[(2E,6E,10E,14E,18E,22E,26E,30E,34E)-3,7,11,15,19,23,27,31,35,39-decamethyltetraconta-2,6,10,14,18,22,26,30,34,38-decaenyl]benzene-1,2-diol	0	0	1	0	0	1	0	1	0	100
CBIDRCWHNCKSTO-UHFFFAOYSA-N	CC(=CCOP(=O)(O)OP(=O)(O)O)C	3-methylbut-2-enyl phosphono hydrogen phosphate	0	0	0	0	1	1	0	1	0	100
CBQKNCNWGRANJZ-UHFFFAOYSA-N	C1=CN(C=CN1O)O	1,4-dihydroxypyrazine	0	0	0	0	1	1	0	1	0	100
CBWALJHXHCJYTE-OAHLLOKOSA-N	CCCCCCCCCCCCC[C@H](CC(=O)O)O	(3R)-3-hydroxyhexadecanoic acid	0	0	1	0	0	1	0	1	0	100
CCPPLLJZDQAOHD-FLIBITNWSA-N	CCCCCC1C(O1)C/C=C\CCCCCCCC(=O)O	(Z)-11-(3-pentyloxiran-2-yl)undec-9-enoic acid	0	1	0	0	0	1	1	0	100	0
CCVYRRGZDBSHFU-UHFFFAOYSA-M	C1=CC=C(C(=C1)CC(=O)[O-])O	2-(2-hydroxyphenyl)acetate	0	0	1	0	0	1	0	1	0	100
CCVYRRGZDBSHFU-UHFFFAOYSA-N	C1=CC=C(C(=C1)CC(=O)O)O	2-(2-hydroxyphenyl)acetic acid	0	1	0	0	0	1	1	0	100	0
CDAISMWEOUEBRE-GPIVLXJGSA-N	NA	NA	0	0	0	1	0	1	1	0	100	0
CDAISMWEOUEBRE-NIPYSYMMSA-N	NA	NA	0	0	0	1	0	1	1	0	100	0
CDAISMWEOUEBRE-UHFFFAOYSA-N	C1(C(C(C(C(C1O)O)O)O)O)O	cyclohexane-1,2,3,4,5,6-hexol	4	1	5	0	11	21	1	20	4.7619	95.2381
CDNUURCJZSISPR-HTBMTQFASA-N	CCCCCCCCCCCCCCCC(=O)OC[C@H](COC(C(=O)[O-])OCC[N+](C)(C)C)OC(=O)CCC/C=C\C/C=C\C/C=C\C/C=C\C/C=C\CC	2-[(2S)-3-hexadecanoyloxy-2-[(5Z,8Z,11Z,14Z,17Z)-icosa-5,8,11,14,17-pentaenoyl]oxypropoxy]-2-[2-(trimethylazaniumyl)ethoxy]acetate	0	0	1	0	0	1	0	1	0	100
CEGFLXYMGPCHEY-DEXVHWJMSA-N	CCCCC/C=C\C/C=C\CCCCCCCC(=O)OC[C@H](COC(=O)CCC/C=C\C/C=C\C/C=C\C/C=C\C/C=C\CC)OC(=O)CCCC/C=C\C/C=C\C/C=C\CCCCC	[(2R)-3-[(9Z,12Z)-octadeca-9,12-dienoyl]oxy-2-[(6Z,9Z,12Z)-octadeca-6,9,12-trienoyl]oxypropyl] (5Z,8Z,11Z,14Z,17Z)-icosa-5,8,11,14,17-pentaenoate	0	1	0	0	0	1	1	0	100	0
CEZAZXUWDFPTTE-FHIJIHMSSA-N	CCCCC/C=C\C/C=C\CCCCCCCCCCCCOC[C@H](COP(=O)([O-])OCC[N+](C)(C)C)OC(=O)CCCCCCCC/C=C\C/C=C\C/C=C\CCCCC	[(2R)-3-[(13Z,16Z)-docosa-13,16-dienoxy]-2-[(10Z,13Z,16Z)-docosa-10,13,16-trienoyl]oxypropyl] 2-(trimethylazaniumyl)ethyl phosphate	0	1	0	0	0	1	1	0	100	0
CFFZDZCDUFSOFZ-UHFFFAOYSA-N	C1=CC(=C(C=C1CC(=O)O)O)O	2-(3,4-dihydroxyphenyl)acetic acid	0	1	0	0	0	1	1	0	100	0
CFWRDBDJAOHXSH-SECBINFHSA-N	CC(=O)OC[C@H](COP(=O)(O)OCCN)OC(=O)C	[(2R)-2-acetyloxy-3-[2-aminoethoxy(hydroxy)phosphoryl]oxypropyl] acetate	0	0	1	0	0	1	0	1	0	100
CGSJXLIKVBJVRY-XTGBIJOFSA-N	C[C@H](CCC=C(C)C)[C@H]1CC[C@@H]2[C@@]1(CCC3=C2CC[C@@H]4[C@@]3(CC[C@@H](C4)O)C)C	(3S,5S,10S,13R,14R,17R)-10,13-dimethyl-17-[(2R)-6-methylhept-5-en-2-yl]-2,3,4,5,6,7,11,12,14,15,16,17-dodecahydro-1H-cyclopenta[a]phenanthren-3-ol	0	0	1	0	1	2	0	2	0	100
CHGIKSSZNBCNDW-QGBOJXOESA-N	C[C@H](CCC=C(C)C)[C@H]1CC[C@@H]2[C@@]1(CCC3=C2CC[C@@H]4[C@@]3(CC[C@@H](C4(C)C)O)C)C	(3S,5R,10S,13R,14R,17R)-4,4,10,13-tetramethyl-17-[(2R)-6-methylhept-5-en-2-yl]-1,2,3,5,6,7,11,12,14,15,16,17-dodecahydrocyclopenta[a]phenanthren-3-ol	0	0	1	0	0	1	0	1	0	100
CHQZBIVWDKADIA-GDWUOILNSA-N	CCCCCCCC/C=C\CCCCCCCC(=O)N[C@@H](C)C(=O)O	(2S)-2-[[(Z)-octadec-9-enoyl]amino]propanoic acid	0	1	0	0	0	1	1	0	100	0
CINDYKHVKZDXKS-WYAZBJGBSA-N	CCCCCCCCCCCCCCCCCC(=O)OC[C@H](COP(=O)(O)OC[C@@H](C(=O)O)N)OC(=O)CCCCCCCCC/C=C\CCCCCCCCCC	(2S)-2-amino-3-[[(2R)-2-[(Z)-docos-11-enoyl]oxy-3-octadecanoyloxypropoxy]-hydroxyphosphoryl]oxypropanoic acid	0	0	1	0	0	1	0	1	0	100
CIQHWLTYGMYQQR-QMMMGPOBSA-N	C1=CC(=CC=C1C[C@@H](C(=O)O)N)OS(=O)(=O)O	(2S)-2-amino-3-(4-sulfooxyphenyl)propanoic acid	0	0	1	0	0	1	0	1	0	100
CITHEXJVPOWHKC-UUWRZZSWSA-N	CCCCCCCCCCCCCC(=O)OC[C@H](COP(=O)([O-])OCC[N+](C)(C)C)OC(=O)CCCCCCCCCCCCC	[(2R)-2,3-di(tetradecanoyloxy)propyl] 2-(trimethylazaniumyl)ethyl phosphate	0	2	3	0	1	6	2	4	33.3333	66.6667
CIWBSHSKHKDKBQ-JLAZNSOCSA-N	C([C@@H]([C@@H]1C(=C(C(=O)O1)O)O)O)O	(2R)-2-[(1S)-1,2-dihydroxyethyl]-3,4-dihydroxy-2H-furan-5-one	0	1	0	0	0	1	1	0	100	0
CJBHVSFSJIZOSI-CCQVWZKGSA-N	CCCCC/C=C\C/C=C\C/C=C\CCCCC(=O)OC[C@H](COP(=O)(O)OCCN)OC(=O)CCCCC/C=C\C/C=C\C/C=C\C/C=C\CCCCC	[(2R)-1-[2-aminoethoxy(hydroxy)phosphoryl]oxy-3-[(6Z,9Z,12Z)-octadeca-6,9,12-trienoyl]oxypropan-2-yl] (7Z,10Z,13Z,16Z)-docosa-7,10,13,16-tetraenoate	0	0	1	0	0	1	0	1	0	100
CJEAOBNZIRDIRB-KDKAWYBRSA-N	CCCCCCCCCCCCCCCCCCCC(=O)O[C@@H](CO)COC(=O)CCCCCCC/C=C\CCCCCC	[(2S)-1-[(Z)-hexadec-9-enoyl]oxy-3-hydroxypropan-2-yl] icosanoate	0	0	1	0	0	1	0	1	0	100
CJJBDUCNUMWUJX-ZKTJOKCMSA-J	C[C@@H]([C@H]1CC[C@@H]2[C@@]1(CC[C@H]3[C@H]2CCC4=CC(=O)CC[C@]34C)C)C(=O)SCCNC(=O)CCNC(=O)[C@@H](C(C)(C)COP(=O)([O-])OP(=O)([O-])OC[C@@H]5[C@H]([C@H]([C@@H](O5)N6C=NC7=C(N=CN=C76)N)O)OP(=O)([O-])[O-])O	[(2R,3S,4R,5R)-5-(6-aminopurin-9-yl)-2-[[[[(3R)-4-[[3-[2-[(2S)-2-[(8S,9S,10R,13S,14S,17R)-10,13-dimethyl-3-oxo-1,2,6,7,8,9,11,12,14,15,16,17-dodecahydrocyclopenta[a]phenanthren-17-yl]propanoyl]sulfanylethylamino]-3-oxopropyl]amino]-3-hydroxy-2,2-dimethyl-4-oxobutoxy]-oxidophosphoryl]oxy-oxidophosphoryl]oxymethyl]-4-hydroxyoxolan-3-yl] phosphate	0	0	1	0	0	1	0	1	0	100
CJRKBEYZSOZNID-PSTRKZFMSA-N	CCCCC/C=C\C/C=C\C/C=C\CCCCC(=O)OC[C@H](COP(=O)(O)OC[C@H](CO)O)OC(=O)CCC/C=C\C/C=C\C/C=C\C/C=C\CCCCC	[(2R)-1-[[(2S)-2,3-dihydroxypropoxy]-hydroxyphosphoryl]oxy-3-[(6Z,9Z,12Z)-octadeca-6,9,12-trienoyl]oxypropan-2-yl] (5Z,8Z,11Z,14Z)-icosa-5,8,11,14-tetraenoate	0	1	0	0	0	1	1	0	100	0
CJUFNCPPYUSJPR-UHFFFAOYSA-N	CCCCCCCC(CCCCCCCCCC(=O)O)O	11-hydroxyoctadecanoic acid	0	1	0	0	0	1	1	0	100	0
CKDDRHZIAZRDBW-UHFFFAOYSA-N	CCCCCCCCCCCCCCCCCCCCC(=O)O	henicosanoic acid	0	0	1	0	1	2	0	2	0	100
CKLJMWTZIZZHCS-REOHCLBHSA-N	C([C@@H](C(=O)O)N)C(=O)O	(2S)-2-aminobutanedioic acid	8	0	13	1	8	30	1	29	3.33333	96.6667
CKPBBEOJHAPPBT-HXUWFJFHSA-N	CCCCCCCCCCCCCCCC(=O)O[C@H](CO)COP(=O)(O)OCCN	[(2R)-1-[2-aminoethoxy(hydroxy)phosphoryl]oxy-3-hydroxypropan-2-yl] hexadecanoate	0	4	3	0	1	8	4	4	50	50
CKTSBUTUHBMZGZ-SHYZEUOFSA-N	C1[C@@H]([C@H](O[C@H]1N2C=CC(=NC2=O)N)CO)O	4-amino-1-[(2R,4S,5R)-4-hydroxy-5-(hydroxymethyl)oxolan-2-yl]pyrimidin-2-one	0	1	1	0	0	2	1	1	50	50
CLGFIVUFZRGQRP-UHFFFAOYSA-N	C12=C(NC(=NC1=O)N)NC(=O)N2	2-amino-7,9-dihydro-3H-purine-6,8-dione	0	0	1	0	0	1	0	1	0	100
CLXCJFVOXQVVGV-VQJSHJPSSA-N	CCCCCCCCCCCCCCCCC(=O)OC[C@@H](COC(=O)CCCCCCCCCCC)OC(=O)CCCCCCCCCCC	[(2R)-2,3-di(dodecanoyloxy)propyl] heptadecanoate	0	0	1	0	0	1	0	1	0	100
CMLIEOOXQFWANJ-UHFFFAOYSA-N	C1=CC(=CC(=C1)O)CCCCC(=O)O	5-(3-hydroxyphenyl)pentanoic acid	0	0	1	0	1	2	0	2	0	100
CMPNJZREBHCPHN-LTNIBBDRSA-N	CC(=CCC/C(=C/CC/C(=C/CC/C(=C/CC/C(=C/CC/C(=C/CC/C(=C/CC/C(=C/CC/C(=C/CC/C(=C/CC1=C(C=CC(=C1)C(=O)O)O)/C)/C)/C)/C)/C)/C)/C)/C)/C)C	3-[(2E,6E,10E,14E,18E,22E,26E,30E,34E)-3,7,11,15,19,23,27,31,35,39-decamethyltetraconta-2,6,10,14,18,22,26,30,34,38-decaenyl]-4-hydroxybenzoic acid	0	0	1	0	0	1	0	1	0	100
CMUNUTVVOOHQPW-LURJTMIESA-N	C[N+]1(CCC[C@H]1C(=O)[O-])C	(2S)-1,1-dimethylpyrrolidin-1-ium-2-carboxylate	0	1	2	0	0	3	1	2	33.3333	66.6667
CMVHVKHUWLAUNF-PWNYCUMCSA-N	C([C@H]([C@H](C(=O)O)O)OP(=O)(O)O)O	(2R,3R)-2,4-dihydroxy-3-phosphonooxybutanoic acid	0	0	1	0	0	1	0	1	0	100
CNNSEHUKQJCGTE-UPPWDXJYSA-N	CCCCCCCCCCCCCCCC(=O)OC[C@H](COP(=O)([O-])OCC[N+](C)(C)C)OC(=O)CCCC/C=C\C/C=C\C/C=C\CCCCC	[(2R)-3-hexadecanoyloxy-2-[(6Z,9Z,12Z)-octadeca-6,9,12-trienoyl]oxypropyl] 2-(trimethylazaniumyl)ethyl phosphate	0	0	1	0	0	1	0	1	0	100
COESHZUDRKCEPA-ZETCQYMHSA-N	C1=C(C=C(C(=C1Br)O)Br)C[C@@H](C(=O)O)N	(2S)-2-amino-3-(3,5-dibromo-4-hydroxyphenyl)propanoic acid	0	0	1	0	1	2	0	2	0	100
COLNVLDHVKWLRT-QMMMGPOBSA-N	C1=CC=C(C=C1)C[C@@H](C(=O)O)N	(2S)-2-amino-3-phenylpropanoic acid	10	3	15	1	8	37	4	33	10.8108	89.1892
CPAGZVLINCPJEH-UHFFFAOYSA-N	CN1C=NC=C1CCN	2-(3-methylimidazol-4-yl)ethanamine	0	0	1	0	1	2	0	2	0	100
CPMKYMGGYUFOHS-FSPLSTOPSA-N	CC(C)[C@@H](C(=O)O)NC(=O)[C@H](CC(=O)O)N	(2S)-2-[[(2S)-2-amino-3-carboxypropanoyl]amino]-3-methylbutanoic acid	0	0	1	0	0	1	0	1	0	100
CPXSBHKDEPPWIX-NJORQXHJSA-N	C1=CC=C2C(=C1)C(=C(N2)C3C(C(C(C(O3)CO)O)O)O)C[C@@H](C(=O)O)N	(2S)-2-amino-3-[2-[3,4,5-trihydroxy-6-(hydroxymethyl)oxan-2-yl]-1H-indol-3-yl]propanoic acid	0	0	2	0	0	2	0	2	0	100
CQAZMJNMKVCUQL-PLTOFNHWSA-N	CCCC/C=C\CCCCCCCC(=O)OC[C@H](COP(=O)([O-])OCC[N+](C)(C)C)OC(=O)CC/C=C\C/C=C\C/C=C\C/C=C\C/C=C\C/C=C\CC	[(2R)-2-[(4Z,7Z,10Z,13Z,16Z,19Z)-docosa-4,7,10,13,16,19-hexaenoyl]oxy-3-[(Z)-tetradec-9-enoyl]oxypropyl] 2-(trimethylazaniumyl)ethyl phosphate	0	1	0	0	0	1	1	0	100	0
CQOVPNPJLQNMDC-ZETCQYMHSA-N	C1=C(NC=N1)C[C@@H](C(=O)O)NC(=O)CCN	(2S)-2-(3-aminopropanoylamino)-3-(1H-imidazol-5-yl)propanoic acid	1	0	1	0	1	3	0	3	0	100
CQSLTKIXAJTQGA-FLIBITNWSA-M	CCCCCC(C(C/C=C\CCCCCCCC(=O)[O-])O)O	(Z)-12,13-dihydroxyoctadec-9-enoate	0	0	1	0	0	1	0	1	0	100
CQSLTKIXAJTQGA-FLIBITNWSA-N	CCCCCC(C(C/C=C\CCCCCCCC(=O)O)O)O	(Z)-12,13-dihydroxyoctadec-9-enoic acid	0	1	0	0	0	1	1	0	100	0
CRDAMVZIKSXKFV-YFVJMOTDSA-N	CC(=CCC/C(=C/CC/C(=C/CO)/C)/C)C	(2E,6E)-3,7,11-trimethyldodeca-2,6,10-trien-1-ol	0	0	1	0	0	1	0	1	0	100
CRNHCTGXEIEELY-RGULYWFUSA-N	CCCCCCCCCCCCCCCCCCOC[C@H](COP(=O)(O)OC[C@@H](C(=O)O)N)OC(=O)CCCCCCCCCCCCCCCC	(2S)-2-amino-3-[[(2R)-2-heptadecanoyloxy-3-octadecoxypropoxy]-hydroxyphosphoryl]oxypropanoic acid	0	0	1	0	1	2	0	2	0	100
CTVRCTKVSSBKGG-OAQYLSRUSA-N	CCCCCC=CCC(=O)O[C@H](COC(=O)CC=CCC=CCC)COP(=O)(O)OCCN	[(2R)-1-[2-aminoethoxy(hydroxy)phosphoryl]oxy-3-nona-3,6-dienoyloxypropan-2-yl] non-3-enoate	0	1	0	0	0	1	1	0	100	0
CTYRPMDGLDAWRQ-UHFFFAOYSA-N	C1=CC=C(C=C1)OS(=O)(=O)O	phenyl hydrogen sulfate	0	0	2	0	0	2	0	2	0	100
CTZIFPVLQHRRDD-AFIKDLIBSA-N	CCCCCCCC/C=C\CCCCCCCCCC(=O)OC[C@H](COP(=O)(O)O)OC(=O)CCCC/C=C\C/C=C\C/C=C\CCCCC	[(2R)-2-[(6Z,9Z,12Z)-octadeca-6,9,12-trienoyl]oxy-3-phosphonooxypropyl] (Z)-icos-11-enoate	0	1	0	0	0	1	1	0	100	0
CUVLOCDGQCUQSI-KHPPLWFESA-N	CCCCCCCCC/C=C\CCC(=O)O	(Z)-tetradec-4-enoic acid	0	1	0	0	0	1	1	0	100	0
CVKMFSAVYPAZTQ-UHFFFAOYSA-N	CCCCC(C)C(=O)O	2-methylhexanoic acid	0	1	0	0	0	1	1	0	100	0
CVNYHSDFZXHMMJ-VPUMZWJWSA-N	C[C@H](CCC(=O)O)[C@H]1CC[C@@H]2[C@@]1(C(=O)C[C@H]3[C@H]2CC[C@H]4[C@@]3(CC[C@H](C4)O)C)C	(4R)-4-[(3R,5R,8R,9S,10S,13R,14S,17R)-3-hydroxy-10,13-dimethyl-12-oxo-1,2,3,4,5,6,7,8,9,11,14,15,16,17-tetradecahydrocyclopenta[a]phenanthren-17-yl]pentanoic acid	0	1	0	0	0	1	1	0	100	0
CVSVTCORWBXHQV-UHFFFAOYSA-N	CN(CC(=O)O)C(=N)N	2-[carbamimidoyl(methyl)amino]acetic acid	6	2	11	1	2	22	3	19	13.6364	86.3636
CVVRPLLCUNBBAA-VOXCOYEFSA-N	CCCCCCCCCCCC(=O)OC[C@H](COC(=O)CCCCCCCCC/C=C\C/C=C\CCCCC)OC(=O)CCCCCCCCCCC	[(2R)-2,3-di(dodecanoyloxy)propyl] (11Z,14Z)-icosa-11,14-dienoate	0	1	2	0	0	3	1	2	33.3333	66.6667
CWLQUGTUXBXTLF-YFKPBYRVSA-N	CN1CCC[C@H]1C(=O)O	(2S)-1-methylpyrrolidine-2-carboxylic acid	0	0	1	0	0	1	0	1	0	100
CWRILEGKIAOYKP-SSDOTTSWSA-M	CC(=O)OC[C@H](COP(=O)([O-])OCCN)O	[(2R)-3-acetyloxy-2-hydroxypropyl] 2-aminoethyl phosphate	0	0	1	0	0	1	0	1	0	100
CXHPMDBXIXXMJY-RSQXMHELSA-N	CCCCCCCCCCCCCCCCCC(=O)OC[C@H](COP(=O)([O-])OCC[N+](C)(C)C)OC(=O)CCC/C=C\CCCC/C=C\C/C=C\CCCCC	[(2R)-2-[(5Z,11Z,14Z)-icosa-5,11,14-trienoyl]oxy-3-octadecanoyloxypropyl] 2-(trimethylazaniumyl)ethyl phosphate	0	0	1	0	0	1	0	1	0	100
CXISHLWVCSLKOJ-UHFFFAOYSA-N	C1=CC=C(C=C1)CC=NO	N-(2-phenylethylidene)hydroxylamine	0	0	1	0	1	2	0	2	0	100
CXMXRPHRNRROMY-UHFFFAOYSA-N	C(CCCCC(=O)O)CCCC(=O)O	decanedioic acid	0	1	1	0	0	2	1	1	50	50
CXTATJFJDMJMIY-CYBMUJFWSA-N	CCCCCCCC(=O)O[C@H](CC(=O)[O-])C[N+](C)(C)C	(3R)-3-octanoyloxy-4-(trimethylazaniumyl)butanoate	0	0	1	0	0	1	0	1	0	100
CXUXMSACCLYMBI-FPLPWBNLSA-N	CCCCCC/C=C\CCCCCCCC(=O)OC(CO)CO	1,3-dihydroxypropan-2-yl (Z)-hexadec-9-enoate	0	0	1	0	0	1	0	1	0	100
CYRKYXZJUIBBJX-UHFFFAOYSA-N	C1=CC(=CC=C1CC(=O)NC(CCC(=O)O)C(=O)O)O	2-[[2-(4-hydroxyphenyl)acetyl]amino]pentanedioic acid	0	1	0	0	0	1	1	0	100	0
CYZKJBZEIFWZSR-LURJTMIESA-N	CN[C@@H](CC1=CN=CN1)C(=O)O	(2S)-3-(1H-imidazol-5-yl)-2-(methylamino)propanoic acid	0	0	1	0	0	1	0	1	0	100
CZCIKBSVHDNIDH-NSHDSACASA-N	CN[C@@H](CC1=CNC2=CC=CC=C21)C(=O)O	(2S)-3-(1H-indol-3-yl)-2-(methylamino)propanoic acid	0	0	1	0	0	1	0	1	0	100
CZMRCDWAGMRECN-UGDNZRGBSA-N	C([C@@H]1[C@H]([C@@H]([C@H]([C@H](O1)O[C@]2([C@H]([C@@H]([C@H](O2)CO)O)O)CO)O)O)O)O	(2R,3R,4S,5S,6R)-2-[(2S,3S,4S,5R)-3,4-dihydroxy-2,5-bis(hydroxymethyl)oxolan-2-yl]oxy-6-(hydroxymethyl)oxane-3,4,5-triol	0	1	0	0	2	3	1	2	33.3333	66.6667
CZYOFWNORPEFDG-KOIKXXGWSA-N	CCCCCC/C=C\CCCCCCCCCC(=O)O[C@H](CO)COP(=O)(O)OCCN	[(2R)-1-[2-aminoethoxy(hydroxy)phosphoryl]oxy-3-hydroxypropan-2-yl] (Z)-octadec-11-enoate	0	0	1	0	0	1	0	1	0	100
DAGYDJHSDMRWJX-UHFFFAOYSA-N	CCCCCCCCCCCCCCCCCCCCCC(CC(CCCCC)O)O	nonacosane-6,8-diol	0	0	1	0	0	1	0	1	0	100
DAPFUJLIWROTNE-DQQGVFCISA-N	CCCCC/C=C\C/C=C\C/C=C\CCCCCCCCC(=O)O[C@H](COC(=O)CCCCCCC/C=C\C/C=C\C/C=C\CC)COC(=O)CC/C=C\C/C=C\C/C=C\C/C=C\C/C=C\C/C=C\CC	[(2R)-1-[(4Z,7Z,10Z,13Z,16Z,19Z)-docosa-4,7,10,13,16,19-hexaenoyl]oxy-3-[(9Z,12Z,15Z)-octadeca-9,12,15-trienoyl]oxypropan-2-yl] (10Z,13Z,16Z)-docosa-10,13,16-trienoate	0	1	0	0	0	1	1	0	100	0
DAYLJWODMCOQEW-TURQNECASA-N	C1=CC(=C[N+](=C1)[C@H]2[C@@H]([C@@H]([C@H](O2)COP(=O)(O)[O-])O)O)C(=O)N	[(2R,3S,4R,5R)-5-(3-carbamoylpyridin-1-ium-1-yl)-3,4-dihydroxyoxolan-2-yl]methyl hydrogen phosphate	0	1	0	0	0	1	1	0	100	0
DBHKHNGBVGWQJE-USWSLJGRSA-N	CCCCC/C=C\C/C=C\CCCCCCCC(=O)OC[C@H](COP(=O)(O)OCCN)O	[(2R)-3-[2-aminoethoxy(hydroxy)phosphoryl]oxy-2-hydroxypropyl] (9Z,12Z)-octadeca-9,12-dienoate	0	0	2	0	0	2	0	2	0	100
DBWQSCSXHFNTMO-TYAUOURKSA-N	CCCCC/C=C\C/C=C\CC1C(O1)C/C=C\CCCC(=O)O	(Z)-7-[3-[(2Z,5Z)-undeca-2,5-dienyl]oxiran-2-yl]hept-5-enoic acid	0	1	0	0	0	1	1	0	100	0
DCBSHORRWZKAKO-INIZCTEOSA-N	CCCCCCCCCCCCCC(=O)OC[C@H](CO)O	[(2S)-2,3-dihydroxypropyl] tetradecanoate	0	0	2	0	0	2	0	2	0	100
DCBSHORRWZKAKO-UHFFFAOYSA-N	CCCCCCCCCCCCCC(=O)OCC(CO)O	2,3-dihydroxypropyl tetradecanoate	0	0	1	0	1	2	0	2	0	100
DCICDMMXFIELDF-UHFFFAOYSA-N	CC(C)C(=O)NCC(=O)O	2-(2-methylpropanoylamino)acetic acid	0	0	0	0	1	1	0	1	0	100
DCJBINATHQHPKO-TYAUOURKSA-N	CCCCC/C=C\C/C=C\CC(C(C/C=C\CCCC(=O)O)O)O	(5Z,11Z,14Z)-8,9-dihydroxyicosa-5,11,14-trienoic acid	0	1	0	0	0	1	1	0	100	0
DCPCOKIYJYGMDN-DOFZRALJSA-N	CCCCC/C=C\C/C=C\C/C=C\C/C=C\CCCC(=O)OCC(CO)O	2,3-dihydroxypropyl (5Z,8Z,11Z,14Z)-icosa-5,8,11,14-tetraenoate	0	0	1	0	0	1	0	1	0	100
DCTLYFZHFGENCW-UUOKFMHZSA-N	C1=NC2=C(N1[C@H]3[C@@H]([C@@H]([C@H](O3)COP(=O)(O)O)O)O)NC(=O)NC2=O	[(2R,3S,4R,5R)-5-(2,6-dioxo-3H-purin-9-yl)-3,4-dihydroxyoxolan-2-yl]methyl dihydrogen phosphate	0	0	3	0	0	3	0	3	0	100
DCWXELXMIBXGTH-QMMMGPOBSA-N	C1=CC(=CC=C1C[C@@H](C(=O)O)N)OP(=O)(O)O	(2S)-2-amino-3-(4-phosphonooxyphenyl)propanoic acid	0	1	0	0	0	1	1	0	100	0
DCXXMTOCNZCJGO-UHFFFAOYSA-N	CCCCCCCCCCCCCCCCCC(=O)OCC(COC(=O)CCCCCCCCCCCCCCCCC)OC(=O)CCCCCCCCCCCCCCCCC	2,3-di(octadecanoyloxy)propyl octadecanoate	0	0	1	0	0	1	0	1	0	100
DCXYFEDJOCDNAF-REOHCLBHSA-N	C([C@@H](C(=O)O)N)C(=O)N	(2S)-2,4-diamino-4-oxobutanoic acid	3	2	8	0	7	20	2	18	10	90
DDDOQYDUYKMSQW-MJJLJZPOSA-N	CCCCCCCCCCCCCCCCCC(=O)OC[C@H](COC(=O)CCCCCCCC/C=C\C/C=C\C/C=C\CCCCC)OC(=O)CCCCCCCCC/C=C\C/C=C\CCCCC	[(2R)-2-[(11Z,14Z)-icosa-11,14-dienoyl]oxy-3-octadecanoyloxypropyl] (10Z,13Z,16Z)-docosa-10,13,16-trienoate	0	1	0	0	0	1	1	0	100	0
DDMRUBMQFNAWDK-IYMBPQCISA-N	CCCCCCCC/C=C\CCCCCCCC(=O)OCC1[C@H](C(C([C@@H](O1)O[C@H]2CC[C@@]3([C@H]4CC[C@]5([C@H]([C@@H]4CC=C3C2)CC[C@@H]5[C@H](C)CCCC(C)C)C)C)O)O)O	[(3S,6R)-6-[[(3S,8S,9S,10R,13R,14S,17R)-10,13-dimethyl-17-[(2R)-6-methylheptan-2-yl]-2,3,4,7,8,9,11,12,14,15,16,17-dodecahydro-1H-cyclopenta[a]phenanthren-3-yl]oxy]-3,4,5-trihydroxyoxan-2-yl]methyl (Z)-octadec-9-enoate	0	1	0	0	0	1	1	0	100	0
DDRJAANPRJIHGJ-UHFFFAOYSA-N	CN1CC(=O)N=C1N	2-amino-3-methyl-4H-imidazol-5-one	0	1	7	0	4	12	1	11	8.33333	91.6667
DDSLGZOYEPKPSJ-UHFFFAOYSA-N	CC(=O)NCCCC=O	N-(4-oxobutyl)acetamide	0	0	1	0	0	1	0	1	0	100
DDUZNLUWXLYPCP-GOSISDBHSA-N	CCCCCCCCCCCCCC(=O)O[C@H](CO)COP(=O)(O)OCCN	[(2R)-1-[2-aminoethoxy(hydroxy)phosphoryl]oxy-3-hydroxypropan-2-yl] tetradecanoate	0	2	0	0	0	2	2	0	100	0
DEOBTOQPKKEVOE-NEFFKTLTSA-N	CCCCCCCCCCCCCCCCCCC(=O)O[C@@H](COC(=O)CCCCCCCC/C=C\C/C=C\C/C=C\CCCCC)COC(=O)CCCCCCC/C=C\CCCCCCC	[(2S)-3-[(Z)-heptadec-9-enoyl]oxy-2-nonadecanoyloxypropyl] (10Z,13Z,16Z)-docosa-10,13,16-trienoate	0	1	0	0	0	1	1	0	100	0
DFOKQUYXEXANNU-VZTVXBHMSA-N	CCCCCCCCCCCCCC(=O)OC[C@H](CO)OC(=O)CCCCCCCC/C=C\C/C=C\C/C=C\CCCCC	[(2S)-1-hydroxy-3-tetradecanoyloxypropan-2-yl] (10Z,13Z,16Z)-docosa-10,13,16-trienoate	0	1	0	0	0	1	1	0	100	0
DFPAKSUCGFBDDF-UHFFFAOYSA-N	C1=CC(=CN=C1)C(=O)N	pyridine-3-carboxamide	1	1	7	0	1	10	1	9	10	90
DGABKXLVXPYZII-JFSJFAPISA-N	CC(CCC(=O)O)C1CCC2[C@@]1(CCC3C2CC(C4[C@@]3(CCC(C4)O)C)O)C	4-[(10R,13R)-3,6-dihydroxy-10,13-dimethyl-2,3,4,5,6,7,8,9,11,12,14,15,16,17-tetradecahydro-1H-cyclopenta[a]phenanthren-17-yl]pentanoic acid	0	1	0	0	0	1	1	0	100	0
DGABKXLVXPYZII-PLYQRAMGSA-N	C[C@H](CCC(=O)O)[C@H]1CC[C@@H]2[C@@]1(CC[C@H]3[C@H]2C[C@H]([C@H]4[C@@]3(CC[C@H](C4)O)C)O)C	(4R)-4-[(3R,5R,6R,8S,9S,10R,13R,14S,17R)-3,6-dihydroxy-10,13-dimethyl-2,3,4,5,6,7,8,9,11,12,14,15,16,17-tetradecahydro-1H-cyclopenta[a]phenanthren-17-yl]pentanoic acid	0	1	0	0	0	1	1	0	100	0
DGABKXLVXPYZII-SIBKNCMHSA-N	C[C@H](CCC(=O)O)[C@H]1CC[C@@H]2[C@@]1(CC[C@H]3[C@H]2C[C@@H]([C@H]4[C@@]3(CC[C@H](C4)O)C)O)C	(4R)-4-[(3R,5R,6S,8S,9S,10R,13R,14S,17R)-3,6-dihydroxy-10,13-dimethyl-2,3,4,5,6,7,8,9,11,12,14,15,16,17-tetradecahydro-1H-cyclopenta[a]phenanthren-17-yl]pentanoic acid	0	1	0	0	0	1	1	0	100	0
DGBYUHHIADYUMU-UESLNCBNSA-N	CCCCCCCCCCCCCCC(=O)OC[C@H](COP(=O)([O-])OCC[N+](C)(C)C)OC(=O)CCCCCCC/C=C\C/C=C\CCCCC	[(2R)-2-[(9Z,12Z)-octadeca-9,12-dienoyl]oxy-3-pentadecanoyloxypropyl] 2-(trimethylazaniumyl)ethyl phosphate	0	0	1	0	0	1	0	1	0	100
DHCLVCXQIBBOPH-UHFFFAOYSA-N	C(C(CO)OP(=O)(O)O)O	1,3-dihydroxypropan-2-yl dihydrogen phosphate	0	0	0	0	1	1	0	1	0	100
DHMQDGOQFOQNFH-UHFFFAOYSA-N	C(C(=O)O)N	2-aminoacetic acid	12	3	6	1	9	31	4	27	12.9032	87.0968
DIABMDFLTMPBKW-IFCYSOGYSA-N	CCCCCCCCCC/C=C\CCCCCCCCCC(=O)OC[C@H](COP(=O)(O)OCCN)OC(=O)CCCCC/C=C\C/C=C\C/C=C\C/C=C\CCCCC	[(2R)-3-[2-aminoethoxy(hydroxy)phosphoryl]oxy-2-[(7Z,10Z,13Z,16Z)-docosa-7,10,13,16-tetraenoyl]oxypropyl] (Z)-docos-11-enoate	0	1	1	0	0	2	1	1	50	50
DIIBXLYKUBSNCW-SBTDQPINSA-N	CC/C=C\C/C=C\C/C=C\CCCCCCCC(=O)O[C@H](COC(=O)CC/C=C\C/C=C\C/C=C\C/C=C\C/C=C\C/C=C\CC)COP(=O)(O)OC[C@H](CO)O	[(2R)-3-[[(2S)-2,3-dihydroxypropoxy]-hydroxyphosphoryl]oxy-2-[(9Z,12Z,15Z)-octadeca-9,12,15-trienoyl]oxypropyl] (4Z,7Z,10Z,13Z,16Z,19Z)-docosa-4,7,10,13,16,19-hexaenoate	0	1	0	0	0	1	1	0	100	0
DIOQBMNVXMZLDE-UHFFFAOYSA-N	CCC(C)CCCCC=CCCCCCCC(=O)O	14-methylhexadec-8-enoic acid	0	1	0	0	0	1	1	0	100	0
DJJCXFVJDGTHFX-XVFCMESISA-N	C1=CN(C(=O)NC1=O)[C@H]2[C@@H]([C@@H]([C@H](O2)COP(=O)(O)O)O)O	[(2R,3S,4R,5R)-5-(2,4-dioxopyrimidin-1-yl)-3,4-dihydroxyoxolan-2-yl]methyl dihydrogen phosphate	0	2	7	1	0	10	3	7	30	70
DJVOKHFQPGWUPK-PNBUVQRSSA-N	CCCCCCCCCCCCCCCCCC(=O)OC[C@H](COP(=O)(O)OC1C([C@@H](C(C(C1O)O)O)O)O)OC(=O)CC/C=C\C/C=C\C/C=C\C/C=C\C/C=C\C/C=C\CC	[(2R)-1-[hydroxy-[(5R)-2,3,4,5,6-pentahydroxycyclohexyl]oxyphosphoryl]oxy-3-octadecanoyloxypropan-2-yl] (4Z,7Z,10Z,13Z,16Z,19Z)-docosa-4,7,10,13,16,19-hexaenoate	0	1	2	0	0	3	1	2	33.3333	66.6667
DJXFZPJEVPJZDX-YVQAKMNISA-N	CCCCCCCCCCCCCCCCCCCCCC(=O)OC[C@H](COP(=O)(O)OCCN)OC(=O)CCCCCCCCCCC/C=C\C/C=C\CCCCC	[(2R)-3-[2-aminoethoxy(hydroxy)phosphoryl]oxy-2-[(13Z,16Z)-docosa-13,16-dienoyl]oxypropyl] docosanoate	0	1	0	0	0	1	1	0	100	0
DKEXFJVMVGETOO-UHFFFAOYSA-N	CC(C)CC(C(=O)O)NC(=O)CN	2-[(2-aminoacetyl)amino]-4-methylpentanoic acid	0	0	2	0	0	2	0	2	0	100
DKLQKRSJZISZKW-KNFJROLASA-N	CCCCCCCCCCCCCCCC(=O)OC[C@H](COP(=O)(O)OC[C@@H](C(=O)O)N)OC(=O)CCC/C=C\C/C=C\C/C=C\C/C=C\CCCCC	(2S)-2-amino-3-[[(2R)-3-hexadecanoyloxy-2-[(5Z,8Z,11Z,14Z)-icosa-5,8,11,14-tetraenoyl]oxypropoxy]-hydroxyphosphoryl]oxypropanoic acid	0	1	0	0	0	1	1	0	100	0
DKPMWHFRUGMUKF-JDDNAIEOSA-N	C[C@H](CCC(=O)O)[C@H]1CC[C@@H]2[C@@]1(CC[C@H]3[C@H]2C(C([C@H]4[C@@]3(CC[C@H](C4)O)C)O)O)C	(4R)-4-[(3R,5R,8S,9S,10R,13R,14S,17R)-3,6,7-trihydroxy-10,13-dimethyl-2,3,4,5,6,7,8,9,11,12,14,15,16,17-tetradecahydro-1H-cyclopenta[a]phenanthren-17-yl]pentanoic acid	0	1	0	0	0	1	1	0	100	0
DKPMWHFRUGMUKF-KWXDGCAGSA-N	C[C@H](CCC(=O)O)[C@H]1CC[C@@H]2[C@@]1(CC[C@H]3[C@H]2[C@@H]([C@@H]([C@H]4[C@@]3(CC[C@H](C4)O)C)O)O)C	(4R)-4-[(3R,5R,6R,7S,8S,9S,10R,13R,14S,17R)-3,6,7-trihydroxy-10,13-dimethyl-2,3,4,5,6,7,8,9,11,12,14,15,16,17-tetradecahydro-1H-cyclopenta[a]phenanthren-17-yl]pentanoic acid	0	1	0	0	0	1	1	0	100	0
DLFVBJFMPXGRIB-UHFFFAOYSA-N	CC(=O)N	acetamide	0	0	0	0	1	1	0	1	0	100
DLRNZUPJXRVWRW-FKZZUUMNSA-N	CCCCCC/C=C\CCCCCCCC(=O)OC[C@H](COP(=O)([O-])OCC[N+](C)(C)C)OC(=O)CC/C=C\C/C=C\C/C=C\C/C=C\C/C=C\C/C=C\CC	[(2R)-2-[(4Z,7Z,10Z,13Z,16Z,19Z)-docosa-4,7,10,13,16,19-hexaenoyl]oxy-3-[(Z)-hexadec-9-enoyl]oxypropyl] 2-(trimethylazaniumyl)ethyl phosphate	0	1	1	0	0	2	1	1	50	50
DLRVVLDZNNYCBX-ABXHMFFYSA-N	C([C@@H]1[C@@H]([C@@H]([C@H]([C@H](O1)OC[C@@H]2[C@H]([C@@H]([C@H](C(O2)O)O)O)O)O)O)O)O	(3R,4S,5S,6R)-6-[[(2S,3R,4S,5R,6R)-3,4,5-trihydroxy-6-(hydroxymethyl)oxan-2-yl]oxymethyl]oxane-2,3,4,5-tetrol	0	0	0	1	0	1	1	0	100	0
DNOMLUPMYHAJIY-KUDFPVQQSA-N	CC(=O)O[C@H]1C=C2[C@H]3CC4=C([C@@]2(CCN3C)C=C1OC)C(=C(C=C4)OC)O	[(1S,9R,12S)-3-hydroxy-4,13-dimethoxy-17-methyl-17-azatetracyclo[7.5.3.01,10.02,7]heptadeca-2(7),3,5,10,13-pentaen-12-yl] acetate	0	0	1	0	0	1	0	1	0	100
DNXHEGUUPJUMQT-CBZIJGRNSA-N	C[C@]12CC[C@H]3[C@H]([C@@H]1CCC2=O)CCC4=C3C=CC(=C4)O	(8R,9S,13S,14S)-3-hydroxy-13-methyl-7,8,9,11,12,14,15,16-octahydro-6H-cyclopenta[a]phenanthren-17-one	0	1	1	0	0	2	1	1	50	50
DOCIRLXCRUUKNO-ONPCFBRKSA-N	CCCCCCCCCCCC(=O)OC[C@H](COC(=O)CCCCCCCCCCC/C=C\C/C=C\CCCCC)OC(=O)CCCC/C=C\C/C=C\C/C=C\CCCCC	[(2R)-3-dodecanoyloxy-2-[(6Z,9Z,12Z)-octadeca-6,9,12-trienoyl]oxypropyl] (13Z,16Z)-docosa-13,16-dienoate	0	1	4	0	0	5	1	4	20	80
DOILLFCKSSPXMF-ZKZIFNJMSA-N	CCCCCCCC/C=C\CCCCCCCC(=O)O[C@H](COC(=O)CCCCCCC/C=C\C/C=C\CCCCC)COP(=O)(O)OCCN	[(2R)-1-[2-aminoethoxy(hydroxy)phosphoryl]oxy-3-[(9Z,12Z)-octadeca-9,12-dienoyl]oxypropan-2-yl] (Z)-octadec-9-enoate	0	2	3	0	0	5	2	3	40	60
DOKCNDVEPDZOJQ-MBTHVWNTSA-N	CCC1=C(C(=O)NC1CC2=C(C(=C(N2)/C=C\3/C(=C(C(=N3)CC4C(=C(C(=O)N4)C=C)C)C)CCC(=O)O)CCC(=O)O)C)C	3-[(2Z)-2-[[3-(2-carboxyethyl)-5-[(3-ethyl-4-methyl-5-oxo-1,2-dihydropyrrol-2-yl)methyl]-4-methyl-1H-pyrrol-2-yl]methylidene]-5-[(4-ethenyl-3-methyl-5-oxo-1,2-dihydropyrrol-2-yl)methyl]-4-methylpyrrol-3-yl]propanoic acid	0	1	0	0	0	1	1	0	100	0
DOUMFZQKYFQNTF-WUTVXBCWSA-N	C1=CC(=C(C=C1C[C@H](C(=O)O)OC(=O)/C=C/C2=CC(=C(C=C2)O)O)O)O	(2R)-3-(3,4-dihydroxyphenyl)-2-[(E)-3-(3,4-dihydroxyphenyl)prop-2-enoyl]oxypropanoic acid	0	0	1	0	0	1	0	1	0	100
DPABDECPOHTCEX-NMFPTBMGSA-N	CC/C=C\C/C=C\C/C=C\C/C=C\CCCCC(=O)OC[C@H](CO)OC(=O)CC/C=C\C/C=C\C/C=C\C/C=C\C/C=C\C/C=C\CC	[(2S)-1-hydroxy-3-[(6Z,9Z,12Z,15Z)-octadeca-6,9,12,15-tetraenoyl]oxypropan-2-yl] (4Z,7Z,10Z,13Z,16Z,19Z)-docosa-4,7,10,13,16,19-hexaenoate	0	0	1	0	0	1	0	1	0	100
DPJRMOMPQZCRJU-UHFFFAOYSA-M	CC1=C(SC=[N+]1CC2=CN=C(N=C2N)C)CCO.Cl.[Cl-]	2-[3-[(4-amino-2-methylpyrimidin-5-yl)methyl]-4-methyl-1,3-thiazol-3-ium-5-yl]ethanol	0	0	5	0	0	5	0	5	0	100
DPRXQVIZBLENFV-NPQRSGSQSA-N	CCCCCCCCCCCCCCCCCC(=O)OC[C@H](COP(=O)(O)OCCN)OC(=O)CC/C=C\C/C=C\C/C=C\C/C=C\C/C=C\CCCCC	[(2R)-1-[2-aminoethoxy(hydroxy)phosphoryl]oxy-3-octadecanoyloxypropan-2-yl] (4Z,7Z,10Z,13Z,16Z)-docosa-4,7,10,13,16-pentaenoate	0	1	2	0	0	3	1	2	33.3333	66.6667
DPUOLQHDNGRHBS-KTKRTIGZSA-N	CCCCCCCC/C=C\CCCCCCCCCCCC(=O)O	(Z)-docos-13-enoic acid	0	1	2	0	0	3	1	2	33.3333	66.6667
DPYGCLWDLYJMIH-PEAVDLQLSA-N	CCCCCCCCCCCCCCCC/C=C\OC[C@H](COP(=O)(O)OCCN)OC(=O)CCCC/C=C\C/C=C\C/C=C\C/C=C\CC	[(2R)-1-[2-aminoethoxy(hydroxy)phosphoryl]oxy-3-[(Z)-octadec-1-enoxy]propan-2-yl] (6Z,9Z,12Z,15Z)-octadeca-6,9,12,15-tetraenoate	0	0	1	0	1	2	0	2	0	100
DRBBFCLWYRJSJZ-UHFFFAOYSA-N	CN(CC(=O)O)C(=NP(=O)(O)O)N	2-[methyl-(N'-phosphonocarbamimidoyl)amino]acetic acid	2	1	3	0	0	6	1	5	16.6667	83.3333
DRIVXEVMDWCWLI-CAQMIEAISA-N	CCCCCCCCCCCCCCCC(=O)OC[C@H](COP(=O)(O)OCCN)OC(=O)CCC/C=C\C/C=C\C/C=C\C/C=C\CCCCC	[(2R)-1-[2-aminoethoxy(hydroxy)phosphoryl]oxy-3-hexadecanoyloxypropan-2-yl] (5Z,8Z,11Z,14Z)-icosa-5,8,11,14-tetraenoate	0	0	1	0	0	1	0	1	0	100
DRLFMBDRBRZALE-UHFFFAOYSA-N	CC(=O)NCCC1=CNC2=C1C=C(C=C2)OC	N-[2-(5-methoxy-1H-indol-3-yl)ethyl]acetamide	0	1	1	0	0	2	1	1	50	50
DRTQHJPVMGBUCF-XVFCMESISA-N	C1=CN(C(=O)NC1=O)[C@H]2[C@@H]([C@@H]([C@H](O2)CO)O)O	1-[(2R,3R,4S,5R)-3,4-dihydroxy-5-(hydroxymethyl)oxolan-2-yl]pyrimidine-2,4-dione	2	2	8	1	6	19	3	16	15.7895	84.2105
DSLZVSRJTYRBFB-DUHBMQHGSA-N	[C@@H]([C@@H]([C@H](C(=O)O)O)O)([C@@H](C(=O)O)O)O	(2S,3R,4S,5R)-2,3,4,5-tetrahydroxyhexanedioic acid	0	0	0	1	0	1	1	0	100	0
DSLZVSRJTYRBFB-LLEIAEIESA-N	[C@H]([C@@H]([C@@H](C(=O)O)O)O)([C@H](C(=O)O)O)O	(2S,3S,4S,5R)-2,3,4,5-tetrahydroxyhexanedioic acid	0	0	1	0	0	1	0	1	0	100
DSNRWDQKZIEDDB-SQYFZQSCSA-N	CCCCCCCC/C=C\CCCCCCCC(=O)OC[C@H](COP(=O)(O)OC[C@H](CO)O)OC(=O)CCCCCCC/C=C\CCCCCCCC	[(2R)-3-[[(2S)-2,3-dihydroxypropoxy]-hydroxyphosphoryl]oxy-2-[(Z)-octadec-9-enoyl]oxypropyl] (Z)-octadec-9-enoate	0	0	1	0	1	2	0	2	0	100
DSOWUEHXZJUNID-WHXUGTBJSA-N	CCCCCC/C=C\CCCCCCCC(=O)OC[C@H](COP(=O)(O)OCCN)O	[(2R)-3-[2-aminoethoxy(hydroxy)phosphoryl]oxy-2-hydroxypropyl] (Z)-hexadec-9-enoate	0	0	3	0	0	3	0	3	0	100
DTBNBXWJWCWCIK-UHFFFAOYSA-N	C=C(C(=O)O)OP(=O)(O)O	2-phosphonooxyprop-2-enoic acid	1	1	6	0	3	11	1	10	9.09091	90.9091
DTERQYGMUDWYAZ-ZETCQYMHSA-N	CC(=O)NCCCC[C@@H](C(=O)O)N	(2S)-6-acetamido-2-aminohexanoic acid	1	0	3	0	0	4	0	4	0	100
DTMNMDQQDKQKIE-INDMIFKZSA-N	C[C@H]1CC[C@@H](C2=CC(=C)CC[C@H]12)[C@@H](C)CCC=C(C)C	(1R,4S,4aR)-4-methyl-1-[(2S)-6-methylhept-5-en-2-yl]-7-methylidene-2,3,4,4a,5,6-hexahydro-1H-naphthalene	0	0	1	0	0	1	0	1	0	100
DTOSIQBPPRVQHS-IUQGRGSQSA-N	CC/C=C/C/C=C/C/C=C/CCCCCCCC(=O)O	(9E,12E,15E)-octadeca-9,12,15-trienoic acid	0	1	0	0	0	1	1	0	100	0
DTOSIQBPPRVQHS-PDBXOOCHSA-M	CC/C=C\C/C=C\C/C=C\CCCCCCCC(=O)[O-]	(9Z,12Z,15Z)-octadeca-9,12,15-trienoate	0	0	1	0	0	1	0	1	0	100
DTOSIQBPPRVQHS-PDBXOOCHSA-N	CC/C=C\C/C=C\C/C=C\CCCCCCCC(=O)O	(9Z,12Z,15Z)-octadeca-9,12,15-trienoic acid	0	1	3	0	0	4	1	3	25	75
DTQVDTLACAAQTR-UHFFFAOYSA-N	C(=O)(C(F)(F)F)O	2,2,2-trifluoroacetic acid	0	0	1	0	1	2	0	2	0	100
DTUQWGWMVIHBKE-UHFFFAOYSA-N	C1=CC=C(C=C1)CC=O	2-phenylacetaldehyde	0	0	1	0	0	1	0	1	0	100
DUNJFEOKELEISM-YPJAHOAKSA-N	CCCCCCCCCCCCCCCCCCCC(=O)O[C@H](COC(=O)CCCCCCCCCCC/C=C\C/C=C\CCCCC)COP(=O)(O)OCCN	[(2R)-3-[2-aminoethoxy(hydroxy)phosphoryl]oxy-2-icosanoyloxypropyl] (13Z,16Z)-docosa-13,16-dienoate	0	0	1	0	1	2	0	2	0	100
DUQDVNACTOXOJA-KTKXOIIHSA-N	CCCCCCCCCCCCCCCC(=O)O[C@H](COC(=O)CCC/C=C\C/C=C\C/C=C\C/C=C\CCCCC)COP(=O)(O)OCCN	[(2R)-3-[2-aminoethoxy(hydroxy)phosphoryl]oxy-2-hexadecanoyloxypropyl] (5Z,8Z,11Z,14Z)-icosa-5,8,11,14-tetraenoate	0	1	4	0	0	5	1	4	20	80
DUUGKQCEGZLZNO-UHFFFAOYSA-M	C1=CC2=C(C=C1O)C(=CN2)CC(=O)[O-]	2-(5-hydroxy-1H-indol-3-yl)acetate	0	0	1	0	0	1	0	1	0	100
DUUGKQCEGZLZNO-UHFFFAOYSA-N	C1=CC2=C(C=C1O)C(=CN2)CC(=O)O	2-(5-hydroxy-1H-indol-3-yl)acetic acid	0	2	0	0	1	3	2	1	66.6667	33.3333
DUXYWXYOBMKGIN-UHFFFAOYSA-N	CCCCCCCCCCCCCC(=O)OCC(COC(=O)CCCCCCCCCCCCC)OC(=O)CCCCCCCCCCCCC	2,3-di(tetradecanoyloxy)propyl tetradecanoate	0	1	2	0	0	3	1	2	33.3333	66.6667
DWEXIFLNCXYYAA-QQHSWTODSA-N	C[C@H](CCCC(C)C)[C@H]1CC[C@@H]2[C@@]1(CC[C@H]3C2=CC[C@@H]4[C@@]3(CC[C@@H]([C@]4(C)CO)O)C)C	(3S,4S,5R,9R,10R,13R,14R,17R)-4-(hydroxymethyl)-4,10,13-trimethyl-17-[(2R)-6-methylheptan-2-yl]-1,2,3,5,6,9,11,12,14,15,16,17-dodecahydrocyclopenta[a]phenanthren-3-ol	0	0	1	0	0	1	0	1	0	100
DWRXFEITVBNRMK-JXOAFFINSA-N	CC1=CN(C(=O)NC1=O)[C@H]2[C@@H]([C@@H]([C@H](O2)CO)O)O	1-[(2R,3R,4S,5R)-3,4-dihydroxy-5-(hydroxymethyl)oxolan-2-yl]-5-methylpyrimidine-2,4-dione	0	0	1	0	0	1	0	1	0	100
DWVYYKFZEDMMPU-UHFFFAOYSA-N	CC(CCC=C(C)C)C1CCC2(C1(CCC3=C2CCC4C3(CCC(C4(C)C)O)C)C)CO	14-(hydroxymethyl)-4,4,10,13-tetramethyl-17-(6-methylhept-5-en-2-yl)-2,3,5,6,7,11,12,15,16,17-decahydro-1H-cyclopenta[a]phenanthren-3-ol	0	0	1	0	0	1	0	1	0	100
DXOCDBGWDZAYRQ-AURDAFMXSA-N	C[C@H](CCC(=O)O)[C@H]1CC[C@@H]2[C@@]1(CC[C@H]3[C@H]2C(=O)C[C@H]4[C@@]3(CC[C@H](C4)O)C)C	(4R)-4-[(3R,5S,8R,9S,10S,13R,14S,17R)-3-hydroxy-10,13-dimethyl-7-oxo-1,2,3,4,5,6,8,9,11,12,14,15,16,17-tetradecahydrocyclopenta[a]phenanthren-17-yl]pentanoic acid	0	1	0	0	0	1	1	0	100	0
DXOYQVHGIODESM-MFYAFOOZSA-N	CCCCC/C=C\C[C@H]1[C@H](O1)C/C=C\C/C=C\CCCC(=O)O	(5Z,8Z)-10-[(2R,3S)-3-[(Z)-oct-2-enyl]oxiran-2-yl]deca-5,8-dienoic acid	0	1	0	0	0	1	1	0	100	0
DYODNQFHUKULKS-AEMPDOMJSA-N	CCCCCCCCCCCCC(=O)OC[C@H](COP(=O)([O-])OCC[N+](C)(C)C)OC(=O)CCCCCCCCCCC/C=C\C/C=C\CCCCC	[(2R)-2-[(13Z,16Z)-docosa-13,16-dienoyl]oxy-3-tridecanoyloxypropyl] 2-(trimethylazaniumyl)ethyl phosphate	0	0	1	0	0	1	0	1	0	100
DZDGAJVMZIHSLH-WTWBAFHPSA-N	CCCCCCCCCCCCCCC(=O)O[C@H](COC(=O)CCCCCCC/C=C\CCCCCC)COP(=O)([O-])OCC[N+](C)(C)C	[(2R)-3-[(Z)-hexadec-9-enoyl]oxy-2-pentadecanoyloxypropyl] 2-(trimethylazaniumyl)ethyl phosphate	0	2	0	0	0	2	2	0	100	0
DZGWFCGJZKJUFP-UHFFFAOYSA-N	C1=CC(=CC=C1CCN)O	4-(2-aminoethyl)phenol	0	0	1	0	0	1	0	1	0	100
FATBGEAMYMYZAF-KTKRTIGZSA-N	CCCCCCCC/C=C\CCCCCCCC(=O)N	(Z)-octadec-9-enamide	0	1	3	1	2	7	2	5	28.5714	71.4286
FBBVDCTXVFGXRW-UHFFFAOYSA-N	CC(=O)CC(CC(=O)O)(C(=O)O)O	2-hydroxy-2-(2-oxopropyl)butanedioic acid	0	1	0	0	0	1	1	0	100	0
FBDBXJJQMHPGMP-UHFFFAOYSA-N	CC(=O)OCC(COP(=O)(O)OC1C(C(C(C(C1O)O)O)O)O)O	[2-hydroxy-3-[hydroxy-(2,3,4,5,6-pentahydroxycyclohexyl)oxyphosphoryl]oxypropyl] acetate	0	0	1	0	0	1	0	1	0	100
FBPFZTCFMRRESA-GUCUJZIJSA-N	C([C@H]([C@@H]([C@@H]([C@H](CO)O)O)O)O)O	(2R,3S,4R,5S)-hexane-1,2,3,4,5,6-hexol	0	1	1	0	0	2	1	1	50	50
FBPFZTCFMRRESA-JGWLITMVSA-N	C([C@H]([C@H]([C@@H]([C@H](CO)O)O)O)O)O	(2R,3R,4R,5S)-hexane-1,2,3,4,5,6-hexol	0	2	2	0	3	7	2	5	28.5714	71.4286
FBPFZTCFMRRESA-KVTDHHQDSA-N	C([C@H]([C@H]([C@@H]([C@@H](CO)O)O)O)O)O	(2R,3R,4R,5R)-hexane-1,2,3,4,5,6-hexol	0	1	1	0	2	4	1	3	25	75
FBPFZTCFMRRESA-UNTFVMJOSA-N	C([C@@H]([C@H]([C@@H]([C@H](CO)O)O)O)O)O	(2S,3R,4R,5S)-hexane-1,2,3,4,5,6-hexol	0	0	1	0	0	1	0	1	0	100
FBTSQILOGYXGMD-LURJTMIESA-N	C1=CC(=C(C=C1C[C@@H](C(=O)O)N)[N+](=O)[O-])O	(2S)-2-amino-3-(4-hydroxy-3-nitrophenyl)propanoic acid	0	1	1	0	1	3	1	2	33.3333	66.6667
FBUKMFOXMZRGRB-XKJZPFPASA-N	CCCCC/C=C\C[C@@H]1[C@@H](O1)CCCCCCCC(=O)O	8-[(2S,3R)-3-[(Z)-oct-2-enyl]oxiran-2-yl]octanoic acid	0	1	0	0	0	1	1	0	100	0
FBUKVWPVBMHYJY-UHFFFAOYSA-N	CCCCCCCCC(=O)O	nonanoic acid	0	1	0	0	1	2	1	1	50	50
FBWPWWWZWKPJFL-QMMMGPOBSA-N	COC1=C(C=CC(=C1)[C@H](CO)O)O	(1R)-1-(4-hydroxy-3-methoxyphenyl)ethane-1,2-diol	0	1	0	0	0	1	1	0	100	0
FBZONXHGGPHHIY-UHFFFAOYSA-N	C1=CC2=C(C(=C1)O)NC(=CC2=O)C(=O)O	8-hydroxy-4-oxo-1H-quinoline-2-carboxylic acid	0	1	0	0	0	1	1	0	100	0
FCKJYANJHNLEEP-XRWYNYHCSA-N	C[C@H](CC[C@H](C(C)(C)O)O)[C@H]1CC[C@@H]\2[C@@]1(CCC/C2=C\C=C/3\C[C@H](CCC3=C)O)C	(3R,6R)-6-[(1R,3aS,4E,7aR)-4-[(2Z)-2-[(5S)-5-hydroxy-2-methylidenecyclohexylidene]ethylidene]-7a-methyl-2,3,3a,5,6,7-hexahydro-1H-inden-1-yl]-2-methylheptane-2,3-diol	0	0	1	0	0	1	0	1	0	100
FCTKCFNDGVBOBD-YZXVGOFNSA-N	CCCCC/C=C\C/C=C\CCCCCCCC(=O)OC[C@H](COP(=O)([O-])OCC[N+](C)(C)C)OC(=O)CC/C=C\C/C=C\C/C=C\C/C=C\C/C=C\C/C=C\CC	[(2R)-2-[(4Z,7Z,10Z,13Z,16Z,19Z)-docosa-4,7,10,13,16,19-hexaenoyl]oxy-3-[(9Z,12Z)-octadeca-9,12-dienoyl]oxypropyl] 2-(trimethylazaniumyl)ethyl phosphate	0	0	1	0	0	1	0	1	0	100
FDCOHGHEADZEGF-QPLCGJKRSA-N	CCCCCCCCCCCCCCCC(=O)OCC(COC(=O)CCCCCCCCCCCCCCC)OC(=O)CCCCCCC/C=C\CCCCCCCC	1,3-di(hexadecanoyloxy)propan-2-yl (Z)-octadec-9-enoate	0	1	3	0	0	4	1	3	25	75
FDGQSTZJBFJUBT-UHFFFAOYSA-N	C1=NC2=C(N1)C(=O)N=CN2	3,7-dihydropurin-6-one	1	2	10	1	2	16	3	13	18.75	81.25
FDKWRPBBCBCIGA-REOHCLBHSA-N	C([C@@H](C(=O)O)N)[Se]		0	0	1	0	0	1	0	1	0	100
FDPPBYXDOXRDHA-JSGWLJPKSA-M	CC(=CCC/C(=C/CC/C(=C/CC/C(=C/CC/C(=C/CC/C(=C/CC/C(=C/CC/C(=C/CC/C(=C/CC1=C(C(=CC(=C1)C(=O)[O-])OC)O)/C)/C)/C)/C)/C)/C)/C)/C)C	4-hydroxy-3-methoxy-5-[(2E,6E,10E,14E,18E,22E,26E,30E)-3,7,11,15,19,23,27,31,35-nonamethylhexatriaconta-2,6,10,14,18,22,26,30,34-nonaenyl]benzoate	0	0	1	0	0	1	0	1	0	100
FEGCPHIPSRBREU-HVATVPOCSA-N	C[C@H](CCC(=O)O)[C@H]1CC[C@@H]2[C@@]1(C=C[C@H]3[C@H]2CC[C@H]4[C@@]3(CC[C@H](C4)O)C)C	(4R)-4-[(3R,5R,8S,9S,10S,13R,14S,17R)-3-hydroxy-10,13-dimethyl-2,3,4,5,6,7,8,9,14,15,16,17-dodecahydro-1H-cyclopenta[a]phenanthren-17-yl]pentanoic acid	0	1	0	0	0	1	1	0	100	0
FEKLSEFRUGWUOS-DLOIZKPKSA-N	CCCCCCCCCCCCCCCC(=O)OC[C@H](COC(=O)CCCCCCC/C=C\CCCCCC)OC(=O)CCCCCCCCCCCCCCC	[(2R)-2-hexadecanoyloxy-3-[(Z)-hexadec-9-enoyl]oxypropyl] hexadecanoate	0	1	1	0	0	2	1	1	50	50
FEKMFSGDBKSRNR-UHFFFAOYSA-N	CSCCCCCCC(CC(=O)O)(C(=O)O)O	2-hydroxy-2-(6-methylsulfanylhexyl)butanedioic acid	0	0	1	0	0	1	0	1	0	100
FELJDCNGZFDUNR-UHFFFAOYSA-N	CC(C(=O)O)NC(=O)C1CCCN1	2-(pyrrolidine-2-carbonylamino)propanoic acid	0	1	0	0	0	1	1	0	100	0
FEMXZDUTFRTWPE-DZSWIPIPSA-N	C[C@@H]([C@@H](C1=NC2=C(NC1)NC(=NC2=O)N)O)O	2-amino-6-[(1R,2S)-1,2-dihydroxypropyl]-7,8-dihydro-1H-pteridin-4-one	0	0	1	0	0	1	0	1	0	100
FERIUCNNQQJTOY-UHFFFAOYSA-N	CCCC(=O)O	butanoic acid	0	2	2	0	1	5	2	3	40	60
FEWJPZIEWOKRBE-LWMBPPNESA-N	[C@H]([C@@H](C(=O)O)O)(C(=O)O)O	(2S,3S)-2,3-dihydroxybutanedioic acid	0	1	0	0	0	1	1	0	100	0
FFDGPVCHZBVARC-UHFFFAOYSA-N	CN(C)CC(=O)O	2-(dimethylamino)acetic acid	2	2	0	0	0	4	2	2	50	50
FFEARJCKVFRZRR-BYPYZUCNSA-N	CSCC[C@@H](C(=O)O)N	(2S)-2-amino-4-methylsulfanylbutanoic acid	0	1	3	1	1	6	2	4	33.3333	66.6667
FFEARJCKVFRZRR-SCSAIBSYSA-N	CSCC[C@H](C(=O)O)N	(2R)-2-amino-4-methylsulfanylbutanoic acid	5	1	10	0	3	19	1	18	5.26316	94.7368
FFFHZYDWPBMWHY-VKHMYHEASA-N	C(CS)[C@@H](C(=O)O)N	(2S)-2-amino-4-sulfanylbutanoic acid	1	1	3	0	3	8	1	7	12.5	87.5
FFONJRLOSKEFJD-VNOJYVMOSA-N	CCCCCCCCCCCCCCCCCC(=O)OC[C@H](COP(=O)(O)O)OC(=O)CCCCC/C=C/C/C=C/C/C=C/C/C=C/C/C=C/CC	[(2R)-1-octadecanoyloxy-3-phosphonooxypropan-2-yl] (7E,10E,13E,16E,19E)-docosa-7,10,13,16,19-pentaenoate	0	0	1	0	0	1	0	1	0	100
FGWIZOWGFORQHK-ZISFYVDHSA-N	CCCCCCCCCCCC(=O)OC[C@H](COC(=O)CCCCCCCCCCC/C=C\C/C=C\CCCCC)OC(=O)CCCCCCCCCCC/C=C\C/C=C\CCCCC	[(2R)-2-[(13Z,16Z)-docosa-13,16-dienoyl]oxy-3-dodecanoyloxypropyl] (13Z,16Z)-docosa-13,16-dienoate	0	1	0	0	0	1	1	0	100	0
FHAATDMZDZZQNU-JKJMWZRXSA-N	CCCCCC/C=C\CCCCCCCC(=O)OC[C@H](COP(=O)(O)OCCN)OC(=O)CCCCCCCCCCC/C=C\C/C=C\CCCCC	[(2R)-1-[2-aminoethoxy(hydroxy)phosphoryl]oxy-3-[(Z)-hexadec-9-enoyl]oxypropan-2-yl] (13Z,16Z)-docosa-13,16-dienoate	0	1	3	0	0	4	1	3	25	75
FHQDWPCFSJMNCT-UHFFFAOYSA-N	CN1C=C(N=C1)CCN	2-(1-methylimidazol-4-yl)ethanamine	0	1	0	0	0	1	1	0	100	0
FHQVHHIBKUMWTI-OTMQOFQLSA-N	CCCCCCCCCCCCCCCC(=O)OC[C@H](COP(=O)(O)OCCN)OC(=O)CCCCCCC/C=C\CCCCCCCC	[(2R)-1-[2-aminoethoxy(hydroxy)phosphoryl]oxy-3-hexadecanoyloxypropan-2-yl] (Z)-octadec-9-enoate	0	0	3	0	0	3	0	3	0	100
FHQVHHIBKUMWTI-ZCXUNETKSA-N	CCCCCCCCCCCCCCCC(=O)OCC(COP(=O)(O)OCCN)OC(=O)CCCCCCC/C=C\CCCCCCCC	[1-[2-aminoethoxy(hydroxy)phosphoryl]oxy-3-hexadecanoyloxypropan-2-yl] (Z)-octadec-9-enoate	0	1	0	0	0	1	1	0	100	0
FHUAYOMRHXZKHT-JUGJLYODSA-N	CCCCCCCC/C=C\CCCCCCCCCCCC(=O)OC[C@H](COP(=O)([O-])OCC[N+](C)(C)C)OC(=O)CCCCCCC/C=C\C/C=C\C/C=C\CC	[(2R)-3-[(Z)-docos-13-enoyl]oxy-2-[(9Z,12Z,15Z)-octadeca-9,12,15-trienoyl]oxypropyl] 2-(trimethylazaniumyl)ethyl phosphate	0	1	0	0	0	1	1	0	100	0
FHXBAFXQVZOILS-OETIFKLTSA-M	C[C@H](CCC(=O)NCC(=O)O)[C@H]1CC[C@@H]2[C@@]1(CC[C@H]3[C@H]2CC[C@H]4[C@@]3(CC[C@H](C4)OS(=O)(=O)[O-])C)C	[(3R,5R,8R,9S,10S,13R,14S,17R)-17-[(2R)-5-(carboxymethylamino)-5-oxopentan-2-yl]-10,13-dimethyl-2,3,4,5,6,7,8,9,11,12,14,15,16,17-tetradecahydro-1H-cyclopenta[a]phenanthren-3-yl] sulfate	0	1	0	0	0	1	1	0	100	0
FIJFPUAJUDAZEY-MNDXXDKYSA-N	CCCCCCCCCCCCCCCC/C=C\OC[C@H](COP(=O)(O)OCCN)OC(=O)CC/C=C\C/C=C\C/C=C\C/C=C\C/C=C\C/C=C\CC	[(2R)-1-[2-aminoethoxy(hydroxy)phosphoryl]oxy-3-[(Z)-octadec-1-enoxy]propan-2-yl] (4Z,7Z,10Z,13Z,16Z,19Z)-docosa-4,7,10,13,16,19-hexaenoate	0	0	1	0	0	1	0	1	0	100
FJGGKCIODUWCEV-IDSPQAJUSA-N	CCCCCCCCCCCCC(=O)OC[C@H](COP(=O)(O)OCCN)OC(=O)CCCCCC/C=C\C/C=C\C/C=C\CCCCC	[(2R)-1-[2-aminoethoxy(hydroxy)phosphoryl]oxy-3-tridecanoyloxypropan-2-yl] (8Z,11Z,14Z)-icosa-8,11,14-trienoate	0	0	1	0	1	2	0	2	0	100
FJJANLYCZUNFSE-TWKUQIQBSA-N	CCCCCCCCCCCCCCCCCCCCCC(=O)N[C@@H](COP(=O)([O-])OCC[N+](C)(C)C)[C@@H](/C=C/CCCCCCCCCCCCC)O	[(E,2S,3R)-2-(docosanoylamino)-3-hydroxyoctadec-4-enyl] 2-(trimethylazaniumyl)ethyl phosphate	0	0	1	0	0	1	0	1	0	100
FJKROLUGYXJWQN-UHFFFAOYSA-M	C1=CC(=CC=C1C(=O)[O-])O	4-hydroxybenzoate	0	1	0	0	0	1	1	0	100	0
FJKROLUGYXJWQN-UHFFFAOYSA-N	C1=CC(=CC=C1C(=O)O)O	4-hydroxybenzoic acid	0	0	0	0	1	1	0	1	0	100
FKCRAVPPBFWEJD-XVFCMESISA-N	C1=C(N(C(=O)NC1=O)[C@H]2[C@@H]([C@@H]([C@H](O2)CO)O)O)C(=O)O	3-[(2R,3R,4S,5R)-3,4-dihydroxy-5-(hydroxymethyl)oxolan-2-yl]-2,6-dioxopyrimidine-4-carboxylic acid	0	0	1	0	0	1	0	1	0	100
FKLSONDBCYHMOQ-ONEGZZNKSA-N	CC/C=C/CCCCCCCC(=O)O	(E)-dodec-9-enoic acid	0	1	0	0	0	1	1	0	100	0
FKOKUHFZNIUSLW-UHFFFAOYSA-N	CCCCCCCCCCCCCCCCCC(=O)OCC(C)O	2-hydroxypropyl octadecanoate	0	0	2	0	2	4	0	4	0	100
FLWFZAGAZMHZQM-IVWGLPAOSA-N	CCCCCCCCCCCCCCC(=O)O[C@H](COC(=O)CCCCCCCCCCCCC/C=C\CCCCCCCC)COP(=O)(O)OCCN	[(2R)-3-[2-aminoethoxy(hydroxy)phosphoryl]oxy-2-pentadecanoyloxypropyl] (Z)-tetracos-15-enoate	0	0	1	0	1	2	0	2	0	100
FMAORJIQYMIRHF-HERZVMAMSA-N	C1[C@H]([C@H](C(O1)O)O)O	(3R,4R)-oxolane-2,3,4-triol	0	0	0	1	0	1	1	0	100	0
FNKQXYHWGSIFBK-RSJRKSSKSA-N	C[C@H]([C@H](C1CNC2=C(N1)C(=O)N=C(N2)N)O)O	2-amino-6-[(1S,2R)-1,2-dihydroxypropyl]-5,6,7,8-tetrahydro-1H-pteridin-4-one	0	0	1	0	0	1	0	1	0	100
FNPHNLNTJNMAEE-HSZRJFAPSA-N	CCCCCCCCCCCCCCCCCC(=O)O[C@H](CC(=O)[O-])C[N+](C)(C)C	(3R)-3-octadecanoyloxy-4-(trimethylazaniumyl)butanoate	0	1	2	0	0	3	1	2	33.3333	66.6667
FNPHNLNTJNMAEE-UHFFFAOYSA-N	CCCCCCCCCCCCCCCCCC(=O)OC(CC(=O)[O-])C[N+](C)(C)C	3-octadecanoyloxy-4-(trimethylazaniumyl)butanoate	0	0	1	0	0	1	0	1	0	100
FNVGQXLOPHGANI-RPHFINAJSA-N	CCCCCCCC(C)(C)/C=C\C/C=C\C/C=C\C/C=C\CCC(C)C(=O)NCCF	(5Z,8Z,11Z,14Z)-N-(2-fluoroethyl)-2,16,16-trimethyltricosa-5,8,11,14-tetraenamide	0	0	1	0	1	2	0	2	0	100
FNZLKVNUWIIPSJ-RFZPGFLSSA-M	C([C@H]([C@@H](C(=O)CO)O)O)OP(=O)(O)[O-]	[(2R,3S)-2,3,5-trihydroxy-4-oxopentyl] hydrogen phosphate	0	0	1	0	0	1	0	1	0	100
FNZLKVNUWIIPSJ-UHNVWZDZSA-L	C([C@H]([C@H](C(=O)CO)O)O)OP(=O)([O-])[O-]	[(2R,3R)-2,3,5-trihydroxy-4-oxopentyl] phosphate	0	1	0	0	0	1	1	0	100	0
FNZLKVNUWIIPSJ-UHNVWZDZSA-N	C([C@H]([C@H](C(=O)CO)O)O)OP(=O)(O)O	[(2R,3R)-2,3,5-trihydroxy-4-oxopentyl] dihydrogen phosphate	0	0	1	0	2	3	0	3	0	100
FOGRQMPFHUHIGU-XVFCMESISA-N	C1=CN(C(=O)NC1=O)[C@H]2[C@@H]([C@@H]([C@H](O2)CO)OP(=O)(O)O)O	[(2R,3S,4R,5R)-5-(2,4-dioxopyrimidin-1-yl)-4-hydroxy-2-(hydroxymethyl)oxolan-3-yl] dihydrogen phosphate	0	0	1	0	0	1	0	1	0	100
FONAXCRWZQFJHY-JCGOJSMZSA-N	CCCCCCCCCCCCCCCCCCCCCC(=O)N[C@@H](COP(=O)([O-])OCC[N+](C)(C)C)[C@@H](CCCCCCCCCCCCCCC)O	[(2S,3R)-2-(docosanoylamino)-3-hydroxyoctadecyl] 2-(trimethylazaniumyl)ethyl phosphate	0	1	1	0	0	2	1	1	50	50
FORFDCPQKJHEBF-VPUSDGANSA-N	CCCCCCCCCCCCCCCCCC(=O)OC[C@H](COP(=O)([O-])OCC[N+](C)(C)C)OC(=O)CCCCCCC/C=C\C/C=C\CCCCC	[(2R)-2-[(9Z,12Z)-octadeca-9,12-dienoyl]oxy-3-octadecanoyloxypropyl] 2-(trimethylazaniumyl)ethyl phosphate	0	1	0	0	0	1	1	0	100	0
FQGGGDDJZMNTTN-AMAPPZPBSA-N	CCCCCCCCCCCCCCCCCCCCOC[C@H](COP(=O)(O)OC[C@@H](C(=O)O)N)OC(=O)CCCCCCCCCCCCC	(2S)-2-amino-3-[hydroxy-[(2R)-3-icosoxy-2-tetradecanoyloxypropoxy]phosphoryl]oxypropanoic acid	0	0	1	0	0	1	0	1	0	100
FQWRAVYMZULPNK-BYPYZUCNSA-O	C(C[C@@H](C(=O)[O-])[NH3+])C[NH+]=C(N)NO	(2S)-5-[amino-(hydroxyamino)methylidene]azaniumyl-2-azaniumylpentanoate	0	0	1	0	0	1	0	1	0	100
FRYOUKNFWFXASU-UHFFFAOYSA-N	CNCC(=O)O.CNCC(=O)O	2-(methylamino)acetic acid	0	0	0	0	1	1	0	1	0	100
FSLLQCHHIXSSQV-NGMVKSKSSA-N	CCCCCCCCC/C=C\CCCCCCCC(=O)OC[C@H](CO)OC(=O)CCCCCCC/C=C\C/C=C\CCCC	[(2S)-2-[(9Z,12Z)-heptadeca-9,12-dienoyl]oxy-3-hydroxypropyl] (Z)-nonadec-9-enoate	0	0	1	0	0	1	0	1	0	100
FSQQTNAZHBEJLS-UPHRSURJSA-N	C(=C\C(=O)O)\C(=O)N	(Z)-4-amino-4-oxobut-2-enoic acid	0	1	0	0	0	1	1	0	100	0
FSYKKLYZXJSNPZ-UHFFFAOYSA-N	CNCC(=O)O	2-(methylamino)acetic acid	1	1	2	0	0	4	1	3	25	75
FTDHDKPUHBLBTL-SHYZEUOFSA-N	C1[C@@H]([C@H](O[C@H]1N2C=CC(=NC2=O)N)COP(=O)(O)OP(=O)(O)O)O	[(2R,3S,5R)-5-(4-amino-2-oxopyrimidin-1-yl)-3-hydroxyoxolan-2-yl]methyl phosphono hydrogen phosphate	0	1	1	0	0	2	1	1	50	50
FTTXHVPJDSNJJK-GMAQKYMRSA-N	CCCCCCCCCCCCCCCCCCCCOC[C@H](COP(=O)(O)OC[C@@H](C(=O)O)N)OC(=O)CCCCCCC/C=C\CCCCCCCCC	(2S)-2-amino-3-[hydroxy-[(2R)-3-icosoxy-2-[(Z)-nonadec-9-enoyl]oxypropoxy]phosphoryl]oxypropanoic acid	0	0	1	0	0	1	0	1	0	100
FTWHFXMUJQRNBK-UHFFFAOYSA-N	C=C(CCN)C(=O)O	4-amino-2-methylidenebutanoic acid	0	1	0	0	0	1	1	0	100	0
FUJLYHJROOYKRA-UHFFFAOYSA-N	CCCCCCCCCCCC(=O)OC(CC(=O)[O-])C[N+](C)(C)C	3-dodecanoyloxy-4-(trimethylazaniumyl)butanoate	0	2	1	0	0	3	2	1	66.6667	33.3333
FUYCAQNCWDAOLQ-UHFFFAOYSA-N	CC(C)CCCC(C)CCCC(C)CCC(=O)O	4,8,12-trimethyltridecanoic acid	0	1	0	0	0	1	1	0	100	0
FUZZWVXGSFPDMH-UHFFFAOYSA-N	CCCCCC(=O)O	hexanoic acid	0	1	4	0	2	7	1	6	14.2857	85.7143
FVMDYYGIDFPZAX-UHFFFAOYSA-N	C1=CC(=CC(=C1)O)CC(=O)O	2-(3-hydroxyphenyl)acetic acid	0	0	1	0	0	1	0	1	0	100
FVTCRASFADXXNN-SCRDCRAPSA-N	CC1=CC2=C(C=C1C)N(C3=NC(=O)NC(=O)C3=N2)C[C@@H]([C@@H]([C@@H](COP(=O)(O)O)O)O)O	[(2R,3S,4S)-5-(7,8-dimethyl-2,4-dioxobenzo[g]pteridin-10-yl)-2,3,4-trihydroxypentyl] dihydrogen phosphate	0	1	1	0	0	2	1	1	50	50
FVXRWZPVZULNCQ-ZPRYGCIXSA-N	CCCCC/C=C\C/C=C\C/C=C\C/C=C\CCCC(=O)OC[C@H](CO)OC(=O)CCC/C=C\C/C=C\C/C=C\C/C=C\CCCCC	[(2S)-3-hydroxy-2-[(5Z,8Z,11Z,14Z)-icosa-5,8,11,14-tetraenoyl]oxypropyl] (5Z,8Z,11Z,14Z)-icosa-5,8,11,14-tetraenoate	0	1	0	0	0	1	1	0	100	0
FXCVTLNYTBDNSJ-DPTAKULKSA-N	CCCCCCCCCCCCCCCC(=O)OC[C@H](COP(=O)(O)O)OC(=O)CCCCCCCCC/C=C\CCCCCCCCCC	[(2R)-1-hexadecanoyloxy-3-phosphonooxypropan-2-yl] (Z)-docos-11-enoate	0	0	1	0	0	1	0	1	0	100
FXHGMKSSBGDXIY-UHFFFAOYSA-N	CCCCCCC=O	heptanal	0	0	1	0	0	1	0	1	0	100
FXKMDILIEQILCA-VDVRBEGSSA-N	C[C@H](CCCC(C)C)[C@H]1CC[C@@H]\2[C@@]1(CCC/C2=C\C=C/3\CCCCC3=C)C	(1R,3aS,4E,7aR)-7a-methyl-1-[(2R)-6-methylheptan-2-yl]-4-[(2Z)-2-(2-methylidenecyclohexylidene)ethylidene]-2,3,3a,5,6,7-hexahydro-1H-indene	0	0	1	0	1	2	0	2	0	100
FXUKWLSZZHVEJD-INIZCTEOSA-N	CC[C@H](C)CCCCCCCCCCCCC(=O)O	(14S)-14-methylhexadecanoic acid	0	1	0	0	0	1	1	0	100	0
[truncated: 1,672 more rows]

## Sheet: hit list with PMID 32910851
Detected at least in 5 published scientific projects	Detected at least in 5 published scientific projects (HepG2 - UNTREATED)	Detected at least in 5 published scientific projects (HepG2 - TREATED)	Detected more often when HepG2 was UNTREATED	Detected more often when HepG2 was TREATED	Equal frequency of detection in TREATED and UNTREATED HepG2
[truncated: 13,856 more rows]

[truncated: 5 more sheets: hit list without PMID 32910851, hmdb with PMID 32910851, hmdb without PMID 32910851, top-25 process with 3291, top-25 process without 3291]
