# Supplementary material for: The Expectation and Reality of the HepG2 Core Metabolic Profile
Source: Metabolites. 2023 Aug 3;13(8):908. doi: 10.3390/metabo13080908 (PMC10456947; doi:10.3390/metabo13080908)
Supplement: Supplementary file 1 [file metabolites-13-00908-s001.zip › metabolites-2442665-supplementary (2)/supplementary/suppl_table_5.xlsx]

## Sheet: endo or exo
Supplementary table 5
Distribution of 288 often published metabolites between endo- and exo-metabolome
InChI key	SMILES	IUPAC name	Detected as a part of:
YZXBAPSDXZZRGB-DOFZRALJSA-N	CCCCC/C=C\C/C=C\C/C=C\C/C=C\CCCC(=O)O	(5Z,8Z,11Z,14Z)-icosa-5,8,11,14-tetraenoic acid	Endo, Exo and N/A
SRBFZHDQGSBBOR-SOOFDHNKSA-N	C1[C@H]([C@H]([C@H](C(O1)O)O)O)O	(3R,4R,5R)-oxane-2,3,4,5-tetrol	Endo, Exo and N/A
MTCFGRXMJLQNBG-REOHCLBHSA-N	C([C@@H](C(=O)O)N)O	(2S)-2-amino-3-hydroxypropanoic acid	Endo, Exo and N/A
DTERQYGMUDWYAZ-ZETCQYMHSA-N	CC(=O)NCCCC[C@@H](C(=O)O)N	(2S)-6-acetamido-2-aminohexanoic acid	Endo, Exo and N/A
AHLPHDHHMVZTML-BYPYZUCNSA-N	C(C[C@@H](C(=O)O)N)CN	(2S)-2,5-diaminopentanoic acid	Endo, Exo and N/A
ONIBWKKTOPOVIA-BYPYZUCNSA-N	C1C[C@H](NC1)C(=O)O	(2S)-pyrrolidine-2-carboxylic acid	Endo, Exo and N/A
DHMQDGOQFOQNFH-UHFFFAOYSA-N	C(C(=O)O)N	2-aminoacetic acid	Endo, Exo and N/A
POJWUDADGALRAB-UHFFFAOYSA-N	C1(C(=O)NC(=O)N1)NC(=O)N	(2,5-dioxoimidazolidin-4-yl)urea	Endo, Exo and N/A
GFFGJBXGBJISGV-UHFFFAOYSA-N	C1=NC2=NC=NC(=C2N1)N	7H-purin-6-amine	Endo, Exo and N/A
FATBGEAMYMYZAF-KTKRTIGZSA-N	CCCCCCCC/C=C\CCCCCCCC(=O)N	(Z)-octadec-9-enamide	Endo, Exo and N/A
GHOKWGTUZJEAQD-ZETCQYMHSA-N	CC(C)(CO)[C@H](C(=O)NCCC(=O)O)O	3-[[(2R)-2,4-dihydroxy-3,3-dimethylbutanoyl]amino]propanoic acid	Endo, Exo and N/A
BTCSSZJGUNDROE-UHFFFAOYSA-N	C(CC(=O)O)CN	4-aminobutanoic acid	Endo, Exo and N/A
XOMRRQXKHMYMOC-OAQYLSRUSA-N	CCCCCCCCCCCCCCCC(=O)O[C@H](CC(=O)[O-])C[N+](C)(C)C	(3R)-3-hexadecanoyloxy-4-(trimethylazaniumyl)butanoate	Endo, Exo and N/A
ILRYLPWNYFXEMH-WHFBIAKZSA-N	C(CSC[C@@H](C(=O)O)N)[C@@H](C(=O)O)N	(2S)-2-amino-4-[(2R)-2-amino-2-carboxyethyl]sulfanylbutanoic acid	Endo, Exo and N/A
AGPKZVBTJJNPAG-WHFBIAKZSA-N	CC[C@H](C)[C@@H](C(=O)O)N	(2S,3S)-2-amino-3-methylpentanoic acid	Endo, Exo and N/A
OEYIOHPDSNJKLS-UHFFFAOYSA-N	C[N+](C)(C)CCO	2-hydroxyethyl(trimethyl)azanium	Endo, Exo and N/A
DRTQHJPVMGBUCF-XVFCMESISA-N	C1=CN(C(=O)NC1=O)[C@H]2[C@@H]([C@@H]([C@H](O2)CO)O)O	1-[(2R,3R,4S,5R)-3,4-dihydroxy-5-(hydroxymethyl)oxolan-2-yl]pyrimidine-2,4-dione	Endo, Exo and N/A
ODHCTXKNWHHXJC-VKHMYHEASA-N	C1CC(=O)N[C@@H]1C(=O)O	(2S)-5-oxopyrrolidine-2-carboxylic acid	Endo, Exo and N/A
LCTONWCANYUPML-UHFFFAOYSA-N	CC(=O)C(=O)O	2-oxopropanoic acid	Endo, Exo and N/A
XUJNEKJLAYXESH-REOHCLBHSA-N	C([C@@H](C(=O)O)N)S	(2R)-2-amino-3-sulfanylpropanoic acid	Endo, Exo and N/A
FDGQSTZJBFJUBT-UHFFFAOYSA-N	C1=NC2=C(N1)C(=O)N=CN2	3,7-dihydropurin-6-one	Endo, Exo and N/A
ZDXPYRJPNDTMRX-VKHMYHEASA-N	C(CC(=O)N)[C@@H](C(=O)O)N	(2S)-2,5-diamino-5-oxopentanoic acid	Endo, Exo and N/A
DTBNBXWJWCWCIK-UHFFFAOYSA-N	C=C(C(=O)O)OP(=O)(O)O	2-phosphonooxyprop-2-enoic acid	Endo, Exo and N/A
KDYFGRWQOYBRFD-UHFFFAOYSA-N	C(CC(=O)O)C(=O)O	butanedioic acid	Endo, Exo and N/A
WWZKQHOCKIZLMA-UHFFFAOYSA-N	CCCCCCCC(=O)O	octanoic acid	Endo, Exo and N/A
LDCYZAJDBXYCGN-UHFFFAOYSA-N	C1=CC2=C(C=C1O)C(=CN2)CC(C(=O)O)N	2-amino-3-(5-hydroxy-1H-indol-3-yl)propanoic acid	Endo, Exo and N/A
KWIUHFFTVRNATP-UHFFFAOYSA-N	C[N+](C)(C)CC(=O)[O-]	2-(trimethylazaniumyl)acetate	Endo, Exo and N/A
XOAAWQZATWQOTB-UHFFFAOYSA-N	C(CS(=O)(=O)O)N	2-aminoethanesulfonic acid	Endo, Exo and N/A
UZTFMUBKZQVKLK-UHFFFAOYSA-M	CC(=O)NCCCC(=O)[O-]	4-acetamidobutanoate	Endo, Exo and N/A
FERIUCNNQQJTOY-UHFFFAOYSA-N	CCCC(=O)O	butanoic acid	Endo, Exo and N/A
FFDGPVCHZBVARC-UHFFFAOYSA-N	CN(C)CC(=O)O	2-(dimethylamino)acetic acid	Endo, Exo and N/A
DCXYFEDJOCDNAF-REOHCLBHSA-N	C([C@@H](C(=O)O)N)C(=O)N	(2S)-2,4-diamino-4-oxobutanoic acid	Endo, Exo and N/A
RWSXRVCMGQZWBV-WDSKDSINSA-N	C(CC(=O)N[C@@H](CS)C(=O)NCC(=O)O)[C@@H](C(=O)O)N	(2S)-2-amino-5-[[(2R)-1-(carboxymethylamino)-1-oxo-3-sulfanylpropan-2-yl]amino]-5-oxopentanoic acid	Endo, Exo and N/A
ODBLHEXUDAPZAU-UHFFFAOYSA-N	C(C(C(C(=O)O)O)C(=O)O)C(=O)O	1-hydroxypropane-1,2,3-tricarboxylic acid	Endo, Exo and N/A
KEMQGTRYUADPNZ-UHFFFAOYSA-N	CCCCCCCCCCCCCCCCC(=O)O	heptadecanoic acid	Endo, Exo and N/A
BAWFJGJZGIEFAR-NNYOXOHSSA-N	C1=CC(=C[N+](=C1)[C@H]2[C@@H]([C@@H]([C@H](O2)COP(=O)([O-])OP(=O)(O)OC[C@@H]3[C@H]([C@H]([C@@H](O3)N4C=NC5=C(N=CN=C54)N)O)O)O)O)C(=O)N	[[(2R,3S,4R,5R)-5-(6-aminopurin-9-yl)-3,4-dihydroxyoxolan-2-yl]methoxy-hydroxyphosphoryl] [(2R,3S,4R,5R)-5-(3-carbamoylpyridin-1-ium-1-yl)-3,4-dihydroxyoxolan-2-yl]methyl phosphate	Endo, Exo and N/A
QZZGJDVWLFXDLK-UHFFFAOYSA-N	CCCCCCCCCCCCCCCCCCCCCCCC(=O)O	tetracosanoic acid	Endo, Exo and N/A
VKOBVWXKNCXXDE-UHFFFAOYSA-N	CCCCCCCCCCCCCCCCCCCC(=O)O	icosanoic acid	Endo, Exo and N/A
GHVNFZFCNZKVNT-UHFFFAOYSA-N	CCCCCCCCCC(=O)O	decanoic acid	Endo, Exo and N/A
BHTRKEVKTKCXOH-BJLOMENOSA-N	C[C@H](CCC(=O)NCCS(=O)(=O)O)[C@H]1CC[C@@H]2[C@@]1(CC[C@H]3[C@H]2[C@@H](C[C@H]4[C@@]3(CC[C@H](C4)O)C)O)C	2-[[(4R)-4-[(3R,5S,7R,8R,9S,10S,13R,14S,17R)-3,7-dihydroxy-10,13-dimethyl-2,3,4,5,6,7,8,9,11,12,14,15,16,17-tetradecahydro-1H-cyclopenta[a]phenanthren-17-yl]pentanoyl]amino]ethanesulfonic acid	Endo, Exo and N/A
OPTASPLRGRRNAP-UHFFFAOYSA-N	C1=C(NC(=O)N=C1)N	6-amino-1H-pyrimidin-2-one	Endo, Exo and N/A
KZSNJWFQEVHDMF-BYPYZUCNSA-N	CC(C)[C@@H](C(=O)O)N	(2S)-2-amino-3-methylbutanoic acid	Endo, Exo and N/A
QIQXTHQIDYTFRH-UHFFFAOYSA-N	CCCCCCCCCCCCCCCCCC(=O)O	octadecanoic acid	Endo, Exo and N/A
BDAGIHXWWSANSR-UHFFFAOYSA-N	C(=O)O	formic acid	Endo, Exo and N/A
RDHQFKQIGNGIED-UHFFFAOYSA-N	CC(=O)OC(CC(=O)[O-])C[N+](C)(C)C	3-acetyloxy-4-(trimethylazaniumyl)butanoate	Endo, Exo and N/A
ISAKRJDGNUQOIC-UHFFFAOYSA-N	C1=CNC(=O)NC1=O	1H-pyrimidine-2,4-dione	Endo, Exo and N/A
HEBKCHPVOIAQTA-NGQZWQHPSA-N	C([C@H](C([C@H](CO)O)O)O)O	(2S,4R)-pentane-1,2,3,4,5-pentol	Endo, Exo and N/A
OTCCIMWXFLJLIA-BYPYZUCNSA-N	CC(=O)N[C@@H](CC(=O)O)C(=O)O	(2S)-2-acetamidobutanedioic acid	Endo, Exo and N/A
FUZZWVXGSFPDMH-UHFFFAOYSA-N	CCCCCC(=O)O	hexanoic acid	Endo, Exo and N/A
TUNFSRHWOTWDNC-UHFFFAOYSA-N	CCCCCCCCCCCCCC(=O)O	tetradecanoic acid	Endo, Exo and N/A
DDRJAANPRJIHGJ-UHFFFAOYSA-N	CN1CC(=O)N=C1N	2-amino-3-methyl-4H-imidazol-5-one	Endo, Exo and N/A
WHBMMWSBFZVSSR-UHFFFAOYSA-N	CC(CC(=O)O)O	3-hydroxybutanoic acid	Endo, Exo and N/A
QIVBCDIJIAJPQS-VIFPVBQESA-N	C1=CC=C2C(=C1)C(=CN2)C[C@@H](C(=O)O)N	(2S)-2-amino-3-(1H-indol-3-yl)propanoic acid	Endo, Exo and N/A
OUYCCCASQSFEME-QMMMGPOBSA-N	C1=CC(=CC=C1C[C@@H](C(=O)O)N)O	(2S)-2-amino-3-(4-hydroxyphenyl)propanoic acid	Endo, Exo and N/A
FBPFZTCFMRRESA-KVTDHHQDSA-N	C([C@H]([C@H]([C@@H]([C@@H](CO)O)O)O)O)O	(2R,3R,4R,5R)-hexane-1,2,3,4,5,6-hexol	Endo, Exo and N/A
QIAFMBKCNZACKA-UHFFFAOYSA-N	C1=CC=C(C=C1)C(=O)NCC(=O)O	2-benzamidoacetic acid	Endo, Exo and N/A
RBZUPETUJOEOGI-REOHCLBHSA-N	[CH2-][C@@H](C(=O)O)N	(2S)-2-aminopropanoic acid	Endo, Exo and N/A
HNDVDQJCIGZPNO-YFKPBYRVSA-N	C1=C(NC=N1)C[C@@H](C(=O)O)N	(2S)-2-amino-3-(1H-imidazol-5-yl)propanoic acid	Endo, Exo and N/A
VZCYOOQTPOCHFL-OWOJBTEDSA-N	C(=C/C(=O)O)\C(=O)O	(E)-but-2-enedioic acid	Endo, Exo and N/A
ROHFNLRQFUQHCH-YFKPBYRVSA-N	CC(C)C[C@@H](C(=O)O)N	(2S)-2-amino-4-methylpentanoic acid	Endo, Exo and N/A
JVTAAEKCZFNVCJ-UHFFFAOYSA-N	CC(C(=O)O)O	2-hydroxypropanoic acid	Endo, Exo and N/A
DPJRMOMPQZCRJU-UHFFFAOYSA-M	CC1=C(SC=[N+]1CC2=CN=C(N=C2N)C)CCO.Cl.[Cl-]	2-[3-[(4-amino-2-methylpyrimidin-5-yl)methyl]-4-methyl-1,3-thiazol-3-ium-5-yl]ethanol;chloride;hydrochloride	Endo, Exo and N/A
ODKSFYDXXFIFQN-BYPYZUCNSA-N	C(C[C@@H](C(=O)O)N)CN=C(N)N	(2S)-2-amino-5-(diaminomethylideneamino)pentanoic acid	Endo, Exo and N/A
IPCSVZSSVZVIGE-UHFFFAOYSA-N	CCCCCCCCCCCCCCCC(=O)O	hexadecanoic acid	Endo, Exo and N/A
WQEPLUUGTLDZJY-UHFFFAOYSA-N	CCCCCCCCCCCCCCC(=O)O	pentadecanoic acid	Endo, Exo and N/A
QWYFHHGCZUCMBN-UHFFFAOYSA-N	CCCC(=O)OC(CC(=O)[O-])C[N+](C)(C)C	3-butanoyloxy-4-(trimethylazaniumyl)butanoate	Endo, Exo and N/A
WQZGKKKJIJFFOK-QTVWNMPRSA-N	C([C@@H]1[C@H]([C@@H]([C@@H](C(O1)O)O)O)O)O	(3S,4S,5S,6R)-6-(hydroxymethyl)oxane-2,3,4,5-tetrol	Endo, Exo and N/A
LKDRXBCSQODPBY-VRPWFDPXSA-N	C1[C@H]([C@H]([C@@H](C(O1)(CO)O)O)O)O	(3S,4R,5R)-2-(hydroxymethyl)oxane-2,3,4,5-tetrol	Endo, Exo and N/A
UYPYRKYUKCHHIB-UHFFFAOYSA-N	C[N+](C)(C)[O-]	N,N-dimethylmethanamine oxide	Endo, Exo and N/A
CVSVTCORWBXHQV-UHFFFAOYSA-N	CN(CC(=O)O)C(=N)N	2-[carbamimidoyl(methyl)amino]acetic acid	Endo, Exo and N/A
WPYMKLBDIGXBTP-UHFFFAOYSA-N	C1=CC=C(C=C1)C(=O)O	benzoic acid	Endo, Exo and N/A
RADKZDMFGJYCBB-UHFFFAOYSA-N	CC1=NC=C(C(=C1O)C=O)CO	3-hydroxy-5-(hydroxymethyl)-2-methylpyridine-4-carbaldehyde	Endo, Exo and N/A
POULHZVOKOAJMA-UHFFFAOYSA-N	CCCCCCCCCCCC(=O)O	dodecanoic acid	Endo, Exo and N/A
LRFVTYWOQMYALW-UHFFFAOYSA-N	C1=NC2=C(N1)C(=O)NC(=O)N2	3,7-dihydropurine-2,6-dione	Endo, Exo and N/A
LXNHXLLTXMVWPM-UHFFFAOYSA-N	CC1=NC=C(C(=C1O)CO)CO	4,5-bis(hydroxymethyl)-2-methylpyridin-3-ol	Endo, Exo and N/A
OVBPIULPVIDEAO-LBPRGKRZSA-N	C1=CC(=CC=C1C(=O)N[C@@H](CCC(=O)O)C(=O)O)NCC2=CN=C3C(=N2)C(=O)N=C(N3)N	(2S)-2-[[4-[(2-amino-4-oxo-1H-pteridin-6-yl)methylamino]benzoyl]amino]pentanedioic acid	Endo, Exo and N/A
LKDRXBCSQODPBY-OEXCPVAWSA-N	C1[C@H]([C@@H]([C@@H](C(O1)(CO)O)O)O)O	(3S,4S,5R)-2-(hydroxymethyl)oxane-2,3,4,5-tetrol	Endo, Exo and N/A
KDXKERNSBIXSRK-YFKPBYRVSA-N	C(CCN)C[C@@H](C(=O)O)N	(2S)-2,6-diaminohexanoic acid	Endo, Exo and N/A
UCMIRNVEIXFBKS-UHFFFAOYSA-N	C(CN)C(=O)O	3-aminopropanoic acid	Endo, Exo and N/A
DRBBFCLWYRJSJZ-UHFFFAOYSA-N	CN(CC(=O)O)C(=NP(=O)(O)O)N	2-[methyl-(N'-phosphonocarbamimidoyl)amino]acetic acid	Endo, Exo and N/A
FBPFZTCFMRRESA-JGWLITMVSA-N	C([C@H]([C@H]([C@@H]([C@H](CO)O)O)O)O)O	(2R,3R,4R,5S)-hexane-1,2,3,4,5,6-hexol	Endo, Exo and N/A
QTBSBXVTEAMEQO-UHFFFAOYSA-N	CC(=O)O	acetic acid	Endo, Exo and N/A
FFEARJCKVFRZRR-SCSAIBSYSA-N	CSCC[C@H](C(=O)O)N	(2R)-2-amino-4-methylsulfanylbutanoic acid	Endo, Exo and N/A
UKMSUNONTOPOIO-UHFFFAOYSA-N	CCCCCCCCCCCCCCCCCCCCCC(=O)O	docosanoic acid	Endo, Exo and N/A
BJEPYKJPYRNKOW-UHFFFAOYSA-N	C(C(C(=O)O)O)C(=O)O	2-hydroxybutanedioic acid	Endo, Exo and N/A
RFMMMVDNIPUKGG-YFKPBYRVSA-N	CC(=O)N[C@@H](CCC(=O)O)C(=O)O	(2S)-2-acetamidopentanedioic acid	Endo, Exo and N/A
DFPAKSUCGFBDDF-UHFFFAOYSA-N	C1=CC(=CN=C1)C(=O)N	pyridine-3-carboxamide	Endo, Exo and N/A
KPGXRSRHYNQIFN-UHFFFAOYSA-N	C(CC(=O)O)C(=O)C(=O)O	2-oxopentanedioic acid	Endo, Exo and N/A
WQZGKKKJIJFFOK-GASJEMHNSA-N	C([C@@H]1[C@H]([C@@H]([C@H](C(O1)O)O)O)O)O	(3R,4S,5S,6R)-6-(hydroxymethyl)oxane-2,3,4,5-tetrol	Endo, Exo and N/A
AYFVYJQAPQTCCC-GBXIJSLDSA-N	C[C@H]([C@@H](C(=O)O)N)O	(2S,3R)-2-amino-3-hydroxybutanoic acid	Endo, Exo and N/A
WHUUTDBJXJRKMK-VKHMYHEASA-N	C(CC(=O)O)[C@@H](C(=O)O)N	(2S)-2-aminopentanedioic acid	Endo, Exo and N/A
RWQNBRDOKXIBIV-UHFFFAOYSA-N	CC1=CNC(=O)NC1=O	5-methyl-1H-pyrimidine-2,4-dione	Endo, Exo and N/A
KRKNYBCHXYNGOX-UHFFFAOYSA-N	C(C(=O)O)C(CC(=O)O)(C(=O)O)O	2-hydroxypropane-1,2,3-tricarboxylic acid	Endo, Exo and N/A
COLNVLDHVKWLRT-QMMMGPOBSA-N	C1=CC=C(C=C1)C[C@@H](C(=O)O)N	(2S)-2-amino-3-phenylpropanoic acid	Endo, Exo and N/A
LOIYMIARKYCTBW-OWOJBTEDSA-N	C1=C(NC=N1)/C=C/C(=O)O	(E)-3-(1H-imidazol-5-yl)prop-2-enoic acid	Endo, Exo and N/A
XCCTYIAWTASOJW-XVFCMESISA-N	C1=CN(C(=O)NC1=O)[C@H]2[C@@H]([C@@H]([C@H](O2)COP(=O)(O)OP(=O)(O)O)O)O	[(2R,3S,4R,5R)-5-(2,4-dioxopyrimidin-1-yl)-3,4-dihydroxyoxolan-2-yl]methyl phosphono hydrogen phosphate	Endo, Exo and N/A
CKLJMWTZIZZHCS-REOHCLBHSA-N	C([C@@H](C(=O)O)N)C(=O)O	(2S)-2-aminobutanedioic acid	Endo, Exo and N/A
YHHSONZFOIEMCP-UHFFFAOYSA-O	C[N+](C)(C)CCOP(=O)(O)O	trimethyl(2-phosphonooxyethyl)azanium	Endo, Exo and N/A
CDAISMWEOUEBRE-UHFFFAOYSA-N	C1(C(C(C(C(C1O)O)O)O)O)O	cyclohexane-1,2,3,4,5,6-hexol	Endo, Exo and N/A
RDHQFKQIGNGIED-MRVPVSSYSA-N	CC(=O)O[C@H](CC(=O)[O-])C[N+](C)(C)C	(3R)-3-acetyloxy-4-(trimethylazaniumyl)butanoate	Endo, Exo and N/A
BAVONGHXFVOKBV-NXEZZACHSA-N	CC1=CC[C@H](C[C@H]1O)C(=C)C	(1R,5R)-2-methyl-5-prop-1-en-2-ylcyclohex-2-en-1-ol	Exo and N/A
BYHJHXPTQMMKCA-QMMMGPOBSA-N	C1=CC=C(C(=C1)C(=O)C[C@@H](C(=O)O)N)NC=O	(2S)-2-amino-4-(2-formamidophenyl)-4-oxobutanoic acid	Exo and N/A
BAVONGHXFVOKBV-ZJUUUORDSA-N	CC1=CC[C@H](C[C@@H]1O)C(=C)C	(1S,5R)-2-methyl-5-prop-1-en-2-ylcyclohex-2-en-1-ol	Exo and N/A
IQFYYKKMVGJFEH-XLPZGREQSA-N	CC1=CN(C(=O)NC1=O)[C@H]2C[C@@H]([C@H](O2)CO)O	1-[(2R,4S,5R)-4-hydroxy-5-(hydroxymethyl)oxolan-2-yl]-5-methylpyrimidine-2,4-dione	Endo and N/A
OFOBLEOULBTSOW-UHFFFAOYSA-N	C(C(=O)O)C(=O)O	propanedioic acid	Endo and N/A
ZKHQWZAMYRWXGA-KQYNXXCUSA-N	C1=NC(=C2C(=N1)N(C=N2)[C@H]3[C@@H]([C@@H]([C@H](O3)COP(=O)(O)OP(=O)(O)OP(=O)(O)O)O)O)N	[[(2R,3S,4R,5R)-5-(6-aminopurin-9-yl)-3,4-dihydroxyoxolan-2-yl]methoxy-hydroxyphosphoryl] phosphono hydrogen phosphate	Endo and N/A
FFFHZYDWPBMWHY-VKHMYHEASA-N	C(CS)[C@@H](C(=O)O)N	(2S)-2-amino-4-sulfanylbutanoic acid	Endo and N/A
ATHGHQPFGPMSJY-UHFFFAOYSA-N	C(CCNCCCN)CN	N'-(3-aminopropyl)butane-1,4-diamine	Endo and N/A
LEVWYRKDKASIDU-ZXZARUISSA-N	C([C@H](C(=O)[O-])[NH3+])SSC[C@@H](C(=O)[O-])[NH3+]	(2S)-2-azaniumyl-3-[[(2R)-2-azaniumyl-2-carboxylatoethyl]disulfanyl]propanoate	Endo and N/A
HVYWMOMLDIMFJA-DPAQBDIFSA-N	C[C@H](CCCC(C)C)[C@H]1CC[C@@H]2[C@@]1(CC[C@H]3[C@H]2CC=C4[C@@]3(CC[C@@H](C4)O)C)C	(3S,8S,9S,10R,13R,14S,17R)-10,13-dimethyl-17-[(2R)-6-methylheptan-2-yl]-2,3,4,7,8,9,11,12,14,15,16,17-dodecahydro-1H-cyclopenta[a]phenanthren-3-ol	Endo and N/A
VVIUBCNYACGLLV-UHFFFAOYSA-N	C(CS(=O)O)N	2-aminoethanesulfinic acid	Endo and N/A
PGAVKCOVUIYSFO-XVFCMESISA-N	C1=CN(C(=O)NC1=O)[C@H]2[C@@H]([C@@H]([C@H](O2)COP(=O)(O)OP(=O)(O)OP(=O)(O)O)O)O	[[(2R,3S,4R,5R)-5-(2,4-dioxopyrimidin-1-yl)-3,4-dihydroxyoxolan-2-yl]methoxy-hydroxyphosphoryl] phosphono hydrogen phosphate	Endo and N/A
RHGKLRLOHDJJDR-BYPYZUCNSA-N	C(C[C@@H](C(=O)O)N)CNC(=O)N	(2S)-2-amino-5-(carbamoylamino)pentanoic acid	Endo and N/A
NBIIXXVUZAFLBC-UHFFFAOYSA-K	[O-]P(=O)([O-])[O-]	phosphate	Endo and N/A
YPZRWBKMTBYPTK-UHFFFAOYSA-N	C(CC(=O)NC(CSSCC(C(=O)NCC(=O)O)NC(=O)CCC(C(=O)O)N)C(=O)NCC(=O)O)C(C(=O)O)N	2-amino-5-[[3-[[2-[(4-amino-4-carboxybutanoyl)amino]-3-(carboxymethylamino)-3-oxopropyl]disulfanyl]-1-(carboxymethylamino)-1-oxopropan-2-yl]amino]-5-oxopentanoic acid	Endo and N/A
MUBZPKHOEPUJKR-UHFFFAOYSA-N	C(=O)(C(=O)O)O	oxalic acid	Endo and N/A
XTWYTFMLZFPYCI-KQYNXXCUSA-N	C1=NC(=C2C(=N1)N(C=N2)[C@H]3[C@@H]([C@@H]([C@H](O3)COP(=O)(O)OP(=O)(O)O)O)O)N	[(2R,3S,4R,5R)-5-(6-aminopurin-9-yl)-3,4-dihydroxyoxolan-2-yl]methyl phosphono hydrogen phosphate	Endo and N/A
PEDCQBHIVMGVHV-UHFFFAOYSA-N	C(C(CO)O)O	propane-1,2,3-triol	Endo and N/A
KPGXRSRHYNQIFN-UHFFFAOYSA-L	C(CC(=O)[O-])C(=O)C(=O)[O-]	2-oxopentanedioate	Endo and N/A
WNLRTRBMVRJNCN-UHFFFAOYSA-N	C(CCC(=O)O)CC(=O)O	hexanedioic acid	Endo and Exo
BITHHVVYSMSWAG-KTKRTIGZSA-N	CCCCCCCC/C=C\CCCCCCCCCC(=O)O	(Z)-icos-11-enoic acid	Endo and Exo
TUHVEAJXIMEOSA-UHFFFAOYSA-N	C(CC(=O)O)CN=C(N)N	4-(diaminomethylideneamino)butanoic acid	Endo and Exo
ZYVXHFWBYUDDBM-UHFFFAOYSA-N	CNC(=O)C1=CN=CC=C1	N-methylpyridine-3-carboxamide	Endo and Exo
NBEADXWAAWCCDG-QDDWGVBQSA-N	CCCCCCCCCCCCC/C=C/[C@H]([C@H](COP(=O)([O-])OCC[N+](C)(C)C)NC(=O)CCCCCCC/C=C\CCCCCCCC)O	[(E,2S,3R)-3-hydroxy-2-[[(Z)-octadec-9-enoyl]amino]octadec-4-enyl] 2-(trimethylazaniumyl)ethyl phosphate	Endo and Exo
YQGGUZWHNVQJMF-UHFFFAOYSA-N	CCCCCCCCCCCCCCCC(=O)CC(=O)O	3-oxooctadecanoic acid	Endo and Exo
RHCPKKNRWFXMAT-RRWYKFPJSA-N	C[C@H](CCC(=O)O)[C@H]1CC[C@@H]2[C@@]1([C@H](C[C@H]3[C@H]2C(=O)C[C@H]4[C@@]3(CC[C@H](C4)O)C)O)C	(4R)-4-[(3R,5S,8R,9S,10S,12S,13R,14S,17R)-3,12-dihydroxy-10,13-dimethyl-7-oxo-1,2,3,4,5,6,8,9,11,12,14,15,16,17-tetradecahydrocyclopenta[a]phenanthren-17-yl]pentanoic acid	Endo and Exo
NPOAOTPXWNWTSH-UHFFFAOYSA-N	CC(CC(=O)O)(CC(=O)O)O	3-hydroxy-3-methylpentanedioic acid	Endo and Exo
ZBQGASWGCNJQQT-WYRBGLKBSA-N	CCCCCCCCCCCCCC(=O)O[C@H](COC(=O)CCCCCCCCC/C=C\CCCCCC)COP(=O)([O-])OCC[N+](C)(C)C	[(2R)-3-[(Z)-octadec-11-enoyl]oxy-2-tetradecanoyloxypropyl] 2-(trimethylazaniumyl)ethyl phosphate	Endo and Exo
YVYMBNSKXOXSKW-HXUWFJFHSA-N	CCCCCCCCCCCCCCCC(=O)OC[C@H](COP(=O)(O)OCCN)O	[(2R)-3-[2-aminoethoxy(hydroxy)phosphoryl]oxy-2-hydroxypropyl] hexadecanoate	Endo and Exo
PHIQHXFUZVPYII-UHFFFAOYSA-O	C[N+](C)(C)CC(CC(=O)O)O	(3-carboxy-2-hydroxypropyl)-trimethylazanium	Endo and Exo
CKPBBEOJHAPPBT-HXUWFJFHSA-N	CCCCCCCCCCCCCCCC(=O)O[C@H](CO)COP(=O)(O)OCCN	[(2R)-1-[2-aminoethoxy(hydroxy)phosphoryl]oxy-3-hydroxypropan-2-yl] hexadecanoate	Endo and Exo
RZRNAYUHWVFMIP-QJRAZLAKSA-N	CCCCCCCC/C=C\CCCCCCCC(=O)OC[C@H](CO)O	[(2S)-2,3-dihydroxypropyl] (Z)-octadec-9-enoate	Endo and Exo
UGQMRVRMYYASKQ-KQYNXXCUSA-N	C1=NC(=O)C2=C(N1)N(C=N2)[C@H]3[C@@H]([C@@H]([C@H](O3)CO)O)O	9-[(2R,3R,4S,5R)-3,4-dihydroxy-5-(hydroxymethyl)oxolan-2-yl]-3H-purin-6-one	Endo and Exo
VVPRQWTYSNDTEA-LLVKDONJSA-N	CCCCCC(=O)O[C@H](CC(=O)[O-])C[N+](C)(C)C	(3R)-3-hexanoyloxy-4-(trimethylazaniumyl)butanoate	Endo and Exo
OTKJDMGTUTTYMP-ZWKOTPCHSA-N	CCCCCCCCCCCCCCC[C@H]([C@H](CO)N)O	(2S,3R)-2-aminooctadecane-1,3-diol	Endo and Exo
UNXHWFMMPAWVPI-ZXZARUISSA-N	C([C@H]([C@H](CO)O)O)O	(2S,3R)-butane-1,2,3,4-tetrol	Endo and Exo
JBYXPOFIGCOSSB-XBLVEGMJSA-N	CCCCCC/C=C/C=C/CCCCCCCC(=O)O	(9E,11E)-octadeca-9,11-dienoic acid	Endo and Exo
SQVRNKJHWKZAKO-LUWBGTNYSA-N	CC(=O)N[C@@H]1[C@H](CC(O[C@H]1[C@@H]([C@@H](CO)O)O)(C(=O)O)O)O	(4S,5R,6R)-5-acetamido-2,4-dihydroxy-6-[(1R,2R)-1,2,3-trihydroxypropyl]oxane-2-carboxylic acid	Endo and Exo
LZOSYCMHQXPBFU-UHFFFAOYSA-N	CCCCCCCCCC(=O)OC(CC(=O)[O-])C[N+](C)(C)C	3-decanoyloxy-4-(trimethylazaniumyl)butanoate	Endo and Exo
QHZLMUACJMDIAE-SFHVURJKSA-N	CCCCCCCCCCCCCCCC(=O)OC[C@H](CO)O	[(2S)-2,3-dihydroxypropyl] hexadecanoate	Endo and Exo
RJZVWDTYEWCUAR-JOCHJYFZSA-N	CCCCCCCCCCCCCCC(=O)OC[C@H](COP(=O)([O-])OCC[N+](C)(C)C)O	[(2R)-2-hydroxy-3-pentadecanoyloxypropyl] 2-(trimethylazaniumyl)ethyl phosphate	Endo and Exo
CZMRCDWAGMRECN-UGDNZRGBSA-N	C([C@@H]1[C@H]([C@@H]([C@H]([C@H](O1)O[C@]2([C@H]([C@@H]([C@H](O2)CO)O)O)CO)O)O)O)O	(2R,3R,4S,5S,6R)-2-[(2S,3S,4S,5R)-3,4-dihydroxy-2,5-bis(hydroxymethyl)oxolan-2-yl]oxy-6-(hydroxymethyl)oxane-3,4,5-triol	Endo and Exo
GHCZAUBVMUEKKP-GYPHWSFCSA-N	C[C@H](CCC(=O)NCC(=O)O)[C@H]1CC[C@@H]2[C@@]1(CC[C@H]3[C@H]2[C@@H](C[C@H]4[C@@]3(CC[C@H](C4)O)C)O)C	2-[[(4R)-4-[(3R,5S,7R,8R,9S,10S,13R,14S,17R)-3,7-dihydroxy-10,13-dimethyl-2,3,4,5,6,7,8,9,11,12,14,15,16,17-tetradecahydro-1H-cyclopenta[a]phenanthren-17-yl]pentanoyl]amino]acetic acid	Endo and Exo
YBJHBAHKTGYVGT-ZKWXMUAHSA-N	C1[C@H]2[C@@H]([C@@H](S1)CCCCC(=O)O)NC(=O)N2	5-[(3aS,4S,6aR)-2-oxo-1,3,3a,4,6,6a-hexahydrothieno[3,4-d]imidazol-4-yl]pentanoic acid	Endo and Exo
JEEMMQUVRFTVSG-AZITXYQXSA-N	CCCCC/C=C\C/C=C\CCCCCCCCCC(=O)O[C@H](COC(=O)CCCC/C=C\C/C=C\C/C=C\CCCCC)COP(=O)([O-])OCC[N+](C)(C)C	[(2R)-2-[(11Z,14Z)-icosa-11,14-dienoyl]oxy-3-[(6Z,9Z,12Z)-octadeca-6,9,12-trienoyl]oxypropyl] 2-(trimethylazaniumyl)ethyl phosphate	Endo and Exo
MYFMARDICOWMQP-YUMQZZPRSA-N	CC(C)C[C@@H](C(=O)O)NC(=O)CC[C@@H](C(=O)O)N	(2S)-2-[[(4S)-4-amino-4-carboxybutanoyl]amino]-4-methylpentanoic acid	Endo and Exo
VVPRQWTYSNDTEA-UHFFFAOYSA-N	CCCCCC(=O)OC(CC(=O)[O-])C[N+](C)(C)C	3-hexanoyloxy-4-(trimethylazaniumyl)butanoate	Endo and Exo
MAFRHGZTIOAXEL-WHXUGTBJSA-N	CCCCCC/C=C\CCCCCCCC(=O)O[C@H](CO)COP(=O)(O)OCCN	[(2R)-1-[2-aminoethoxy(hydroxy)phosphoryl]oxy-3-hydroxypropan-2-yl] (Z)-hexadec-9-enoate	Endo and Exo
HZAXFHJVJLSVMW-UHFFFAOYSA-N	C(CO)N	2-aminoethanol	Endo and Exo
FKOKUHFZNIUSLW-UHFFFAOYSA-N	CCCCCCCCCCCCCCCCCC(=O)OCC(C)O	2-hydroxypropyl octadecanoate	Endo and Exo
VXUOFDJKYGDUJI-OAQYLSRUSA-N	CCCCCCCCCCCCCC(=O)OC[C@H](COP(=O)([O-])OCC[N+](C)(C)C)O	[(2R)-2-hydroxy-3-tetradecanoyloxypropyl] 2-(trimethylazaniumyl)ethyl phosphate	Endo and Exo
GNGACRATGGDKBX-UHFFFAOYSA-N	C(C(=O)COP(=O)(O)O)O	(3-hydroxy-2-oxopropyl) dihydrogen phosphate	Endo and Exo
KTHDTJVBEPMMGL-VKHMYHEASA-N	C[C@@H](C(=O)O)NC(=O)C	(2S)-2-acetamidopropanoic acid	Endo and Exo
YDNKGFDKKRUKPY-TURZORIXSA-N	CCCCCCCCCCCCCCCC(=O)N[C@@H](CO)[C@@H](/C=C/CCCCCCCCCCCCC)O	N-[(E,2S,3R)-1,3-dihydroxyoctadec-4-en-2-yl]hexadecanamide	Endo and Exo
JFCQEDHGNNZCLN-UHFFFAOYSA-N	C(CC(=O)O)CC(=O)O	pentanedioic acid	Endo and Exo
HWXBTNAVRSUOJR-UHFFFAOYSA-N	C(CC(=O)O)C(C(=O)O)O	2-hydroxypentanedioic acid	Endo and Exo
DUQDVNACTOXOJA-KTKXOIIHSA-N	CCCCCCCCCCCCCCCC(=O)O[C@H](COC(=O)CCC/C=C\C/C=C\C/C=C\C/C=C\CCCCC)COP(=O)(O)OCCN	[(2R)-3-[2-aminoethoxy(hydroxy)phosphoryl]oxy-2-hexadecanoyloxypropyl] (5Z,8Z,11Z,14Z)-icosa-5,8,11,14-tetraenoate	Endo and Exo
HDZVRBPBPCZCJG-XOSPZYHZSA-N	CCCCC/C=C\C/C=C\CCCCCCCC(=O)OC[C@H](COP(=O)(O)OCCN)OC(=O)CCCCCC/C=C\C/C=C\C/C=C\CCCCC	[(2R)-1-[2-aminoethoxy(hydroxy)phosphoryl]oxy-3-[(9Z,12Z)-octadeca-9,12-dienoyl]oxypropan-2-yl] (8Z,11Z,14Z)-icosa-8,11,14-trienoate	Endo and Exo
KIDHWZJUCRJVML-UHFFFAOYSA-N	C(CCN)CN	butane-1,4-diamine	Endo and Exo
WQZGKKKJIJFFOK-SVZMEOIVSA-N	C([C@@H]1[C@@H]([C@@H]([C@H](C(O1)O)O)O)O)O	(3R,4S,5R,6R)-6-(hydroxymethyl)oxane-2,3,4,5-tetrol	Endo and Exo
PZRFVAHZNWPPAC-VBKSFVIKSA-N	CCCCCC/C=C\CCCCCCCCCC(=O)OC[C@H](COP(=O)([O-])OCC[N+](C)(C)C)O	[(2R)-2-hydroxy-3-[(Z)-octadec-11-enoyl]oxypropyl] 2-(trimethylazaniumyl)ethyl phosphate	Endo and Exo
SVRBKLJIDJHADS-USWSLJGRSA-N	CCCCC/C=C\C/C=C\CCCCCCCC(=O)O[C@H](CO)COP(=O)(O)OCCN	[(2R)-1-[2-aminoethoxy(hydroxy)phosphoryl]oxy-3-hydroxypropan-2-yl] (9Z,12Z)-octadeca-9,12-dienoate	Endo and Exo
VOXXWSYKYCBWHO-QMMMGPOBSA-N	C1=CC=C(C=C1)C[C@@H](C(=O)O)O	(2S)-2-hydroxy-3-phenylpropanoic acid	Endo and Exo
AWUCVROLDVIAJX-GSVOUGTGSA-N	C([C@H](COP(=O)(O)O)O)O	[(2R)-2,3-dihydroxypropyl] dihydrogen phosphate	Endo and Exo
OYHQOLUKZRVURQ-HZJYTTRNSA-N	CCCCC/C=C\C/C=C\CCCCCCCC(=O)O	(9Z,12Z)-octadeca-9,12-dienoic acid	Endo and Exo
RITKHVBHSGLULN-WHFBIAKZSA-N	C(CC(=O)N[C@@H](CS)C(=O)O)[C@@H](C(=O)O)N	(2S)-2-amino-5-[[(1R)-1-carboxy-2-sulfanylethyl]amino]-5-oxopentanoic acid	Endo and Exo
JLPULHDHAOZNQI-ZTIMHPMXSA-N	CCCCCCCCCCCCCCCC(=O)OC[C@H](COP(=O)([O-])OCC[N+](C)(C)C)OC(=O)CCCCCCC/C=C\C/C=C\CCCCC	[(2R)-3-hexadecanoyloxy-2-[(9Z,12Z)-octadeca-9,12-dienoyl]oxypropyl] 2-(trimethylazaniumyl)ethyl phosphate	Endo and Exo
WWUZIQQURGPMPG-KRWOKUGFSA-N	CCCCCCCCCCCCC/C=C/[C@H]([C@H](CO)N)O	(E,2S,3R)-2-aminooctadec-4-ene-1,3-diol	Endo and Exo
WBYWAXJHAXSJNI-VOTSOKGWSA-N	C1=CC=C(C=C1)/C=C/C(=O)O	(E)-3-phenylprop-2-enoic acid	Endo and Exo
OWQDWQKWSLFFFR-WDSKDSINSA-N	C(CC(=O)N[C@@H](CCC(=O)O)C(=O)O)[C@@H](C(=O)O)N	(2S)-2-[[(4S)-4-amino-4-carboxybutanoyl]amino]pentanedioic acid	Endo and Exo
GUBGYTABKSRVRQ-DCSYEGIMSA-N	C([C@@H]1[C@@H]([C@@H]([C@H]([C@@H](O1)O[C@@H]2[C@H](O[C@H]([C@@H]([C@H]2O)O)O)CO)O)O)O)O	(2R,3R,4S,5R,6S)-2-(hydroxymethyl)-6-[(2R,3S,4R,5R,6R)-4,5,6-trihydroxy-2-(hydroxymethyl)oxan-3-yl]oxyoxane-3,4,5-triol	Endo and Exo
FSYKKLYZXJSNPZ-UHFFFAOYSA-N	CNCC(=O)O	2-(methylamino)acetic acid	Endo and Exo
PXQPEWDEAKTCGB-UHFFFAOYSA-N	C1=C(NC(=O)NC1=O)C(=O)O	2,4-dioxo-1H-pyrimidine-6-carboxylic acid	Endo and Exo
XEBKSQSGNGRGDW-YFHOEESVSA-N	CCCCC/C=C\CC(C(CCCCCCCC(=O)O)O)O	(Z)-9,10-dihydroxyoctadec-12-enoic acid	Endo and Exo
XVOUMQNXTGKGMA-OWOJBTEDSA-N	C(/C=C/C(=O)O)C(=O)O	(E)-pent-2-enedioic acid	Endo and Exo
LFUDDCMNKWEORN-ZXEGGCGDSA-N	CCCCCC/C=C\CCCCCCCC(=O)OC[C@H](COP(=O)([O-])OCC[N+](C)(C)C)O	[(2R)-3-[(Z)-hexadec-9-enoyl]oxy-2-hydroxypropyl] 2-(trimethylazaniumyl)ethyl phosphate	Endo and Exo
AVKOENOBFIYBSA-WMPRHZDHSA-N	CCCCC/C=C\C/C=C\C/C=C\C/C=C\C/C=C\CCC(=O)O	(4Z,7Z,10Z,13Z,16Z)-docosa-4,7,10,13,16-pentaenoic acid	Endo and Exo
AWUCVROLDVIAJX-UHFFFAOYSA-N	C(C(COP(=O)(O)O)O)O	2,3-dihydroxypropyl dihydrogen phosphate	Endo and Exo
LSOWKZULVQWMLY-APPDJCNMSA-N	CC/C=C\C/C=C\C/C=C\C/C=C\C/C=C\C/C=C\CCC(=O)OC[C@H](COP(=O)([O-])OCC[N+](C)(C)C)O	[(2R)-3-[(4Z,7Z,10Z,13Z,16Z,19Z)-docosa-4,7,10,13,16,19-hexaenoyl]oxy-2-hydroxypropyl] 2-(trimethylazaniumyl)ethyl phosphate	Endo and Exo
UFAHZIUFPNSHSL-UHFFFAOYSA-N	CCC(=O)OC(CC(=O)[O-])C[N+](C)(C)C	3-propanoyloxy-4-(trimethylazaniumyl)butanoate	Endo and Exo
NTHGOQRMMGSVMQ-ZFESHMOZSA-N	CCCCCCCCCCCCCCCCCCCC(=O)O[C@H](COC(=O)CCCCCCCCCCCCCCCCC)COP(=O)(O)OC[C@@H](C(=O)O)N	(2S)-2-amino-3-[hydroxy-[(2R)-2-icosanoyloxy-3-octadecanoyloxypropoxy]phosphoryl]oxypropanoic acid	Endo and Exo
WLJVXDMOQOGPHL-UHFFFAOYSA-N	C1=CC=C(C=C1)CC(=O)O	2-phenylacetic acid	Endo and Exo
QXKAIJAYHKCRRA-BXXZVTAOSA-N	C([C@H]([C@H]([C@H](C(=O)O)O)O)O)O	(2R,3R,4R)-2,3,4,5-tetrahydroxypentanoic acid	Endo and Exo
TWSWSIQAPQLDBP-DOFZRALJSA-M	CCCCC/C=C\C/C=C\C/C=C\C/C=C\CCCCCC(=O)[O-]	(7Z,10Z,13Z,16Z)-docosa-7,10,13,16-tetraenoate	Endo and Exo
ROPRRXYVXLDXQO-XSQXPFHXSA-N	CCCCC/C=C\C/C=C\C/C=C\C/C=C\CCCC(=O)OC[C@H](COP(=O)(O)OCCN)O	[(2R)-3-[2-aminoethoxy(hydroxy)phosphoryl]oxy-2-hydroxypropyl] (5Z,8Z,11Z,14Z)-icosa-5,8,11,14-tetraenoate	Endo and Exo
BDJRBEYXGGNYIS-UHFFFAOYSA-N	C(CCCC(=O)O)CCCC(=O)O	nonanedioic acid	Endo and Exo
SPJFYYJXNPEZDW-FTJOPAKQSA-N	CCCCC/C=C\C/C=C\CCCCCCCC(=O)OC[C@H](COP(=O)([O-])OCC[N+](C)(C)C)O	[(2R)-2-hydroxy-3-[(9Z,12Z)-octadeca-9,12-dienoyl]oxypropyl] 2-(trimethylazaniumyl)ethyl phosphate	Endo and Exo
PYVRVRFVLRNJLY-MZMPXXGTSA-N	CCCCCCCC/C=C\CCCCCCCC(=O)OC[C@H](COP(=O)(O)OCCN)O	[(2R)-3-[2-aminoethoxy(hydroxy)phosphoryl]oxy-2-hydroxypropyl] (Z)-octadec-9-enoate	Endo and Exo
SRBFZHDQGSBBOR-HWQSCIPKSA-N	C1[C@@H]([C@@H]([C@H](C(O1)O)O)O)O	(3R,4S,5S)-oxane-2,3,4,5-tetrol	Endo and Exo
VYFYYTLLBUKUHU-UHFFFAOYSA-N	C1=CC(=C(C=C1CCN)O)O	4-(2-aminoethyl)benzene-1,2-diol	Endo and Exo
WSMBXSQDFPTODV-JGWLITMVSA-N	C([C@@H]1[C@H]([C@@H]([C@@H](O1)COP(=O)(O)O)O)O)OP(=O)(O)O	[(2R,3S,4S,5S)-3,4-dihydroxy-5-(phosphonooxymethyl)oxolan-2-yl]methyl dihydrogen phosphate	Endo and Exo
UPWGQKDVAURUGE-KTKRTIGZSA-N	CCCCCCCC/C=C\CCCCCCCC(=O)OC(CO)CO	1,3-dihydroxypropan-2-yl (Z)-octadec-9-enoate	Endo and Exo
YUFFSWGQGVEMMI-JLNKQSITSA-N	CC/C=C\C/C=C\C/C=C\C/C=C\C/C=C\CCCCCC(=O)O	(7Z,10Z,13Z,16Z,19Z)-docosa-7,10,13,16,19-pentaenoic acid	Endo and Exo
UHDGCWIWMRVCDJ-XVFCMESISA-N	C1=CN(C(=O)N=C1N)[C@H]2[C@@H]([C@@H]([C@H](O2)CO)O)O	4-amino-1-[(2R,3R,4S,5R)-3,4-dihydroxy-5-(hydroxymethyl)oxolan-2-yl]pyrimidin-2-one	Endo and Exo
OIRDTQYFTABQOQ-KQYNXXCUSA-N	C1=NC(=C2C(=N1)N(C=N2)[C@H]3[C@@H]([C@@H]([C@H](O3)CO)O)O)N	(2R,3R,4S,5R)-2-(6-aminopurin-9-yl)-5-(hydroxymethyl)oxolane-3,4-diol	Endo and Exo
MBMBGCFOFBJSGT-KUBAVDMBSA-N	CC/C=C\C/C=C\C/C=C\C/C=C\C/C=C\C/C=C\CCC(=O)O	(4Z,7Z,10Z,13Z,16Z,19Z)-docosa-4,7,10,13,16,19-hexaenoic acid	Endo and Exo
UTYVDVLMYQPLQB-UHFFFAOYSA-N	C1=CC=C(C=C1)CC(=O)NCC(=O)O	2-[(2-phenylacetyl)amino]acetic acid	Endo and Exo
QHKABHOOEWYVLI-UHFFFAOYSA-N	CC(C)C(=O)C(=O)O	3-methyl-2-oxobutanoic acid	Endo and Exo
BBYWOYAFBUOUFP-JOCHJYFZSA-N	CCCCCCCCCCCCCCCCCC(=O)OC[C@H](COP(=O)(O)OCCN)O	[(2R)-3-[2-aminoethoxy(hydroxy)phosphoryl]oxy-2-hydroxypropyl] octadecanoate	Endo and Exo
DPRXQVIZBLENFV-NPQRSGSQSA-N	CCCCCCCCCCCCCCCCCC(=O)OC[C@H](COP(=O)(O)OCCN)OC(=O)CC/C=C\C/C=C\C/C=C\C/C=C\C/C=C\CCCCC	[(2R)-1-[2-aminoethoxy(hydroxy)phosphoryl]oxy-3-octadecanoyloxypropan-2-yl] (4Z,7Z,10Z,13Z,16Z)-docosa-4,7,10,13,16-pentaenoate	Endo and Exo
RXKSKZZAOIRFLK-UQYDIMRYSA-N	CCCCCCCCCCCCCC(=O)OC[C@H](COP(=O)(O)OCCN)OC(=O)CCCCCCCCC/C=C\C/C=C\CCCCC	[(2R)-1-[2-aminoethoxy(hydroxy)phosphoryl]oxy-3-tetradecanoyloxypropan-2-yl] (11Z,14Z)-icosa-11,14-dienoate	Endo and Exo
YGPSJZOEDVAXAB-UHFFFAOYSA-N	C1=CC=C(C(=C1)C(=O)CC(C(=O)O)N)N	2-amino-4-(2-aminophenyl)-4-oxobutanoic acid	Endo and Exo
KIHAGWUUUHJRMS-JOCHJYFZSA-N	CCCCCCCCCCCCCCCCCC(=O)O[C@H](CO)COP(=O)(O)OCCN	[(2R)-1-[2-aminoethoxy(hydroxy)phosphoryl]oxy-3-hydroxypropan-2-yl] octadecanoate	Endo and Exo
AUNGANRZJHBGPY-SCRDCRAPSA-N	CC1=CC2=C(C=C1C)N(C3=NC(=O)NC(=O)C3=N2)C[C@@H]([C@@H]([C@@H](CO)O)O)O	7,8-dimethyl-10-[(2S,3S,4R)-2,3,4,5-tetrahydroxypentyl]benzo[g]pteridine-2,4-dione	Endo and Exo
ASWBNKHCZGQVJV-HSZRJFAPSA-N	CCCCCCCCCCCCCCCC(=O)OC[C@H](COP(=O)([O-])OCC[N+](C)(C)C)O	[(2R)-3-hexadecanoyloxy-2-hydroxypropyl] 2-(trimethylazaniumyl)ethyl phosphate	Endo and Exo
RGHNJXZEOKUKBD-SQOUGZDYSA-N	C([C@H]([C@H]([C@@H]([C@H](C(=O)O)O)O)O)O)O	(2R,3S,4R,5R)-2,3,4,5,6-pentahydroxyhexanoic acid	Endo and Exo
CMUNUTVVOOHQPW-LURJTMIESA-N	C[N+]1(CCC[C@H]1C(=O)[O-])C	(2S)-1,1-dimethylpyrrolidin-1-ium-2-carboxylate	Endo and Exo
WTJKGGKOPKCXLL-VYOBOKEXSA-N	CCCCCCCCCCCCCCCC(=O)OC[C@H](COP(=O)([O-])OCC[N+](C)(C)C)OC(=O)CCCCCCC/C=C\CCCCCCCC	[(2R)-3-hexadecanoyloxy-2-[(Z)-octadec-9-enoyl]oxypropyl] 2-(trimethylazaniumyl)ethyl phosphate	Endo and Exo
IHNKQIMGVNPMTC-RUZDIDTESA-N	CCCCCCCCCCCCCCCCCC(=O)OC[C@H](COP(=O)([O-])OCC[N+](C)(C)C)O	[(2R)-2-hydroxy-3-octadecanoyloxypropyl] 2-(trimethylazaniumyl)ethyl phosphate	Endo and Exo
GPWHCUUIQMGELX-VHQDNGOZSA-N	CCCCCC/C=C\CCCCCCCC(=O)OC[C@H](COP(=O)([O-])OCC[N+](C)(C)C)OC(=O)CCCCCCC/C=C\CCCCCC	[(2R)-2,3-bis[[(Z)-hexadec-9-enoyl]oxy]propyl] 2-(trimethylazaniumyl)ethyl phosphate	Endo and Exo
ZUKPVRWZDMRIEO-VKHMYHEASA-N	C([C@@H](C(=O)NCC(=O)O)N)S	2-[[(2R)-2-amino-3-sulfanylpropanoyl]amino]acetic acid	Endo and Exo
DSOWUEHXZJUNID-WHXUGTBJSA-N	CCCCCC/C=C\CCCCCCCC(=O)OC[C@H](COP(=O)(O)OCCN)O	[(2R)-3-[2-aminoethoxy(hydroxy)phosphoryl]oxy-2-hydroxypropyl] (Z)-hexadec-9-enoate	Endo and Exo
DOILLFCKSSPXMF-ZKZIFNJMSA-N	CCCCCCCC/C=C\CCCCCCCC(=O)O[C@H](COC(=O)CCCCCCC/C=C\C/C=C\CCCCC)COP(=O)(O)OCCN	[(2R)-1-[2-aminoethoxy(hydroxy)phosphoryl]oxy-3-[(9Z,12Z)-octadeca-9,12-dienoyl]oxypropan-2-yl] (Z)-octadec-9-enoate	Endo and Exo
QEZWFCZNHWUARW-XQCAQTCHSA-N	CCCCCCCCCCCCCCCCCC(=O)OC[C@@H](COC(=O)CCCCCCC/C=C\CCCCCC)OC(=O)CCCCCCC/C=C\CCCCCC	[(2S)-2,3-bis[[(Z)-hexadec-9-enoyl]oxy]propyl] octadecanoate	Endo and Exo
YYSFWGQAKJTHRE-MEOKJUQFSA-N	CCCCCCCC/C=C\CCCCCCCCCC(=O)OC[C@H](COP(=O)([O-])OCC[N+](C)(C)C)O	[(2R)-2-hydroxy-3-[(Z)-icos-11-enoyl]oxypropyl] 2-(trimethylazaniumyl)ethyl phosphate	Endo and Exo
YAMUFBLWGFFICM-PTGWMXDISA-N	CCCCCCCC/C=C\CCCCCCCC(=O)OC[C@H](COP(=O)([O-])OCC[N+](C)(C)C)O	[(2R)-2-hydroxy-3-[(Z)-octadec-9-enoyl]oxypropyl] 2-(trimethylazaniumyl)ethyl phosphate	Endo and Exo
ISYWECDDZWTKFF-UHFFFAOYSA-N	CCCCCCCCCCCCCCCCCCC(=O)O	nonadecanoic acid	Endo and Exo
OYIFNHCXNCRBQI-UHFFFAOYSA-N	C(CC(C(=O)O)N)CC(=O)O	2-aminohexanedioic acid	Endo and Exo
HXACOUQIXZGNBF-UHFFFAOYSA-N	CC1=NC=C(C(=C1O)C(=O)O)CO	3-hydroxy-5-(hydroxymethyl)-2-methylpyridine-4-carboxylic acid	Endo and Exo
FFEARJCKVFRZRR-BYPYZUCNSA-N	CSCC[C@@H](C(=O)O)N	(2S)-2-amino-4-methylsulfanylbutanoic acid	Endo and Exo
RUDATBOHQWOJDD-BSWAIDMHSA-N	C[C@H](CCC(=O)O)[C@H]1CC[C@@H]2[C@@]1(CC[C@H]3[C@H]2[C@@H](C[C@H]4[C@@]3(CC[C@H](C4)O)C)O)C	(4R)-4-[(3R,5S,7R,8R,9S,10S,13R,14S,17R)-3,7-dihydroxy-10,13-dimethyl-2,3,4,5,6,7,8,9,11,12,14,15,16,17-tetradecahydro-1H-cyclopenta[a]phenanthren-17-yl]pentanoic acid	Endo and Exo
HNEGQIOMVPPMNR-IHWYPQMZSA-N	C/C(=C/C(=O)O)/C(=O)O	(Z)-2-methylbut-2-enedioic acid	Endo and Exo
ANRKEHNWXKCXDB-BHFWLYLHSA-N	CCCCCCCCCCCCCCCCCC(=O)OC[C@H](COP(=O)(O)OCCN)OC(=O)CCC/C=C\C/C=C\C/C=C\C/C=C\CCCCC	[(2R)-1-[2-aminoethoxy(hydroxy)phosphoryl]oxy-3-octadecanoyloxypropan-2-yl] (5Z,8Z,11Z,14Z)-icosa-5,8,11,14-tetraenoate	Endo and Exo
JVTAAEKCZFNVCJ-REOHCLBHSA-N	C[C@@H](C(=O)O)O	(2S)-2-hydroxypropanoic acid	Endo and Exo
CITHEXJVPOWHKC-UUWRZZSWSA-N	CCCCCCCCCCCCCC(=O)OC[C@H](COP(=O)([O-])OCC[N+](C)(C)C)OC(=O)CCCCCCCCCCCCC	[(2R)-2,3-di(tetradecanoyloxy)propyl] 2-(trimethylazaniumyl)ethyl phosphate	Endo and Exo
RBNPOMFGQQGHHO-UHFFFAOYSA-N	C(C(C(=O)O)O)O	2,3-dihydroxypropanoic acid	Endo and Exo
SECPZKHBENQXJG-FPLPWBNLSA-N	CCCCCC/C=C\CCCCCCCC(=O)O	(Z)-hexadec-9-enoic acid	Endo and Exo
WAYKKNOEMJFLDI-KOIKXXGWSA-N	CCCCCC/C=C\CCCCCCCCCC(=O)OC[C@H](COP(=O)(O)OCCN)O	[(2R)-3-[2-aminoethoxy(hydroxy)phosphoryl]oxy-2-hydroxypropyl] (Z)-octadec-11-enoate	Endo and Exo
DTOSIQBPPRVQHS-PDBXOOCHSA-N	CC/C=C\C/C=C\C/C=C\CCCCCCCC(=O)O	(9Z,12Z,15Z)-octadeca-9,12,15-trienoic acid	Endo and Exo
SLKDGVPOSSLUAI-PGUFJCEWSA-N	CCCCCCCCCCCCCCCC(=O)OC[C@H](COP(=O)(O)OCCN)OC(=O)CCCCCCCCCCCCCCC	[(2R)-3-[2-aminoethoxy(hydroxy)phosphoryl]oxy-2-hexadecanoyloxypropyl] hexadecanoate	Endo and Exo
RGJOEKWQDUBAIZ-IBOSZNHHSA-N	CC(C)(COP(=O)(O)OP(=O)(O)OC[C@@H]1[C@H]([C@H]([C@@H](O1)N2C=NC3=C(N=CN=C32)N)O)OP(=O)(O)O)[C@H](C(=O)NCCC(=O)NCCS)O	[[(2R,3S,4R,5R)-5-(6-aminopurin-9-yl)-4-hydroxy-3-phosphonooxyoxolan-2-yl]methoxy-hydroxyphosphoryl] [(3R)-3-hydroxy-2,2-dimethyl-4-oxo-4-[[3-oxo-3-(2-sulfanylethylamino)propyl]amino]butyl] hydrogen phosphate	Endo and Exo
VBICKXHEKHSIBG-UHFFFAOYSA-N	CCCCCCCCCCCCCCCCCC(=O)OCC(CO)O	2,3-dihydroxypropyl octadecanoate	Endo and Exo
WUUGFSXJNOTRMR-IOSLPCCCSA-N	CSC[C@@H]1[C@H]([C@H]([C@@H](O1)N2C=NC3=C(N=CN=C32)N)O)O	(2R,3R,4S,5S)-2-(6-aminopurin-9-yl)-5-(methylsulfanylmethyl)oxolane-3,4-diol	Endo and Exo
JJIHLJJYMXLCOY-BYPYZUCNSA-N	CC(=O)N[C@@H](CO)C(=O)O	(2S)-2-acetamido-3-hydroxypropanoic acid	Endo and Exo
QWYFHHGCZUCMBN-SECBINFHSA-N	CCCC(=O)O[C@H](CC(=O)[O-])C[N+](C)(C)C	(3R)-3-butanoyloxy-4-(trimethylazaniumyl)butanoate	Endo and Exo
HCQUFOLAJNWIDV-NQBPNILHSA-N	CCCCCCCC/C=C\C/C=C\C/C=C\CCCC(=O)O[C@H](COC(=O)CCCCCCCCC/C=C\C/C=C\CCCCC)COP(=O)(O)OCCN	[(2R)-1-[2-aminoethoxy(hydroxy)phosphoryl]oxy-3-[(11Z,14Z)-icosa-11,14-dienoyl]oxypropan-2-yl] (5Z,8Z,11Z)-icosa-5,8,11-trienoate	Endo and Exo
LDCYZAJDBXYCGN-VIFPVBQESA-N	C1=CC2=C(C=C1O)C(=CN2)C[C@@H](C(=O)O)N	(2S)-2-amino-3-(5-hydroxy-1H-indol-3-yl)propanoic acid	Endo and Exo
QNAYBMKLOCPYGJ-REOHCLBHSA-N	C[C@@H](C(=O)O)N	(2S)-2-aminopropanoic acid	Endo and Exo
ZQPPMHVWECSIRJ-KTKRTIGZSA-N	CCCCCCCC/C=C\CCCCCCCC(=O)O	(Z)-octadec-9-enoic acid	Endo and Exo
QEFRNWWLZKMPFJ-KNODYTOMSA-N	C[S@](=O)CC[C@H](C(=O)O)N	(2R)-2-amino-4-[(S)-methylsulfinyl]butanoic acid	Endo and Exo
ATHVAWFAEPLPPQ-VRDBWYNSSA-N	CCCCCCCCCCCCCCCCCC(=O)OC[C@H](COP(=O)([O-])OCC[N+](C)(C)C)OC(=O)CCCCCCC/C=C\CCCCCCCC	[(2R)-3-octadecanoyloxy-2-[(Z)-octadec-9-enoyl]oxypropyl] 2-(trimethylazaniumyl)ethyl phosphate	Endo and Exo
BBNYCLAREVXOSG-UHFFFAOYSA-N	CCCCCCCCCCCCCCCC(=O)OC(CO)CO	1,3-dihydroxypropan-2-yl hexadecanoate	Endo and Exo
UNSRRHDPHVZAHH-YOILPLPUSA-N	CCCCCCCC/C=C\C/C=C\C/C=C\CCCC(=O)O	(5Z,8Z,11Z)-icosa-5,8,11-trienoic acid	Endo and Exo
UBORTCNDUKBEOP-UUOKFMHZSA-N	C1=NC2=C(N1[C@H]3[C@@H]([C@@H]([C@H](O3)CO)O)O)NC(=O)NC2=O	9-[(2R,3R,4S,5R)-3,4-dihydroxy-5-(hydroxymethyl)oxolan-2-yl]-3H-purine-2,6-dione	Endo and Exo
DUUGKQCEGZLZNO-UHFFFAOYSA-N	C1=CC2=C(C=C1O)C(=CN2)CC(=O)O	2-(5-hydroxy-1H-indol-3-yl)acetic acid	Endo and Exo
UYTPUPDQBNUYGX-UHFFFAOYSA-N	C1=NC2=C(N1)C(=O)N=C(N2)N	2-amino-3,7-dihydropurin-6-one	Endo and Exo
PFNFFQXMRSDOHW-UHFFFAOYSA-N	C(CCNCCCN)CNCCCN	N,N'-bis(3-aminopropyl)butane-1,4-diamine	Endo and Exo
PTJWIQPHWPFNBW-GBNDHIKLSA-N	C1=C(C(=O)NC(=O)N1)[C@H]2[C@@H]([C@@H]([C@H](O2)CO)O)O	5-[(2S,3R,4S,5R)-3,4-dihydroxy-5-(hydroxymethyl)oxolan-2-yl]-1H-pyrimidine-2,4-dione	Endo and Exo
YKBGVTZYEHREMT-KVQBGUIXSA-N	C1[C@@H]([C@H](O[C@H]1N2C=NC3=C2NC(=NC3=O)N)CO)O	2-amino-9-[(2R,4S,5R)-4-hydroxy-5-(hydroxymethyl)oxolan-2-yl]-3H-purin-6-one	Endo and Exo
FHAATDMZDZZQNU-JKJMWZRXSA-N	CCCCCC/C=C\CCCCCCCC(=O)OC[C@H](COP(=O)(O)OCCN)OC(=O)CCCCCCCCCCC/C=C\C/C=C\CCCCC	[(2R)-1-[2-aminoethoxy(hydroxy)phosphoryl]oxy-3-[(Z)-hexadec-9-enoyl]oxypropan-2-yl] (13Z,16Z)-docosa-13,16-dienoate	Endo and Exo
OPVPGKGADVGKTG-BQBZGAKWSA-N	CC(=O)N[C@@H](CC(=O)O)C(=O)N[C@@H](CCC(=O)O)C(=O)O	(2S)-2-[[(2S)-2-acetamido-3-carboxypropanoyl]amino]pentanedioic acid	Endo and Exo
IVOMOUWHDPKRLL-KQYNXXCUSA-N	C1[C@@H]2[C@H]([C@H]([C@@H](O2)N3C=NC4=C(N=CN=C43)N)O)OP(=O)(O1)O	(4aR,6R,7R,7aS)-6-(6-aminopurin-9-yl)-2-hydroxy-2-oxo-4a,6,7,7a-tetrahydro-4H-furo[3,2-d][1,3,2]dioxaphosphinin-7-ol	Endo
AEMRFAOFKBGASW-UHFFFAOYSA-N	C(C(=O)O)O	2-hydroxyacetic acid	Endo
IERHLVCPSMICTF-XVFCMESISA-L	C1=CN(C(=O)N=C1N)[C@H]2[C@@H]([C@@H]([C@H](O2)COP(=O)([O-])[O-])O)O	[(2R,3S,4R,5R)-5-(4-amino-2-oxopyrimidin-1-yl)-3,4-dihydroxyoxolan-2-yl]methyl phosphate	Endo
LFTYTUAZOPRMMI-CFRASDGPSA-N	CC(=O)N[C@@H]1[C@H]([C@@H]([C@H](O[C@@H]1OP(=O)(O)OP(=O)(O)OC[C@@H]2[C@H]([C@H]([C@@H](O2)N3C=CC(=O)NC3=O)O)O)CO)O)O	[(2R,3R,4R,5S,6R)-3-acetamido-4,5-dihydroxy-6-(hydroxymethyl)oxan-2-yl] [[(2R,3S,4R,5R)-5-(2,4-dioxopyrimidin-1-yl)-3,4-dihydroxyoxolan-2-yl]methoxy-hydroxyphosphoryl] hydrogen phosphate	Endo
RQFCJASXJCIDSX-UUOKFMHZSA-N	C1=NC2=C(N1[C@H]3[C@@H]([C@@H]([C@H](O3)COP(=O)(O)O)O)O)NC(=NC2=O)N	[(2R,3S,4R,5R)-5-(2-amino-6-oxo-3H-purin-9-yl)-3,4-dihydroxyoxolan-2-yl]methyl dihydrogen phosphate	Endo
JDTUMPKOJBQPKX-GBNDHIKLSA-N	C([C@H]([C@H]([C@H]([C@@H](C(=O)CO)O)O)O)O)OP(=O)(O)O	[(2R,3R,4R,5S)-2,3,4,5,7-pentahydroxy-6-oxoheptyl] dihydrogen phosphate	Endo
VWWQXMAJTJZDQX-UYBVJOGSSA-N	CC1=CC2=C(C=C1C)N(C3=NC(=O)NC(=O)C3=N2)C[C@@H]([C@@H]([C@@H](COP(=O)(O)OP(=O)(O)OC[C@@H]4[C@H]([C@H]([C@@H](O4)N5C=NC6=C(N=CN=C65)N)O)O)O)O)O	[[(2R,3S,4R,5R)-5-(6-aminopurin-9-yl)-3,4-dihydroxyoxolan-2-yl]methoxy-hydroxyphosphoryl] [(2R,3S,4S)-5-(7,8-dimethyl-2,4-dioxobenzo[g]pteridin-10-yl)-2,3,4-trihydroxypentyl] hydrogen phosphate	Endo
DOCIRLXCRUUKNO-ONPCFBRKSA-N	CCCCCCCCCCCC(=O)OC[C@H](COC(=O)CCCCCCCCCCC/C=C\C/C=C\CCCCC)OC(=O)CCCC/C=C\C/C=C\C/C=C\CCCCC	[(2R)-3-dodecanoyloxy-2-[(6Z,9Z,12Z)-octadeca-6,9,12-trienoyl]oxypropyl] (13Z,16Z)-docosa-13,16-dienoate	Endo
SNKAWJBJQDLSFF-NVKMUCNASA-N	CCCCCCCC/C=C\CCCCCCCC(=O)OC[C@H](COP(=O)([O-])OCC[N+](C)(C)C)OC(=O)CCCCCCC/C=C\CCCCCCCC	[(2R)-2,3-bis[[(Z)-octadec-9-enoyl]oxy]propyl] 2-(trimethylazaniumyl)ethyl phosphate	Endo
NBSCHQHZLSJFNQ-GASJEMHNSA-N	C([C@@H]1[C@H]([C@@H]([C@H](C(O1)O)O)O)O)OP(=O)(O)O	[(2R,3S,4S,5R)-3,4,5,6-tetrahydroxyoxan-2-yl]methyl dihydrogen phosphate	Endo
NYHBQMYGNKIUIF-UUOKFMHZSA-N	C1=NC2=C(N1[C@H]3[C@@H]([C@@H]([C@H](O3)CO)O)O)NC(=NC2=O)N	2-amino-9-[(2R,3R,4S,5R)-3,4-dihydroxy-5-(hydroxymethyl)oxolan-2-yl]-3H-purin-6-one	Endo
HDYANYHVCAPMJV-LXQIFKJMSA-N	C1=CN(C(=O)NC1=O)[C@H]2[C@@H]([C@@H]([C@H](O2)COP(=O)(O)OP(=O)(O)O[C@@H]3[C@@H]([C@H]([C@@H]([C@H](O3)C(=O)O)O)O)O)O)O	(2S,3S,4S,5R,6R)-6-[[[(2R,3S,4R,5R)-5-(2,4-dioxopyrimidin-1-yl)-3,4-dihydroxyoxolan-2-yl]methoxy-hydroxyphosphoryl]oxy-hydroxyphosphoryl]oxy-3,4,5-trihydroxyoxane-2-carboxylic acid	Endo
GSXOAOHZAIYLCY-HSUXUTPPSA-N	C([C@H]([C@H]([C@@H](C(=O)CO)O)O)O)OP(=O)(O)O	[(2R,3R,4S)-2,3,4,6-tetrahydroxy-5-oxohexyl] dihydrogen phosphate	Endo
BIRSGZKFKXLSJQ-SQOUGZDYSA-N	C([C@H]([C@H]([C@@H]([C@H](C(=O)O)O)O)O)O)OP(=O)(O)O	(2R,3S,4R,5R)-2,3,4,5-tetrahydroxy-6-phosphonooxyhexanoic acid	Endo
XSQUKJJJFZCRTK-UHFFFAOYSA-N	C(=O)(N)N	urea	Endo
RQFCJASXJCIDSX-UUOKFMHZSA-L	C1=NC2=C(N1[C@H]3[C@@H]([C@@H]([C@H](O3)COP(=O)([O-])[O-])O)O)NC(=NC2=O)N	[(2R,3S,4R,5R)-5-(2-amino-6-oxo-3H-purin-9-yl)-3,4-dihydroxyoxolan-2-yl]methyl phosphate	Endo
MWRBNPKJOOWZPW-CLFAGFIQSA-N	CCCCCCCC/C=C\CCCCCCCC(=O)OCC(COP(=O)(O)OCCN)OC(=O)CCCCCCC/C=C\CCCCCCCC	[3-[2-aminoethoxy(hydroxy)phosphoryl]oxy-2-[(Z)-octadec-9-enoyl]oxypropyl] (Z)-octadec-9-enoate	Endo
DJJCXFVJDGTHFX-XVFCMESISA-N	C1=CN(C(=O)NC1=O)[C@H]2[C@@H]([C@@H]([C@H](O2)COP(=O)(O)O)O)O	[(2R,3S,4R,5R)-5-(2,4-dioxopyrimidin-1-yl)-3,4-dihydroxyoxolan-2-yl]methyl dihydrogen phosphate	Endo
YDGMGEXADBMOMJ-LURJTMIESA-N	CN(C)C(=NCCC[C@@H](C(=O)O)N)N	(2S)-2-amino-5-[[amino(dimethylamino)methylidene]amino]pentanoic acid	Endo
KYICBZWZQPCUMO-PSALXKTOSA-N	CCCCCCCCCCCCC/C=C/[C@H]([C@H](COP(=O)([O-])OCC[N+](C)(C)C)NC(=O)CCCCCCCCCCCCC)O	[(E,2S,3R)-3-hydroxy-2-(tetradecanoylamino)octadec-4-enyl] 2-(trimethylazaniumyl)ethyl phosphate	Endo
SUHOQUVVVLNYQR-MRVPVSSYSA-N	C[N+](C)(C)CCOP(=O)([O-])OC[C@@H](CO)O	[(2R)-2,3-dihydroxypropyl] 2-(trimethylazaniumyl)ethyl phosphate	Endo
HXXFSFRBOHSIMQ-GASJEMHNSA-N	C([C@@H]1[C@H]([C@@H]([C@H](C(O1)OP(=O)(O)O)O)O)O)O	[(3R,4S,5S,6R)-3,4,5-trihydroxy-6-(hydroxymethyl)oxan-2-yl] dihydrogen phosphate	Endo
SUHOOTKUPISOBE-UHFFFAOYSA-N	C(COP(=O)(O)O)N	2-aminoethyl dihydrogen phosphate	Endo
KILNVBDSWZSGLL-KXQOOQHDSA-N	CCCCCCCCCCCCCCCC(=O)OC[C@H](COP(=O)([O-])OCC[N+](C)(C)C)OC(=O)CCCCCCCCCCCCCCC	[(2R)-2,3-di(hexadecanoyloxy)propyl] 2-(trimethylazaniumyl)ethyl phosphate	Endo
BOPGDPNILDQYTO-NNYOXOHSSA-N	C1C=CN(C=C1C(=O)N)[C@H]2[C@@H]([C@@H]([C@H](O2)COP(=O)(O)OP(=O)(O)OC[C@@H]3[C@H]([C@H]([C@@H](O3)N4C=NC5=C(N=CN=C54)N)O)O)O)O	[[(2R,3S,4R,5R)-5-(6-aminopurin-9-yl)-3,4-dihydroxyoxolan-2-yl]methoxy-hydroxyphosphoryl] [(2R,3S,4R,5R)-5-(3-carbamoyl-4H-pyridin-1-yl)-3,4-dihydroxyoxolan-2-yl]methyl hydrogen phosphate	Endo
RFVFQQWKPSOBED-PSXMRANNSA-N	CCCCCCCCCCCCCCCC(=O)O[C@H](COC(=O)CCCCCCCCCCCCC)COP(=O)([O-])OCC[N+](C)(C)C	[(2R)-2-hexadecanoyloxy-3-tetradecanoyloxypropyl] 2-(trimethylazaniumyl)ethyl phosphate	Endo
IERHLVCPSMICTF-XVFCMESISA-N	C1=CN(C(=O)N=C1N)[C@H]2[C@@H]([C@@H]([C@H](O2)COP(=O)(O)O)O)O	[(2R,3S,4R,5R)-5-(4-amino-2-oxopyrimidin-1-yl)-3,4-dihydroxyoxolan-2-yl]methyl dihydrogen phosphate	Endo
HSCJRCZFDFQWRP-JZMIEXBBSA-N	C1=CN(C(=O)NC1=O)[C@H]2[C@@H]([C@@H]([C@H](O2)COP(=O)(O)OP(=O)(O)O[C@@H]3[C@@H]([C@H]([C@@H]([C@H](O3)CO)O)O)O)O)O	[[(2R,3S,4R,5R)-5-(2,4-dioxopyrimidin-1-yl)-3,4-dihydroxyoxolan-2-yl]methoxy-hydroxyphosphoryl] [(2R,3R,4S,5S,6R)-3,4,5-trihydroxy-6-(hydroxymethyl)oxan-2-yl] hydrogen phosphate	Endo
OIPILFWXSMYKGL-UHFFFAOYSA-N	CC(=O)OCC[N+](C)(C)C	2-acetyloxyethyl(trimethyl)azanium	Endo
OSJPPGNTCRNQQC-UHFFFAOYSA-N	C(C(C(=O)O)O)OP(=O)(O)O	2-hydroxy-3-phosphonooxypropanoic acid	Endo
JQKOHRZNEOQNJE-ZZEZOPTASA-N	CCCCCCCCCCCCCCCCCC(=O)OCC(COP(=O)(O)OCCN)OC(=O)CCCCCCC/C=C\CCCCCCCC	[3-[2-aminoethoxy(hydroxy)phosphoryl]oxy-2-[(Z)-octadec-9-enoyl]oxypropyl] octadecanoate	Endo
QHZLMUACJMDIAE-UHFFFAOYSA-N	CCCCCCCCCCCCCCCC(=O)OCC(CO)O	2,3-dihydroxypropyl hexadecanoate	Endo
NGHMDNPXVRFFGS-IUYQGCFVSA-N	C([C@H]([C@H](C=O)O)O)OP(=O)(O)O	[(2R,3R)-2,3-dihydroxy-4-oxobutyl] dihydrogen phosphate	Endo
GRSZFWQUAKGDAV-KQYNXXCUSA-N	C1=NC(=O)C2=C(N1)N(C=N2)[C@H]3[C@@H]([C@@H]([C@H](O3)COP(=O)(O)O)O)O	[(2R,3S,4R,5R)-3,4-dihydroxy-5-(6-oxo-3H-purin-9-yl)oxolan-2-yl]methyl dihydrogen phosphate	Endo
ZJUKTBDSGOFHSH-WFMPWKQPSA-N	C1=NC(=C2C(=N1)N(C=N2)[C@H]3[C@@H]([C@@H]([C@H](O3)CSCC[C@@H](C(=O)O)N)O)O)N	(2S)-2-amino-4-[[(2S,3S,4R,5R)-5-(6-aminopurin-9-yl)-3,4-dihydroxyoxolan-2-yl]methylsulfanyl]butanoic acid	Endo
ZWIADYZPOWUWEW-XVFCMESISA-N	C1=CN(C(=O)N=C1N)[C@H]2[C@@H]([C@@H]([C@H](O2)COP(=O)(O)OP(=O)(O)O)O)O	[(2R,3S,4R,5R)-5-(4-amino-2-oxopyrimidin-1-yl)-3,4-dihydroxyoxolan-2-yl]methyl phosphono hydrogen phosphate	Endo
UDMBCSSLTHHNCD-KQYNXXCUSA-N	C1=NC(=C2C(=N1)N(C=N2)[C@H]3[C@@H]([C@@H]([C@H](O3)COP(=O)(O)O)O)O)N	[(2R,3S,4R,5R)-5-(6-aminopurin-9-yl)-3,4-dihydroxyoxolan-2-yl]methyl dihydrogen phosphate	Endo
